# Supplementary material for: Integrated Metabolome, Transcriptome and Long Non-Coding RNA Analysis Reveals Potential Molecular Mechanisms of Sweet Cherry Fruit Ripening
Source: Int J Mol Sci. 2024 Sep 12;25(18):9860. doi: 10.3390/ijms25189860 (PMC11432518; doi:10.3390/ijms25189860)
Supplement: Supplementary file 1 [file ijms-25-09860-s001.zip › Table S1.xlsx]

## Sheet: Table S1
Index	Q1 (Da)	Q3 (Da)	Rt (min)	Molecular Weight (Da)	Formula	Ionization model	Compounds	Class I	Class II	CAS	Level	Yellow-1	Yellow-2	Yellow-3	Pink-1	Pink-2	Pink-3	Dark red-1	Dark red-2	Dark red-3	mix01	mix02	mix03	cpd_ID	kegg_map
Qingke_Rfmb320-1-3	144.1	55.05	1.4	143.085	C7H13NO2	[M+H]+	1,2-N-Methylpipecolic acid	Amino Acid And Its Derivatives	Amino Acid And Its Derivatives	7730-87-2	B	211570	258390	268650	239840	206660	262000	168820	233700	223800	195090	254600	277460	--	--
mws0193	190.1	173.09	1.3	189.099	C7H15N3O3	[M+H]+	L-Homocitrulline	Amino Acid And Its Derivatives	Amino Acid And Its Derivatives	1190-49-4	B	162060	192530	199630	201370	166820	171490	108550	105860	119050	164300	160370	158670	C02427	--
mws0216	132.06	68.05	1.3	131.05	C5H9NO3	[M+H]+	Trans-4-Hydroxy-L-proline	Amino Acid And Its Derivatives	Amino Acid And Its Derivatives	51-35-4	A	32260000	36773000	43065000	37105000	31046000	35296000	13992000	10437000	7328200	28695000	31187000	25481000	C01157	ko00330,ko01100,ko02010
mws0219	132	71.01	1.2	133.03	C4H7NO4	[M-H]-	L-AsparticAcid	Amino Acid And Its Derivatives	Amino Acid And Its Derivatives	56-84-8	B	426340	328400	396210	725990	732280	718170	733690	884580	868510	626230	603310	603190	C00049	ko00220,ko00250,ko00260,ko00261,ko00270,ko00300,ko00340,ko00410,ko00460,ko00710,ko00760,ko00770,ko00970,ko01100,ko01110,ko01200,ko01210,ko01230,ko02010
mws0227	132.1	86.1	1.7	131.085	C6H13NO2	[M+H]+	L-Leucine	Amino Acid And Its Derivatives	Amino Acid And Its Derivatives	61-90-5	A	1397500	1973400	2175400	1635500	1253900	1343200	668580	511490	417860	1194000	1416200	1481000	C00123	ko00280,ko00290,ko00966,ko00970,ko01100,ko01110,ko01210,ko01230,ko02010
mws0230	120	84.04	1.3	119.05	C4H9NO3	[M+H]+	L-(-)-Threonine	Amino Acid And Its Derivatives	Amino Acid And Its Derivatives	72-19-5	B	1527000	1589300	3212600	2480000	1918900	1520100	1161800	1422900	1032000	1425700	1367500	1462700	C00188	ko00260,ko00261,ko00290,ko00860,ko00970,ko01100,ko01110,ko01230,ko02010
mws0241	209.1	132.04	2.5	208.075	C10H12N2O3	[M+H]+	L-KynurenineHydrate	Amino Acid And Its Derivatives	Amino Acid And Its Derivatives	2922-83-0	B	171420	187090	217370	229220	187280	185050	111480	135740	119550	167560	192640	186070	C00328	ko00380,ko01100
mws0250	182.1	119.05	1.6	181.065	C9H11NO3	[M+H]+	L-(-)-Tyrosine	Amino Acid And Its Derivatives	Amino Acid And Its Derivatives	60-18-4	A	10229000	13143000	15767000	6769100	7856300	7722600	8355600	8707800	2685200	9742300	10390000	10670000	C00082	ko00130,ko00261,ko00350,ko00360,ko00400,ko00460,ko00730,ko00940,ko00950,ko00965,ko00966,ko00970,ko01100,ko01110,ko01210,ko01230
mws0254	156.1	83.06	1.2	155.061	C6H9N3O2	[M+H]+	L-Histidine	Amino Acid And Its Derivatives	Amino Acid And Its Derivatives	71-00-1	A	3539200	2659400	2906900	3148200	3786000	3880900	3017400	2949900	2109600	3357200	2687600	3482600	C00135	ko00340,ko00410,ko00970,ko01100,ko01110,ko01230,ko02010
mws0256	118.1	55	1.3	117.07	C5H11NO2	[M+H]+	L-Valine	Amino Acid And Its Derivatives	Amino Acid And Its Derivatives	72-18-4	B	6878700	8729900	9307400	7140900	6206600	7117300	3088900	1966700	1552500	5121800	5584900	5453000	C00183	ko00280,ko00290,ko00460,ko00770,ko00966,ko00970,ko01100,ko01110,ko01210,ko01230,ko02010
mws0258	132	69.08	1.7	131.085	C6H13NO2	[M+H]+	L-Isoleucine	Amino Acid And Its Derivatives	Amino Acid And Its Derivatives	73-32-5	A	1308700	1807800	2060900	1519000	1139300	1219100	597830	393870	374210	1060900	1254800	1315600	C00407	ko00280,ko00290,ko00460,ko00960,ko00966,ko00970,ko01100,ko01110,ko01210,ko01230,ko02010
mws0260	175	70.07	1.2	174.1	C6H14N4O2	[M+H]+	L-(+)-Arginine	Amino Acid And Its Derivatives	Amino Acid And Its Derivatives	74-79-3	A	503850	511290	474240	820180	826010	893560	688330	719190	581120	649820	737970	720950	C00062	ko00220,ko00261,ko00330,ko00472,ko00970,ko00998,ko01100,ko01110,ko01230,ko02010
mws0263	128.03	52.02	1.4	129.036	C5H7NO3	[M-H]-	L-PyroglutamicAcid	Amino Acid And Its Derivatives	Amino Acid And Its Derivatives	98-79-3	A	564.15	208.45	112.65	2028.1	2926.2	3019.9	3764.2	2866.2	2590.6	2047.4	2251.6	2941.4	--	--
mws0279	170	109.08	1.2	169.076	C7H11N3O2	[M+H]+	3-N-Methyl-L-histidine	Amino Acid And Its Derivatives	Amino Acid And Its Derivatives	368-16-1	B	83785	238210	86696	72393	42047	63448	65593	314290	61055	134170	83036	115720	--	--
mws0340	143	58.01	2.9	144.035	C6H8O4	[M-H]-	2,3-Dimethylsuccinic acid	Amino Acid And Its Derivatives	Amino Acid And Its Derivatives	13545-04-5	A	16588	21385	21042	24888	21835	21285	30216	28715	30632	23447	23719	25680	--	--
mws0582	322.4	90.04	1.7	321.082	C11H19N3O6S	[M+H]+	S-(methyl)glutathione	Amino Acid And Its Derivatives	Amino Acid And Its Derivatives	2922-56-7	A	1519500	1642500	1819600	1181400	1166600	1162800	603710	764010	768150	1259500	1272500	1205300	C11347	--
mws0629	281.3	120.08	3	280.092	C13H16N2O5	[M+H]+	Asp-phe	Amino Acid And Its Derivatives	Amino Acid And Its Derivatives	13433-09-5	B	95448	103750	81093	102760	93590	83313	93300	94274	87103	74233	77100	90056	--	--
mws0688	237.1	174.06	2.5	236.069	C11H12N2O4	[M+H]+	N'-Formylkynurenine	Amino Acid And Its Derivatives	Amino Acid And Its Derivatives	1022-31-7	B	17571	19489	20200	29238	20898	17807	12548	16422	10192	15473	16999	18918	C02700	ko00380,ko01100
mws0736	189.1	132.1	2.4	188.103	C8H16N2O3	[M+H]+	N-Glycyl-L-leucine	Amino Acid And Its Derivatives	Amino Acid And Its Derivatives	869-19-2	B	69169	80299	83356	60016	51947	51415	47083	44057	47226	63381	67922	60555	C02155	--
mws0813	128	54	1.7	129.036	C5H7NO3	[M-H]-	5-Oxoproline	Amino Acid And Its Derivatives	Amino Acid And Its Derivatives	149-87-1	A	35155	35655	40269	93858	93534	76179	80124	96094	84856	63714	70587	72838	C01879	ko00480,ko01100
mws0890	104.03	72	1.3	105.036	C3H7NO3	[M-H]-	D-Serine	Amino Acid And Its Derivatives	Amino Acid And Its Derivatives	312-84-5	B	17308	17890	17630	18869	17225	17086	12811	15335	9314	16194	16188	15019	--	--
mws1050	148.05	106.05	1.3	147.045	C5H9NO4	[M+H]+	O-Acetylserine	Amino Acid And Its Derivatives	Amino Acid And Its Derivatives	5147-00-2	B	135400	129960	150400	116250	120640	107900	139070	146370	175050	120970	134730	137070	C00979	ko00270,ko00908,ko00920,ko00998,ko01100,ko01110,ko01200,ko01230,ko04122
mws1375	304.15	114.06	1.2	303.125	C12H21N3O6	[M+H]+	Nicotianamine	Amino Acid And Its Derivatives	Amino Acid And Its Derivatives	34441-14-0	B	254910	197390	141970	132270	106750	158280	163160	88123	119460	115400	126290	181620	--	--
mws1570	132.07	58	1.3	131.05	C5H9NO3	[M+H]+	Cis-4-Hydroxy-D-proline	Amino Acid And Its Derivatives	Amino Acid And Its Derivatives	2584-71-6	A	119730	120790	146120	132340	110470	114590	55675	67673	25448	97834	108060	97007	C03440	ko00330,ko01100
mws1587	132.1	69.07	1.9	131.085	C6H13NO2	[M+H]+	α-Aminocaproic acid	Amino Acid And Its Derivatives	Amino Acid And Its Derivatives	327-57-1	A	1472600	2074700	2335900	1751700	1287400	1473900	712170	561300	440470	1265000	1476800	1662000	--	--
mws1690	178.1	150.05	1.3	177.036	C6H11NO3S	[M+H]+	Alliin	Amino Acid And Its Derivatives	Amino Acid And Its Derivatives	556-27-4	A	1954900	1993000	1775300	1240800	1057800	1163200	418360	421530	391090	1350500	1436900	1020200	C08265	--
mws1706	148.1	56.05	1.3	147.045	C5H9NO4	[M+H]+	Glutamic acid	Amino Acid And Its Derivatives	Amino Acid And Its Derivatives	617-65-2	B	4689300	4997600	4060500	5417000	5833800	4308200	3664600	4472700	4708700	4728700	5399000	4282100	--	--
mws1711	118.15	72	1.3	117.07	C5H11NO2	[M+H]+	D-(-)-Valine	Amino Acid And Its Derivatives	Amino Acid And Its Derivatives	640-68-6	B	20898000	26379000	26636000	24028000	19492000	22022000	10164000	6431500	4586500	15392000	17251000	18837000	C06417	--
mws1712	166.19	103.06	2.4	165.07	C9H11NO2	[M+H]+	D-(+)-Phenylalanine	Amino Acid And Its Derivatives	Amino Acid And Its Derivatives	673-06-3	A	53964000	59872000	66840000	34624000	40382000	39837000	25741000	7830200	4710800	44659000	43903000	46323000	C02265	ko00360,ko01100
mws4134	611.15	272.09	1.8	612.121	C20H32N6O12S2	[M-H]-	Oxidized Glutathione	Amino Acid And Its Derivatives	Amino Acid And Its Derivatives	121-24-4	B	120970	130140	120830	45506	48897	47746	42634	52670	51914	65065	81683	93878	--	--
mws4176	237.12	149.06	2.8	236.103	C12H16N2O3	[M+H]+	DL-Alanyl-DL-phenylalanine	Amino Acid And Its Derivatives	Amino Acid And Its Derivatives	1999-45-7	B	15219	10353	9824.4	19594	23431	20944	19713	20539	20829	20323	27808	26024	--	--
mws5035	279.17	233.17	4	278.147	C15H22N2O3	[M+H]+	Leucylphenylalanine	Amino Acid And Its Derivatives	Amino Acid And Its Derivatives	56217-82-4	B	46235	33896	43521	23821	22145	24327	16929	24960	27762	28901	30532	27310	--	--
mws5037	203.14	132.1	2.9	202.118	C9H18N2O3	[M+H]+	Alanylleucine	Amino Acid And Its Derivatives	Amino Acid And Its Derivatives	1999-42-4	A	18839	23045	28209	10987	12431	13471	12048	14714	12402	90063	104440	104120	--	--
mws5042	223.11	166.09	2.8	222.089	C11H14N2O3	[M+H]+	Glycylphenylalanine	Amino Acid And Its Derivatives	Amino Acid And Its Derivatives	721-66-4	B	192710	190060	217820	156870	140460	139020	437970	401710	397740	270310	266920	265090	--	--
pmb2591	245	116.05	4.3	246.089	C13H14N2O3	[M-H]-	Acetyltryptophan	Amino Acid And Its Derivatives	Amino Acid And Its Derivatives	2280-01-5	A	5310800	6798200	6076900	2824900	2658800	2828300	1190900	1226300	1346900	3602100	3820400	4049600	C03137	--
pme0006	116.1	70.07	1.3	115.056	C5H9NO2	[M+H]+	L-Proline	Amino Acid And Its Derivatives	Amino Acid And Its Derivatives	147-85-3	B	6917100	7099800	8036700	6050200	7483800	7305600	16850000	15677000	17256000	9023100	10265000	9885000	C00148	ko00330,ko00332,ko00970,ko01100,ko01110,ko01230,ko02010
pme0008	176.1	159.08	1.3	175.084	C6H13N3O3	[M+H]+	L-Citrulline	Amino Acid And Its Derivatives	Amino Acid And Its Derivatives	372-75-8	A	519210	452460	615960	919160	1043900	805000	860120	796290	1056300	903510	839360	715700	C00327	ko00220,ko01100,ko01110,ko01230
pme0014	148.1	102.05	1.3	147.045	C5H9NO4	[M+H]+	L-Glutamic acid	Amino Acid And Its Derivatives	Amino Acid And Its Derivatives	56-86-0	B	3027300	2498900	3090100	3303300	4254500	3629100	2407200	2274700	3489700	3005500	2589600	4214500	C00025	ko00220,ko00250,ko00330,ko00332,ko00340,ko00430,ko00480,ko00630,ko00650,ko00660,ko00860,ko00910,ko00970,ko00998,ko01100,ko01110,ko01200,ko01210,ko01230,ko02010
pme0021	166	103.06	2.5	165.07	C9H11NO2	[M+H]+	L-Phenylalanine	Amino Acid And Its Derivatives	Amino Acid And Its Derivatives	63-91-2	A	22259000	25651000	30725000	14227000	16057000	15852000	10271000	3176900	1580600	16746000	17382000	17633000	C00079	ko00360,ko00400,ko00460,ko00940,ko00960,ko00966,ko00970,ko01100,ko01110,ko01210,ko01230,ko02010
pme0120	118.2	72.08	1.3	117.07	C5H11NO2	[M+H]+	5-Aminovaleric acid	Amino Acid And Its Derivatives	Amino Acid And Its Derivatives	660-88-8	B	76325	82648	92936	60449	54219	61513	37936	39405	44281	55470	60195	53849	C00431	ko00310,ko00330,ko01100
pme0122	189.2	56.05	1.5	188.103	C8H16N2O3	[M+H]+	N6-Acetyl-L-lysine	Amino Acid And Its Derivatives	Amino Acid And Its Derivatives	692-04-6	A	407860	447700	482490	554430	554160	529960	168990	196760	204030	432840	431320	352020	C02727	ko00310,ko01100
pme0137	187.2	145.06	1.7	188.069	C7H12N2O4	[M-H]-	N-α-Acetyl-L-glutamine	Amino Acid And Its Derivatives	Amino Acid And Its Derivatives	2490-97-3	B	419340	453420	409280	391680	394780	324980	507830	497460	486840	431200	412700	425700	--	--
pme0170	217.1	70.07	1.6	216.108	C8H16N4O3	[M+H]+	N-α-Acetyl-L-arginine	Amino Acid And Its Derivatives	Amino Acid And Its Derivatives	155-84-0	B	7826.3	6255.4	8087.4	6646.7	4678.5	5194.4	6384.5	7151.7	6153.7	6476.6	8306.4	9472.2	--	--
pme0181	170.1	83.06	1.2	169.076	C7H11N3O2	[M+H]+	1-Methylhistidine	Amino Acid And Its Derivatives	Amino Acid And Its Derivatives	332-80-9	B	1776600	1528200	1486000	1023100	1136100	1361900	880680	1177100	1285900	1507900	1315100	1404000	C01152	ko00340,ko01100
pme0253	174.1	72.94	4	173.094	C8H15NO3	[M+H]+	N-Acetyl-L-leucine	Amino Acid And Its Derivatives	Amino Acid And Its Derivatives	1188-21-2	B	29386	28256	29279	17893	21855	22084	21358	25598	18960	28703	26923	25543	C02710	--
pme0278	191.09	82.07	1.2	190.083	C7H14N2O4	[M+H]+	2,6-Diaminooimelic acid	Amino Acid And Its Derivatives	Amino Acid And Its Derivatives	583-93-7	B	47739	47193	42362	48547	60066	48699	28059	40875	44427	52820	49694	41662	C00666	ko00300,ko01100,ko01110,ko01230
pme1086	306	128.03	1.6	307.068	C10H17N3O6S	[M-H]-	Glutathione reduced form	Amino Acid And Its Derivatives	Amino Acid And Its Derivatives	70-18-8	B	3648100	3244400	4119400	2436500	2458700	2816800	1503700	1522400	1309900	2656500	2536400	2956300	C00051	ko00270,ko00480,ko01100,ko02010
pme1210	150	104.05	1.7	149.042	C5H11NO2S	[M+H]+	L-Methionine	Amino Acid And Its Derivatives	Amino Acid And Its Derivatives	63-68-3	B	256810	305250	358160	151060	149580	183520	147790	163540	154510	214190	206340	243650	C00073	ko00270,ko00966,ko00970,ko01100,ko01110,ko01210,ko01230
pme1286	385	136.06	1.8	384.103	C14H20N6O5S	[M+H]+	S-(5'-Adenosy)-L-homocysteine	Amino Acid And Its Derivatives	Amino Acid And Its Derivatives	979-92-0	B	35833	34283	36322	18252	21685	19233	16827	16621	20856	27999	30009	22147	C00021	ko00270,ko01100,ko01230
pme2559	174	58.03	1.7	175.039	C6H9NO5	[M-H]-	N-Acetylaspartate	Amino Acid And Its Derivatives	Amino Acid And Its Derivatives	997-55-7	B	75026	83453	80194	81068	78344	69476	84813	83679	79590	77036	74818	73055	C01042	ko00250,ko01100
pme2566	217	88.04	1.6	218.078	C8H14N2O5	[M-H]-	(5-L-Glutamyl)-L-amino acid	Amino Acid And Its Derivatives	Amino Acid And Its Derivatives	5875-41-2	B	26389	26209	25823	22016	21312	21680	27384	32820	26381	22666	25247	28546	C03740	ko00480,ko01100
pme2617	166	121.03	1.1	165.036	C5H11NO3S	[M+H]+	Methionine sulfoxide	Amino Acid And Its Derivatives	Amino Acid And Its Derivatives	62697-73-8	B	3343800	2967400	2995400	3091700	3098900	2857100	3062000	3360900	3196100	2987000	3211800	3156600	--	--
pme2634	118	59.07	1.3	117.07	C5H11NO2	[M+H]+	DL-Norvaline	Amino Acid And Its Derivatives	Amino Acid And Its Derivatives	6600-40-4	B	6622900	8576000	9743400	7325500	6243700	6860600	3245500	1951300	1421400	5294600	5078100	4847000	C01826	--
pme2890	269	90.04	1.3	268.041	C8H16N2O4S2	[M+H]+	L-Homocystine	Amino Acid And Its Derivatives	Amino Acid And Its Derivatives	626-72-2	B	9023.2	10944	5802.1	6987.5	8907.8	12123	23008	19453	17578	8598.2	8011.6	9499.5	C01817	ko00270
pme2914	161	143.89	1.9	162.044	C6H10O5	[M-H]-	3-Hydroxy-3-methylpentane-1,5-dioic acid	Amino Acid And Its Derivatives	Amino Acid And Its Derivatives	503-49-1	B	223780	208120	256650	72460	97849	100130	56276	45837	35598	111700	108250	119760	C03761	--
pme3017	104	59.05	1.2	103.056	C4H9NO2	[M+H]+	2-Aminoisobutyric acid	Amino Acid And Its Derivatives	Amino Acid And Its Derivatives	62-57-7	A	117640	127520	119670	74926	97295	106770	118360	118840	99390	101570	105320	109180	C03665	--
pme3033	104	58.07	1.2	103.056	C4H9NO2	[M+H]+	N,N-Dimethylglycine	Amino Acid And Its Derivatives	Amino Acid And Its Derivatives	1118-68-9	A	217580	209530	248620	208650	241780	178940	217620	221190	214930	222010	181670	169350	C01026	ko00260,ko01100
pme3382	160	74.02	1.7	161.059	C6H11NO4	[M-H]-	N-Acetylthreonine	Amino Acid And Its Derivatives	Amino Acid And Its Derivatives	17093-74-2	B	43435	55064	48029	44231	48775	47269	45130	44807	48000	44733	41510	48221	--	--
pme3388	189	130.09	1.2	188.114	C7H16N4O2	[M+H]+	H-HomoArg-OH	Amino Acid And Its Derivatives	Amino Acid And Its Derivatives	156-86-5	A	105110	110670	116840	131610	159640	167050	143360	124930	159530	147370	134580	140890	C01924	--
pme3827	198.2	107.05	1.6	197.059	C9H11NO4	[M+H]+	3,4-Dihydroxy-DL-phenylalanine	Amino Acid And Its Derivatives	Amino Acid And Its Derivatives	63-84-3	B	42787	55159	50044	35038	44886	36371	56334	53987	47873	50397	50607	39128	C00355	ko00350,ko00950,ko00965,ko01100,ko01110
pmf0585	116.1	68.05	1.3	115.056	C5H9NO2	[M+H]+	DL-Proline	Amino Acid And Its Derivatives	Amino Acid And Its Derivatives	609-36-9	B	5945600	6276000	7350300	6042000	7053500	6461600	17189000	15291000	17011000	8117200	9442600	9966100	C16435	--
pmn001728	289.08	245.09	4.4	290.112	C15H18N2O4	[M-H]-	N-Acetyl-DL-tryptophan	Amino Acid And Its Derivatives	Amino Acid And Its Derivatives	87-32-1	B	5656100	6073300	5644900	2811600	2743700	2368900	1473800	1463600	1395200	3691100	3636700	3694500	--	--
pmp000967	205.1	146.06	3	204.08	C11H12N2O2	[M+H]+	Tryptophan	Amino Acid And Its Derivatives	Amino Acid And Its Derivatives	73-22-3	A	13448000	13381000	13801000	15907000	13632000	12902000	10712000	12425000	10466000	12421000	13842000	13872000	C00078	ko00260,ko00380,ko00400,ko00901,ko00966,ko00970,ko01100,ko01110,ko01210,ko01230
Huasheng_mad1424	427.06	232.9	3.2	426.028	C17H14O13	[M+H]+	Ditartaroyl-hydroxylcoumarin	Phenolic acids	Phenolic acids	-	B	749670	892130	774960	886880	845000	770160	772110	708280	652040	788220	833750	794820	--	--
Huasheng_mad2394	501.11	203.04	4.8	502.091	C24H22O12	[M-H]-	Sinapoyl-p-coumaroyltartaric acid	Phenolic acids	Phenolic acids	-	B	40013	49038	38173	24114	20204	21346	26923	20067	22859	26700	32913	26115	--	--
Huasheng_mad2400	471.1	277.07	4.9	472.082	C23H20O11	[M-H]-	p-Coumaroylferuloyltartaric acid	Phenolic acids	Phenolic acids	-	B	1084.7	530.02	794.55	6362.4	3904.9	2527.5	24641	31247	15941	10245	8162.2	9311.2	--	--
Li512113	451.1	289.02	3.4	452.076	C20H20O12	[M-H]-	Maleoyl-caffeoylquinic acid	Phenolic acids	Phenolic acids	-	B	8630.9	4752.2	9120.1	6829.9	5391.9	7763.9	1007.2	3225.3	3955.1	6226.3	6248.3	5672.3	--	--
Li512115	515.12	191.06	4.7	516.105	C25H24O12	[M-H]-	3,4-Dicaffeoylquinic acid	Phenolic acids	Phenolic acids	14534-61-3	A	704470	682080	725200	366700	360070	440690	278460	284840	227930	410420	566170	527800	--	--
mws0011	371.1	194.06	3.3	372.122	C17H24O9	[M-H]-	Syringin	Phenolic acids	Phenolic acids	118-34-3	B	1529500	2009300	1810500	2065700	1579600	1890900	1823400	1803000	1790900	1837600	1725600	1723400	C01533	ko00940
mws0014	193.06	106.04	4.5	194.049	C10H10O4	[M-H]-	Ferulic acid	Phenolic acids	Phenolic acids	1135-24-6	B	78646	85618	155220	239240	232460	187470	444420	466870	448830	326160	278980	264770	C01494	ko00940,ko01100,ko01110
mws0028	167	91.02	3.8	168.035	C8H8O4	[M-H]-	Vanillic acid	Phenolic acids	Phenolic acids	121-34-6	A	51253	53903	54616	76925	72784	59718	118110	119010	119680	69519	77577	84647	C06672	--
mws0093	179.08	164.05	4.4	180.07	C10H12O3	[M-H]-	Coniferyl alcohol	Phenolic acids	Phenolic acids	458-35-5	B	808600	905300	1036500	386410	430620	418250	193770	186120	216170	558650	555710	555420	C00590	ko00940,ko00998,ko01100,ko01110
mws0178	353.1	191.01	3.2	354.079	C16H18O9	[M-H]-	Chlorogenic acid	Phenolic acids	Phenolic acids	327-97-9	A	3426500	4322800	3740600	2598400	2687400	2914800	2149500	1662300	2179600	2599300	2802100	2963100	C00852	ko00940,ko00941,ko00945,ko01110
mws0179	367	179.04	4.2	368.093	C17H20O9	[M-H]-	Chlorogenic acid methyl ester	Phenolic acids	Phenolic acids	29708-87-0	A	417370	450260	452350	359120	284460	315490	195580	169350	185070	325870	321730	326290	--	--
mws0467	165.06	81.03	4.3	166.055	C9H10O3	[M-H]-	3-(4-Hydroxyphenyl)-propionic acid	Phenolic acids	Phenolic acids	501-97-3	B	37909	44103	57683	171340	156940	140330	269510	275720	247270	150840	166200	163150	C01744	--
mws0628	121.04	108.02	4.2	122.032	C7H6O2	[M-H]-	4-Hydroxybenzaldehyde	Phenolic acids	Phenolic acids	123-08-0	A	302700	317740	375660	723420	489510	621140	372140	396070	441830	432630	436100	491590	C00633	ko01100
mws0749	137.03	108.02	3.5	138.026	C7H6O3	[M-H]-	4-Hydroxybenzoic acid	Phenolic acids	Phenolic acids	99-96-7	B	5439900	6873600	6266800	6397400	6848700	6070600	8865200	8176200	8998400	7275700	7137000	7398600	C00156	ko00130,ko00790,ko01100,ko01110
mws0853	209	161.03	4.3	210.078	C11H14O4	[M-H]-	Sinapyl alcohol	Phenolic acids	Phenolic acids	537-33-7	A	22905	34488	23600	16955	14879	10158	12631	7843.3	9954.7	19843	18106	17504	C02325	ko00940,ko01100,ko01110
mws0906	341	164.05	3.2	342.113	C16H22O8	[M-H]-	Coniferin	Phenolic acids	Phenolic acids	531-29-3	B	4061500	4175700	4664700	10404000	10146000	11139000	15719000	15605000	16967000	10514000	10023000	9990500	C00761	ko00940
mws0921	149	103	4	150.061	C9H10O2	[M-H]-	p-Coumaryl alcohol	Phenolic acids	Phenolic acids	3690-05-9	A	2173700	2933800	2661300	1441400	1717800	1571500	1390500	1219000	1469300	1874400	1944300	2040300	C02646	ko00940,ko01100,ko01110
mws1150	785.4	623.23	3.8	786.219	C35H46O20	[M-H]-	Echinacoside	Phenolic acids	Phenolic acids	82854-37-3	B	17739	15007	11310	6945.1	6441	6513.5	6314	4664.2	5634.7	9994.2	8504.7	8306.2	C10450	--
mws1297	269.1	71.01	4	270.096	C13H18O6	[M-H]-	Benzyl β-D-Glucopyranoside	Phenolic acids	Phenolic acids	4304-12-5	A	152740	148940	151260	111750	91642	99588	16390	23506	23484	96414	111510	98728	--	--
mws1350	181.06	123.01	4.6	182.049	C9H10O4	[M-H]-	Syringic Aldehyde	Phenolic acids	Phenolic acids	134-96-3	B	3887.1	5819.5	3390.1	83289	43512	64352	54808	62264	69879	39802	40411	46107	--	--
mws1354	193.06	178.03	4.6	194.049	C10H10O4	[M-H]-	Trans-ferulic acid	Phenolic acids	Phenolic acids	537-98-4	B	70722	100830	162680	259880	264430	191700	533620	544450	487480	260590	274490	283660	--	--
mws1584	515.12	353.09	3.6	516.105	C25H24O12	[M-H]-	Cynarin	Phenolic acids	Phenolic acids	30964-13-7	B	235890	234900	235180	302930	279620	338210	261460	232120	345890	260810	279880	244470	C10445	--
mws2108	353.1	179.03	3.4	354.079	C16H18O9	[M-H]-	Cryptochlorogenic acid	Phenolic acids	Phenolic acids	905-99-7	A	14707000	15282000	12969000	15772000	16046000	15128000	14424000	10974000	14093000	16686000	14114000	12650000	--	--
mws2120	291	191.03	3.5	292.013	C13H8O8	[M-H]-	Brevifolin carboxylic acid	Phenolic acids	Phenolic acids	18490-95-4	B	305340	249820	269360	151660	144930	164760	116150	95219	117670	229120	197970	192680	--	--
mws2212	179.04	107.05	3.6	180.035	C9H8O4	[M-H]-	Caffeic acid	Phenolic acids	Phenolic acids	331-39-5	A	450740	517820	574640	1123500	1124000	953140	1800200	2021400	2023100	1159500	1160900	1193700	C01197	ko00940,ko01100,ko01110
mws4193	167.07	122.04	4	168.07	C9H12O3	[M-H]-	Homovanillic alcohol	Phenolic acids	Phenolic acids	2380-78-1	B	11841	8833.5	10981	24730	22832	14234	24416	23020	24363	16314	21270	20209	--	--
pmb0752	369.1	145.03	3.5	368.093	C17H20O9	[M+H]+	3-O-Feruloyl quinic acid	Phenolic acids	Phenolic acids	1899-29-2	A	24173000	24261000	22385000	13562000	14045000	14863000	10298000	8807100	10437000	15173000	15987000	16346000	C02572	--
pmb0758	491.1	177.05	3.5	490.125	C24H26O11	[M+H]+	Anisic acid O-feruloyl hexoside	Phenolic acids	Phenolic acids	-	B	106420	101400	93640	98140	77976	105990	51051	48287	47068	86405	84231	97111	--	--
pmb2833	529	355.1	2.7	530.137	C23H30O14	[M-H]-	3-O-Feruloyl quinic acid glucoside	Phenolic acids	Phenolic acids	-	B	8535	9304.8	7593.9	11778	9228.7	12409	16562	17942	17011	10390	12546	11067	--	--
pmb2871	315.1	108.02	2.4	316.065	C13H16O9	[M-H]-	2,5-Dihydroxy benzoic acid O-hexside	Phenolic acids	Phenolic acids	-	A	5530700	5627400	5866700	4850400	4526100	4736800	6259200	6079100	6656400	5781300	5678000	5427000	--	--
pmb2940	385.1	190.03	3.6	386.102	C17H22O10	[M-H]-	1-O-β-D-Glucopyranosyl sinapate	Phenolic acids	Phenolic acids	78185-48-5	A	48359	43683	46065	75380	68161	62958	69318	74686	69617	56381	59801	65507	--	--
pmb3061	499.1	325.09	2.7	500.128	C22H28O13	[M-H]-	5-O-p-Coumaroyl quinic acid O-hexoside	Phenolic acids	Phenolic acids	-	A	7732900	12155000	10413000	5025200	4765800	5185700	4501000	4323700	4137700	6368800	6062900	6199500	--	--
pmb3062	385.1	211.06	2.7	386.102	C17H22O10	[M-H]-	Eudesmoyl quinic acid	Phenolic acids	Phenolic acids	-	B	86857	122200	102090	110240	100220	90381	101680	90205	102410	92515	108630	109870	--	--
pmb3064	499.2	119.05	3	500.128	C22H28O13	[M-H]-	3-O-p-coumaroyl quinic acid O-hexoside	Phenolic acids	Phenolic acids	-	B	7516600	9854200	8403900	4454300	4454400	4204300	3576300	3319200	2875800	5552700	5255600	5674600	--	--
pmb3068	337.1	191.06	3.3	338.085	C16H18O8	[M-H]-	1-O-p-Coumaroyl quinic acid	Phenolic acids	Phenolic acids	-	A	30664000	30452000	32418000	18106000	17705000	19112000	15503000	11758000	13173000	21443000	20653000	21882000	--	--
pmb3072	481.1	163.04	3.6	482.12	C22H26O12	[M-H]-	3-O-p-coumaroyl shikimic acid O-hexoside	Phenolic acids	Phenolic acids	-	B	9927.6	11541	12793	6492.8	6638.2	5345.9	5438.8	4188.7	7867.3	9266.3	7321.4	7518.2	--	--
pmb3074	337.1	119.05	4	338.085	C16H18O8	[M-H]-	3-O-p-Coumaroyl quinic acid	Phenolic acids	Phenolic acids	1899-30-5	A	27843000	32763000	28907000	16027000	17317000	16785000	12904000	11386000	12219000	20666000	23003000	17620000	C12208	ko00940,ko00941,ko00945,ko01110
pmb3107	359.1	138.02	2.8	360.088	C15H20O10	[M-H]-	Syringic acid O-glucoside	Phenolic acids	Phenolic acids	-	B	27952	23345	29088	39389	35370	34525	30219	27384	32970	31533	34903	32138	--	--
pme0281	165.03	77.04	3.5	166.021	C8H6O4	[M-H]-	Terephthalic acid	Phenolic acids	Phenolic acids	100-21-0	B	2743300	2977000	2765700	2390700	2632700	2534100	2510900	2402100	2553400	2230500	2524700	2286500	C06337	ko01100
pme1439	165.05	91.06	4.3	164.041	C9H8O3	[M+H]+	p-Coumaric acid	Phenolic acids	Phenolic acids	501-98-4	A	240170	246590	285300	1098300	1089800	728630	1604600	1564200	1286500	970260	1021100	867220	C00811	ko00130,ko00350,ko00940,ko00950,ko00999,ko01100,ko01110
pme1816	353	135.05	3.1	354.079	C16H18O9	[M-H]-	Neochlorogenic acid(5-O-Caffeoylquinic acid)	Phenolic acids	Phenolic acids	906-33-2	A	8542300	7612800	8902500	7054900	7225800	6661600	6148900	4985700	5326200	6456400	7385700	7176000	C17147	--
pme3443	207.1	149.02	4.9	208.064	C11H12O4	[M-H]-	Sinapinaldehyde	Phenolic acids	Phenolic acids	4206-58-0	A	13746	15962	17581	53635	30930	42008	34724	36297	39826	32484	31850	31110	--	--
pmf0440	163.1	145.07	6.5	162.061	C10H10O2	[M+H]+	4-MethoxycinnaMaldehyde	Phenolic acids	Phenolic acids	1963-36-6	A	181280	173830	152240	114010	132690	146060	116520	85327	112250	103310	102140	96408	--	--
pmf0608	161.03	105.03	4.7	162.026	C9H6O3	[M-H]-	Oxalic acid	Phenolic acids	Phenolic acids	93-35-6	A	1001200	1200100	1154300	656320	839720	686440	884790	739090	746860	954510	846580	962510	C09315	ko00940,ko01110
pmn001367	315.07	109.03	2.4	316.065	C13H16O9	[M-H]-	Protocatechuic acid-4-glucoside	Phenolic acids	Phenolic acids	-	A	4017500	4152300	4391300	3293000	3538000	3311700	4241100	4021900	4564000	4077600	4028900	3995700	--	--
pmn001382	515.12	179.03	4.4	516.105	C25H24O12	[M-H]-	Isochlorogenic acid A	Phenolic acids	Phenolic acids	2450-53-5	A	1249200	1054400	1134900	559550	828450	538600	651010	801700	709050	970670	861600	821360	--	--
pmn001384	515.12	179.03	4.4	516.105	C25H24O12	[M-H]-	Isochlorogenic acid C	Phenolic acids	Phenolic acids	57378-72-0	A	20359000	23791000	24743000	17386000	13885000	17286000	17391000	15793000	13948000	19123000	20078000	20591000	--	--
pmn001419	325.09	119.05	3.5	326.085	C15H18O8	[M-H]-	1-O-[(E)-p-Cumaroyl]-β-D-glucopyranose	Phenolic acids	Phenolic acids	-	B	6321400	7493400	8240400	4599100	5084200	4728500	3388200	3539300	2955300	5068600	4893100	4785600	--	--
pmn001420	341.08	135.04	3.4	342.079	C15H18O9	[M-H]-	1-O-[(E)-Caffeoyl]-β-D-glucopyranose	Phenolic acids	Phenolic acids	-	A	3950500	3675900	4718700	11377000	10259000	8500000	15765000	13450000	14807000	7690000	9530600	9444800	--	--
pmn001421	337.09	173.04	3.8	338.085	C16H18O8	[M-H]-	3-O-(E)-p-Coumaroyl quinic acid	Phenolic acids	Phenolic acids	87099-71-6	A	24231000	27009000	22514000	13770000	14288000	16574000	13377000	11486000	13476000	19155000	17960000	14638000	--	--
pmn001471	405.1	257.03	4	406.073	C19H18O10	[M-H]-	Lancerin	Phenolic acids	Phenolic acids	81991-99-3	B	12372	10373	9461.7	18050	17569	18415	16711	16737	15865	16658	15096	16950	C10075	--
pmn001517	329.1	149.02	2.8	330.113	C15H22O8	[M-H]-	3,4,5-Trimethoxyphenyl-β-D-Glucopyranoside	Phenolic acids	Phenolic acids	-	B	8003300	9095300	7767200	9263400	7663500	7769000	8076700	9056400	8560700	8476600	8522800	8440900	--	--
pmn001575	153	108.02	3	154.021	C7H6O4	[M-H]-	Gentisic acid	Phenolic acids	Phenolic acids	490-79-9	B	11247	7405.6	20166	69133	101270	75868	287120	265220	390900	134320	147170	140340	C00628	ko00350,ko01100
pmn001578	255.23	237.22	10.7	256.219	C16H32O2	[M-H]-	Hexadecanoic acid	Phenolic acids	Phenolic acids	57-10-3	A	5297200	4724700	4738400	5729700	4643200	5177000	4988000	5788500	5688300	4364800	3958200	3896500	C00249	ko00061,ko00062,ko00071,ko00073,ko01040,ko01100,ko01212
pmn001627	331.1	211.03	1.9	332.059	C13H16O10	[M-H]-	Glucogallin	Phenolic acids	Phenolic acids	58511-73-2	A	341080	345010	340710	427450	363840	330970	425410	389740	420830	407220	464990	343230	--	--
pmn001680	163.04	117.03	2.9	164.041	C9H8O3	[M-H]-	Coumaric acid	Phenolic acids	Phenolic acids	500-05-0	A	314760	231610	380010	573360	518690	459130	484670	415710	429640	387340	395810	351620	--	--
pmn001682	179.03	134.04	3.8	180.035	C9H8O4	[M-H]-	Sorbic acid	Phenolic acids	Phenolic acids	110-44-1	A	324220	365880	377990	748430	779540	739410	1232600	1233200	1288400	735860	811630	701900	--	--
pmn001690	327.1	164.08	3.9	328.133	C16H24O7	[M-H]-	3-Hydroxy-4-isopropylbenzylalcohol 3-glucoside	Phenolic acids	Phenolic acids	-	B	347910	359540	386250	649040	611420	531250	634820	685750	621640	508040	523320	548100	--	--
pmn001695	371.1	121.03	4	372.088	C16H20O10	[M-H]-	Trihydroxycinnamoylquinic acid	Phenolic acids	Phenolic acids	-	A	1343700	1367000	1330200	2268200	2414800	2300300	1375600	1625600	1450100	1618700	1722500	1833300	--	--
pmn001714	655.3	161.05	3.9	328.133	C16H24O7	[2M-H]-	3-Hydroxy-4-isopropylbenzylalchol 3-glucoside	Phenolic acids	Phenolic acids	-	B	4070.9	4145.6	5438.3	12757	9196.7	8237.4	10084	13953	10271	8973.9	8744.2	7419.7	--	--
pmn001738	403.1	119.03	3.8	404.111	C17H24O11	[M-H]-	Oleoside 11-methyl ester	Phenolic acids	Phenolic acids	60539-23-3	B	234320	258530	310420	571300	542530	475500	926840	767870	887930	494510	570230	547900	--	--
pmp000086	269.1	145.02	4.1	268.081	C13H16O6	[M+H]+	1-Feruloyl-sn-glycerol	Phenolic acids	Phenolic acids	-	B	381940	374530	309010	395860	388430	346950	120800	141190	139570	272690	277090	286190	--	--
pmp000087	269.1	145.02	3.9	268.081	C13H16O6	[M+H]+	2-Feruloyl-sn-glycerol	Phenolic acids	Phenolic acids	-	B	321230	346970	300180	124950	106830	95251	37002	40411	38186	165520	163790	167180	--	--
pmp000231	339.1	119.04	3.8	338.085	C16H18O8	[M+H]+	Trans-3-O-p-coumaric quinic acid	Phenolic acids	Phenolic acids	-	A	15746000	16462000	19023000	15687000	13703000	15441000	12436000	12371000	12638000	15127000	15148000	15699000	--	--
pmp000232	339.1	119.04	3.4	338.085	C16H18O8	[M+H]+	Cis-3-p-coumaric quinic acid	Phenolic acids	Phenolic acids	-	A	27240000	26535000	27954000	15283000	14439000	13973000	10322000	9449500	10124000	18043000	17904000	16361000	--	--
pmp001285	149.02	121.04	8.7	148.012	C8H4O3	[M+H]+	Phthalic anhydride	Phenolic acids	Phenolic acids	85-44-9	B	943910	1324700	916940	532830	529060	773320	424840	365880	450330	602070	519440	508270	--	--
mws0248	243.1	200.06	1.7	244.058	C9H12N2O6	[M-H]-	Uridine	Nucleotide and its derivates	Nucleotide and its derivates	58-96-8	B	39426	45272	45270	41874	47046	37290	29847	29094	28218	37771	33268	40087	C00299	ko00240,ko01100,ko02010
mws0255	112	52.02	1.2	111.038	C4H5N3O	[M+H]+	Cytosine	Nucleotide and its derivates	Nucleotide and its derivates	71-30-7	B	49240	49902	56765	70676	51690	63913	58000	64814	46029	44994	52725	45153	C00380	ko00240,ko01100
mws0572	126.1	109.04	1.6	125.052	C5H7N3O	[M+H]+	5-Methylcytosine	Nucleotide and its derivates	Nucleotide and its derivates	554-01-8	B	8392	7794.6	8083.7	6350.5	6281.5	4231.8	4609.7	5429.7	5717.5	4586	6062.7	7187	C02376	ko00240,ko01100
mws0609	344.2	78.96	1.9	345.033	C10H12N5O7P	[M-H]-	Guanosine 3',5'-cyclic monophosphate	Nucleotide and its derivates	Nucleotide and its derivates	7665-99-8	B	63919	66979	65379	18650	20254	22451	18134	16507	18296	33296	34509	37942	C00942	ko00230,ko01100
mws0668	283	108.02	2.3	284.063	C10H12N4O6	[M-H]-	Xanthosine	Nucleotide and its derivates	Nucleotide and its derivates	146-80-5	B	308830	281000	350030	227850	225590	210650	112390	117560	114080	228640	211280	240790	C01762	ko00230,ko00232,ko01100,ko01110,ko02010
mws0675	335.1	97.03	1.3	334.041	C11H15N2O8P	[M+H]+	β-Nicotinamide mononucleotide	Nucleotide and its derivates	Nucleotide and its derivates	1094-61-7	B	10455	8477.8	6596.6	8085.7	12101	8577.2	16928	19227	16885	15862	9568	10991	C00455	ko00760,ko01100
mws0976	243	183.05	1.7	244.058	C9H12N2O6	[M-H]-	β-Pseudouridine	Nucleotide and its derivates	Nucleotide and its derivates	1445-07-4	B	9484.9	12337	11452	8684.3	6124.9	8575.7	9992.9	8003.9	10600	8401.4	12618	14223	C02067	ko00240,ko01100
mws1060	267.08	149.04	1.9	268.068	C10H12N4O5	[M-H]-	9-(β-D-Arabinofuranosyl)hypoxanthine	Nucleotide and its derivates	Nucleotide and its derivates	7013-16-3	B	9079.9	7886.7	7435	11137	12893	12326	19228	17239	18365	11281	11154	13607	--	--
pmb0530	664.2	428.04	1.6	663.08	C21H27N7O14P2	[M+H]+	Nicotinic acid adenine dinucleotide	Nucleotide and its derivates	Nucleotide and its derivates	53-84-9	A	412580	412460	456410	304910	288220	323010	265960	262820	349770	346300	317090	373500	C00003	ko00190,ko00730,ko00760,ko01100
pmb0981	348.2	288.9	1.6	347.047	C10H14N5O7P	[M+H]+	Adenosine 5'-monophosphate	Nucleotide and its derivates	Nucleotide and its derivates	61-19-8	B	243700	215150	199330	346520	401540	372270	653120	664780	809920	427380	336670	369920	C00020	ko00230,ko00908,ko01100,ko01110
pmb0998	364.1	135.03	1.6	363.042	C10H14N5O8P	[M+H]+	Guanosine 5'-monophosphate	Nucleotide and its derivates	Nucleotide and its derivates	85-32-5	B	9203.7	11713	10823	13337	9821.6	7093.6	16673	13854	18773	12698	14763	14216	C00144	ko00230,ko01100
pmb2922	565.1	280.02	1.6	566.029	C15H24N2O17P2	[M-H]-	Uridine 5'-diphospho-D-glucose	Nucleotide and its derivates	Nucleotide and its derivates	133-89-1	A	2991400	3118000	3529900	3100900	2646500	2778500	2795400	2986100	2753400	2571600	3011600	2936500	C00029	ko00040,ko00052,ko00053,ko00240,ko00500,ko00520,ko00561,ko00908,ko01100
pme0040	136.1	94	1.6	135.049	C5H5N5	[M+H]+	Adenine	Nucleotide and its derivates	Nucleotide and its derivates	73-24-5	A	180380	266660	237320	268690	259470	260340	267340	387260	407270	274060	270730	287250	C00147	ko00230,ko00908,ko01100
pme0183	152.1	110.04	1.4	151.043	C5H5N5O	[M+H]+	2-Hydroxy-6-aminopurine	Nucleotide and its derivates	Nucleotide and its derivates	3373-53-3	A	11094	12237	21522	25766	23811	11705	13813	6921	11556	19030	11583	26403	--	--
pme0230	268.1	119.04	2.4	267.084	C10H13N5O4	[M+H]+	Adenosine	Nucleotide and its derivates	Nucleotide and its derivates	58-61-7	A	6086500	6026900	6068900	5871000	7404600	7232400	7950000	9092200	9436800	6684400	7895600	7613400	C00212	ko00230,ko01100,ko02010
pme0256	151.03	134.01	1.7	152.028	C5H4N4O2	[M-H]-	Xanthine	Nucleotide and its derivates	Nucleotide and its derivates	69-89-6	B	14284	26258	20764	28077	25978	24229	17247	30373	22515	16137	19571	27863	C00385	ko00230,ko00232,ko01100,ko01110
pme0257	111.03	78.96	1.5	112.023	C4H4N2O2	[M-H]-	Uracil	Nucleotide and its derivates	Nucleotide and its derivates	66-22-8	A	77639	79885	68642	63586	64471	55512	64788	75528	51889	69909	51425	41565	C00106	ko00240,ko00410,ko00770,ko01100
pme1109	152	110.14	1.6	151.043	C5H5N5O	[M+H]+	Guanine	Nucleotide and its derivates	Nucleotide and its derivates	73-40-5	A	32520	39778	32547	33251	34393	30547	34377	43147	47087	35117	35062	34496	C00242	ko00230,ko01100
pme1178	284.09	135.03	2	283.078	C10H13N5O5	[M+H]+	Guanosine	Nucleotide and its derivates	Nucleotide and its derivates	118-00-3	B	714770	707680	749650	491000	493730	518250	416910	336550	405000	528940	623250	529650	C00387	ko00230,ko01100,ko02010
pme1373	306	176.99	1.7	307.042	C9H14N3O7P	[M-H]-	2'-Deoxycytidine-5'-monophosphate	Nucleotide and its derivates	Nucleotide and its derivates	1032-65-1	B	33918	38931	34402	32893	33086	31160	16208	17512	17015	29895	26613	28232	C00239	ko00240,ko01100
pme1474	298	119.04	3.4	297.075	C11H15N5O3S	[M+H]+	5'-Deoxy-5'-(methylthio)adenosine	Nucleotide and its derivates	Nucleotide and its derivates	2457-80-9	A	5869200	6635500	6644000	3981400	3904400	4269000	1912800	1918900	1937900	3637100	3531300	4075400	C00170	ko00270,ko00908,ko01100
pme3007	403	305.02	1.2	403.985	C9H14N2O12P2	[M-H]-	Uridine 5’-diphosphate	Nucleotide and its derivates	Nucleotide and its derivates	27821-45-0	B	78483	115120	94387	99485	101640	114010	139330	123430	99985	66370	99986	81846	C00015	ko00240,ko00908,ko01100
pme3174	324	150.08	1.3	323.037	C9H14N3O8P	[M+H]+	Cytidine 5'-monophosphate(Cytidylic acid)	Nucleotide and its derivates	Nucleotide and its derivates	63-37-6	B	25002	20057	26176	19673	17581	26976	23202	31236	34238	23808	28125	32162	C00055	ko00240,ko01100
pme3184	332	81.03	1.6	331.053	C10H14N5O6P	[M+H]+	2'-Deoxyadenosine-5'-monophosphate	Nucleotide and its derivates	Nucleotide and its derivates	653-63-4	B	56206	54080	60272	53321	50342	51169	44422	50322	50446	44173	51380	60433	C00360	ko00230,ko01100
pme3188	323	150.98	1.7	324.021	C9H13N2O9P	[M-H]-	Uridine 5'-monophosphate	Nucleotide and its derivates	Nucleotide and its derivates	58-97-9	B	53438	78566	64379	36764	34035	28593	41817	59951	43943	44144	46680	53119	C00105	ko00240,ko01100
pme3337	384	136.06	2.7	383.09	C14H17N5O8	[M+H]+	N6-Succinyl Adenosine	Nucleotide and its derivates	Nucleotide and its derivates	4542-23-8	A	631930	793950	695720	789970	715660	735480	737570	801290	720710	804590	797320	739680	--	--
pme3732	244.09	112.05	1.3	243.073	C9H13N3O5	[M+H]+	Cytidine	Nucleotide and its derivates	Nucleotide and its derivates	65-46-3	B	242120	215590	215720	209570	188120	226000	281740	296480	279630	206430	278310	232480	C00475	ko00240,ko01100,ko02010
pme3967	312	180.09	2.7	311.107	C12H17N5O5	[M+H]+	2-(Dimethylamino)guanosine	Nucleotide and its derivates	Nucleotide and its derivates	2140-67-2	B	209220	191680	183310	137350	126180	147670	65883	70565	79734	140540	135770	118520	--	--
mws1140	271.07	227.07	6.2	272.058	C15H12O5	[M-H]-	Naringenin chalcone(4,2',4',6'-Tetrahydroxychalcone)	Flavonoids	Chalcone	73692-50-9	A	41061	48889	46554	21839	21859	18063	23810	20404	23298	36292	35121	34467	C06561	ko00941,ko01100,ko01110
mws1179	433	151	4.8	434.102	C21H22O10	[M-H]-	Naringenin-7-O-glucoside	Flavonoids	Dihydro flavonoid	529-55-5	A	755750	876760	882050	531730	465320	464770	719970	722630	668080	739890	776820	739770	--	--
mws1454	477.1	297.08	5	478.125	C23H26O11	[M-H]-	Persicoside	Flavonoids	Dihydro flavonoid	28978-03-2	B	6879.8	6428.4	5903.4	11450	10670	9579.1	13375	12175	8615.7	11378	9574.8	11013	--	--
pme0376	271.07	119.05	6	272.058	C15H12O5	[M-H]-	Naringenin	Flavonoids	Dihydro flavonoid	480-41-1	B	41349	47526	40071	21925	18738	18371	23041	21691	22821	31190	33556	32978	C00509	ko00941,ko00943,ko01100,ko01110
pme3475	273.07	119.05	6.1	272.058	C15H12O5	[M+H]+	Butin	Flavonoids	Dihydro flavonoid	492-14-8	B	31792	36666	26789	20753	17322	12958	17165	13190	13964	24311	25230	21452	C09614	ko00941
mws0044	303.06	153.02	4.6	304.047	C15H12O7	[M-H]-	Taxifolin	Flavonoids	Dihydroflavonol	480-18-2	B	293880	314180	283720	603510	617520	481560	1226200	1394700	1167500	767360	821740	903190	C01617	ko00941,ko01100,ko01110
mws0914	271	119.05	6	272.058	C15H12O5	[M-H]-	Pinobanksin	Flavonoids	Dihydroflavonol	548-82-3	B	634.25	432.84	208.46	2412.7	2057.2	2246.9	3542.5	3214.5	2582.5	1663	2221.8	2348.4	C09826	ko00941
mws1361	449.1	285.04	4.5	450.096	C21H22O11	[M-H]-	Astilbin	Flavonoids	Dihydroflavonol	29838-67-3	B	166020	180620	180650	94254	87698	104340	122100	108380	106410	134640	134320	138210	C17449	--
pmp000531	519.18	369.13	5	518.154	C26H30O11	[M+H]+	Phellamurin	Flavonoids	Dihydroflavonol	52589-11-4	B	103320	101470	93525	67549	59839	64832	51515	52156	46368	68159	82779	74152	C09808	--
mws0169	595	433.11	3.1	630.107	C27H31ClO15	[M-Cl]+	Cyanidin 3-rutinoside(Keracyanin chloride)	Flavonoids	Anthocyanins	18719-76-1	A	6216900	5207800	5503000	57623000	61772000	55893000	117390000	105750000	106370000	69872000	69507000	70033000	--	--
mws0171	611	258.07	2.8	611.133	C27H31O16	[M]+	Cyanin chloride	Flavonoids	Anthocyanins	2611-67-8	B	30742	10212	15688	1107500	1081100	933570	3162300	3289100	2680700	1306200	1691600	1557700	--	--
mws1048	449.1	286.8	3.2	448.082	C21H20O11	[M+H]+	Cyanidin 3-O-galactoside	Flavonoids	Anthocyanins	27661-36-5	A	2664100	2536700	3297900	52980000	64464000	58979000	104140000	94689000	85663000	59931000	67115000	60314000	C08647	--
mws2210	463.12	301.1	3.4	498.072	C22H23ClO11	[M-Cl]+	Peonidin 3-O-glucoside chloride	Flavonoids	Anthocyanins	6906-39-4	B	103180	99948	156810	496470	741090	577160	1425900	2185500	1212200	994490	976240	934630	--	--
pmb0550	449.1	287.3	3.1	449.089	C21H21O11	[M]+	Cyanidin 3-O-glucoside(Kuromanin)	Flavonoids	Anthocyanins	7084-24-4	A	2892000	2308700	2498600	54076000	54171000	54569000	94115000	95995000	80575000	60429000	61858000	61384000	C08604	ko00942
pmb2957	465.1	241.05	3	466.073	C24H18O10	[M-H]-	Cyanidin O-syringic acid	Flavonoids	Anthocyanins	-	A	124200	119210	138140	3346600	3711900	3746800	5247800	5888300	4747300	3600300	3497800	3477000	--	--
pmp000004	331.08	301.03	6.4	330.061	C17H14O7	[M+H]+	Jaceosidin	Flavonoids	Anthocyanins	18085-97-7	A	96815	115880	120840	49176	31694	32902	10844	15441	9349.1	61453	61712	61595	--	--
mws0047	579.17	433.11	4.8	578.137	C27H30O14	[M+H]+	Rhoifolin	Flavonoids	Flavonoid	17306-46-6	B	26504	33531	29390	21303	21791	22262	18812	16303	13726	30853	27688	23314	--	--
mws0072	433.11	256.96	4.2	432.088	C21H20O10	[M+H]+	Apigenin 5-O-glucoside	Flavonoids	Flavonoid	28757-27-9	A	36532	34012	46687	51227	43991	30856	47811	53125	44855	46465	47409	48040	--	--
mws1474	345.1	315.05	7.2	344.076	C18H16O7	[M+H]+	5,7-Dihydroxy-3',4',5'-trimethoxyflavone	Flavonoids	Flavonoid	18103-42-9	A	20415	26031	25770	15568	8571.8	9388.8	9588.3	6107	4179.7	13667	15238	15437	C19807	--
pmb0588	611.1	287.05	3.9	610.126	C27H30O16	[M+H]+	Luteolin 3',7-di-O-glucoside	Flavonoids	Flavonoid	52187-80-1	A	34056	26738	14416	16966	19506	19710	15489	4306.9	10475	7477.5	16220	12351	--	--
pmb0665	611.2	449.11	4.2	610.126	C27H30O16	[M+H]+	Luteolin 8-C-hexosyl-O-hexoside	Flavonoids	Flavonoid	-	A	2349300	2320300	2395500	1887500	2274700	1951800	2175400	2072100	2336900	2217700	2296400	2006800	--	--
pmb0709	713.1	303.05	4	712.118	C30H32O20	[M+H]+	Quercetin 7-O-malonylhexosyl-hexoside	Flavonoids	Flavonoid	-	A	103940	78570	83283	47201	39819	34426	31809	20400	20522	43825	53797	48687	--	--
pmb3006	431.1	268.04	4.6	432.088	C21H20O10	[M-H]-	Apigenin 7-O-glucoside(Cosmosiin)	Flavonoids	Flavonoid	578-74-5	A	10968	11965	12691	18399	11660	12470	14999	10992	13140	11672	13318	11260	C04608	ko00944
pmb3024	447.1	207.14	3.9	448.082	C21H20O11	[M-H]-	Luteolin C-hexoside	Flavonoids	Flavonoid	-	A	4864.3	4899	11596	7038.7	9216.2	5845.4	4166.7	14011	11424	5712.1	7716.3	5823.4	--	--
pmb3026	505.1	461.33	4.4	506.085	C23H22O13	[M-H]-	Quercetin O-acetylhexoside	Flavonoids	Flavonoid	-	A	12035	10715	11354	8114.1	5068.6	5999.1	9771.4	2480.1	2588.9	6111.2	9344.7	9423.5	--	--
pmf0374	477.1	314	4.7	478.091	C22H22O12	[M-H]-	2,6-Dimethyl-7-octene-2,3,6-triol	Flavonoids	Flavonoid	5041-82-7	B	30107	28566	31798	19368	15308	10770	19302	13668	34905	25025	28969	27005	--	--
pmn001405	447.1	285.04	4.4	448.082	C21H20O11	[M-H]-	Luteolin-7-O-glucoside	Flavonoids	Flavonoid	5373-11-5	A	1546900	1398100	1534300	1284900	1227200	1037900	1147300	1197500	1119500	1625200	1400900	1512400	C03951	ko00944
pmn001668	415.1	161.04	3.7	416.128	C22H24O8	[M-H]-	Apigenin-3-O-α-L-rhamnoside	Flavonoids	Flavonoid	-	A	19393	18983	15156	39553	36665	36479	17698	22302	20987	21393	24901	26316	--	--
pmp000006	345.09	312.06	7.2	344.076	C18H16O7	[M+H]+	Eupatilin	Flavonoids	Flavonoid	22368-21-4	B	31330	40152	36535	26468	14829	14333	13314	8699.9	7796.8	22166	22788	20589	C10040	--
pmp000575	447.13	270.05	5.7	446.102	C22H22O10	[M+H]+	Tilianin(Acacetin-7-O-β-D-glucoside)	Flavonoids	Flavonoid	4291-60-5	B	230640	284600	276130	384840	225760	191390	346650	281670	296950	305390	292630	282360	--	--
pmp000593	595.16	287.05	4.3	594.132	C27H30O15	[M+H]+	Luteolin-7-O-rutinoside	Flavonoids	Flavonoid	3563-98-2	A	14759000	14337000	13033000	10486000	11692000	9561500	9383500	9446800	10366000	13166000	13654000	11862000	--	--
pmp000595	611.16	287.05	3.8	610.126	C27H30O16	[M+H]+	Luteolin-7,3'-Di-O-β-D-Glucoside	Flavonoids	Flavonoid	257-724-7	A	367330	272260	143160	108670	97922	195790	90699	122130	75222	133810	199100	80947	--	--
GQ512005	595.16	287.05	4.3	594.132	C27H30O15	[M+H]+	Kaempferol-3-O-glucoside-7-O-rhamnoside	Flavonoids	Flavonols	-	A	927860	839150	938170	751650	711760	575650	807430	710380	668880	730170	788490	756460	--	--
GQ512006	611.16	303.05	4.1	610.126	C27H30O16	[M+H]+	Quercetin-3-O-glucoside-7-O-rhamnoside	Flavonoids	Flavonols	-	A	2535900	2169400	2220900	2000200	2151200	1911000	2457500	2398500	2235900	1945600	2398300	2438400	--	--
Li512117	611.16	484.15	4.4	610.126	C27H30O16	[M+H]+	Quercetin 3-O-rhanosylgalactoside	Flavonoids	Flavonols	-	A	2172900	2575700	2565300	2036800	2514500	2078700	2654400	2401300	2123300	2175400	2233800	2158800	--	--
mws0045	449.1	129.05	4.8	448.082	C21H20O11	[M+H]+	Quercitrin	Flavonoids	Flavonols	522-12-3	A	21111	28430	23376	16777	13685	10351	24253	21468	20709	24293	28413	23990	--	--
mws0055	373.12	325.07	6.5	372.105	C20H20O7	[M+H]+	Tangeretin	Flavonoids	Flavonols	481-53-8	B	23084	18134	22306	31537	34437	22426	20737	30040	24933	25062	27870	28423	C10190	--
mws0059	609.1	301.04	4.2	610.126	C27H30O16	[M-H]-	Rutin	Flavonoids	Flavonols	153-18-4	A	22651000	24376000	25108000	18325000	20013000	18612000	24085000	23150000	22278000	23907000	22755000	23929000	--	--
mws0061	463.1	300.03	4.2	464.076	C21H20O12	[M-H]-	Hyperin	Flavonoids	Flavonols	482-36-0	A	7395800	7182500	6728000	4830500	4749300	4653000	5816800	5802400	5466200	6455000	5666800	5708900	--	--
mws0089	447.09	285.04	4.7	448.082	C21H20O11	[M-H]-	Kaempferol 7-O-glucosdie	Flavonoids	Flavonols	16290-07-6	A	349990	374620	418290	341290	303920	237540	389730	369410	400140	405580	383950	480400	--	--
mws1002	345	315.02	6.1	346.056	C17H14O8	[M-H]-	Syringetin	Flavonoids	Flavonols	4423-37-4	B	35001	43465	37781	11232	8662.6	9308.7	2025.2	3346.3	2735.3	18228	19653	19497	C11620	ko00944
mws1290	593.14	447.1	5.4	594.114	C30H26O13	[M-H]-	Tiliroside	Flavonoids	Flavonols	20316-62-5	B	403140	384650	367360	191680	271440	169260	243570	205710	222970	369890	328830	355220	C17140	--
mws1329	463.09	271	4.5	464.076	C21H20O12	[M-H]-	Gossypitrin	Flavonoids	Flavonols	491-50-9	A	4119400	4035700	4415800	2574600	2489500	2843300	3694400	3954400	3306100	3855900	3716700	3820200	--	--
mws2209	447.1	255.03	4.7	448.082	C21H20O11	[M-H]-	Astragalin	Flavonoids	Flavonols	480-10-4	B	351860	372280	374210	316940	298860	211810	341640	369470	327030	347850	392480	368540	--	--
mws4183	433.08	255.03	4.7	434.068	C20H18O11	[M-H]-	Quercetin-3-O-α-L-arabinopyranoside(guaijaverin)	Flavonoids	Flavonols	22255-13-6	A	55650	44974	46792	39485	56225	36200	51907	53958	51491	43245	51589	49382	--	--
pmb3894	329.1	271.03	6.4	330.061	C17H14O7	[M-H]-	Di-O-methylquercetin	Flavonoids	Flavonols	2068-02-2	A	34827	34159	40763	99076	14022	18236	16831	35125	15642	32064	32333	32923	C01265	ko00944
pme0369	593.16	285	4.3	594.132	C27H30O15	[M-H]-	Kaempferol 3-O-rutinoside(Nicotiflorin)	Flavonoids	Flavonols	17650-84-9	B	13209000	13637000	12408000	10675000	12615000	11560000	10765000	10034000	11621000	12250000	12889000	13404000	--	--
pme2493	579.2	433.11	4.3	578.137	C27H30O14	[M+H]+	Kaempferol 3,7-dirhamnoside(Kaempferitrin)	Flavonoids	Flavonols	482-38-2	B	380540	375620	342120	157830	165380	197070	156910	156360	119220	246000	309590	268800	C16981	--
pme2954	303.04	229.05	5.6	302.033	C15H10O7	[M+H]+	Quercetin	Flavonoids	Flavonols	117-39-5	A	73130	77901	60515	21560	31259	38399	34016	31693	29424	36745	41855	40377	C00389	ko00941,ko00944,ko01100,ko01110
pme3211	463	271.03	4.3	464.076	C21H20O12	[M-H]-	Quercetin 3-O-glucoside(Isotrifoliin)	Flavonoids	Flavonols	21637-25-2	A	4152700	4361900	4446300	3331700	3346900	2969100	3867100	3852500	3872900	4062500	3772100	3944000	C05623	ko00944,ko01100,ko01110
pmn001583	609.1	300.03	4.1	610.126	C27H30O16	[M-H]-	Bioquercetin	Flavonoids	Flavonols	52525-35-6	A	31420000	33308000	30593000	26190000	28516000	22135000	33439000	27418000	27025000	27293000	29238000	28304000	--	--
pmn001642	503.1	285.04	5.1	504.071	C23H20O13	[M-H]-	Kaempferol 3-O-β-(2''-O-acetyl-β-D-glucuronide)	Flavonoids	Flavonols	-	A	48743	47754	50636	23809	21150	21581	13125	11493	12923	23649	31115	32002	--	--
pmp000580	465.1	289.07	4.3	464.076	C21H20O12	[M+H]+	Isoquercitrin(Quercetin 3-O-β-D-glucoside)	Flavonoids	Flavonols	482-35-9	A	5381100	4996800	4765400	3428100	3279800	3126700	4371800	4460700	3786000	4901600	4533400	4656600	--	--
pmp000589	551.1	303.05	4.6	550.074	C24H22O15	[M+H]+	Quercetin-7-O-(6'-O-malonyl)-β-D-glucoside	Flavonoids	Flavonols	-	A	137770	118360	115360	79618	69021	50373	65190	47509	56959	78137	89185	90727	--	--
pmp000596	627.15	303.05	3.4	626.12	C27H30O17	[M+H]+	Quercetin 3,7-bis-O-β-D-glucoside	Flavonoids	Flavonols	-	A	22542	22803	16972	25257	38597	38506	70735	73935	76247	49456	38472	36978	--	--
pmp001309	465.1	303.1	4.2	464.076	C21H20O12	[M+H]+	6-Hydroxykaempferol-7-O-glucoside	Flavonoids	Flavonols	-	A	1504300	1127500	2073100	1642000	867710	1156200	2873300	1301000	2250700	2334200	2774400	2116400	--	--
pmp001310	627.2	303.05	3.8	626.12	C27H30O17	[M+H]+	6-Hydroxykaempferol-3,6-O-Diglucoside	Flavonoids	Flavonols	-	A	1240000	921410	894610	356270	365860	358350	370190	262310	294180	462560	558680	542420	--	--
pmp001311	627.2	303.05	3.4	626.12	C27H30O17	[M+H]+	6-Hydroxykaempferol-7,6-O-Diglucoside	Flavonoids	Flavonols	-	A	24180	25017	19342	18615	16052	22150	23705	22455	21723	25648	26904	20259	--	--
pmp001312	789.2	465.1	3.1	788.164	C33H40O22	[M+H]+	6-Hydroxykaempferol-3,7,6-O-triglycoside	Flavonoids	Flavonols	-	A	9850	9614.3	10169	9109.1	6856.7	6469.4	2139.8	2575.6	2279.6	7270.5	10543	5451.8	--	--
pmp001314	773.2	465.1	3.7	772.17	C33H40O21	[M+H]+	6-Hydroxykaempferol-3-O-rutin-6-O-glucoside	Flavonoids	Flavonols	-	A	828000	855130	701280	628860	569910	534220	461900	354680	397470	684860	660710	631010	--	--
pmb0645	627.1	609.15	3.9	626.155	C28H34O16	[M+H]+	6-C-Hexosyl-hesperetin O-hexoside	Flavonoids	Flavonoid carbonoside	-	A	476350	995280	925750	288000	391380	343700	356370	303990	249350	451620	608650	524610	--	--
pmb0647	581.1	451.19	3.9	580.117	C26H28O15	[M+H]+	8-C-Hexosyl-luteolin O-pentoside	Flavonoids	Flavonoid carbonoside	-	B	687.63	1283.6	2286.8	12048	13305	10151	22916	17960	20321	14503	16835	13245	--	--
pme3227	579	415.1	4	578.137	C27H30O14	[M+H]+	Vitexin 2''-O-β-L-rhamnoside	Flavonoids	Flavonoid carbonoside	64820-99-1	A	14878	15181	14440	7620.2	2576.1	6169.4	7168.3	2953.7	5778.1	6649.8	10241	10190	C12628	ko00944
pmp000116	433.1	397.09	4.4	432.088	C21H20O10	[M+H]+	Apigenin-8-C-glucoside	Flavonoids	Flavonoid carbonoside	3681-93-4	A	90742	102360	86205	83426	91813	78972	66372	60915	73437	85527	87938	80184	C01460	ko00941,ko00944
pmp000237	579.13	367.08	4.4	578.103	C26H26O15	[M+H]+	Apigenin-6-C-2-glucuronylxyloside	Flavonoids	Flavonoid carbonoside	-	A	83561	73310	87028	38217	38634	47416	37322	35808	34629	54300	61506	53349	--	--
mws0024	169.02	124.02	2.2	170.015	C7H6O5	[M-H]-	Gallic acid	Flavonoids	flavanols	149-91-7	B	64420	57024	76112	65143	78097	65622	66195	62750	58342	66814	64322	73445	C01424	--
mws0054	289.08	203.07	3.5	290.067	C15H14O6	[M-H]-	Catechin	Flavonoids	flavanols	154-23-4	A	17890000	17314000	17865000	10045000	10861000	10753000	8461200	6787400	7711500	12786000	12764000	12812000	C06562	ko00941,ko01110
mws0183	153.1	108.02	3	154.021	C7H6O4	[M-H]-	Protocatechuic acid	Flavonoids	flavanols	99-50-3	A	14968	10074	20421	66258	81598	73150	237450	223510	326530	107870	119560	135600	C00230	ko00400,ko01100,ko01110
mws0355	441.3	289.08	4.2	442.073	C22H18O10	[M-H]-	(-)-Catechin gallate	Flavonoids	flavanols	130405-40-2	A	55942	54728	56731	101330	98435	97961	138490	143490	155890	107070	107470	120740	C09731	--
mws1397	441.3	125.03	4.3	442.073	C22H18O10	[M-H]-	(-)-Epicatechin gallate	Flavonoids	flavanols	1257-08-5	A	36101	42462	51387	85959	86351	81197	140590	123500	143170	94015	92077	103230	--	--
mws1422	275.1	139.04	4.2	274.073	C15H14O5	[M+H]+	(-)-Epiafzelechin	Flavonoids	flavanols	24808-04-6	A	8688.7	7886	9645.2	15752	16557	15369	48725	40391	50036	22839	31439	24158	C12128	ko00941,ko01110
pme0460	291	123.05	3.8	290.067	C15H14O6	[M+H]+	L-Epicatechin	Flavonoids	flavanols	490-46-0	A	28680000	30007000	24190000	16734000	16619000	16057000	21462000	17744000	16910000	20815000	21462000	19957000	C09727	ko00941,ko01100,ko01110
pme2482	139.1	111.04	3.5	138.026	C7H6O3	[M+H]+	Protocatechuic aldehyde	Flavonoids	flavanols	139-85-5	A	28469	23058	27625	25875	21460	18369	14028	23800	12160	17240	20980	19425	C16700	ko00950
pmn001415	451.1	231.03	4.5	452.093	C24H20O9	[M-H]-	Catechin-(7,8-bc)-4β-(3,4-dihydroxyphenyl)-dihydro-2-(3H)-pyranone	Flavonoids	flavanols	-	B	383350	423640	417230	397200	506200	437250	671660	686710	655530	551360	539440	524350	--	--
pmn001416	451.1	231.03	4.7	452.093	C24H20O9	[M-H]-	Catechin-(7,8-bc)-4α-(3,4-dihydroxyphenyl)-dihydro-2-(3H)-pyranone	Flavonoids	flavanols	-	B	7921600	10159000	7064800	6702500	6450000	5995100	6801600	6296400	6155600	8187800	8052200	8024300	--	--
mws2118	435.13	125	5	436.116	C21H24O10	[M-H]-	Phloretin 2'-O-glucoside	Flavonoids	Isoflavones	60-81-1	B	556560	554000	572130	498890	556210	473900	1124100	966600	944760	746710	726230	716930	--	--
Qingke_Rfmb257-der01-3	519.19	217	4.7	520.168	C26H32O11	[M-H]-	Pinoresinol-Hexose	Lignans and Coumarins	Lignans	-	A	3429900	3561000	3464700	2883200	2871300	2630800	2547900	2264000	2287200	3477200	3335500	3281000	--	--
Qingke_Rfmb262-der01-3	579.21	181.05	4.7	580.186	C28H36O13	[M-H]-	Syringaresinol-Hex	Lignans and Coumarins	Lignans	-	B	412330	440400	451830	483680	412130	375920	372960	407570	376830	418480	439350	507270	--	--
mws0097	357.14	136.02	5.9	358.125	C20H22O6	[M-H]-	Pinoresinol	Lignans and Coumarins	Lignans	487-36-5	B	521160	565780	639560	282330	270870	268810	225080	193030	176220	397080	382240	368160	--	--
pmn001371	549.16	372.12	4.7	550.177	C27H34O12	[M-H]-	Eucommin A	Lignans and Coumarins	Lignans	99633-12-2	B	420680	322750	455820	277020	268100	307100	231840	232710	243320	283510	363440	319800	C10560	--
pmn001375	535.18	343.12	4.3	536.163	C26H32O12	[M-H]-	1-Hydroxyterpinin monoglucoside	Lignans and Coumarins	Lignans	-	B	30903	31218	25584	25406	20358	24095	19378	13404	19228	20612	16240	21185	--	--
pmn001378	519.16	151.04	4.6	520.168	C26H32O11	[M-H]-	Terpineol monoglucoside	Lignans and Coumarins	Lignans	-	A	3266300	3566500	4018000	3156800	2854900	2730100	2220900	2317100	2539700	2928100	3451500	3101700	--	--
pmn001502	387.14	181.05	5.8	388.133	C21H24O7	[M-H]-	Medioresinol	Lignans and Coumarins	Lignans	40957-99-1	B	9691.7	10759	11017	7128.7	7145.8	5372	6186.6	4808.2	5332.1	8243.8	8341.1	8019.8	--	--
mws1014	209.2	82.04	4.1	208.029	C10H8O5	[M+H]+	Fraxetin	Lignans and Coumarins	Coumarins	574-84-5	B	24987	31909	33146	3497	5452.8	5054.5	2186.2	3108.1	2828.6	13021	12839	10595	C09265	--
mws1015	339.1	133.03	3.2	340.065	C15H16O9	[M-H]-	Esculin(6,7-DihydroxyCoumarin-6-glucoside)	Lignans and Coumarins	Coumarins	531-75-9	B	231890	207310	220120	277900	278150	255710	197320	184850	213690	200920	232860	206710	C09264	--
pmb2723	485.1	161.04	3.8	486.114	C21H26O13	[M-H]-	4-hydroxycoumarin di-glucoside	Lignans and Coumarins	Coumarins	-	B	9738.5	11832	6166.5	20119	12732	18435	19452	23205	25784	19754	19311	17739	--	--
pme2993	193.1	122.04	4.5	192.035	C10H8O4	[M+H]+	Scopoletin(7-Hydroxy-5-methoxycoumarin)	Lignans and Coumarins	Coumarins	92-61-5	B	130770	162710	144200	289760	240080	247220	273770	269200	210430	198070	227980	202450	C01752	ko00940,ko01110
pmf0359	325.08	119.05	3.3	324.07	C15H16O8	[M+H]+	Skimmin	Lignans and Coumarins	Coumarins	93-39-0	B	146780	133640	151520	278000	240130	299820	145800	231640	164250	159890	212190	180470	--	--
pmn001492	187.1	125.1	5	188.041	C11H8O3	[M-H]-	Ayapin	Lignans and Coumarins	Coumarins	494-56-4	B	38170	32630	28936	22683	17871	26005	18894	56464	18331	27701	27225	27432	C18078	--
YC512118	282.28	83.09	10.2	281.249	C18H35NO	[M+H]+	Octadecenoic amide	Others	Others	-	A	180090	84120	97446	107510	78413	73598	95221	62046	56713	112010	96229	96935	--	--
mws0983	326.31	265.25	9.8	325.272	C20H39NO2	[M+H]+	N-Oleoylethanolamine	Others	Others	111-58-0	A	73522	60394	66724	83398	77051	76935	125170	125430	118360	79998	65761	65426	--	--
pmb0764	144.1	127.05	3.1	143.033	C6H9NOS	[M+H]+	4-Methyl-5-thiazoleethanol	Others	Others	137-00-8	A	7871.4	9891.3	8133.1	9528.9	6695.9	7199.4	7690.8	7135.6	7085.1	6620.1	10222	7976.1	C04294	ko00730,ko01100
pmn001380	187.1	125.1	5	188.093	C9H16O4	[M-H]-	Eucommiol	Others	Others	55930-44-4	B	42730	37682	34485	29941	23157	32773	23231	70370	21056	30497	33372	34022	C17878	--
pmp001269	286.31	201.05	6.7	285.278	C18H39NO	[M+H]+	Hexadecyl ethanolamine	Others	Others	-	A	168430	154560	148640	79590	109000	95446	76075	68251	67754	108390	105300	104080	--	--
pmp001282	544.34	104.11	8.1	543.296	C28H50NO7P	[M+H]+	Propyl2-(trimethylammonio)ethyl phosphate	Others	Others	-	A	941670	990430	1052000	1240700	1366100	1341000	1303700	1458600	1543000	1234500	1442600	1399600	--	--
mws0198	179	59.01	1.3	180.053	C6H12O6	[M-H]-	D-(+)-Glucose	Others	Alcohols and polyols	50-99-7	A	1435200	1451000	1205900	1075600	880840	1230900	905930	1023500	919270	1258700	1206400	869430	C00031	ko00010,ko00030,ko00052,ko00500,ko00520,ko00901,ko01100,ko01110,ko02010,ko04933
mws0214	181	89	1.2	182.067	C6H14O6	[M-H]-	D-Sorbitol	Others	Alcohols and polyols	50-70-4	A	1075800	1029900	1084300	1361400	1401700	1448000	1451500	1647300	1632400	1341700	1310000	1185300	C00794	ko00051,ko00052,ko01100,ko02010
mws0264	341	161.04	1.2	342.096	C12H22O11	[M-H]-	D-(+)-TrehaloseAnhydrous	Others	Alcohols and polyols	99-20-7	A	45673	51236	49880	49294	46050	46997	53745	45120	54991	44590	45626	35465	--	--
mws0380	341.11	161.04	1.3	342.096	C12H22O11	[M-H]-	Lactose	Others	Alcohols and polyols	63-42-3	A	35505	51226	51103	45043	49107	46603	74057	64603	44964	42868	58684	52932	--	--
mws0438	151.15	89	1.3	152.058	C5H12O5	[M-H]-	L-Arabitol	Others	Alcohols and polyols	7643-75-6	B	31235	35495	31051	34895	34512	33943	30201	35410	44087	32557	32011	43858	--	--
mws0866	259	78.96	1.2	260.016	C6H13O9P	[M-H]-	D-Glucose 6-phosphate	Others	Alcohols and polyols	56-73-5	A	2463000	2679800	2767600	2411700	2362100	2114200	2359000	2161700	2185600	2294100	2368900	2479400	C00092	ko00500,ko00562,ko00998,ko01100
mws0889	135	59.01	1.4	136.029	C4H8O5	[M-H]-	Threonate	Others	Alcohols and polyols	70753-61-6	B	129970	110150	138430	86157	111340	122310	100510	88886	120010	117690	122320	171560	--	--
mws1080	341.1	161.05	1.2	342.096	C12H22O11	[M-H]-	Galactinol	Others	Alcohols and polyols	3687-64-7	A	363970	380200	302050	322740	355000	347270	194200	195050	204490	347890	298370	285560	--	--
mws1090	259	96.97	1.3	260.016	C6H13O9P	[M-H]-	Glucose-1-phosphate	Others	Alcohols and polyols	59-56-3	A	3071600	3094500	2943800	2649100	2575800	2356400	2619400	2484100	2425400	2612200	2547900	2620700	--	--
mws1155	181.2	71.01	1.3	182.067	C6H14O6	[M-H]-	Mannitol	Others	Alcohols and polyols	87-78-5	A	341710	298760	321880	438330	425710	436260	464270	497640	525640	418040	415240	422420	C00392	ko00051,ko01100,ko02010
mws1333	341.12	143.04	1.2	342.096	C12H22O11	[M-H]-	Melibiose	Others	Alcohols and polyols	585-99-9	A	275360	263810	276440	242460	255880	263130	200620	199410	226790	261270	261570	212770	C05402	ko00052,ko01100,ko02010
mws1499	149.05	72.99	1.3	150.044	C5H10O5	[M-H]-	D-(-)-Arabinose	Others	Alcohols and polyols	10323-20-3	B	47602	42924	47513	38908	41287	44387	32794	29797	31399	37304	36690	37921	--	--
mws2523	421.1	79	1.2	422.06	C12H23O14P	[M-H]-	Trehalose 6-phosphate	Others	Alcohols and polyols	4484-88-2	B	48759	49022	53800	40222	39506	38458	39004	37075	37597	38912	40821	44075	C00689	ko00500,ko01100
mws4170	179.06	71.01	1.3	180.053	C6H12O6	[M-H]-	D-Glucose	Others	Alcohols and polyols	14431-43-7	A	4583400	4918900	4673600	3625300	3918300	4065000	3502700	3290200	3689600	3806000	3893700	3737700	--	--
mws5038	341.11	221.07	1.3	342.096	C12H22O11	[M-H]-	Isomaltulose	Others	Alcohols and polyols	13718-94-0	B	94552	108320	97741	58798	75233	93132	75505	122000	90757	81298	77301	76342	--	--
pmb3081	289.1	78.9	1.6	289.99	C6H11PO11	[M-H]-	Glucarate O-Phosphoric acid	Others	Alcohols and polyols	-	A	14001000	13173000	13743000	9995900	10976000	11839000	11382000	13891000	12481000	12409000	11618000	13122000	--	--
pme0516	179.16	99.01	1.2	180.053	C6H12O6	[M-H]-	Inositol	Others	Alcohols and polyols	87-89-8	A	185020	165110	170340	142550	142550	170480	120370	122440	113510	157580	162160	147520	C00137	ko00052,ko00053,ko00562,ko01100,ko02010,ko04070
pme0519	341	89.02	1.3	342.096	C12H22O11	[M-H]-	D-(+)-Sucrose	Others	Alcohols and polyols	57-50-1	A	243050	241910	292010	163230	164540	211620	113110	113070	140820	186390	168800	157070	--	--
pme0534	195.16	129.02	1.2	196.047	C6H12O7	[M-H]-	Gluconic acid	Others	Alcohols and polyols	526-95-4	A	167650	176650	177620	190530	193020	228260	217700	201220	207900	182790	175440	168300	C00257	ko00030,ko01100,ko01110,ko01200
pme1261	206.13	95.05	2.8	205.117	C9H19NO4	[M+H]+	Pantothenol	Others	Alcohols and polyols	16485-10-2	B	25286	33754	27350	9579.9	3302.8	3685.2	4282.5	6360.2	2308	12524	12949	11748	C05944	ko00770
pme2019	149	87.01	1.3	150.044	C5H10O5	[M-H]-	DL-Arabinose	Others	Alcohols and polyols	147-81-9	B	54839	59444	50953	44938	47181	48668	40590	44010	40496	42752	46015	48398	--	--
pme2237	181.08	71.01	1.2	182.067	C6H14O6	[M-H]-	Dulcitol	Others	Alcohols and polyols	608-66-2	A	1427200	1287700	1291000	1715100	1860700	1845300	1798900	2098900	2114100	1673000	1769100	1539300	C01697	ko00052,ko01100
pme3705	193.14	73.03	1.2	194.033	C6H10O7	[M-H]-	D-Glucoronic acid	Others	Alcohols and polyols	6556-12-3	B	11768	10723	10215	8733	8966.1	9005.4	11848	10978	10502	9237	8835.8	10170	C00191	ko00040,ko00053,ko00520,ko00562,ko01100
mws0232	377	198.07	3.7	376.12	C17H20N4O6	[M+H]+	Riboflavin	Others	vitamin	83-88-5	B	91723	71935	65341	63310	62286	75747	59178	61276	52237	67694	73912	68120	C00255	ko00740,ko01100,ko01110,ko02010
mws1337	220.2	184.1	2.8	219.097	C9H17NO5	[M+H]+	D-Pantothenic Acid	Others	vitamin	79-83-4	A	8177600	8357400	8215200	5534200	5417700	5999800	2967200	2887200	3070600	5845700	5787800	5922900	C00864	ko00410,ko00770,ko01100,ko01110
pme0490	124	80.05	1.6	123.027	C6H5NO2	[M+H]+	Nicotinic acid	Others	vitamin	59-67-6	B	56351	67769	59737	14316	19314	21889	8988.4	9030.2	10626	29414	26295	32589	C00253	ko00760,ko00960,ko01100,ko01110
pme1383	170.1	152.07	1.6	169.065	C8H11NO3	[M+H]+	Pyridoxine	Others	vitamin	65-23-6	A	8840900	9227700	8632800	8064100	8114000	7181800	6789000	6885900	7155700	8461700	8341000	8447900	C00314	ko00750,ko01100
pme2266	245.09	199.09	3.8	244.075	C10H16N2O3S	[M+H]+	Biotin	Others	vitamin	58-85-5	B	55843	56479	53598	20771	18997	21351	7574.9	6381.5	10239	24184	27883	25911	C00120	ko00780,ko01100,ko02010
pme2596	184.05	120.04	2.2	183.045	C8H9NO4	[M+H]+	4-Pyridoxic acid	Others	vitamin	82-82-6	B	43109	54502	46368	54762	54018	58359	48335	46640	53784	54389	57083	57644	C00847	ko00750,ko01100
mws0164	577	425.09	4.4	576.105	C30H24O12	[M+H]+	Procyanidin A2	Tannins	Proanthocyanidins	41743-41-3	B	4336.9	7948.9	7443.8	8587.6	8365.5	6821	22070	29465	22929	12107	15900	14762	C10237	--
mws0836	577.3	407.08	3.2	578.12	C30H26O12	[M-H]-	Procyanidin B1	Tannins	Proanthocyanidins	20315-25-7	B	2407800	2140500	2418300	1131400	1107700	1181800	902300	824270	793310	1345800	1409800	1353800	--	--
pmb2947	865.1	449.08	4	866.172	C45H38O18	[M-H]-	Catechin-catechin-catechin	Tannins	Proanthocyanidins	-	A	21264	17793	24905	11655	6610.7	10219	20266	9296.1	13653	18863	21142	20204	--	--
pmb3114	561.1	435.11	4	562.125	C30H26O11	[M-H]-	Epicatechin-epiafzelechin	Tannins	Proanthocyanidins	-	A	312020	262610	373910	130320	158800	177390	214600	178530	196580	267630	243910	228090	--	--
pme0431	577	425.09	4.2	576.105	C30H24O12	[M+H]+	Procyanidin A1	Tannins	Proanthocyanidins	12798-56-0	A	3442.2	4659.5	4360.9	2249	4189.8	2344.9	15032	16850	12422	11108	9779.3	5823	--	--
pme0434	577	289.07	3.4	578.12	C30H26O12	[M-H]-	Procyanidin B2	Tannins	Proanthocyanidins	29106-49-8	A	5135300	5157300	4997700	2603200	2375200	2520900	1855300	1707900	1774500	3020300	2909900	2749600	--	--
pme0436	577.1	289.07	3.4	578.12	C30H26O12	[M-H]-	Procyanidin B3	Tannins	Proanthocyanidins	23567-23-9	A	9146000	8152800	9638800	4507200	4729600	5206900	5942400	5041400	5247900	7251500	6901600	6536800	--	--
pmn001646	865.2	577.14	3.8	866.172	C45H38O18	[M-H]-	Procyanidin C1	Tannins	Proanthocyanidins	37064-30-5	A	448810	525450	567270	203880	225250	251940	295090	277840	238430	411510	421530	388290	C17624	--
pmn001667	577.1	407.08	4.3	578.12	C30H26O12	[M-H]-	Procyanidin B4	Tannins	Proanthocyanidins	29106-51-2	A	750780	878430	844630	224840	310220	357700	414260	376870	333130	612040	611970	610760	C10238	--
pmp000275	581.16	291.09	4	580.134	C30H28O12	[M+H]+	Gambiriin A1	Tannins	Proanthocyanidins	76250-49-2	A	183830	198260	229510	73628	93266	94112	119260	102590	108850	128600	161920	142180	C17772	--
pmp000280	867.21	579.15	3.5	866.172	C45H38O18	[M+H]+	Procyanidin C2	Tannins	Proanthocyanidins	37064-31-6	A	402080	399620	345160	89936	113520	88194	51009	52616	56075	142750	123510	126530	--	--
pmp000966	144.1	58.06	1.4	143.085	C7H13NO2	[M+H]+	Stachydrine	Alkaloids	Pyrrole alkaloids	471-87-4	B	195310	178180	167950	158380	206610	212880	151180	170950	140660	154610	199380	157400	C10172	--
mws0018	203	129.14	1.1	202.197	C10H26N4	[M+H]+	Spermine	Alkaloids	Phenolamine	71-44-3	B	26821000	26945000	25925000	27437000	26614000	27398000	26647000	28050000	26261000	27605000	28093000	28267000	C00750	ko00330,ko00410,ko00480,ko01100
mws1496	290.18	93.07	3.8	289.151	C17H23NO3	[M+H]+	L-Hyoscyamine	Alkaloids	ropane alkaloids	101-31-5	B	57610	56668	62179	37874	34886	44241	44298	43557	40706	46241	51067	43545	C02046	ko00960,ko01100,ko01110
mws1383	243.1	172.09	5	242.071	C12H10N4O2	[M+H]+	Lumichrome	Alkaloids	Alkaloids	1086-80-2	B	34299	32181	31998	29046	28091	27586	23379	23032	25569	27336	25585	27263	C01727	ko00740
mws1580	456.15	119.03	3.6	457.135	C20H27NO11	[M-H]-	Amygdalin	Alkaloids	Alkaloids	29883-15-6	B	73515	41894	71514	979050	468620	534180	615500	597590	629000	453510	403230	486960	C08325	ko00460,ko01100,ko01110
pmb0374	136.1	99.99	2.4	135.049	C5H5N5	[M+H]+	Aminopurine	Alkaloids	Alkaloids	452-06-2	A	11548	14380	12996	14569	13997	14103	16193	16222	19014	14173	12028	13129	--	--
pmb0484	104.1	58	1.2	103.091	C5H13NO	[M+H]+	Choline	Alkaloids	Alkaloids	62-49-7	B	994670	1064700	1119000	914510	800550	985280	853370	1009800	918950	766290	754390	747410	C00114	ko00260,ko00564,ko01100,ko02010
pmb1912	474.2	188.07	2.9	473.144	C20H23N7O7	[M+H]+	10-Formyl-THF	Alkaloids	Alkaloids	2800-34-2	B	5391300	5635400	5286500	3036200	3374100	2465000	1244300	1201600	980720	3310600	3483400	4081100	C00234	ko00670,ko00970,ko01100,ko01200
pme1691	147.12	60.08	1.3	146.106	C7H16NO2	[M+H]+	Acetylcholine	Alkaloids	Alkaloids	60-31-1	B	93512	120150	103520	69463	109670	116580	115320	134120	100550	101200	103630	103980	C08201	--
pme2108	162.1	60.08	1.2	161.094	C7H15NO3	[M+H]+	L-Carnitine	Alkaloids	Alkaloids	541-15-1	B	814360	775990	794020	720720	783050	783750	811040	691030	781290	871820	663600	775210	C00318	--
pme2268	138	78.03	1.3	137.042	C7H7NO2	[M+H]+	Trigonelline	Alkaloids	Alkaloids	535-83-1	B	3103100	2662900	2873900	3555400	4563800	4473500	4896300	4323900	4961400	3597200	3848600	4087000	C01004	ko00760
pmp001198	132.1	69.07	1.7	131.085	C6H13NO2	[M+H]+	6-Deoxyfagomine	Alkaloids	Alkaloids	197449-09-5	B	5486200	7738000	8229000	6244000	4859700	5140600	2545000	1936700	1370100	4732600	4832800	5540700	--	--
pmp001275	672.42	313.28	7.7	671.363	C31H61O14N	[M+H]+	3-Hydroxypropyl palmitate glc-glucosamine	Alkaloids	Alkaloids	-	B	51631	49299	55705	63291	46693	41741	29120	34698	38450	48231	40289	47117	--	--
pmp001287	120.08	77.04	2.4	119.067	C8H9N	[M+H]+	N-Benzylmethylene isomethylamine	Alkaloids	Alkaloids	-	A	11394000	13650000	16892000	7485700	8715400	8561000	4934500	1491200	781060	8683500	8587000	8592900	--	--
pmb1096	118	58.07	3	117.053	C8H7N	[M+H]+	Indole	Alkaloids	Plumerane	120-72-9	A	116830	105910	124130	123020	115490	106960	90742	105540	83929	105280	97116	110350	C00463	ko00380,ko00400,ko00402,ko01100,ko01110
pmp000702	536.19	195.06	3.5	518.137	C22H30O14	[M+NH4]+	3'-O-D-glucosylgentiopicroside	terpene	Sesquiterpenoids	-	B	10559	9903.3	12732	12973	14380	11729	10083	10832	9038	9214	7846.4	8637	--	--
pmn001741	389.1	183.07	3.4	390.096	C16H22O11	[M-H]-	Oleoside	terpene	Monoterpenoids	178600-68-5	B	2816.9	4299	7155.7	17845	16344	16698	61090	54000	59640	23118	23319	23511	--	--
pmn001479	547.24	469.23	7.3	488.317	C30H48O5	[M+CH3COOH-H]-	Alisol F	Terpene	Triterpene	155521-45-2	B	217810	246360	168830	89074	79643	92240	143850	147240	132140	167960	185060	149750	--	--
pmn001591	487.3	457.32	7	488.317	C30H48O5	[M-H]-	Rutundic acid	Terpene	Triterpene	20137-37-5	B	50087	62099	45681	23589	26256	24413	28553	25107	29271	39368	36755	37349	--	--
pmn001700	455.35	455.35	10.1	456.329	C30H48O3	[M-H]-	24,30-Dihydroxy-12(13)-enolupinol	Terpene	Triterpene	-	A	9516.2	9835.2	10516	7268.3	11590	6743.9	9393.7	8483.4	10698	8750.2	9204.6	6333.5	--	--
pmn001704	469.33	439.32	8.2	470.309	C30H46O4	[M-H]-	2,3-Dihydroxy 5(6),12(13)diene ursolic acid	Terpene	Triterpene	-	A	28566	31998	26615	20104	20521	20161	20083	20605	22819	26039	23824	25275	--	--
pmn001705	471.35	471.35	8.2	472.323	C30H48O4	[M-H]-	3,24-Dihydroxy-17,21-semiacetal-12(13)oleanolic fruit	Terpene	Triterpene	-	B	9274400	9666900	8683200	4693300	5203500	5060300	5002700	4274400	4389400	7115700	6769400	6926000	--	--
pmn001706	471.35	471.35	8.3	472.323	C30H48O4	[M-H]-	2-Hydroxyoleanolic acid	Terpene	Triterpene	26707-60-8	A	9636300	9479000	9356200	5195600	5373900	5451100	5459400	4505600	4722300	7686900	7180600	7303900	--	--
pmp000266	473.36	437.34	7.9	472.323	C30H48O4	[M+H]+	3β,19α-Dihydroxyolean-12-en-28-oic acid	Terpene	Triterpene	-	B	22068	22440	21389	13002	13422	14679	11726	9772.5	9270.2	17374	16260	15875	--	--
pmp000781	619.39	455.34	9	618.355	C39H54O6	[M+H]+	p-Coumaroyleuscaphic acid	Terpene	Triterpene	-	A	1524400	1522000	1564300	1055000	1107700	894420	987300	904180	921860	1568500	1206200	1347800	--	--
pmp000782	635.39	435.32	7.9	634.349	C39H54O7	[M+H]+	Caffeoyl hawthorn acid	Terpene	Triterpene	-	A	1605900	1633000	1711300	1335500	1397400	1187800	1492400	1430000	1299100	1591400	1346400	1515200	--	--
mws0147	117.1	99.92	2.6	118.055	C5H10O3	[M-H]-	3-Hydroxy-3-methyl butyric acid	Organic acids	Organic acids	625-08-1	A	289720	323250	319840	424770	435710	406080	335530	282950	329660	362680	353030	354520	--	--
mws0192	117.03	99.01	1.8	118.021	C4H6O4	[M-H]-	Succinic acid	Organic acids	Organic acids	110-15-6	A	29363000	28430000	31542000	18721000	19920000	19528000	9871000	8618100	9698900	19663000	19313000	20440000	C00042	ko00020,ko00190,ko00250,ko00310,ko00350,ko00360,ko00620,ko00630,ko00640,ko00650,ko00760,ko00920,ko01100,ko01110,ko01200
mws0208	145.06	81.03	3.1	146.049	C6H10O4	[M-H]-	Adipic Acid	Organic acids	Organic acids	124-04-9	B	288730	306820	287810	189700	171290	179510	97802	96685	99068	171200	183150	188480	C06104	ko01100
mws0237	187.1	97	4.9	188.093	C9H16O4	[M-H]-	Anchoic Acid	Organic acids	Organic acids	123-99-9	A	664730	505080	531610	423620	307080	484920	350480	896350	319560	468630	464810	533600	C08261	--
mws0262	149	72.99	1.6	150.009	C4H6O6	[M-H]-	L-(+)-Tartaric acid	Organic acids	Organic acids	87-69-4	B	65051	56885	59625	53708	70285	53699	67016	54067	63591	60974	63566	62734	--	--
mws0275	133	72.99	1.5	134.015	C4H6O5	[M-H]-	L-(-)-Malic acid	Organic acids	Organic acids	636-61-3	A	9040200	9463300	9330100	9438700	9120800	8074400	9206400	8831200	9727900	8698500	8980600	9496900	C00497	ko00650,ko01100
mws0277	191	93.03	1.6	192.053	C7H12O6	[M-H]-	Kinic acid	Organic acids	Organic acids	77-95-2	A	12493000	12723000	14058000	10263000	10168000	9847000	8776700	9081400	8746400	10111000	10364000	11594000	C00296	ko00400,ko01100
mws0281	191	87.01	1.3	192.018	C6H8O7	[M-H]-	Citric Acid	Organic acids	Organic acids	77-92-9	A	8743200	11454000	9018300	8123400	8766300	6494400	6662600	7959800	7975900	9102000	8256700	9058700	C00158	ko00020,ko00250,ko00630,ko01100,ko01110,ko01200,ko01210,ko01230
mws0328	181	163.04	3	182.049	C9H10O4	[M-H]-	DL-P-hydroxyphenyllactic acid	Organic acids	Organic acids	6482-9-80	B	28467	31469	27051	23963	23641	25745	21209	18966	21205	25295	24954	28816	--	--
mws0344	165.05	59.01	1.4	166.038	C5H10O6	[M-H]-	D-Xylonic acid	Organic acids	Organic acids	526-91-0	B	358690	435790	451220	402470	389760	373810	396700	394370	408410	411500	356620	363210	--	--
mws0345	128.07	82	1.5	129.07	C6H11NO2	[M-H]-	Pipecolinic acid	Organic acids	Organic acids	535-75-1	A	6344.1	7272.8	7021.1	17826	21594	17940	19949	24407	22726	13190	13866	16106	--	--
mws0470	117.02	99.92	1.8	118.021	C4H6O4	[M-H]-	Methylmalonic acid	Organic acids	Organic acids	516-05-2	A	28815000	27984000	30720000	18345000	18672000	18763000	9861700	8676600	10158000	18748000	19500000	20256000	C02170	ko00240,ko00280,ko00640,ko01100
mws0473	131.04	113.02	2.6	132.035	C5H8O4	[M-H]-	2-Methylsuccinic acid	Organic acids	Organic acids	498-21-5	A	4721600	5539600	5113900	6030700	6299400	5482200	3417900	3261900	3790300	4717900	4935500	5081800	--	--
mws0497	165.06	103.06	4.4	166.055	C9H10O3	[M-H]-	L-(-)-3-Phenyllactic acid	Organic acids	Organic acids	20312-36-1	B	21175	21287	27221	102650	94517	65199	152090	163810	142720	88793	78203	88063	--	--
mws0567	146.09	86.06	1.3	145.076	C5H11N3O2	[M+H]+	4-Guanidinobutyric acid	Organic acids	Organic acids	463-00-3	B	286580	369070	282220	345170	443480	357650	407900	449620	428080	339230	416070	310510	C01035	ko00330,ko01100
mws0639	153.2	65.04	3.1	154.021	C7H6O4	[M-H]-	2,3-Dihydroxybenzoic Acid	Organic acids	Organic acids	303-38-8	B	10809	9712.5	12120	43336	60537	58254	196670	177550	258780	92368	107260	106290	C00196	ko01110
mws0671	120.1	56.05	1.2	119.05	C4H9NO3	[M+H]+	L-Homoserine	Organic acids	Organic acids	672-15-1	B	1867600	1913900	2479900	1585200	1755600	1878400	1483400	1098600	1136500	1341800	1100200	1857600	C00263	ko00260,ko00270,ko00300,ko00920,ko01100,ko01110,ko01230
mws0719	209.1	120.04	2.4	208.075	C10H12N2O3	[M+H]+	Kinurenine	Organic acids	Organic acids	343-65-7	A	159390	162470	175410	186200	146000	143570	89012	99792	92555	141160	148160	165830	--	--
mws0832	241	109.08	1.2	240.108	C10H16N4O3	[M+H]+	(S)-2-(4-Aminobutanamido)-3-(1-methyl-1H-imidazol-5-yl)propanoic acid	Organic acids	Organic acids	584-85-0	B	13404	12062	12816	8886	9793.9	10169	7970.9	7328.1	8012.9	12111	8543.2	10416	--	--
mws0851	143.11	143.11	7.5	166.086	C8H15NaO2	[M-Na]-	Sodium Valproate	Organic acids	Organic acids	1069-66-5	B	2314100	2866500	2493500	1631300	1783800	2700900	1902800	1514000	1632300	2502300	2346600	2281800	--	--
mws0924	145.06	83.05	3.1	146.049	C6H10O4	[M-H]-	2-Methylglutaric acid	Organic acids	Organic acids	617-62-9	B	272630	301880	298410	181070	165460	173130	85470	84704	84336	165840	162330	171450	--	--
mws0972	131.08	57	3.1	132.07	C6H12O3	[M-H]-	5-Hydroxyhexanoic acid	Organic acids	Organic acids	185956-02-9	B	40558	54190	46269	16252	26068	28873	14917	14275	20763	27831	30322	26789	--	--
mws2125	166.97	78.96	1.6	205.931	C3H4KO6P	[M-K]-	Phosphoenolpyruvic acid	Organic acids	Organic acids	4265-07-0	B	309530	355080	274320	414170	398790	439900	248470	274100	220660	303060	357030	308380	--	--
pmb2867	350.14	188.09	2.4	351.08	C16H17NO8	[M-H]-	Kynurenic acid O-hexside	Organic acids	Organic acids	-	B	771280	781600	717730	791930	873420	745830	904540	963730	889170	825830	795730	846680	--	--
pmb3099	153	78.96	2.1	154.03	C4H11O4P	[M-H]-	Diethyl phosphate	Organic acids	Organic acids	598-02-7	A	652090	662050	628080	395240	389400	780580	407100	399240	376500	462690	504920	483440	C06608	--
pme0234	190.04	116.05	3.2	189.036	C10H7NO3	[M+H]+	Kynurenic acid	Organic acids	Organic acids	492-27-3	B	143780	125530	167180	211510	240370	246000	118490	126160	161320	159940	151750	153080	C01717	ko00380,ko01100
pme0274	132.09	79.06	1.5	131.085	C6H13NO2	[M+H]+	6-Aminocaproic acid	Organic acids	Organic acids	60-32-2	B	7484400	8898200	11847000	9461300	6989100	8180000	3097100	2106800	1778500	6163900	7735500	6225000	C02378	ko01100
pme0282	165.03	93.03	3.5	166.021	C8H6O4	[M-H]-	Phthalic acid	Organic acids	Organic acids	88-99-3	B	64884	71265	60514	110330	119270	65070	116390	109570	121860	64867	76433	89223	C01606	ko01100,ko02010
pme3009	175	71.96	1.1	174.009	C6H6O6	[M+H]+	Trans-Citridic acid	Organic acids	Organic acids	4023-65-8	B	179190	180290	235830	179700	186500	207810	180350	212850	189600	210300	199750	244390	--	--
pme3011	104.06	87.05	1.3	103.056	C4H9NO2	[M+H]+	γ-Aminobutyric acid	Organic acids	Organic acids	56-12-2	B	256030	212000	252620	201080	200030	218440	187170	183360	150820	154200	175720	196820	C00334	ko00250,ko00330,ko00410,ko00650,ko00760,ko01100
pme3154	147.07	57.03	1.8	148.064	C6H12O4	[M-H]-	(Rs)-Mevalonic acid	Organic acids	Organic acids	150-97-0	A	669190	307970	307250	663460	719940	666510	702920	274190	711020	664480	701380	647120	--	--
pme3207	141.03	59.01	1.2	142.021	C6H6O4	[M-H]-	Trans,trans-Muconic acid	Organic acids	Organic acids	3588-17-8	B	350800	318310	308380	335970	297690	297290	434020	258740	350530	340240	267420	409140	--	--
pmb0160	353.3	243.21	6.5	352.237	C21H36O4	[M+H]+	MAG(18:3)isomer5	Lipid	Glycerol ester	-	B	22400	19600	17871	10335	18472	11632	8944.9	7722.5	10887	16408	16043	10413	--	--
pmb0287	351.4	147	6.2	350.222	C21H34O4	[M+H]+	MAG(18:4)isomer2	Lipid	Glycerol ester	-	B	66809	102460	99755	65120	53164	54133	44224	36277	38496	65990	67517	69557	--	--
pmb0296	357.2	247.24	7.8	356.265	C21H40O4	[M+H]+	MAG(18:1)isomer2	Lipid	Glycerol ester	-	A	11367	8951.6	14001	13600	15295	13580	13712	14580	14501	15250	10219	15064	--	--
pmb0890	355.1	245.23	9.4	354.251	C21H38O4	[M+H]+	MAG(18:2)	Lipid	Glycerol ester	-	B	290920	275340	261110	178520	236030	224630	141030	129280	147040	266080	201990	195530	--	--
pmb1562	351	291.13	6.8	350.222	C21H34O4	[M+H]+	MAG(18:4)isomer3	Lipid	Glycerol ester	-	A	11955	12408	12490	7228.1	7443.6	9016.6	4689.5	3895.5	6401	9621.3	9208.2	7513.7	--	--
pmb1656	353.1	261.22	8.8	352.237	C21H36O4	[M+H]+	MAG(18:3)isomer4	Lipid	Glycerol ester	-	B	31059	28771	34120	18084	26884	31389	21296	18654	19108	28178	26504	26428	--	--
pmb2444	353.2	121.1	9	352.237	C21H36O4	[M+H]+	MAG(18:3)isomer1	Lipid	Glycerol ester	-	B	476220	452550	496880	336360	409860	449230	283730	276810	271620	541690	445120	426420	--	--
pmn001495	329.2	211.13	6.4	330.251	C19H38O4	[M-H]-	Hexadecanoic acid 2,3-dihydroxypropyl ester	Lipid	Glycerol ester	542-44-9	A	31630	35559	36759	92321	12151	17343	15318	33090	14902	31373	33030	32724	--	--
mws0120	258.11	125	1.3	257.103	C8H20NO6P	[M+H]+	Choline alfoscerate	Lipid	PC	28319-77-9	B	151330	123420	172160	105620	214900	128250	414940	228700	453230	218540	127520	180630	--	--
pmp001250	520.34	104.11	7.4	520.304	C26H51NO7P+	[M]+	PC(18:2)	Lipid	PC	-	A	5447200	5884100	5522200	4243500	4093500	3938000	2974900	3493800	3627000	4648200	4542100	4748400	--	--
pmb0767	302.4	71.09	6.3	301.272	C18H39NO2	[M+H]+	D-erythro-Dihydrosphingosine	Lipid	Sphingolipids	764-22-7	A	344520	331670	342240	180470	174490	170620	99344	93782	103940	205330	198530	204950	C00836	ko00600,ko01100
pmb2221	318.3	256.27	7.3	317.266	C18H39NO3	[M+H]+	4-Hydroxysphinganine	Lipid	Sphingolipids	554-62-1	A	4315300	4737600	4536100	4275400	4025800	3626700	3835800	3404200	4168300	4510300	4328700	4063300	C12144	ko00600,ko01100
pmp001264	274.28	106.09	6.5	273.243	C16H35NO2	[M+H]+	Hexadecyl sphingosine	Lipid	Sphingolipids	-	B	12369000	13373000	11676000	12056000	10070000	11685000	10507000	8508100	10046000	9407400	9089900	9154500	--	--
mws0126	524.37	104.11	9	523.325	C26H54NO7P	[M+H]+	1-Stearoyl-sn-glycero-3-phosphocholine	Lipid	LPC	19420-57-6	B	2348400	2026900	1886900	2053700	2176400	2067400	2350100	2975900	3120200	2239500	2117700	2176800	--	--
pmb0854	518.3	104.11	6.9	517.282	C26H48NO7P	[M+H]+	LysoPC 18:3	Lipid	LPC	-	A	3084500	3643500	3130800	2358200	2128800	2269700	1856800	2000100	2288500	2621600	2544300	2612600	--	--
pmb0855	496.3	104.11	7.7	495.296	C24H50NO7P	[M+H]+	LysoPC 16:0	Lipid	LPC	17364-16-8	A	9062600	8596600	8951700	8566100	8396700	8025900	8568700	8688600	9699200	8478000	8450100	8645500	--	--
pmb0865	518.2	86.1	6.7	517.282	C26H48NO7P	[M+H]+	LysoPC 18:3(2n isomer)	Lipid	LPC	-	A	17212000	18667000	16710000	11110000	14788000	13980000	18442000	15846000	18256000	16647000	16690000	15722000	--	--
pmb2319	482.3	104	7.2	481.282	C23H48NO7P	[M+H]+	LysoPC 15:0	Lipid	LPC	-	A	82789	90843	79097	98824	97150	97461	100400	104070	121190	101970	106980	97689	--	--
pmb2406	510.1	104.11	8.3	509.311	C25H52NO7P	[M+H]+	LysoPC 17:0	Lipid	LPC	-	A	88161	101090	81948	86435	99174	88443	118450	115220	129010	94156	92690	99969	--	--
pmd0130	468.3	104.11	6.5	467.268	C22H46NO7P	[M+H]+	LysoPC 14:0(2n isomer)	Lipid	LPC	-	B	2322.3	2378.6	2149.4	2176.1	3488.5	3461.1	7796.7	7638.2	8533.6	4627.4	3864.5	4618.3	--	--
pmd0132	496.33	184	7.6	495.296	C24H50NO7P	[M+H]+	LysoPC 16:0(2n isomer)	Lipid	LPC	-	A	203630	219560	226660	182800	215310	234530	373440	378040	447870	282020	280780	291330	--	--
pmd0136	524.36	506.36	8.7	523.325	C26H54NO7P	[M+H]+	LysoPC 18:0	Lipid	LPC	-	A	70287	73562	76641	76041	93772	87065	178180	163490	178400	107390	102750	107010	--	--
pmp001251	520.34	184.07	7.2	520.304	C26H51NO7P+	[M]+	IsoPC(18:2)	Lipid	LPC	-	A	20614000	19839000	17929000	12486000	16755000	15878000	19319000	16819000	17262000	18141000	17919000	17871000	--	--
pmp001270	494.33	104.11	7.1	493.282	C24H48NO7P	[M+H]+	LysoPC(16:2)	Lipid	LPC	-	A	371020	359470	330740	453760	662650	594650	1166900	959750	1196000	707630	698610	721730	--	--
pmp001273	520.34	104.11	7.4	519.296	C26H50NO7P	[M+H]+	LysoPC(18:2)	Lipid	LPC	-	A	5337200	5810200	5080500	4308600	4503800	4218400	3125000	3341600	3680500	4695200	4744300	4918600	--	--
pmp001278	496.34	104.11	7.8	495.296	C24H50NO7P	[M+H]+	LysoPC(16:1)	Lipid	LPC	-	A	10762000	9803300	9971000	9554200	9834400	9031900	9345900	10065000	10818000	9913900	9997700	9913100	--	--
pmp001281	522.36	104.11	8.1	521.311	C26H52NO7P	[M+H]+	LysoPC(18:1)	Lipid	LPC	-	A	1175200	1322600	1351200	1483100	1634100	1359600	1211400	1271700	1557900	1222000	1338000	1317300	--	--
pmp001286	524.37	104.11	8.9	523.325	C26H54NO7P	[M+H]+	LysoPC(18:0)	Lipid	LPC	-	A	1831400	1974300	1907600	2029800	2184700	1965500	2343000	2809000	2858600	1864000	2096600	2016900	--	--
mws0289	478.1	196.04	8	479.268	C23H46NO7P	[M-H]-	LysoPE 18:1	Lipid	LPE	89576-29-4	A	670960	647540	655360	930700	758940	808830	702520	640630	642020	735860	713970	678620	--	--
pmb0856	480.31	265.25	7.8	479.268	C23H46NO7P	[M+H]+	LysoPE 18:1(2n isomer)	Lipid	LPE	-	A	2229400	1927600	2086900	3171400	4748800	4338500	7071000	6815600	7066900	4117100	4208000	4184400	--	--
pmb0864	426.3	254.25	6.6	425.224	C19H40NO7P	[M+H]+	LysoPE 14:0	Lipid	LPE	-	A	6219.3	5569.8	6084.6	10216	8991.5	9320.2	9475	9139.7	8867.5	8603.3	8274.6	6849.6	--	--
pmb0874	478.6	306.28	7.3	477.253	C23H44NO7P	[M+H]+	LysoPE 18:2(2n isomer)	Lipid	LPE	-	B	146290	143220	122450	113800	105030	107720	81415	77837	76108	131550	107290	107760	--	--
pmb0876	454.2	393.24	7.7	453.253	C21H44NO7P	[M+H]+	LysoPE 16:0	Lipid	LPE	53862-35-4	A	902070	835820	922440	1261000	1084400	1217100	1198600	1144300	1202100	1093500	1057000	1068700	--	--
pmd0160	452.3	214.05	7.5	453.253	C21H44NO7P	[M-H]-	LysoPE 16:0(2n isomer)	Lipid	LPE	-	A	1117200	1190600	1173400	1405800	1306300	1343300	1389500	1398000	1402300	1357500	1345700	1338100	--	--
Qingke_Rfmb087-1-1	311.22	211.14	6.5	312.208	C18H32O4	[M-H]-	13-Oxo-9-hydroxy-10-octadecenoic acid	Lipid	Free fatty acids	-	B	14233	14666	13568	12166	6026.6	7747.9	3414.6	4014.9	2941.7	9660	9799.7	7976.6	--	--
Qingke_Rfmb090-1-3	295.23	171.1	8	296.214	C18H32O3	[M-H]-	13-Hydroxy-9,11-octadecadienoic acid	Lipid	Free fatty acids	5204-88-6	A	101680	105890	110520	66700	43598	55533	22419	26167	24196	61496	59656	58295	--	--
Qingke_Rfmb091-1-1	295.23	277.22	8	296.214	C18H32O3	[M-H]-	9-Hydroxy-10,12-octadecadienoic acid	Lipid	Free fatty acids	15514-85-9	A	98385	107970	111160	68317	44273	53124	22071	27167	25573	60435	62006	60528	--	--
mws0119	227.2	227.2	9.8	228.19	C14H28O2	[M-H]-	Myristic Acid	Lipid	Free fatty acids	544-63-8	A	13559000	12622000	11907000	7524700	7943800	12129000	7394900	8199800	8959100	10996000	10499000	10061000	--	--
mws0366	277.22	59.01	9.8	278.205	C18H30O2	[M-H]-	γ-Linolenic Acid	Lipid	Free fatty acids	506-26-3	A	22032000	23576000	23258000	18388000	19358000	19013000	12238000	13615000	14037000	19647000	19248000	17405000	--	--
mws0396	281.25	281.25	11.1	282.234	C18H34O2	[M-H]-	Elaidic Acid	Lipid	Free fatty acids	112-79-8	B	49992	63262	35316	31022	58772	115000	53779	14516	68551	57062	52414	39692	--	--
mws1489	283.26	283.26	10.1	284.248	C18H36O2	[M-H]-	Stearic Acid	Lipid	Free fatty acids	57-11-4	A	15312000	12037000	13082000	13849000	11682000	11580000	12344000	13433000	13285000	11844000	10253000	10269000	--	--
mws2623	281.25	263	10.9	282.234	C18H34O2	[M-H]-	11-Octadecanoic acid(Vaccenic acid)	Lipid	Free fatty acids	506-17-2	A	161530	154180	170280	225280	213210	220200	230310	305920	229680	196370	209310	198690	--	--
mws5045	215.17	197	7	216.156	C12H24O3	[M-H]-	12-Hydroxydodecanoic acid	Lipid	Free fatty acids	505-95-3	B	12540	10647	9678.4	9036.3	9837.9	8763.6	8820.8	8670.5	9282.6	9618.4	10774	9520.1	--	--
pmb0889	279.3	109.11	7.9	278.205	C18H30O2	[M+H]+	Punicic acid	Lipid	Free fatty acids	544-72-9	A	155740	147640	167670	127570	62502	73435	47649	55259	48326	105500	94835	79281	C08364	--
pmb2640	199	109.03	8.6	200.162	C12H24O2	[M-H]-	Lauric acid	Lipid	Free fatty acids	143-07-7	B	12459	13425	11888	6408.4	5668.7	11854	6528.5	4762	4969.4	7847.3	7337.9	7247	C02679	ko00061,ko01100
pmb2778	295	195.14	7.9	296.214	C18H32O3	[M-H]-	9,10-EODE	Lipid	Free fatty acids	65167-83-1	A	236810	238530	274890	228960	94911	114440	110260	124510	98027	176410	169400	170730	--	--
pmb2786	293	235.17	7.4	294.199	C18H30O3	[M-H]-	9-HOTrE	Lipid	Free fatty acids	89886-42-0	A	13480	14289	15214	26032	7200.4	8146	6980.8	6573.2	6337.9	12245	12705	12278	--	--
pmb2792	293	171.1	6.8	294.199	C18H30O3	[M-H]-	13-HOTrE(r)	Lipid	Free fatty acids	74784-20-6	B	156680	133670	256830	149620	120000	114990	124720	67084	63193	107860	106850	104960	--	--
pmb2799	295	171.1	8.7	296.214	C18H32O3	[M-H]-	12,13-EODE	Lipid	Free fatty acids	6799-85-5	A	7687.9	7498.6	8544.7	5630.9	3521.9	5088.7	1904.4	2549.7	2393	5028	4558.7	4481.4	--	--
pmn001610	307.3	307.3	11.1	308.248	C20H36O2	[M-H]-	Eicosadienoic acid	Lipid	Free fatty acids	5598-38-9	B	8783.6	13290	10043	9740.9	7915.1	7747.2	7175	7854.7	5809.8	9841.5	10661	7709.6	C16525	ko01040
pmn001611	253.2	253.22	9.9	254.205	C16H30O2	[M-H]-	Palmitoleic acid	Lipid	Free fatty acids	373-49-9	A	613350	486380	573210	522270	493990	535560	541740	712520	560440	598780	528310	496490	C08362	ko00061
pmn001688	295.23	171.1	8	296.214	C18H32O3	[M-H]-	9S-Hyroxy-10E,12E-octadecadienoic acid	Lipid	Free fatty acids	-	A	96177	102490	115630	64520	42280	51276	21038	25885	23939	63571	60936	58962	--	--
pmn001694	329.23	211.14	6.4	330.217	C18H34O5	[M-H]-	9,10,13-Trihyroxy-11-octadecadienoic acid	Lipid	Free fatty acids	-	A	30942	33582	39505	97863	12505	18303	15029	32367	16215	30501	31203	31399	--	--
pmp001276	677.37	677.37	7.7	676.324	C33H56O14	[M+H]+	2,3-Dihydroxypropyl-9,12,15-octadecatrienoate-hexose-hexose	Lipid	Free fatty acids	-	A	35227	31438	32258	55080	32819	30452	22539	22766	30288	34098	31030	33501	--	--
