# Supplementary material for: Integrated Metabolome, Transcriptome and Long Non-Coding RNA Analysis Reveals Potential Molecular Mechanisms of Sweet Cherry Fruit Ripening
Source: Int J Mol Sci. 2024 Sep 12;25(18):9860. doi: 10.3390/ijms25189860 (PMC11432518; doi:10.3390/ijms25189860)
Supplement: Supplementary file 1 [file ijms-25-09860-s001.zip › Table S10.xlsx]

## Sheet: Table S10
#Gene	ID	Y1_Count	Y2_Count	Y3_Count	P1_Count	P2_Count	P3_Count	Y1_FPKM	Y2_FPKM	Y3_FPKM	P1_FPKM	P2_FPKM	P3_FPKM	FDR	log2FC	regulated	COG_class	COG_class_annotation	GO_annotation	KEGG_annotation	KEGG_pathway_annotation	KOG_class	KOG_class_annotation	Pfam_annotation	Swiss-Prot_annotation	eggNOG_class	eggNOG_class_annotation	NR_annotation
Prunus_avium_newGene_1069	MSTRG.10166.2	5	6	1	23	21	19	0.026308	0.033898	0.002755	0.11563	0.113257	0.107289	0.0246371	2.03118	up	--	--	Biological Process: protein polyubiquitination (GO:0000209);; Molecular Function: zinc ion binding (GO:0008270);; Cellular Component: integral component of membrane (GO:0016021);; Biological Process: protein ubiquitination involved in ubiquitin-dependent protein catabolic process (GO:0042787);; Biological Process: proteasome-mediated ubiquitin-dependent protein catabolic process (GO:0043161);; Mo…	K16283|2.00273e-137|pmum:103332671|K16283 E3 ubiquitin-protein ligase SDIR1 [EC:2.3.2.27] | (RefSeq) E3 ubiquitin-protein ligase SDIR1	--	[O]	Posttranslational modification, protein turnover, chaperones	Ring finger domain;; Zinc finger, C3HC4 type (RING finger);; RING-like zinc finger;; RING-H2 zinc finger domain;; Zinc finger, C3HC4 type (RING finger);; RING-type zinc-finger;; Anaphase-promoting complex subunit 11 RING-H2 finger	E3 ubiquitin-protein ligase SDIR1 OS=Arabidopsis thaliana OX=3702 GN=SDIR1 PE=1 SV=1	O	Posttranslational modification, protein turnover, chaperones	E3 ubiquitin-protein ligase SDIR1 isoform X1 [Prunus avium]
Prunus_avium_newGene_1152	MSTRG.10166.2	5	6	1	23	21	19	0.026308	0.033898	0.002755	0.11563	0.113257	0.107289	0.0246371	2.03118	up	[G]	Carbohydrate transport and metabolism	Biological Process: metabolic process (GO:0008152);; Molecular Function: transferase activity, transferring hexosyl groups (GO:0016758);;	--	--	[GC]	Carbohydrate transport and metabolism;; Energy production and conversion	UDP-glucoronosyl and UDP-glucosyl transferase	UDP-glycosyltransferase 90A1 OS=Arabidopsis thaliana OX=3702 GN=UGT90A1 PE=2 SV=1	S	Function unknown	UDP-glycosyltransferase 90A1-like [Prunus avium]
Prunus_avium_newGene_1646	MSTRG.10166.2	5	6	1	23	21	19	0.026308	0.033898	0.002755	0.11563	0.113257	0.107289	0.0246371	2.03118	up	--	--	Molecular Function: protein dimerization activity (GO:0046983);;	--	--	--	--	GDP-fucose protein O-fucosyltransferase;; GDP-fucose protein O-fucosyltransferase	O-fucosyltransferase 27 OS=Arabidopsis thaliana OX=3702 GN=OFUT27 PE=2 SV=1	S	Function unknown	uncharacterized protein At1g04910 [Prunus avium]
Prunus_avium_newGene_178	MSTRG.10166.2	5	6	1	23	21	19	0.026308	0.033898	0.002755	0.11563	0.113257	0.107289	0.0246371	2.03118	up	--	--	Molecular Function: nucleotide binding (GO:0000166);; Molecular Function: nucleic acid binding (GO:0003676);; Biological Process: mRNA processing (GO:0006397);;	K12822|0|pper:PRUPE_ppa000960mg|K12822 RNA-binding protein 25 | (RefSeq) hypothetical protein	Spliceosome (ko03040)	[A]	RNA processing and modification	PWI domain;; RNA recognition motif. (a.k.a. RRM, RBD, or RNP domain)	--	S	Function unknown	RNA-binding protein 25 isoform X1 [Prunus avium]
Prunus_avium_newGene_1854	MSTRG.10166.2	5	6	1	23	21	19	0.026308	0.033898	0.002755	0.11563	0.113257	0.107289	0.0246371	2.03118	up	[QR]	Secondary metabolites biosynthesis, transport and catabolism;; General function prediction only	Molecular Function: methyltransferase activity (GO:0008168);; Cellular Component: integral component of membrane (GO:0016021);; Biological Process: methylation (GO:0032259);;	--	--	--	--	--	--	S	Function unknown	uncharacterized protein LOC110759791 [Prunus avium]
Prunus_avium_newGene_1889	MSTRG.10166.2	5	6	1	23	21	19	0.026308	0.033898	0.002755	0.11563	0.113257	0.107289	0.0246371	2.03118	up	[K]	Transcription	Biological Process: DNA-templated transcription, initiation (GO:0006352);; Biological Process: regulation of transcription, DNA-templated (GO:0006355);; Molecular Function: zinc ion binding (GO:0008270);; Molecular Function: TBP-class protein binding (GO:0017025);;	K03124|0|pmum:103330240|K03124 transcription initiation factor TFIIB | (RefSeq) transcription initiation factor IIB	Basal transcription factors (ko03022)	[K]	Transcription	Transcription factor TFIIB repeat;; TFIIB zinc-binding	Transcription initiation factor IIB OS=Oryza sativa subsp. japonica OX=39947 GN=TFIIB PE=1 SV=1	K	Transcription	transcription initiation factor IIB-like [Prunus avium]
Prunus_avium_newGene_2147	MSTRG.10166.2	5	6	1	23	21	19	0.026308	0.033898	0.002755	0.11563	0.113257	0.107289	0.0246371	2.03118	up	[O]	Posttranslational modification, protein turnover, chaperones	Molecular Function: serine-type endopeptidase activity (GO:0004252);; Biological Process: proteolysis (GO:0006508);; Cellular Component: chloroplast thylakoid lumen (GO:0009543);; Biological Process: photosystem II repair (GO:0010206);;	--	--	[O]	Posttranslational modification, protein turnover, chaperones	Trypsin-like peptidase domain;; Trypsin;; PDZ domain	Protease Do-like 8, chloroplastic OS=Arabidopsis thaliana OX=3702 GN=DEGP8 PE=1 SV=1	O	Posttranslational modification, protein turnover, chaperones	protease Do-like 8, chloroplastic isoform X2 [Prunus avium]
Prunus_avium_newGene_2215	MSTRG.10166.2	5	6	1	23	21	19	0.026308	0.033898	0.002755	0.11563	0.113257	0.107289	0.0246371	2.03118	up	--	--	Molecular Function: aspartic-type endopeptidase activity (GO:0004190);; Biological Process: proteolysis (GO:0006508);; Cellular Component: plant-type cell wall (GO:0009505);; Cellular Component: chloroplast (GO:0009507);; Cellular Component: apoplast (GO:0048046);;	--	--	[O]	Posttranslational modification, protein turnover, chaperones	Xylanase inhibitor N-terminal;; Xylanase inhibitor C-terminal;; Eukaryotic aspartyl protease	Aspartyl protease AED3 OS=Arabidopsis thaliana OX=3702 GN=AED3 PE=1 SV=1	O	Posttranslational modification, protein turnover, chaperones	aspartyl protease AED3-like [Prunus avium]
Prunus_avium_newGene_2402	MSTRG.10166.2	5	6	1	23	21	19	0.026308	0.033898	0.002755	0.11563	0.113257	0.107289	0.0246371	2.03118	up	[J]	Translation, ribosomal structure and biogenesis	Molecular Function: structural constituent of ribosome (GO:0003735);; Cellular Component: ribosome (GO:0005840);; Biological Process: translation (GO:0006412);; Molecular Function: small ribosomal subunit rRNA binding (GO:0070181);;	--	--	--	--	Ribosomal protein S6	--	J	Translation, ribosomal structure and biogenesis	uncharacterized protein LOC110751891 [Prunus avium]
Prunus_avium_newGene_2548	MSTRG.10166.2	5	6	1	23	21	19	0.026308	0.033898	0.002755	0.11563	0.113257	0.107289	0.0246371	2.03118	up	--	--	--	--	--	[DR]	Cell cycle control, cell division, chromosome partitioning;; General function prediction only	MATH domain	Ubiquitin carboxyl-terminal hydrolase 12 OS=Arabidopsis thaliana OX=3702 GN=UBP12 PE=1 SV=2	S	Function unknown	BTB/POZ and MATH domain-containing protein 6-like [Prunus avium]
Prunus_avium_newGene_2623	MSTRG.10166.2	5	6	1	23	21	19	0.026308	0.033898	0.002755	0.11563	0.113257	0.107289	0.0246371	2.03118	up	--	--	Cellular Component: signal peptidase complex (GO:0005787);; Biological Process: signal peptide processing (GO:0006465);; Molecular Function: peptidase activity (GO:0008233);; Cellular Component: integral component of membrane (GO:0016021);;	K12947|1.05313e-120|pmum:103320750|K12947 signal peptidase complex subunit 2 [EC:3.4.-.-] | (RefSeq) probable signal peptidase complex subunit 2	Protein export (ko03060)	--	--	Microsomal signal peptidase 25 kDa subunit (SPC25)	Probable signal peptidase complex subunit 2 OS=Arabidopsis thaliana OX=3702 GN=At2g39960 PE=2 SV=1	U	Intracellular trafficking, secretion, and vesicular transport	probable signal peptidase complex subunit 2 [Prunus persica]
Prunus_avium_newGene_3530	MSTRG.10166.2	5	6	1	23	21	19	0.026308	0.033898	0.002755	0.11563	0.113257	0.107289	0.0246371	2.03118	up	[O]	Posttranslational modification, protein turnover, chaperones	Molecular Function: glutathione transferase activity (GO:0004364);; Cellular Component: cytoplasm (GO:0005737);; Biological Process: glutathione metabolic process (GO:0006749);;	K00799|8.77086e-77|pxb:103965702|K00799 glutathione S-transferase [EC:2.5.1.18] | (RefSeq) glutathione S-transferase F9-like	Glutathione metabolism (ko00480)	[O]	Posttranslational modification, protein turnover, chaperones	Glutathione S-transferase, N-terminal domain;; Glutathione S-transferase, N-terminal domain;; Glutathione S-transferase, N-terminal domain	Glutathione S-transferase F9 OS=Arabidopsis thaliana OX=3702 GN=GSTF9 PE=1 SV=1	O	Posttranslational modification, protein turnover, chaperones	glutathione S-transferase F9-like [Prunus avium]
Prunus_avium_newGene_3675	MSTRG.10166.2	5	6	1	23	21	19	0.026308	0.033898	0.002755	0.11563	0.113257	0.107289	0.0246371	2.03118	up	--	--	Molecular Function: binding (GO:0005488);;	--	--	[R]	General function prediction only	Integrase core domain;; GAG-pre-integrase domain;; BTB/POZ domain;; BTB And C-terminal Kelch;; gag-polypeptide of LTR copia-type	BTB/POZ domain-containing protein At4g08455 OS=Arabidopsis thaliana OX=3702 GN=At4g08455 PE=1 SV=1	S	Function unknown	copia-type polyprotein [Trifolium pratense]
Prunus_avium_newGene_384	MSTRG.10166.2	5	6	1	23	21	19	0.026308	0.033898	0.002755	0.11563	0.113257	0.107289	0.0246371	2.03118	up	--	--	--	--	--	--	--	TIR domain;; TIR domain	TMV resistance protein N OS=Nicotiana glutinosa OX=35889 GN=N PE=1 SV=1	S	Function unknown	TMV resistance protein N-like [Prunus avium]
Prunus_avium_newGene_3977	MSTRG.10166.2	5	6	1	23	21	19	0.026308	0.033898	0.002755	0.11563	0.113257	0.107289	0.0246371	2.03118	up	--	--	--	K03155|0|pper:PRUPE_ppa016593mg|K03155 timeless | (RefSeq) hypothetical protein	--	[L]	Replication, recombination and repair	Timeless protein;; Timeless protein C terminal region	--	K	Transcription	protein timeless homolog isoform X2 [Prunus avium]
Prunus_avium_newGene_427	MSTRG.10166.2	5	6	1	23	21	19	0.026308	0.033898	0.002755	0.11563	0.113257	0.107289	0.0246371	2.03118	up	[M]	Cell wall/membrane/envelope biogenesis	Molecular Function: RNA polymerase II transcription cofactor activity (GO:0001104);; Biological Process: regulation of transcription from RNA polymerase II promoter (GO:0006357);; Cellular Component: mediator complex (GO:0016592);; Molecular Function: GDP-mannose 3,5-epimerase activity (GO:0047918);; Molecular Function: coenzyme binding (GO:0050662);;	K10046|0|pper:PRUPE_ppa007264mg|K10046 GDP-D-mannose 3', 5'-epimerase [EC:5.1.3.18 5.1.3.-] | (RefSeq) hypothetical protein	Ascorbate and aldarate metabolism (ko00053);; Amino sugar and nucleotide sugar metabolism (ko00520)	[GM]	Carbohydrate transport and metabolism;; Cell wall/membrane/envelope biogenesis	NAD dependent epimerase/dehydratase family;; GDP-mannose 4,6 dehydratase;; 3-beta hydroxysteroid dehydrogenase/isomerase family;; Male sterility protein	GDP-mannose 3,5-epimerase OS=Arabidopsis thaliana OX=3702 GN=At5g28840 PE=1 SV=1	M	Cell wall/membrane/envelope biogenesis	GDP-mannose 3,5-epimerase 2 [Prunus avium]
Prunus_avium_newGene_4573	MSTRG.10166.2	5	6	1	23	21	19	0.026308	0.033898	0.002755	0.11563	0.113257	0.107289	0.0246371	2.03118	up	[J]	Translation, ribosomal structure and biogenesis	Molecular Function: structural constituent of ribosome (GO:0003735);; Cellular Component: ribosome (GO:0005840);; Biological Process: translation (GO:0006412);;	K02868|6.52358e-54|pper:PRUPE_ppa012119mg|K02868 large subunit ribosomal protein L11e | (RefSeq) hypothetical protein	Ribosome (ko03010)	[J]	Translation, ribosomal structure and biogenesis	Ribosomal protein L5	60S ribosomal protein L11 OS=Medicago sativa OX=3879 GN=RPL11 PE=2 SV=1	J	Translation, ribosomal structure and biogenesis	60S ribosomal protein L11-like [Prunus avium]
Prunus_avium_newGene_4845	MSTRG.10166.2	5	6	1	23	21	19	0.026308	0.033898	0.002755	0.11563	0.113257	0.107289	0.0246371	2.03118	up	--	--	Cellular Component: chloroplast thylakoid membrane (GO:0009535);; Cellular Component: plastoglobule (GO:0010287);;	--	--	--	--	--	Uncharacterized protein At4g13200, chloroplastic OS=Arabidopsis thaliana OX=3702 GN=At4g13200 PE=1 SV=2	S	Function unknown	LOW QUALITY PROTEIN: uncharacterized protein At4g13200, chloroplastic [Prunus avium]
Prunus_avium_newGene_514	MSTRG.10166.2	5	6	1	23	21	19	0.026308	0.033898	0.002755	0.11563	0.113257	0.107289	0.0246371	2.03118	up	--	--	--	--	--	--	--	--	--	--	--	hypothetical protein PRUPE_7G182200 [Prunus persica]
Prunus_avium_newGene_522	MSTRG.10166.2	5	6	1	23	21	19	0.026308	0.033898	0.002755	0.11563	0.113257	0.107289	0.0246371	2.03118	up	--	--	Molecular Function: aspartic-type endopeptidase activity (GO:0004190);; Cellular Component: nucleus (GO:0005634);; Cellular Component: cytosol (GO:0005829);; Biological Process: proteolysis (GO:0006508);; Molecular Function: polyubiquitin modification-dependent protein binding (GO:0031593);;	K11885|0|pxb:103931491|K11885 DNA damage-inducible protein 1 | (RefSeq) DNA damage-inducible protein 1	--	[L]	Replication, recombination and repair	Aspartyl protease;; gag-polyprotein putative aspartyl protease;; Ubiquitin family;; Aspartyl protease;; UBA/TS-N domain;; Ubiquitin-2 like Rad60 SUMO-like;; Retroviral aspartyl protease	--	O	Posttranslational modification, protein turnover, chaperones	PREDICTED: DNA damage-inducible protein 1 [Pyrus x bretschneideri]
Prunus_avium_newGene_6331	MSTRG.10166.2	5	6	1	23	21	19	0.026308	0.033898	0.002755	0.11563	0.113257	0.107289	0.0246371	2.03118	up	--	--	Cellular Component: trans-Golgi network (GO:0005802);; Cellular Component: plasma membrane (GO:0005886);; Molecular Function: phosphate ion transmembrane transporter activity (GO:0015114);; Cellular Component: integral component of membrane (GO:0016021);; Biological Process: phosphate ion transmembrane transport (GO:0035435);;	--	--	[U]	Intracellular trafficking, secretion, and vesicular transport	EXS family;; SPX domain	Phosphate transporter PHO1 OS=Arabidopsis thaliana OX=3702 GN=PHO1 PE=1 SV=1	T	Signal transduction mechanisms	phosphate transporter PHO1 isoform X2 [Prunus avium]
Prunus_avium_newGene_6783	MSTRG.10166.2	5	6	1	23	21	19	0.026308	0.033898	0.002755	0.11563	0.113257	0.107289	0.0246371	2.03118	up	--	--	Cellular Component: mitochondrion (GO:0005739);; Cellular Component: plastid (GO:0009536);; Molecular Function: hydrogen ion transmembrane transporter activity (GO:0015078);; Biological Process: ATP synthesis coupled proton transport (GO:0015986);;	--	--	--	--	--	ATP synthase protein MI25 OS=Arabidopsis thaliana OX=3702 GN=AtMg00640 PE=1 SV=2	F	Nucleotide transport and metabolism	hypothetical protein COLO4_37398 [Corchorus olitorius]
Prunus_avium_newGene_7563	MSTRG.10166.2	5	6	1	23	21	19	0.026308	0.033898	0.002755	0.11563	0.113257	0.107289	0.0246371	2.03118	up	--	--	Biological Process: negative regulation of transcription from RNA polymerase II promoter (GO:0000122);; Molecular Function: core promoter sequence-specific DNA binding (GO:0001046);; Molecular Function: transcription factor activity, sequence-specific DNA binding (GO:0003700);; Cellular Component: nucleus (GO:0005634);; Biological Process: atrichoblast differentiation (GO:0010055);; Biological Pr…	--	--	--	--	WRKY DNA -binding domain	Probable WRKY transcription factor 75 OS=Arabidopsis thaliana OX=3702 GN=WRKY75 PE=2 SV=1	K	Transcription	probable WRKY transcription factor 75 [Prunus avium]
Prunus_avium_newGene_7819	MSTRG.10166.2	5	6	1	23	21	19	0.026308	0.033898	0.002755	0.11563	0.113257	0.107289	0.0246371	2.03118	up	--	--	--	--	--	--	--	--	--	--	--	hypothetical protein PRUPE_2G202700 [Prunus persica]
Prunus_avium_newGene_7945	MSTRG.10166.2	5	6	1	23	21	19	0.026308	0.033898	0.002755	0.11563	0.113257	0.107289	0.0246371	2.03118	up	--	--	Biological Process: mitochondrial fission (GO:0000266);; Cellular Component: integral component of membrane (GO:0016021);;	K17969|4.10936e-75|pper:PRUPE_ppa012431mg|K17969 mitochondrial fission 1 protein | (RefSeq) hypothetical protein	--	[M]	Cell wall/membrane/envelope biogenesis	Fis1 N-terminal tetratricopeptide repeat;; Fis1 C-terminal tetratricopeptide repeat	Mitochondrial fission 1 protein A OS=Arabidopsis thaliana OX=3702 GN=FIS1A PE=1 SV=1	U	Intracellular trafficking, secretion, and vesicular transport	mitochondrial fission 1 protein A-like [Prunus avium]
Prunus_avium_newGene_8191	MSTRG.10166.2	5	6	1	23	21	19	0.026308	0.033898	0.002755	0.11563	0.113257	0.107289	0.0246371	2.03118	up	--	--	Molecular Function: aspartic-type endopeptidase activity (GO:0004190);; Biological Process: proteolysis (GO:0006508);;	--	--	[O]	Posttranslational modification, protein turnover, chaperones	Xylanase inhibitor N-terminal;; Eukaryotic aspartyl protease;; Xylanase inhibitor C-terminal	Aspartyl protease family protein At5g10770 OS=Arabidopsis thaliana OX=3702 GN=At5g10770 PE=2 SV=1	O	Posttranslational modification, protein turnover, chaperones	aspartyl protease family protein At5g10770-like [Prunus avium]
Prunus_avium_newGene_8195	MSTRG.10166.2	5	6	1	23	21	19	0.026308	0.033898	0.002755	0.11563	0.113257	0.107289	0.0246371	2.03118	up	--	--	Molecular Function: aspartic-type endopeptidase activity (GO:0004190);; Biological Process: proteolysis (GO:0006508);;	--	--	[O]	Posttranslational modification, protein turnover, chaperones	Xylanase inhibitor N-terminal;; Xylanase inhibitor C-terminal;; Eukaryotic aspartyl protease	Aspartyl protease family protein At5g10770 OS=Arabidopsis thaliana OX=3702 GN=At5g10770 PE=2 SV=1	O	Posttranslational modification, protein turnover, chaperones	aspartyl protease family protein At5g10770-like [Prunus avium]
Prunus_avium_newGene_8305	MSTRG.10166.2	5	6	1	23	21	19	0.026308	0.033898	0.002755	0.11563	0.113257	0.107289	0.0246371	2.03118	up	[I]	Lipid transport and metabolism	Molecular Function: acetyl-CoA C-acetyltransferase activity (GO:0003985);; Biological Process: metabolic process (GO:0008152);;	K00626|0|pper:PRUPE_ppa006513mg|K00626 acetyl-CoA C-acetyltransferase [EC:2.3.1.9] | (RefSeq) hypothetical protein	Fatty acid degradation (ko00071);; Synthesis and degradation of ketone bodies (ko00072);; Valine, leucine and isoleucine degradation (ko00280);; Lysine degradation (ko00310);; Tryptophan metabolism (ko00380);; Pyruvate metabolism (ko00620);; Glyoxylate and dicarboxylate metabolism (ko00630);; Propanoate metabolism (ko00640);; Butanoate metabolism (ko00650);; Terpenoid backbone biosynthesis (ko009…	[I]	Lipid transport and metabolism	Thiolase, N-terminal domain;; Thiolase, C-terminal domain;; Beta-ketoacyl synthase, N-terminal domain	Acetyl-CoA acetyltransferase, cytosolic 1 OS=Arabidopsis thaliana OX=3702 GN=AAT1 PE=1 SV=1	I	Lipid transport and metabolism	acetyl-CoA acetyltransferase, cytosolic 1 [Prunus avium]
Prunus_avium_newGene_8470	MSTRG.10166.2	5	6	1	23	21	19	0.026308	0.033898	0.002755	0.11563	0.113257	0.107289	0.0246371	2.03118	up	--	--	--	--	--	--	--	--	--	--	--	hypothetical protein PRUPE_2G084500 [Prunus persica]
Prunus_avium_newGene_8499	MSTRG.10166.2	5	6	1	23	21	19	0.026308	0.033898	0.002755	0.11563	0.113257	0.107289	0.0246371	2.03118	up	--	--	--	--	--	[S]	Function unknown	GRAM domain;; Domain of unknown function (DUF4782)	Protein VASCULAR ASSOCIATED DEATH 1, chloroplastic OS=Arabidopsis thaliana OX=3702 GN=VAD1 PE=1 SV=1	S	Function unknown	protein VASCULAR ASSOCIATED DEATH 1, chloroplastic [Prunus avium]
Prunus_avium_newGene_8694	MSTRG.10166.2	5	6	1	23	21	19	0.026308	0.033898	0.002755	0.11563	0.113257	0.107289	0.0246371	2.03118	up	--	--	--	K00799|3.60073e-10|pper:PRUPE_ppa011087mg|K00799 glutathione S-transferase [EC:2.5.1.18] | (RefSeq) hypothetical protein	Glutathione metabolism (ko00480)	--	--	--	--	O	Posttranslational modification, protein turnover, chaperones	probable glutathione S-transferase [Prunus persica]
Prunus_avium_newGene_8786	MSTRG.10166.2	5	6	1	23	21	19	0.026308	0.033898	0.002755	0.11563	0.113257	0.107289	0.0246371	2.03118	up	--	--	--	K04733|1.14127e-11|pper:PRUPE_ppa025790mg|K04733 interleukin-1 receptor-associated kinase 4 [EC:2.7.11.1] | (RefSeq) hypothetical protein	--	--	--	--	--	--	--	hypothetical protein PRUPE_4G240500 [Prunus persica]
Prunus_avium_newGene_8823	MSTRG.10166.2	5	6	1	23	21	19	0.026308	0.033898	0.002755	0.11563	0.113257	0.107289	0.0246371	2.03118	up	--	--	Molecular Function: protein dimerization activity (GO:0046983);;	--	--	--	--	Helix-loop-helix DNA-binding domain	Transcription factor bHLH96 OS=Arabidopsis thaliana OX=3702 GN=BHLH96 PE=1 SV=1	K	Transcription	transcription factor bHLH94-like [Prunus avium]
gene_Pav_co3996163.1_g010.1.br	MSTRG.10166.2	5	6	1	23	21	19	0.026308	0.033898	0.002755	0.11563	0.113257	0.107289	0.0246371	2.03118	up	--	--	Molecular Function: monooxygenase activity (GO:0004497);; Molecular Function: iron ion binding (GO:0005506);; Cellular Component: integral component of membrane (GO:0016021);; Molecular Function: oxidoreductase activity, acting on paired donors, with incorporation or reduction of molecular oxygen (GO:0016705);; Molecular Function: heme binding (GO:0020037);; Biological Process: oxidation-reductio…	K17961|1.31706e-135|pper:PRUPE_ppa004095mg|K17961 cytochrome P450 family 82 subfamily G polypeptide 1 [EC:1.14.-.-] | (RefSeq) hypothetical protein	Diterpenoid biosynthesis (ko00904)	[Q]	Secondary metabolites biosynthesis, transport and catabolism	Cytochrome P450	Cytochrome P450 82G1 OS=Arabidopsis thaliana OX=3702 GN=CYP82G1 PE=1 SV=1	Q	Secondary metabolites biosynthesis, transport and catabolism	cytochrome P450 82G1-like, partial [Prunus avium]
gene_Pav_co3997409.1_g010.1.br	MSTRG.10166.2	5	6	1	23	21	19	0.026308	0.033898	0.002755	0.11563	0.113257	0.107289	0.0246371	2.03118	up	--	--	Molecular Function: protein kinase activity (GO:0004672);; Molecular Function: ATP binding (GO:0005524);; Biological Process: protein phosphorylation (GO:0006468);;	K08867|0|pmum:103318571|K08867 WNK lysine deficient protein kinase [EC:2.7.11.1] | (RefSeq) probable serine/threonine-protein kinase WNK9	--	[R]	General function prediction only	--	Serine/threonine-protein kinase WNK1 OS=Arabidopsis thaliana OX=3702 GN=WNK1 PE=1 SV=1	T	Signal transduction mechanisms	serine/threonine-protein kinase WNK1-like [Prunus avium]
gene_Pav_co4001897.1_g010.1.mk	MSTRG.10166.2	5	6	1	23	21	19	0.026308	0.033898	0.002755	0.11563	0.113257	0.107289	0.0246371	2.03118	up	--	--	Molecular Function: protein serine/threonine kinase activity (GO:0004674);; Molecular Function: ATP binding (GO:0005524);; Biological Process: protein phosphorylation (GO:0006468);; Cellular Component: integral component of membrane (GO:0016021);;	K04733|1.67114e-20|mdm:103417091|K04733 interleukin-1 receptor-associated kinase 4 [EC:2.7.11.1] | (RefSeq) proline-rich receptor-like protein kinase PERK8	--	[T]	Signal transduction mechanisms	--	Proline-rich receptor-like protein kinase PERK8 OS=Arabidopsis thaliana OX=3702 GN=PERK8 PE=1 SV=1	T	Signal transduction mechanisms	hypothetical protein PRUPE_3G241100 [Prunus persica]
gene_Pav_co4015577.1_g010.1.mk	MSTRG.10166.2	5	6	1	23	21	19	0.026308	0.033898	0.002755	0.11563	0.113257	0.107289	0.0246371	2.03118	up	--	--	Molecular Function: nucleic acid binding (GO:0003676);; Molecular Function: transcription factor activity, sequence-specific DNA binding (GO:0003700);; Biological Process: regulation of transcription, DNA-templated (GO:0006355);; Molecular Function: metal ion binding (GO:0046872);;	--	--	[R]	General function prediction only	Zinc-finger double-stranded RNA-binding;; Zinc-finger of C2H2 type	Protein indeterminate-domain 1 OS=Arabidopsis thaliana OX=3702 GN=IDD1 PE=1 SV=1	S	Function unknown	PREDICTED: zinc finger protein JACKDAW-like [Malus domestica]
gene_Pav_co4017179.1_g010.1.mk	MSTRG.10166.2	5	6	1	23	21	19	0.026308	0.033898	0.002755	0.11563	0.113257	0.107289	0.0246371	2.03118	up	--	--	--	--	--	--	--	--	--	--	--	uncharacterized protein LOC110748017, partial [Prunus avium]
gene_Pav_co4024757.1_g010.1.mk	MSTRG.10166.2	5	6	1	23	21	19	0.026308	0.033898	0.002755	0.11563	0.113257	0.107289	0.0246371	2.03118	up	[R]	General function prediction only	--	--	--	--	--	WD domain, G-beta repeat	Putative E3 ubiquitin-protein ligase LIN-1 OS=Lotus japonicus OX=34305 GN=CERBERUS PE=2 SV=2	S	Function unknown	putative E3 ubiquitin-protein ligase LIN-1, partial [Prunus avium]
gene_Pav_co4028867.1_g010.1.mk	MSTRG.10166.2	5	6	1	23	21	19	0.026308	0.033898	0.002755	0.11563	0.113257	0.107289	0.0246371	2.03118	up	[M]	Cell wall/membrane/envelope biogenesis	Biological Process: glycolipid biosynthetic process (GO:0009247);; Molecular Function: transferase activity, transferring hexosyl groups (GO:0016758);;	K03715|4.6788e-104|pper:PRUPE_ppa003927mg|K03715 1,2-diacylglycerol 3-beta-galactosyltransferase [EC:2.4.1.46] | (RefSeq) hypothetical protein	Glycerolipid metabolism (ko00561)	--	--	Monogalactosyldiacylglycerol (MGDG) synthase	Probable monogalactosyldiacylglycerol synthase, chloroplastic OS=Glycine max OX=3847 GN=MGD A PE=2 SV=1	M	Cell wall/membrane/envelope biogenesis	probable monogalactosyldiacylglycerol synthase, chloroplastic, partial [Prunus avium]
gene_Pav_co4029175.1_g010.1.mk	MSTRG.10166.2	5	6	1	23	21	19	0.026308	0.033898	0.002755	0.11563	0.113257	0.107289	0.0246371	2.03118	up	--	--	--	--	--	--	--	Ferritin-like domain	Desiccation-related protein PCC13-62 OS=Craterostigma plantagineum OX=4153 PE=2 SV=1	S	Function unknown	desiccation-related protein PCC13-62-like [Prunus avium]
gene_Pav_co4031125.1_g010.1.mk	MSTRG.10166.2	5	6	1	23	21	19	0.026308	0.033898	0.002755	0.11563	0.113257	0.107289	0.0246371	2.03118	up	[G]	Carbohydrate transport and metabolism	Molecular Function: hydrolase activity, hydrolyzing O-glycosyl compounds (GO:0004553);; Biological Process: carbohydrate metabolic process (GO:0005975);;	K05350|1.78168e-60|pmum:103326243|K05350 beta-glucosidase [EC:3.2.1.21] | (RefSeq) beta-glucosidase 18-like	Cyanoamino acid metabolism (ko00460);; Starch and sucrose metabolism (ko00500);; Phenylpropanoid biosynthesis (ko00940)	[G]	Carbohydrate transport and metabolism	Glycosyl hydrolase family 1	Beta-glucosidase 16 OS=Oryza sativa subsp. japonica OX=39947 GN=BGLU16 PE=3 SV=2	G	Carbohydrate transport and metabolism	putative beta-glucosidase 17 [Prunus avium]
gene_Pav_co4047963.1_g010.1.mk	MSTRG.10166.2	5	6	1	23	21	19	0.026308	0.033898	0.002755	0.11563	0.113257	0.107289	0.0246371	2.03118	up	--	--	Molecular Function: protein kinase activity (GO:0004672);; Molecular Function: ATP binding (GO:0005524);; Biological Process: protein phosphorylation (GO:0006468);; Cellular Component: integral component of membrane (GO:0016021);;	--	--	--	--	--	Probable LRR receptor-like serine/threonine-protein kinase At1g53440 OS=Arabidopsis thaliana OX=3702 GN=At1g53440 PE=2 SV=2	S	Function unknown	probable LRR receptor-like serine/threonine-protein kinase At1g53430 [Prunus avium]
gene_Pav_co4051919.1_g010.1.mk	MSTRG.10166.2	5	6	1	23	21	19	0.026308	0.033898	0.002755	0.11563	0.113257	0.107289	0.0246371	2.03118	up	--	--	Cellular Component: cytoplasm (GO:0005737);; Biological Process: protein folding (GO:0006457);;	K04078|1.04759e-30|fve:101307728|K04078 chaperonin GroES | (RefSeq) 10 kDa chaperonin, cyanelle	--	[O]	Posttranslational modification, protein turnover, chaperones	--	10 kDa chaperonin 1, chloroplastic OS=Arabidopsis thaliana OX=3702 GN=CPN10-1 PE=2 SV=1	O	Posttranslational modification, protein turnover, chaperones	10 kDa chaperonin 1, chloroplastic-like [Prunus avium]
gene_Pav_co4052647.1_g010.1.mk	MSTRG.10166.2	5	6	1	23	21	19	0.026308	0.033898	0.002755	0.11563	0.113257	0.107289	0.0246371	2.03118	up	--	--	Cellular Component: chloroplast (GO:0009507);; Molecular Function: isomerase activity (GO:0016853);;	K10525|1.18337e-130|pper:PRUPE_ppa012079mg|K10525 allene oxide cyclase [EC:5.3.99.6] | (RefSeq) hypothetical protein	alpha-Linolenic acid metabolism (ko00592)	--	--	Allene oxide cyclase	Allene oxide cyclase, chloroplastic OS=Oryza sativa subsp. japonica OX=39947 GN=AOC PE=1 SV=1	S	Function unknown	allene oxide cyclase, chloroplastic-like [Prunus avium]
gene_Pav_co4079397.1_g010.1.mk	MSTRG.10166.2	5	6	1	23	21	19	0.026308	0.033898	0.002755	0.11563	0.113257	0.107289	0.0246371	2.03118	up	--	--	Molecular Function: fatty acid binding (GO:0005504);; Cellular Component: chloroplast stroma (GO:0009570);; Molecular Function: intramolecular lyase activity (GO:0016872);;	--	--	--	--	Chalcone isomerase like;; Chalcone-flavanone isomerase;; Chalcone isomerase-like	Fatty-acid-binding protein 2 OS=Arabidopsis thaliana OX=3702 GN=FAP2 PE=2 SV=2	S	Function unknown	fatty-acid-binding protein 2-like, partial [Prunus avium]
gene_Pav_co4088935.1_g020.1.mk	MSTRG.10166.2	5	6	1	23	21	19	0.026308	0.033898	0.002755	0.11563	0.113257	0.107289	0.0246371	2.03118	up	--	--	Molecular Function: peroxidase activity (GO:0004601);; Cellular Component: extracellular region (GO:0005576);; Biological Process: response to oxidative stress (GO:0006979);; Cellular Component: plant-type cell wall (GO:0009505);; Biological Process: plant-type cell wall organization (GO:0009664);; Molecular Function: heme binding (GO:0020037);; Biological Process: hydrogen peroxide catabolic pro…	K00430|1.01042e-79|pmum:103336232|K00430 peroxidase [EC:1.11.1.7] | (RefSeq) peroxidase 12	Phenylpropanoid biosynthesis (ko00940)	--	--	Peroxidase	Peroxidase 12 OS=Arabidopsis thaliana OX=3702 GN=PER12 PE=1 SV=1	G	Carbohydrate transport and metabolism	peroxidase 12-like [Prunus avium]
gene_Pav_sc0000004.1_g040.1.mk	MSTRG.10166.2	5	6	1	23	21	19	0.026308	0.033898	0.002755	0.11563	0.113257	0.107289	0.0246371	2.03118	up	[T]	Signal transduction mechanisms	Molecular Function: ATP binding (GO:0005524);; Cellular Component: plasma membrane (GO:0005886);; Cellular Component: integral component of membrane (GO:0016021);; Molecular Function: ATPase activity, coupled to transmembrane movement of substances (GO:0042626);; Biological Process: transmembrane transport (GO:0055085);;	--	--	[Q]	Secondary metabolites biosynthesis, transport and catabolism	ABC-2 type transporter;; ABC transporter	ABC transporter G family member 22 OS=Arabidopsis thaliana OX=3702 GN=ABCG22 PE=1 SV=1	V	Defense mechanisms	ABC transporter G family member 22-like isoform X1 [Prunus avium]
gene_Pav_sc0000006.1_g490.1.mk	MSTRG.10166.2	5	6	1	23	21	19	0.026308	0.033898	0.002755	0.11563	0.113257	0.107289	0.0246371	2.03118	up	--	--	Cellular Component: spindle pole (GO:0000922);; Cellular Component: cytoplasm (GO:0005737);; Cellular Component: microtubule organizing center (GO:0005815);; Cellular Component: microtubule (GO:0005874);; Biological Process: microtubule nucleation (GO:0007020);; Molecular Function: gamma-tubulin binding (GO:0043015);;	K16569|0|pmum:103339203|K16569 gamma-tubulin complex component 2 | (RefSeq) gamma-tubulin complex component 2	--	[Z]	Cytoskeleton	Spc97 / Spc98 family	Gamma-tubulin complex component 2 OS=Arabidopsis thaliana OX=3702 GN=GCP2 PE=1 SV=1	S	Function unknown	gamma-tubulin complex component 2 isoform X2 [Prunus avium]
gene_Pav_sc0000009.1_g020.1.mk	MSTRG.10166.2	5	6	1	23	21	19	0.026308	0.033898	0.002755	0.11563	0.113257	0.107289	0.0246371	2.03118	up	[P]	Inorganic ion transport and metabolism	Cellular Component: plant-type vacuole membrane (GO:0009705);; Molecular Function: nitrate transmembrane transporter activity (GO:0015112);; Biological Process: nitrate transport (GO:0015706);; Cellular Component: integral component of membrane (GO:0016021);; Biological Process: transmembrane transport (GO:0055085);;	K02575|0|pper:PRUPE_ppa005221mg|K02575 MFS transporter, NNP family, nitrate/nitrite transporter | (RefSeq) hypothetical protein	Nitrogen metabolism (ko00910)	--	--	Histidine kinase-, DNA gyrase B-, and HSP90-like ATPase;; Major Facilitator Superfamily	High affinity nitrate transporter 2.7 OS=Arabidopsis thaliana OX=3702 GN=NRT2.7 PE=2 SV=1	P	Inorganic ion transport and metabolism	high affinity nitrate transporter 2.7 [Prunus avium]
gene_Pav_sc0000009.1_g1250.1.mk	MSTRG.10166.2	5	6	1	23	21	19	0.026308	0.033898	0.002755	0.11563	0.113257	0.107289	0.0246371	2.03118	up	[JM]	Translation, ribosomal structure and biogenesis;; Cell wall/membrane/envelope biogenesis	Biological Process: biosynthetic process (GO:0009058);; Molecular Function: nucleotidyltransferase activity (GO:0016779);;	K00966|0|pper:PRUPE_ppa006436mg|K00966 mannose-1-phosphate guanylyltransferase [EC:2.7.7.13] | (RefSeq) hypothetical protein	Fructose and mannose metabolism (ko00051);; Amino sugar and nucleotide sugar metabolism (ko00520)	[GMO]	Carbohydrate transport and metabolism;; Cell wall/membrane/envelope biogenesis;; Posttranslational modification, protein turnover, chaperones	Nucleotidyl transferase;; Bacterial transferase hexapeptide (six repeats)	Probable mannose-1-phosphate guanylyltransferase 3 OS=Oryza sativa subsp. japonica OX=39947 GN=Os08g0237200 PE=2 SV=1	M	Cell wall/membrane/envelope biogenesis	mannose-1-phosphate guanyltransferase alpha-like [Prunus avium]
gene_Pav_sc0000009.1_g1260.1.mk	MSTRG.10166.2	5	6	1	23	21	19	0.026308	0.033898	0.002755	0.11563	0.113257	0.107289	0.0246371	2.03118	up	--	--	Cellular Component: Golgi membrane (GO:0000139);; Molecular Function: alpha-mannosidase activity (GO:0004559);; Biological Process: mannose metabolic process (GO:0006013);; Biological Process: N-glycan processing (GO:0006491);; Biological Process: protein deglycosylation (GO:0006517);; Molecular Function: zinc ion binding (GO:0008270);; Cellular Component: integral component of membrane (GO:00160…	K01231|0|pmum:103329931|K01231 alpha-mannosidase II [EC:3.2.1.114] | (RefSeq) alpha-mannosidase 2	N-Glycan biosynthesis (ko00510)	[G]	Carbohydrate transport and metabolism	Glycosyl hydrolases family 38 N-terminal domain;; Glycosyl hydrolases family 38 C-terminal domain;; Alpha mannosidase middle domain	Alpha-mannosidase 2 OS=Arabidopsis thaliana OX=3702 GN=GMII PE=1 SV=1	G	Carbohydrate transport and metabolism	alpha-mannosidase 2 [Prunus avium]
gene_Pav_sc0000009.1_g140.1.mk	MSTRG.10166.2	5	6	1	23	21	19	0.026308	0.033898	0.002755	0.11563	0.113257	0.107289	0.0246371	2.03118	up	--	--	Molecular Function: transporter activity (GO:0005215);; Biological Process: transport (GO:0006810);; Cellular Component: integral component of membrane (GO:0016021);;	K15283|0|pmum:103329834|K15283 solute carrier family 35, member E1 | (RefSeq) phosphoenolpyruvate/phosphate translocator 2, chloroplastic	--	[GE]	Carbohydrate transport and metabolism;; Amino acid transport and metabolism	Triose-phosphate Transporter family;; EamA-like transporter family	Phosphoenolpyruvate/phosphate translocator 2, chloroplastic OS=Arabidopsis thaliana OX=3702 GN=PPT2 PE=2 SV=1	S	Function unknown	phosphoenolpyruvate/phosphate translocator 2, chloroplastic-like [Prunus avium]
gene_Pav_sc0000009.1_g230.1.mk	MSTRG.10166.2	5	6	1	23	21	19	0.026308	0.033898	0.002755	0.11563	0.113257	0.107289	0.0246371	2.03118	up	[T]	Signal transduction mechanisms	Biological Process: DNA methylation (GO:0006306);; Molecular Function: methyltransferase activity (GO:0008168);;	--	--	[G]	Carbohydrate transport and metabolism	Protein kinase domain;; Protein tyrosine kinase;; C-5 cytosine-specific DNA methylase	Shaggy-related protein kinase epsilon OS=Arabidopsis thaliana OX=3702 GN=ASK5 PE=1 SV=1	L	Replication, recombination and repair	DNA (cytosine-5)-methyltransferase DRM2 [Prunus avium]
gene_Pav_sc0000009.1_g310.1.mk	MSTRG.10166.2	5	6	1	23	21	19	0.026308	0.033898	0.002755	0.11563	0.113257	0.107289	0.0246371	2.03118	up	[T]	Signal transduction mechanisms	Biological Process: response to stress (GO:0006950);;	--	--	--	--	Universal stress protein family	Universal stress protein A-like protein OS=Arabidopsis thaliana OX=3702 GN=At3g01520 PE=1 SV=2	S	Function unknown	universal stress protein A-like protein [Prunus avium]
gene_Pav_sc0000009.1_g720.1.mk	MSTRG.10166.2	5	6	1	23	21	19	0.026308	0.033898	0.002755	0.11563	0.113257	0.107289	0.0246371	2.03118	up	--	--	Cellular Component: integral component of membrane (GO:0016021);;	--	--	--	--	Protein of unknown function (DUF3754);; Ring finger domain;; RING-like zinc finger;; Zinc finger, C3HC4 type (RING finger)	RING-H2 finger protein ATL56 OS=Arabidopsis thaliana OX=3702 GN=ATL56 PE=2 SV=1	S	Function unknown	uncharacterized protein LOC18782021 [Prunus persica]
gene_Pav_sc0000017.1_g1330.1.mk	MSTRG.10166.2	5	6	1	23	21	19	0.026308	0.033898	0.002755	0.11563	0.113257	0.107289	0.0246371	2.03118	up	[S]	Function unknown	Cellular Component: chloroplast (GO:0009507);; Cellular Component: integral component of membrane (GO:0016021);; Biological Process: carotene biosynthetic process (GO:0016120);; Molecular Function: 9,15,9'-tri-cis-zeta-carotene isomerase activity (GO:0090471);;	K15744|0|pper:PRUPE_ppa006995mg|K15744 zeta-carotene isomerase [EC:5.2.1.12] | (RefSeq) hypothetical protein	Carotenoid biosynthesis (ko00906)	--	--	NnrU protein	15-cis-zeta-carotene isomerase, chloroplastic OS=Arabidopsis thaliana OX=3702 GN=Z-ISO PE=1 SV=1	S	Function unknown	15-cis-zeta-carotene isomerase, chloroplastic [Prunus avium]
gene_Pav_sc0000020.1_g070.1.mk	MSTRG.10166.2	5	6	1	23	21	19	0.026308	0.033898	0.002755	0.11563	0.113257	0.107289	0.0246371	2.03118	up	[E]	Amino acid transport and metabolism	--	K02083|0|pmum:103325498|K02083 allantoate deiminase [EC:3.5.3.9] | (RefSeq) allantoate deiminase	Purine metabolism (ko00230)	--	--	Peptidase family M20/M25/M40	Allantoate deiminase 2 OS=Glycine max OX=3847 GN=AAH2 PE=1 SV=1	E	Amino acid transport and metabolism	allantoate deiminase 2-like [Prunus avium]
gene_Pav_sc0000023.1_g270.1.mk	MSTRG.10166.2	5	6	1	23	21	19	0.026308	0.033898	0.002755	0.11563	0.113257	0.107289	0.0246371	2.03118	up	[T]	Signal transduction mechanisms	Molecular Function: nucleotide binding (GO:0000166);; Biological Process: maturation of LSU-rRNA from tricistronic rRNA transcript (SSU-rRNA, 5.8S rRNA, LSU-rRNA) (GO:0000463);; Biological Process: maturation of 5.8S rRNA from tricistronic rRNA transcript (SSU-rRNA, 5.8S rRNA, LSU-rRNA) (GO:0000466);; Cellular Component: nucleoplasm (GO:0005654);; Cellular Component: cytosol (GO:0005829);; Cellul…	K14863|0|pper:PRUPE_ppa005967mg|K14863 ribosome biogenesis protein YTM1 | (RefSeq) hypothetical protein	--	[Z]	Cytoskeleton	WD domain, G-beta repeat;; NLE (NUC135) domain	Ribosome biogenesis protein WDR12 homolog OS=Arabidopsis thaliana OX=3702 GN=WDR12 PE=1 SV=1	J	Translation, ribosomal structure and biogenesis	ribosome biogenesis protein WDR12 homolog [Prunus avium]
gene_Pav_sc0000023.1_g400.1.mk	MSTRG.10166.2	5	6	1	23	21	19	0.026308	0.033898	0.002755	0.11563	0.113257	0.107289	0.0246371	2.03118	up	[G]	Carbohydrate transport and metabolism	Biological Process: metabolic process (GO:0008152);; Molecular Function: transferase activity, transferring hexosyl groups (GO:0016758);;	--	--	[GC]	Carbohydrate transport and metabolism;; Energy production and conversion	UDP-glucoronosyl and UDP-glucosyl transferase	UDP-glycosyltransferase 83A1 OS=Arabidopsis thaliana OX=3702 GN=UGT83A1 PE=2 SV=1	S	Function unknown	UDP-glycosyltransferase 83A1-like isoform X1 [Prunus avium]
gene_Pav_sc0000023.1_g690.1.mk	MSTRG.10166.2	5	6	1	23	21	19	0.026308	0.033898	0.002755	0.11563	0.113257	0.107289	0.0246371	2.03118	up	[T]	Signal transduction mechanisms	Molecular Function: intracellular cAMP activated cation channel activity (GO:0005222);; Molecular Function: inward rectifier potassium channel activity (GO:0005242);; Molecular Function: calcium channel activity (GO:0005262);; Cellular Component: intracellular (GO:0005622);; Cellular Component: integral component of plasma membrane (GO:0005887);; Biological Process: nitric oxide mediated signal t…	K05391|0|pper:PRUPE_ppa002126mg|K05391 cyclic nucleotide gated channel, other eukaryote | (RefSeq) hypothetical protein	Plant-pathogen interaction (ko04626)	[PT]	Inorganic ion transport and metabolism;; Signal transduction mechanisms	Ion transport protein	Cyclic nucleotide-gated ion channel 2 OS=Arabidopsis thaliana OX=3702 GN=CNGC2 PE=1 SV=1	U	Intracellular trafficking, secretion, and vesicular transport	cyclic nucleotide-gated ion channel 2 [Prunus avium]
gene_Pav_sc0000027.1_g310.1.mk	MSTRG.10166.2	5	6	1	23	21	19	0.026308	0.033898	0.002755	0.11563	0.113257	0.107289	0.0246371	2.03118	up	--	--	--	K11673|0|pmum:103324128|K11673 actin-related protein 8 | (RefSeq) actin-related protein 9	--	[Z]	Cytoskeleton	HR-like lesion-inducing;; Actin	Actin-related protein 9 OS=Oryza sativa subsp. indica OX=39946 GN=ARP9 PE=3 SV=2	Z	Cytoskeleton	actin-related protein 9 [Prunus avium]
gene_Pav_sc0000028.1_g080.1.mk	MSTRG.10166.2	5	6	1	23	21	19	0.026308	0.033898	0.002755	0.11563	0.113257	0.107289	0.0246371	2.03118	up	--	--	Cellular Component: integral component of membrane (GO:0016021);;	--	--	--	--	--	--	S	Function unknown	LOW QUALITY PROTEIN: uncharacterized protein LOC110752185 [Prunus avium]
gene_Pav_sc0000028.1_g470.1.mk	MSTRG.10166.2	5	6	1	23	21	19	0.026308	0.033898	0.002755	0.11563	0.113257	0.107289	0.0246371	2.03118	up	--	--	--	--	--	--	--	--	--	--	--	hypothetical protein PRUPE_1G112500 [Prunus persica]
gene_Pav_sc0000028.1_g510.1.mk	MSTRG.10166.2	5	6	1	23	21	19	0.026308	0.033898	0.002755	0.11563	0.113257	0.107289	0.0246371	2.03118	up	[G]	Carbohydrate transport and metabolism	Cellular Component: chloroplast (GO:0009507);; Molecular Function: glycopeptide alpha-N-acetylgalactosaminidase activity (GO:0033926);;	--	--	--	--	Alkaline and neutral invertase;; Amylo-alpha-1,6-glucosidase	Alkaline/neutral invertase C, mitochondrial OS=Arabidopsis thaliana OX=3702 GN=INVC PE=1 SV=1	S	Function unknown	alkaline/neutral invertase A, mitochondrial [Prunus avium]
gene_Pav_sc0000029.1_g020.1.mk	MSTRG.10166.2	5	6	1	23	21	19	0.026308	0.033898	0.002755	0.11563	0.113257	0.107289	0.0246371	2.03118	up	[G]	Carbohydrate transport and metabolism	Biological Process: carbohydrate metabolic process (GO:0005975);; Molecular Function: beta-glucosidase activity (GO:0008422);; Biological Process: glycosyl compound metabolic process (GO:1901657);;	K05350|0|pmum:103326243|K05350 beta-glucosidase [EC:3.2.1.21] | (RefSeq) beta-glucosidase 18-like	Cyanoamino acid metabolism (ko00460);; Starch and sucrose metabolism (ko00500);; Phenylpropanoid biosynthesis (ko00940)	[G]	Carbohydrate transport and metabolism	Glycosyl hydrolase family 1	Beta-glucosidase 18 OS=Oryza sativa subsp. japonica OX=39947 GN=BGLU18 PE=3 SV=2	G	Carbohydrate transport and metabolism	beta-glucosidase 18-like isoform X1 [Prunus avium]
gene_Pav_sc0000030.1_g040.1.mk	MSTRG.10166.2	5	6	1	23	21	19	0.026308	0.033898	0.002755	0.11563	0.113257	0.107289	0.0246371	2.03118	up	[G]	Carbohydrate transport and metabolism	Molecular Function: hydrolase activity, hydrolyzing O-glycosyl compounds (GO:0004553);; Biological Process: carbohydrate metabolic process (GO:0005975);; Cellular Component: plant-type cell wall (GO:0009505);; Cellular Component: plasmodesma (GO:0009506);; Cellular Component: chloroplast (GO:0009507);; Cellular Component: apoplast (GO:0048046);;	--	--	--	--	Glycosyl hydrolase family 3 C-terminal domain;; Glycosyl hydrolase family 3 N terminal domain;; Fibronectin type III-like domain	Probable beta-D-xylosidase 7 OS=Arabidopsis thaliana OX=3702 GN=BXL7 PE=2 SV=2	G	Carbohydrate transport and metabolism	PREDICTED: probable beta-D-xylosidase 7 [Cucumis sativus]
gene_Pav_sc0000030.1_g120.1.mk	MSTRG.10166.2	5	6	1	23	21	19	0.026308	0.033898	0.002755	0.11563	0.113257	0.107289	0.0246371	2.03118	up	--	--	Cellular Component: extracellular space (GO:0005615);;	--	--	--	--	Pollen proteins Ole e I like	Protein DOWNSTREAM OF FLC OS=Arabidopsis thaliana OX=3702 GN=DFC PE=2 SV=1	S	Function unknown	pollen-specific protein C13-like [Prunus avium]
gene_Pav_sc0000030.1_g1220.1.mk	MSTRG.10166.2	5	6	1	23	21	19	0.026308	0.033898	0.002755	0.11563	0.113257	0.107289	0.0246371	2.03118	up	--	--	Cellular Component: integral component of membrane (GO:0016021);;	--	--	--	--	GDP-fucose protein O-fucosyltransferase	O-fucosyltransferase 11 OS=Arabidopsis thaliana OX=3702 GN=OFUT11 PE=2 SV=1	S	Function unknown	uncharacterized protein At1g04910-like [Prunus avium]
gene_Pav_sc0000030.1_g480.1.br	MSTRG.10166.2	5	6	1	23	21	19	0.026308	0.033898	0.002755	0.11563	0.113257	0.107289	0.0246371	2.03118	up	--	--	--	--	--	--	--	Fantastic Four meristem regulator	--	S	Function unknown	hypothetical protein PRUPE_1G510300 [Prunus persica]
gene_Pav_sc0000037.1_g170.1.mk	MSTRG.10166.2	5	6	1	23	21	19	0.026308	0.033898	0.002755	0.11563	0.113257	0.107289	0.0246371	2.03118	up	--	--	Cellular Component: membrane (GO:0016020);;	--	--	--	--	GDSL/SGNH-like Acyl-Esterase family found in Pmr5 and Cas1p;; PMR5 N terminal Domain	Protein trichome birefringence-like 37 OS=Arabidopsis thaliana OX=3702 GN=TBL37 PE=2 SV=2	S	Function unknown	protein trichome birefringence-like 37 [Prunus avium]
gene_Pav_sc0000037.1_g200.1.mk	MSTRG.10166.2	5	6	1	23	21	19	0.026308	0.033898	0.002755	0.11563	0.113257	0.107289	0.0246371	2.03118	up	[O]	Posttranslational modification, protein turnover, chaperones	Biological Process: proteolysis (GO:0006508);; Molecular Function: cysteine-type peptidase activity (GO:0008234);;	--	--	[O]	Posttranslational modification, protein turnover, chaperones	Papain family cysteine protease;; Cathepsin propeptide inhibitor domain (I29)	Senescence-specific cysteine protease SAG39 OS=Oryza sativa subsp. japonica OX=39947 GN=SAG39 PE=2 SV=2	O	Posttranslational modification, protein turnover, chaperones	zingipain-2-like [Prunus avium]
gene_Pav_sc0000037.1_g280.1.mk	MSTRG.10166.2	5	6	1	23	21	19	0.026308	0.033898	0.002755	0.11563	0.113257	0.107289	0.0246371	2.03118	up	[J]	Translation, ribosomal structure and biogenesis	--	K12741|0|pmum:103324939|K12741 heterogeneous nuclear ribonucleoprotein A1/A3 | (RefSeq) UBP1-associated protein 2C-like	Spliceosome (ko03040)	[R]	General function prediction only	RNA recognition motif. (a.k.a. RRM, RBD, or RNP domain);; RNA recognition motif	UBP1-associated protein 2C OS=Arabidopsis thaliana OX=3702 GN=UBA2C PE=2 SV=1	S	Function unknown	UBP1-associated protein 2C [Prunus avium]
gene_Pav_sc0000038.1_g350.1.mk	MSTRG.10166.2	5	6	1	23	21	19	0.026308	0.033898	0.002755	0.11563	0.113257	0.107289	0.0246371	2.03118	up	--	--	Molecular Function: DNA binding (GO:0003677);; Molecular Function: transcription factor activity, sequence-specific DNA binding (GO:0003700);; Cellular Component: nucleus (GO:0005634);; Biological Process: regulation of transcription, DNA-templated (GO:0006355);;	--	--	--	--	AP2 domain	Ethylene-responsive transcription factor ERF034 OS=Arabidopsis thaliana OX=3702 GN=ERF034 PE=2 SV=2	K	Transcription	ethylene-responsive transcription factor ERF034-like [Prunus avium]
gene_Pav_sc0000040.1_g350.1.mk	MSTRG.10166.2	5	6	1	23	21	19	0.026308	0.033898	0.002755	0.11563	0.113257	0.107289	0.0246371	2.03118	up	--	--	--	--	--	--	--	--	Cyclin-dependent protein kinase inhibitor SMR6 OS=Arabidopsis thaliana OX=3702 GN=SMR6 PE=1 SV=1	S	Function unknown	cyclin-dependent protein kinase inhibitor SMR6 [Prunus avium]
gene_Pav_sc0000042.1_g220.1.br	MSTRG.10166.2	5	6	1	23	21	19	0.026308	0.033898	0.002755	0.11563	0.113257	0.107289	0.0246371	2.03118	up	--	--	--	--	--	[R]	General function prediction only	Reverse transcriptase-like	Putative ribonuclease H protein At1g65750 OS=Arabidopsis thaliana OX=3702 GN=At1g65750 PE=3 SV=1	S	Function unknown	uncharacterized protein LOC109947231 [Prunus persica]
gene_Pav_sc0000044.1_g1060.1.mk	MSTRG.10166.2	5	6	1	23	21	19	0.026308	0.033898	0.002755	0.11563	0.113257	0.107289	0.0246371	2.03118	up	[G]	Carbohydrate transport and metabolism	Molecular Function: beta-galactosidase activity (GO:0004565);; Cellular Component: cell wall (GO:0005618);; Cellular Component: vacuole (GO:0005773);; Biological Process: carbohydrate metabolic process (GO:0005975);; Molecular Function: carbohydrate binding (GO:0030246);;	--	--	[G]	Carbohydrate transport and metabolism	Glycosyl hydrolases family 35;; Galactose binding lectin domain;; Beta-galactosidase;; Beta-galactosidase jelly roll domain	Beta-galactosidase 3 OS=Arabidopsis thaliana OX=3702 GN=BGAL3 PE=2 SV=1	G	Carbohydrate transport and metabolism	beta-galactosidase 3 isoform X1 [Prunus avium]
gene_Pav_sc0000044.1_g360.1.mk	MSTRG.10166.2	5	6	1	23	21	19	0.026308	0.033898	0.002755	0.11563	0.113257	0.107289	0.0246371	2.03118	up	--	--	Molecular Function: calmodulin binding (GO:0005516);; Biological Process: defense response (GO:0006952);; Biological Process: response to biotic stimulus (GO:0009607);; Cellular Component: integral component of membrane (GO:0016021);;	K08472|0|pmum:103340219|K08472 mlo protein | (RefSeq) MLO-like protein 4	--	--	--	Mlo family	MLO-like protein 4 OS=Arabidopsis thaliana OX=3702 GN=MLO4 PE=2 SV=2	D	Cell cycle control, cell division, chromosome partitioning	MLO-like protein 4 [Prunus avium]
gene_Pav_sc0000044.1_g570.1.mk	MSTRG.10166.2	5	6	1	23	21	19	0.026308	0.033898	0.002755	0.11563	0.113257	0.107289	0.0246371	2.03118	up	--	--	--	--	--	--	--	--	--	S	Function unknown	uncharacterized protein LOC110758299 [Prunus avium]
gene_Pav_sc0000044.1_g640.1.mk	MSTRG.10166.2	5	6	1	23	21	19	0.026308	0.033898	0.002755	0.11563	0.113257	0.107289	0.0246371	2.03118	up	--	--	Cellular Component: chloroplast thylakoid membrane (GO:0009535);; Cellular Component: integral component of membrane (GO:0016021);;	--	--	--	--	--	--	S	Function unknown	uncharacterized protein LOC110758577 [Prunus avium]
gene_Pav_sc0000051.1_g100.1.mk	MSTRG.10166.2	5	6	1	23	21	19	0.026308	0.033898	0.002755	0.11563	0.113257	0.107289	0.0246371	2.03118	up	--	--	Cellular Component: integral component of membrane (GO:0016021);;	--	--	--	--	--	Protein GLUTAMINE DUMPER 2 OS=Arabidopsis thaliana OX=3702 GN=GDU2 PE=2 SV=1	S	Function unknown	hypothetical protein PRUPE_3G245400 [Prunus persica]
gene_Pav_sc0000051.1_g280.1.mk	MSTRG.10166.2	5	6	1	23	21	19	0.026308	0.033898	0.002755	0.11563	0.113257	0.107289	0.0246371	2.03118	up	--	--	Molecular Function: adenosylmethionine decarboxylase activity (GO:0004014);; Biological Process: S-adenosylmethioninamine biosynthetic process (GO:0006557);; Biological Process: spermine biosynthetic process (GO:0006597);; Biological Process: spermidine biosynthetic process (GO:0008295);;	K01611|0|pper:PRUPE_ppa007294mg|K01611 S-adenosylmethionine decarboxylase [EC:4.1.1.50] | (RefSeq) hypothetical protein	Cysteine and methionine metabolism (ko00270);; Arginine and proline metabolism (ko00330)	[T]	Signal transduction mechanisms	Adenosylmethionine decarboxylase;; S-adenosyl-l-methionine decarboxylase leader peptide	S-adenosylmethionine decarboxylase proenzyme OS=Ipomoea nil OX=35883 GN=SAMDC PE=3 SV=1	E	Amino acid transport and metabolism	S-adenosylmethionine decarboxylase proenzyme-like [Prunus avium]
gene_Pav_sc0000051.1_g330.1.mk	MSTRG.10166.2	5	6	1	23	21	19	0.026308	0.033898	0.002755	0.11563	0.113257	0.107289	0.0246371	2.03118	up	[E]	Amino acid transport and metabolism	Molecular Function: proline dehydrogenase activity (GO:0004657);; Biological Process: proline catabolic process (GO:0006562);; Biological Process: oxidation-reduction process (GO:0055114);;	K00318|0|pper:PRUPE_ppa004722mg|K00318 proline dehydrogenase [EC:1.5.-.-] | (RefSeq) hypothetical protein	Arginine and proline metabolism (ko00330)	[E]	Amino acid transport and metabolism	Proline dehydrogenase	Proline dehydrogenase 2, mitochondrial OS=Arabidopsis thaliana OX=3702 GN=POX2 PE=2 SV=1	E	Amino acid transport and metabolism	proline dehydrogenase 2, mitochondrial [Prunus avium]
gene_Pav_sc0000051.1_g460.1.mk	MSTRG.10166.2	5	6	1	23	21	19	0.026308	0.033898	0.002755	0.11563	0.113257	0.107289	0.0246371	2.03118	up	--	--	--	--	--	--	--	--	--	S	Function unknown	hypothetical protein PRUPE_3G242600 [Prunus persica]
gene_Pav_sc0000052.1_g040.1.br	MSTRG.10166.2	5	6	1	23	21	19	0.026308	0.033898	0.002755	0.11563	0.113257	0.107289	0.0246371	2.03118	up	--	--	--	--	--	--	--	--	--	--	--	uncharacterized protein LOC110745688 isoform X1 [Prunus avium]
gene_Pav_sc0000052.1_g680.1.mk	MSTRG.10166.2	5	6	1	23	21	19	0.026308	0.033898	0.002755	0.11563	0.113257	0.107289	0.0246371	2.03118	up	--	--	--	--	--	--	--	Fasciclin domain	Fasciclin-like arabinogalactan protein 1 OS=Arabidopsis thaliana OX=3702 GN=FLA1 PE=1 SV=1	M	Cell wall/membrane/envelope biogenesis	fasciclin-like arabinogalactan protein 1 [Prunus avium]
gene_Pav_sc0000054.1_g610.1.mk	MSTRG.10166.2	5	6	1	23	21	19	0.026308	0.033898	0.002755	0.11563	0.113257	0.107289	0.0246371	2.03118	up	[K]	Transcription	Molecular Function: ATP binding (GO:0005524);; Biological Process: defense response (GO:0006952);; Biological Process: signal transduction (GO:0007165);; Molecular Function: ADP binding (GO:0043531);;	--	--	--	--	TIR domain;; NB-ARC domain;; Leucine rich repeat;; Leucine Rich repeats (2 copies);; TIR domain;; NACHT domain	TMV resistance protein N OS=Nicotiana glutinosa OX=35889 GN=N PE=1 SV=1	S	Function unknown	disease resistance protein TAO1-like [Prunus avium]
gene_Pav_sc0000055.1_g150.1.mk	MSTRG.10166.2	5	6	1	23	21	19	0.026308	0.033898	0.002755	0.11563	0.113257	0.107289	0.0246371	2.03118	up	--	--	Molecular Function: calcium ion binding (GO:0005509);;	--	--	[S]	Function unknown	TLD	--	S	Function unknown	TLD domain-containing protein 1 [Prunus avium]
gene_Pav_sc0000057.1_g040.1.mk	MSTRG.10166.2	5	6	1	23	21	19	0.026308	0.033898	0.002755	0.11563	0.113257	0.107289	0.0246371	2.03118	up	[LX]	Replication, recombination and repair;; Mobilome: prophages, transposons	Molecular Function: ATP binding (GO:0005524);;	K10875|0|pmum:103332836|K10875 DNA repair and recombination protein RAD54 and RAD54-like protein [EC:3.6.4.-] | (RefSeq) SNF2 domain-containing protein CLASSY 1-like	Homologous recombination (ko03440)	[L]	Replication, recombination and repair	SNF2 family N-terminal domain;; Helicase conserved C-terminal domain;; Type III restriction enzyme, res subunit	SNF2 domain-containing protein CLASSY 2 OS=Arabidopsis thaliana OX=3702 GN=CLSY2 PE=1 SV=1	L	Replication, recombination and repair	SNF2 domain-containing protein CLASSY 1 isoform X2 [Prunus persica]
gene_Pav_sc0000058.1_g200.1.mk	MSTRG.10166.2	5	6	1	23	21	19	0.026308	0.033898	0.002755	0.11563	0.113257	0.107289	0.0246371	2.03118	up	--	--	Biological Process: carbohydrate metabolic process (GO:0005975);; Biological Process: defense response (GO:0006952);; Biological Process: response to biotic stimulus (GO:0009607);; Molecular Function: glucan endo-1,3-beta-D-glucosidase activity (GO:0042973);;	--	--	--	--	Glycosyl hydrolases family 17	Glucan endo-1,3-beta-glucosidase, basic isoform OS=Prunus persica OX=3760 GN=GNS1 PE=3 SV=1	G	Carbohydrate transport and metabolism	glucan endo-1,3-beta-glucosidase, basic isoform-like [Prunus avium]
gene_Pav_sc0000062.1_g370.1.mk	MSTRG.10166.2	5	6	1	23	21	19	0.026308	0.033898	0.002755	0.11563	0.113257	0.107289	0.0246371	2.03118	up	[L]	Replication, recombination and repair	Molecular Function: DNA binding (GO:0003677);; Cellular Component: nucleus (GO:0005634);; Biological Process: leading strand elongation (GO:0006272);; Biological Process: regulation of DNA replication (GO:0006275);; Biological Process: mismatch repair (GO:0006298);; Biological Process: translesion synthesis (GO:0019985);; Molecular Function: DNA polymerase processivity factor activity (GO:0030337…	K04802|0|pper:PRUPE_ppa010062mg|K04802 proliferating cell nuclear antigen | (RefSeq) hypothetical protein	DNA replication (ko03030);; Base excision repair (ko03410);; Nucleotide excision repair (ko03420);; Mismatch repair (ko03430)	[L]	Replication, recombination and repair	Proliferating cell nuclear antigen, C-terminal domain;; Proliferating cell nuclear antigen, N-terminal domain;; Rad9	Proliferating cell nuclear antigen OS=Nicotiana tabacum OX=4097 GN=PCNA PE=2 SV=1	L	Replication, recombination and repair	proliferating cell nuclear antigen [Prunus persica]
gene_Pav_sc0000063.1_g010.1.mk	MSTRG.10166.2	5	6	1	23	21	19	0.026308	0.033898	0.002755	0.11563	0.113257	0.107289	0.0246371	2.03118	up	--	--	Molecular Function: hydrolase activity (GO:0016787);;	--	--	[G]	Carbohydrate transport and metabolism	Iron/zinc purple acid phosphatase-like protein C;; Calcineurin-like phosphoesterase	Probable inactive purple acid phosphatase 27 OS=Arabidopsis thaliana OX=3702 GN=PAP27 PE=2 SV=1	S	Function unknown	probable inactive purple acid phosphatase 27 [Prunus avium]
gene_Pav_sc0000065.1_g630.1.mk	MSTRG.10166.2	5	6	1	23	21	19	0.026308	0.033898	0.002755	0.11563	0.113257	0.107289	0.0246371	2.03118	up	--	--	--	K14305|0|pmum:103323385|K14305 nuclear pore complex protein Nup43 | (RefSeq) nuclear pore complex protein NUP43	RNA transport (ko03013)	--	--	--	Nuclear pore complex protein NUP43 OS=Arabidopsis thaliana OX=3702 GN=NUP43 PE=1 SV=1	S	Function unknown	nuclear pore complex protein NUP43 [Prunus avium]
gene_Pav_sc0000069.1_g840.1.mk	MSTRG.10166.2	5	6	1	23	21	19	0.026308	0.033898	0.002755	0.11563	0.113257	0.107289	0.0246371	2.03118	up	[E]	Amino acid transport and metabolism	Molecular Function: glycine dehydrogenase (decarboxylating) activity (GO:0004375);; Biological Process: glycine catabolic process (GO:0006546);; Biological Process: oxidation-reduction process (GO:0055114);;	K00281|0|pmum:103320553|K00281 glycine dehydrogenase [EC:1.4.4.2] | (RefSeq) glycine dehydrogenase (decarboxylating), mitochondrial	Glycine, serine and threonine metabolism (ko00260);; Glyoxylate and dicarboxylate metabolism (ko00630);; Carbon metabolism (ko01200)	[E]	Amino acid transport and metabolism	Glycine cleavage system P-protein;; Aminotransferase class-V;; Beta-eliminating lyase	Glycine dehydrogenase (decarboxylating), mitochondrial OS=Solanum tuberosum OX=4113 GN=GDCSP PE=2 SV=1	E	Amino acid transport and metabolism	glycine dehydrogenase (decarboxylating), mitochondrial isoform X1 [Prunus avium]
gene_Pav_sc0000071.1_g230.1.br	MSTRG.10166.2	5	6	1	23	21	19	0.026308	0.033898	0.002755	0.11563	0.113257	0.107289	0.0246371	2.03118	up	--	--	Molecular Function: transferase activity, transferring acyl groups other than amino-acyl groups (GO:0016747);;	--	--	--	--	Transferase family	Uncharacterized acetyltransferase At3g50280 OS=Arabidopsis thaliana OX=3702 GN=At3g50280 PE=3 SV=1	--	--	uncharacterized acetyltransferase At3g50280-like [Prunus avium]
gene_Pav_sc0000071.1_g550.1.mk	MSTRG.10166.2	5	6	1	23	21	19	0.026308	0.033898	0.002755	0.11563	0.113257	0.107289	0.0246371	2.03118	up	--	--	Biological Process: lipid metabolic process (GO:0006629);; Molecular Function: hydrolase activity (GO:0016787);;	--	--	[I]	Lipid transport and metabolism	--	--	S	Function unknown	uncharacterized protein LOC110765778 [Prunus avium]
gene_Pav_sc0000071.1_g880.1.mk	MSTRG.10166.2	5	6	1	23	21	19	0.026308	0.033898	0.002755	0.11563	0.113257	0.107289	0.0246371	2.03118	up	[J]	Translation, ribosomal structure and biogenesis	Cellular Component: mitochondrion (GO:0005739);; Biological Process: proteolysis (GO:0006508);; Cellular Component: chloroplast (GO:0009507);; Biological Process: response to abscisic acid (GO:0009737);; Molecular Function: metal ion binding (GO:0046872);; Molecular Function: metalloaminopeptidase activity (GO:0070006);; Biological Process: protein initiator methionine removal (GO:0070084);;	K01265|0|pmum:103339929|K01265 methionyl aminopeptidase [EC:3.4.11.18] | (RefSeq) methionine aminopeptidase 1D, chloroplastic/mitochondrial	--	[O]	Posttranslational modification, protein turnover, chaperones	Metallopeptidase family M24	Methionine aminopeptidase 1D, chloroplastic/mitochondrial OS=Arabidopsis thaliana OX=3702 GN=MAP1D PE=1 SV=1	J	Translation, ribosomal structure and biogenesis	PREDICTED: methionine aminopeptidase 1D, chloroplastic/mitochondrial isoform X3 [Prunus mume]
gene_Pav_sc0000072.1_g030.1.mk	MSTRG.10166.2	5	6	1	23	21	19	0.026308	0.033898	0.002755	0.11563	0.113257	0.107289	0.0246371	2.03118	up	[S]	Function unknown	--	--	--	--	--	Protein of unknown function (DUF1499)	--	S	Function unknown	uncharacterized protein LOC110766829 [Prunus avium]
gene_Pav_sc0000078.1_g050.1.mk	MSTRG.10166.2	5	6	1	23	21	19	0.026308	0.033898	0.002755	0.11563	0.113257	0.107289	0.0246371	2.03118	up	--	--	--	--	--	[I]	Lipid transport and metabolism	CRAL/TRIO domain;; CRAL/TRIO, N-terminal domain	Phosphatidylinositol/phosphatidylcholine transfer protein SFH11 OS=Arabidopsis thaliana OX=3702 GN=SFH11 PE=3 SV=1	S	Function unknown	random slug protein 5 [Prunus avium]
gene_Pav_sc0000084.1_g090.1.mk	MSTRG.10166.2	5	6	1	23	21	19	0.026308	0.033898	0.002755	0.11563	0.113257	0.107289	0.0246371	2.03118	up	[E]	Amino acid transport and metabolism	Molecular Function: serine-type carboxypeptidase activity (GO:0004185);; Cellular Component: vacuole (GO:0005773);; Biological Process: proteolysis involved in cellular protein catabolic process (GO:0051603);;	K16297|0|pmum:103332386|K16297 serine carboxypeptidase-like clade II [EC:3.4.16.-] | (RefSeq) serine carboxypeptidase-like 27	--	[OE]	Posttranslational modification, protein turnover, chaperones;; Amino acid transport and metabolism	Serine carboxypeptidase	Serine carboxypeptidase-like 27 OS=Arabidopsis thaliana OX=3702 GN=SCPL27 PE=2 SV=1	E	Amino acid transport and metabolism	serine carboxypeptidase-like 27 [Prunus avium]
gene_Pav_sc0000084.1_g370.1.mk	MSTRG.10166.2	5	6	1	23	21	19	0.026308	0.033898	0.002755	0.11563	0.113257	0.107289	0.0246371	2.03118	up	[G]	Carbohydrate transport and metabolism	Molecular Function: transporter activity (GO:0005215);; Biological Process: water transport (GO:0006833);; Cellular Component: integral component of membrane (GO:0016021);;	K09872|0|pper:PRUPE_ppa009540mg|K09872 aquaporin PIP | (RefSeq) hypothetical protein	--	[G]	Carbohydrate transport and metabolism	Major intrinsic protein	Probable aquaporin PIP2-5 OS=Arabidopsis thaliana OX=3702 GN=PIP2-5 PE=1 SV=1	G	Carbohydrate transport and metabolism	probable aquaporin PIP2-5 [Prunus avium]
gene_Pav_sc0000084.1_g520.1.mk	MSTRG.10166.2	5	6	1	23	21	19	0.026308	0.033898	0.002755	0.11563	0.113257	0.107289	0.0246371	2.03118	up	[R]	General function prediction only	Molecular Function: zinc ion binding (GO:0008270);;	--	--	--	--	von Willebrand factor type A domain;; VWA / Hh protein intein-like;; von Willebrand factor type A domain;; von Willebrand factor type A domain;; VWA domain containing CoxE-like protein;; Ring finger domain;; RING-like zinc finger;; RING-H2 zinc finger domain;; Zinc finger, C3HC4 type (RING finger);; Anaphase-promoting complex subunit 11 RING-H2 finger	E3 ubiquitin-protein ligase WAV3 OS=Arabidopsis thaliana OX=3702 GN=WAV3 PE=1 SV=1	S	Function unknown	uncharacterized protein LOC110767745 isoform X1 [Prunus avium]
gene_Pav_sc0000084.1_g560.1.mk	MSTRG.10166.2	5	6	1	23	21	19	0.026308	0.033898	0.002755	0.11563	0.113257	0.107289	0.0246371	2.03118	up	[E]	Amino acid transport and metabolism	Cellular Component: cytoplasm (GO:0005737);; Biological Process: L-phenylalanine catabolic process (GO:0006559);; Biological Process: cinnamic acid biosynthetic process (GO:0009800);; Molecular Function: phenylalanine ammonia-lyase activity (GO:0045548);;	K10775|0|pmum:103332355|K10775 phenylalanine ammonia-lyase [EC:4.3.1.24] | (RefSeq) phenylalanine ammonia-lyase 1	Phenylalanine metabolism (ko00360);; Phenylpropanoid biosynthesis (ko00940)	[Q]	Secondary metabolites biosynthesis, transport and catabolism	Aromatic amino acid lyase	Phenylalanine ammonia-lyase 1 OS=Rubus idaeus OX=32247 GN=PAL1 PE=2 SV=1	E	Amino acid transport and metabolism	phenylalanine ammonia-lyase 1 [Prunus avium]
gene_Pav_sc0000085.1_g130.1.mk	MSTRG.10166.2	5	6	1	23	21	19	0.026308	0.033898	0.002755	0.11563	0.113257	0.107289	0.0246371	2.03118	up	--	--	--	--	--	--	--	Thioredoxin	--	S	Function unknown	uncharacterized protein LOC110768380 [Prunus avium]
gene_Pav_sc0000085.1_g160.1.mk	MSTRG.10166.2	5	6	1	23	21	19	0.026308	0.033898	0.002755	0.11563	0.113257	0.107289	0.0246371	2.03118	up	--	--	Biological Process: ubiquitin-dependent protein catabolic process (GO:0006511);; Cellular Component: proteasome regulatory particle, lid subcomplex (GO:0008541);; Molecular Function: enzyme regulator activity (GO:0030234);; Biological Process: regulation of protein catabolic process (GO:0042176);; Biological Process: regulation of catalytic activity (GO:0050790);;	K03033|0|pper:PRUPE_ppa004821mg|K03033 26S proteasome regulatory subunit N3 | (RefSeq) hypothetical protein	Proteasome (ko03050)	[O]	Posttranslational modification, protein turnover, chaperones	Proteasome regulatory subunit C-terminal;; PCI domain	Probable 26S proteasome non-ATPase regulatory subunit 3 OS=Nicotiana tabacum OX=4097 GN=21D7 PE=2 SV=1	O	Posttranslational modification, protein turnover, chaperones	probable 26S proteasome non-ATPase regulatory subunit 3 [Prunus avium]
gene_Pav_sc0000085.1_g190.1.mk	MSTRG.10166.2	5	6	1	23	21	19	0.026308	0.033898	0.002755	0.11563	0.113257	0.107289	0.0246371	2.03118	up	[G]	Carbohydrate transport and metabolism	Molecular Function: zinc ion binding (GO:0008270);; Molecular Function: mannitol dehydrogenase activity (GO:0046029);; Biological Process: oxidation-reduction process (GO:0055114);;	K00083|0|pmum:103321211|K00083 cinnamyl-alcohol dehydrogenase [EC:1.1.1.195] | (RefSeq) probable cinnamyl alcohol dehydrogenase 6	Phenylpropanoid biosynthesis (ko00940)	[Q]	Secondary metabolites biosynthesis, transport and catabolism	Alcohol dehydrogenase GroES-like domain;; Zinc-binding dehydrogenase;; D-isomer specific 2-hydroxyacid dehydrogenase, NAD binding domain	Probable cinnamyl alcohol dehydrogenase 6 OS=Oryza sativa subsp. japonica OX=39947 GN=CAD6 PE=2 SV=2	C	Energy production and conversion	probable cinnamyl alcohol dehydrogenase 6 [Prunus avium]
gene_Pav_sc0000085.1_g290.1.mk	MSTRG.10166.2	5	6	1	23	21	19	0.026308	0.033898	0.002755	0.11563	0.113257	0.107289	0.0246371	2.03118	up	[IR]	Lipid transport and metabolism;; General function prediction only	Biological Process: lipid metabolic process (GO:0006629);; Molecular Function: oxidoreductase activity, acting on the CH-CH group of donors, quinone or related compound as acceptor (GO:0016635);; Molecular Function: hydrolase activity, acting on ester bonds (GO:0016788);;	--	--	--	--	GDSL-like Lipase/Acylhydrolase	GDSL esterase/lipase EXL3 OS=Arabidopsis thaliana OX=3702 GN=EXL3 PE=2 SV=1	S	Function unknown	GDSL esterase/lipase EXL3-like [Prunus avium]
gene_Pav_sc0000087.1_g410.1.mk	MSTRG.10166.2	5	6	1	23	21	19	0.026308	0.033898	0.002755	0.11563	0.113257	0.107289	0.0246371	2.03118	up	--	--	Cellular Component: integral component of membrane (GO:0016021);;	--	--	--	--	Tim17/Tim22/Tim23/Pmp24 family	Outer envelope pore protein 16, chloroplastic OS=Pisum sativum OX=3888 GN=OEP16 PE=1 SV=1	O	Posttranslational modification, protein turnover, chaperones	outer envelope pore protein 16, chloroplastic [Prunus avium]
gene_Pav_sc0000087.1_g500.1.mk	MSTRG.10166.2	5	6	1	23	21	19	0.026308	0.033898	0.002755	0.11563	0.113257	0.107289	0.0246371	2.03118	up	--	--	--	K12471|0|pmum:103323271|K12471 epsin | (RefSeq) epsin-3	Endocytosis (ko04144)	[F]	Nucleotide transport and metabolism	ENTH domain	Clathrin interactor EPSIN 1 OS=Arabidopsis thaliana OX=3702 GN=EPSIN1 PE=1 SV=1	U	Intracellular trafficking, secretion, and vesicular transport	clathrin interactor 1 [Prunus avium]
gene_Pav_sc0000087.1_g520.1.mk	MSTRG.10166.2	5	6	1	23	21	19	0.026308	0.033898	0.002755	0.11563	0.113257	0.107289	0.0246371	2.03118	up	[Z]	Cytoskeleton	Molecular Function: nucleotide binding (GO:0000166);;	--	--	[Z]	Cytoskeleton	Actin	Actin OS=Gossypium hirsutum OX=3635 PE=3 SV=1	Z	Cytoskeleton	Actin 3 isoform 3 [Theobroma cacao]
gene_Pav_sc0000091.1_g350.1.mk	MSTRG.10166.2	5	6	1	23	21	19	0.026308	0.033898	0.002755	0.11563	0.113257	0.107289	0.0246371	2.03118	up	--	--	Cellular Component: nucleus (GO:0005634);; Molecular Function: transcription regulatory region DNA binding (GO:0044212);; Biological Process: regulation of timing of transition from vegetative to reproductive phase (GO:0048510);; Biological Process: anther development (GO:0048653);;	--	--	--	--	SBP domain	Squamosa promoter-binding-like protein 2 OS=Arabidopsis thaliana OX=3702 GN=SPL2 PE=2 SV=1	K	Transcription	squamosa promoter-binding-like protein 2 [Prunus avium]
gene_Pav_sc0000091.1_g550.1.mk	MSTRG.10166.2	5	6	1	23	21	19	0.026308	0.033898	0.002755	0.11563	0.113257	0.107289	0.0246371	2.03118	up	--	--	Biological Process: microtubule cytoskeleton organization (GO:0000226);; Biological Process: cytokinesis (GO:0000910);; Molecular Function: microtubule binding (GO:0008017);;	K16732|2.17036e-13|pmum:103322064|K16732 protein regulator of cytokinesis 1 | (RefSeq) 65-kDa microtubule-associated protein 8	--	--	--	--	65-kDa microtubule-associated protein 8 OS=Arabidopsis thaliana OX=3702 GN=MAP65-8 PE=1 SV=2	S	Function unknown	PREDICTED: 65-kDa microtubule-associated protein 8 [Prunus mume]
gene_Pav_sc0000093.1_g180.1.mk	MSTRG.10166.2	5	6	1	23	21	19	0.026308	0.033898	0.002755	0.11563	0.113257	0.107289	0.0246371	2.03118	up	--	--	--	--	--	--	--	BURP domain	BURP domain protein USPL1 OS=Arabidopsis thaliana OX=3702 GN=USPL1 PE=2 SV=1	S	Function unknown	BURP domain protein USPL1-like [Prunus avium]
gene_Pav_sc0000093.1_g190.1.mk	MSTRG.10166.2	5	6	1	23	21	19	0.026308	0.033898	0.002755	0.11563	0.113257	0.107289	0.0246371	2.03118	up	--	--	--	--	--	--	--	Organ specific protein	Organ-specific protein S2 OS=Pisum sativum OX=3888 PE=2 SV=1	S	Function unknown	organ-specific protein S2-like [Prunus avium]
gene_Pav_sc0000093.1_g210.1.mk	MSTRG.10166.2	5	6	1	23	21	19	0.026308	0.033898	0.002755	0.11563	0.113257	0.107289	0.0246371	2.03118	up	--	--	--	--	--	--	--	Organ specific protein	Organ-specific protein S2 OS=Pisum sativum OX=3888 PE=2 SV=1	S	Function unknown	organ-specific protein S2-like [Prunus avium]
gene_Pav_sc0000093.1_g310.1.mk	MSTRG.10166.2	5	6	1	23	21	19	0.026308	0.033898	0.002755	0.11563	0.113257	0.107289	0.0246371	2.03118	up	--	--	--	--	--	--	--	--	--	--	--	PREDICTED: LOW QUALITY PROTEIN: glucan endo-1,3-beta-glucosidase 7 [Malus domestica]
gene_Pav_sc0000094.1_g1050.1.mk	MSTRG.10166.2	5	6	1	23	21	19	0.026308	0.033898	0.002755	0.11563	0.113257	0.107289	0.0246371	2.03118	up	[E]	Amino acid transport and metabolism	Biological Process: histidine biosynthetic process (GO:0000105);; Molecular Function: phosphoribosyl-AMP cyclohydrolase activity (GO:0004635);; Molecular Function: phosphoribosyl-ATP diphosphatase activity (GO:0004636);;	K11755|0|pmum:103324260|K11755 phosphoribosyl-ATP pyrophosphohydrolase / phosphoribosyl-AMP cyclohydrolase [EC:3.6.1.31 3.5.4.19] | (RefSeq) histidine biosynthesis bifunctional protein hisIE, chloroplastic	Histidine metabolism (ko00340);; Biosynthesis of amino acids (ko01230)	[E]	Amino acid transport and metabolism	Phosphoribosyl-AMP cyclohydrolase;; Phosphoribosyl-ATP pyrophosphohydrolase;; MazG nucleotide pyrophosphohydrolase domain	Histidine biosynthesis bifunctional protein hisIE, chloroplastic OS=Arabidopsis thaliana OX=3702 GN=HISN2 PE=1 SV=1	E	Amino acid transport and metabolism	histidine biosynthesis bifunctional protein hisIE, chloroplastic [Prunus avium]
gene_Pav_sc0000094.1_g250.1.mk	MSTRG.10166.2	5	6	1	23	21	19	0.026308	0.033898	0.002755	0.11563	0.113257	0.107289	0.0246371	2.03118	up	[T]	Signal transduction mechanisms	Molecular Function: calmodulin-dependent protein kinase activity (GO:0004683);; Molecular Function: ATP binding (GO:0005524);; Biological Process: protein phosphorylation (GO:0006468);;	--	--	[T]	Signal transduction mechanisms	Protein kinase domain;; Protein tyrosine kinase	Serine/threonine-protein kinase GRIK2 OS=Arabidopsis thaliana OX=3702 GN=GRIK2 PE=1 SV=1	T	Signal transduction mechanisms	serine/threonine-protein kinase GRIK1 [Prunus avium]
gene_Pav_sc0000094.1_g570.1.mk	MSTRG.10166.2	5	6	1	23	21	19	0.026308	0.033898	0.002755	0.11563	0.113257	0.107289	0.0246371	2.03118	up	--	--	Molecular Function: calmodulin binding (GO:0005516);; Cellular Component: plasma membrane (GO:0005886);; Biological Process: defense response (GO:0006952);; Biological Process: response to biotic stimulus (GO:0009607);; Cellular Component: integral component of membrane (GO:0016021);;	K08472|0|pmum:103325024|K08472 mlo protein | (RefSeq) MLO-like protein 6	--	--	--	Mlo family	MLO-like protein 6 OS=Arabidopsis thaliana OX=3702 GN=MLO6 PE=2 SV=2	D	Cell cycle control, cell division, chromosome partitioning	MLO-like protein 6 [Prunus avium]
gene_Pav_sc0000095.1_g1000.1.mk	MSTRG.10166.2	5	6	1	23	21	19	0.026308	0.033898	0.002755	0.11563	0.113257	0.107289	0.0246371	2.03118	up	--	--	--	--	--	--	--	VQ motif	VQ motif-containing protein 1 OS=Arabidopsis thaliana OX=3702 GN=VQ1 PE=1 SV=1	S	Function unknown	VQ motif-containing protein 1 [Prunus avium]
gene_Pav_sc0000095.1_g1050.1.mk	MSTRG.10166.2	5	6	1	23	21	19	0.026308	0.033898	0.002755	0.11563	0.113257	0.107289	0.0246371	2.03118	up	[T]	Signal transduction mechanisms	--	K13457|0|pper:PRUPE_ppa026627mg|K13457 disease resistance protein RPM1 | (RefSeq) hypothetical protein	Plant-pathogen interaction (ko04626)	[T]	Signal transduction mechanisms	NB-ARC domain	Disease resistance protein RPM1 OS=Arabidopsis thaliana OX=3702 GN=RPM1 PE=1 SV=1	S	Function unknown	disease resistance protein RPM1-like [Prunus avium]
gene_Pav_sc0000095.1_g1110.1.mk	MSTRG.10166.2	5	6	1	23	21	19	0.026308	0.033898	0.002755	0.11563	0.113257	0.107289	0.0246371	2.03118	up	[Q]	Secondary metabolites biosynthesis, transport and catabolism	Molecular Function: iron ion binding (GO:0005506);; Biological Process: response to light stimulus (GO:0009416);; Biological Process: gibberellin catabolic process (GO:0045487);; Molecular Function: C-19 gibberellin 2-beta-dioxygenase activity (GO:0052634);; Biological Process: oxidation-reduction process (GO:0055114);;	K04125|5.41383e-79|pmum:103325827|K04125 gibberellin 2-oxidase [EC:1.14.11.13] | (RefSeq) gibberellin 2-beta-dioxygenase 1-like	Diterpenoid biosynthesis (ko00904)	[QR]	Secondary metabolites biosynthesis, transport and catabolism;; General function prediction only	non-haem dioxygenase in morphine synthesis N-terminal;; 2OG-Fe(II) oxygenase superfamily	Gibberellin 2-beta-dioxygenase 1 OS=Pisum sativum OX=3888 GN=GA2OX1 PE=1 SV=1	S	Function unknown	gibberellin 2-beta-dioxygenase 1-like [Prunus avium]
gene_Pav_sc0000095.1_g1330.1.mk	MSTRG.10166.2	5	6	1	23	21	19	0.026308	0.033898	0.002755	0.11563	0.113257	0.107289	0.0246371	2.03118	up	--	--	--	--	--	--	--	--	--	S	Function unknown	uncharacterized protein LOC110771968 [Prunus avium]
gene_Pav_sc0000095.1_g1340.1.mk	MSTRG.10166.2	5	6	1	23	21	19	0.026308	0.033898	0.002755	0.11563	0.113257	0.107289	0.0246371	2.03118	up	--	--	--	--	--	--	--	--	--	--	--	hypothetical protein PRUPE_4G151600 [Prunus persica]
gene_Pav_sc0000095.1_g1530.1.mk	MSTRG.10166.2	5	6	1	23	21	19	0.026308	0.033898	0.002755	0.11563	0.113257	0.107289	0.0246371	2.03118	up	[QV]	Secondary metabolites biosynthesis, transport and catabolism;; Defense mechanisms	--	--	--	[QI]	Secondary metabolites biosynthesis, transport and catabolism;; Lipid transport and metabolism	Cytochrome P450	Cytochrome P450 CYP72A219 OS=Panax ginseng OX=4054 PE=2 SV=1	Q	Secondary metabolites biosynthesis, transport and catabolism	cytochrome P450 CYP72A219-like isoform X1 [Prunus avium]
gene_Pav_sc0000095.1_g1660.1.mk	MSTRG.10166.2	5	6	1	23	21	19	0.026308	0.033898	0.002755	0.11563	0.113257	0.107289	0.0246371	2.03118	up	[J]	Translation, ribosomal structure and biogenesis	Molecular Function: nucleic acid binding (GO:0003676);; Molecular Function: asparagine-tRNA ligase activity (GO:0004816);; Molecular Function: ATP binding (GO:0005524);; Cellular Component: cytoplasm (GO:0005737);; Biological Process: asparaginyl-tRNA aminoacylation (GO:0006421);;	K01893|0|pper:PRUPE_ppa003076mg|K01893 asparaginyl-tRNA synthetase [EC:6.1.1.22] | (RefSeq) hypothetical protein	Aminoacyl-tRNA biosynthesis (ko00970)	[J]	Translation, ribosomal structure and biogenesis	tRNA synthetases class II (D, K and N);; OB-fold nucleic acid binding domain	Asparagine--tRNA ligase, cytoplasmic 1 OS=Arabidopsis thaliana OX=3702 GN=SYNC1 PE=1 SV=1	J	Translation, ribosomal structure and biogenesis	asparagine--tRNA ligase, cytoplasmic 1-like isoform X1 [Prunus avium]
gene_Pav_sc0000095.1_g1710.1.mk	MSTRG.10166.2	5	6	1	23	21	19	0.026308	0.033898	0.002755	0.11563	0.113257	0.107289	0.0246371	2.03118	up	--	--	Molecular Function: zinc ion binding (GO:0008270);;	K11380|0|pmum:103325940|K11380 NuA3 HAT complex component NTO1 | (RefSeq) protein Jade-1	--	[R]	General function prediction only	PHD-zinc-finger like domain;; PHD-like zinc-binding domain;; PHD-finger;; PHD-finger	Histone-lysine N-methyltransferase ATX1 OS=Arabidopsis thaliana OX=3702 GN=ATX1 PE=1 SV=2	S	Function unknown	protein Jade-1 [Prunus avium]
gene_Pav_sc0000095.1_g1720.1.mk	MSTRG.10166.2	5	6	1	23	21	19	0.026308	0.033898	0.002755	0.11563	0.113257	0.107289	0.0246371	2.03118	up	[R]	General function prediction only	Cellular Component: chloroplast envelope (GO:0009941);; Cellular Component: integral component of membrane (GO:0016021);;	K03453|0|pmum:103325939|K03453 bile acid:Na+ symporter, BASS family | (RefSeq) probable sodium/metabolite cotransporter BASS1, chloroplastic	--	[P]	Inorganic ion transport and metabolism	Sodium Bile acid symporter family;; SBF-like CPA transporter family (DUF4137)	Probable sodium/metabolite cotransporter BASS1, chloroplastic OS=Arabidopsis thaliana OX=3702 GN=BASS1 PE=2 SV=1	S	Function unknown	probable sodium/metabolite cotransporter BASS1, chloroplastic [Prunus avium]
gene_Pav_sc0000095.1_g600.1.mk	MSTRG.10166.2	5	6	1	23	21	19	0.026308	0.033898	0.002755	0.11563	0.113257	0.107289	0.0246371	2.03118	up	[T]	Signal transduction mechanisms	Cellular Component: integral component of membrane (GO:0016021);;	--	--	[R]	General function prediction only	Ankyrin repeats (3 copies);; Domain of unknown function;; Ankyrin repeat;; Ankyrin repeats (many copies);; Ankyrin repeats (many copies);; Ankyrin repeat	Ankyrin repeat-containing protein ITN1 OS=Arabidopsis thaliana OX=3702 GN=ITN1 PE=1 SV=1	S	Function unknown	ankyrin repeat-containing protein At5g02620-like [Prunus avium]
gene_Pav_sc0000095.1_g790.1.mk	MSTRG.10166.2	5	6	1	23	21	19	0.026308	0.033898	0.002755	0.11563	0.113257	0.107289	0.0246371	2.03118	up	[O]	Posttranslational modification, protein turnover, chaperones	Molecular Function: glutathione transferase activity (GO:0004364);;	K00799|8.57113e-150|pmum:103325852|K00799 glutathione S-transferase [EC:2.5.1.18] | (RefSeq) probable glutathione S-transferase	Glutathione metabolism (ko00480)	[O]	Posttranslational modification, protein turnover, chaperones	Glutathione S-transferase, N-terminal domain;; Glutathione S-transferase, N-terminal domain;; Glutathione S-transferase, C-terminal domain;; Glutathione S-transferase, N-terminal domain;; Glutathione S-transferase, C-terminal domain	Probable glutathione S-transferase OS=Nicotiana tabacum OX=4097 PE=2 SV=1	O	Posttranslational modification, protein turnover, chaperones	probable glutathione S-transferase [Prunus avium]
gene_Pav_sc0000095.1_g910.1.mk	MSTRG.10166.2	5	6	1	23	21	19	0.026308	0.033898	0.002755	0.11563	0.113257	0.107289	0.0246371	2.03118	up	[CIR]	Energy production and conversion;; Lipid transport and metabolism;; General function prediction only	Molecular Function: FMN binding (GO:0010181);; Molecular Function: oxidoreductase activity (GO:0016491);; Biological Process: oxidation-reduction process (GO:0055114);;	K11517|0|pper:PRUPE_ppa007390mg|K11517 (S)-2-hydroxy-acid oxidase [EC:1.1.3.15] | (RefSeq) hypothetical protein	Glyoxylate and dicarboxylate metabolism (ko00630);; Carbon metabolism (ko01200);; Peroxisome (ko04146)	[C]	Energy production and conversion	FMN-dependent dehydrogenase;; IMP dehydrogenase / GMP reductase domain	(S)-2-hydroxy-acid oxidase GLO1 OS=Arabidopsis thaliana OX=3702 GN=GLO1 PE=1 SV=1	C	Energy production and conversion	peroxisomal (S)-2-hydroxy-acid oxidase GLO1 isoform X1 [Prunus avium]
gene_Pav_sc0000095.1_g980.1.mk	MSTRG.10166.2	5	6	1	23	21	19	0.026308	0.033898	0.002755	0.11563	0.113257	0.107289	0.0246371	2.03118	up	--	--	--	--	--	--	--	--	Interactor of constitutive active ROPs 4 OS=Arabidopsis thaliana OX=3702 GN=ICR4 PE=1 SV=2	S	Function unknown	interactor of constitutive active ROPs 4-like [Prunus avium]
gene_Pav_sc0000096.1_g500.1.mk	MSTRG.10166.2	5	6	1	23	21	19	0.026308	0.033898	0.002755	0.11563	0.113257	0.107289	0.0246371	2.03118	up	--	--	Cellular Component: integral component of membrane (GO:0016021);;	--	--	[GE]	Carbohydrate transport and metabolism;; Amino acid transport and metabolism	Triose-phosphate Transporter family;; UAA transporter family;; EamA-like transporter family	Probable sugar phosphate/phosphate translocator At3g10290 OS=Arabidopsis thaliana OX=3702 GN=At3g10290 PE=3 SV=1	S	Function unknown	PREDICTED: probable sugar phosphate/phosphate translocator At5g04160 [Prunus mume]
gene_Pav_sc0000099.1_g640.1.mk	MSTRG.10166.2	5	6	1	23	21	19	0.026308	0.033898	0.002755	0.11563	0.113257	0.107289	0.0246371	2.03118	up	--	--	Cellular Component: nucleus (GO:0005634);; Cellular Component: cytosol (GO:0005829);; Cellular Component: plasma membrane (GO:0005886);; Cellular Component: cilium (GO:0005929);; Cellular Component: plastid (GO:0009536);; Biological Process: response to fungus (GO:0009620);; Molecular Function: phosphatidylinositol binding (GO:0035091);; Biological Process: protein localization to cilium (GO:0061…	--	--	[R]	General function prediction only	Tub family;; F-box domain;; F-box-like	Tubby-like F-box protein 5 OS=Oryza sativa subsp. japonica OX=39947 GN=TULP5 PE=2 SV=1	S	Function unknown	tubby-like F-box protein 5 [Prunus avium]
gene_Pav_sc0000099.1_g660.1.mk	MSTRG.10166.2	5	6	1	23	21	19	0.026308	0.033898	0.002755	0.11563	0.113257	0.107289	0.0246371	2.03118	up	[T]	Signal transduction mechanisms	--	--	--	[S]	Function unknown	U-box domain;; Kinesin-associated protein (KAP);; Armadillo-like	U-box domain-containing protein 5 OS=Arabidopsis thaliana OX=3702 GN=PUB5 PE=3 SV=3	O	Posttranslational modification, protein turnover, chaperones	U-box domain-containing protein 5 [Prunus avium]
gene_Pav_sc0000099.1_g700.1.mk	MSTRG.10166.2	5	6	1	23	21	19	0.026308	0.033898	0.002755	0.11563	0.113257	0.107289	0.0246371	2.03118	up	--	--	--	K20254|0|pmum:103340096|K20254 perilipin-4 | (RefSeq) embryonic protein DC-8	--	[S]	Function unknown	--	--	S	Function unknown	embryonic protein DC-8-like isoform X1 [Prunus avium]
gene_Pav_sc0000100.1_g490.1.mk	MSTRG.10166.2	5	6	1	23	21	19	0.026308	0.033898	0.002755	0.11563	0.113257	0.107289	0.0246371	2.03118	up	[M]	Cell wall/membrane/envelope biogenesis	Molecular Function: catalytic activity (GO:0003824);; Cellular Component: Golgi apparatus (GO:0005794);; Cellular Component: membrane (GO:0016020);;	K08679|0|pxb:103962555|K08679 UDP-glucuronate 4-epimerase [EC:5.1.3.6] | (RefSeq) UDP-glucuronate 4-epimerase 6	Starch and sucrose metabolism (ko00500);; Amino sugar and nucleotide sugar metabolism (ko00520)	[M]	Cell wall/membrane/envelope biogenesis	NAD dependent epimerase/dehydratase family;; GDP-mannose 4,6 dehydratase;; 3-beta hydroxysteroid dehydrogenase/isomerase family	UDP-glucuronate 4-epimerase 6 OS=Arabidopsis thaliana OX=3702 GN=GAE6 PE=1 SV=1	M	Cell wall/membrane/envelope biogenesis	UDP-glucuronate 4-epimerase 6 [Prunus avium]
gene_Pav_sc0000102.1_g430.1.mk	MSTRG.10166.2	5	6	1	23	21	19	0.026308	0.033898	0.002755	0.11563	0.113257	0.107289	0.0246371	2.03118	up	--	--	Molecular Function: protein dimerization activity (GO:0046983);; Biological Process: trichome patterning (GO:0048629);;	--	--	--	--	bHLH-MYC and R2R3-MYB transcription factors N-terminal	Transcription factor GLABRA 3 OS=Arabidopsis thaliana OX=3702 GN=GL3 PE=1 SV=1	K	Transcription	transcription factor EGL1-like [Prunus avium]
gene_Pav_sc0000103.1_g2040.1.mk	MSTRG.10166.2	5	6	1	23	21	19	0.026308	0.033898	0.002755	0.11563	0.113257	0.107289	0.0246371	2.03118	up	[T]	Signal transduction mechanisms	--	--	--	--	--	Calcineurin-like phosphoesterase	--	S	Function unknown	uncharacterized protein LOC110746393 [Prunus avium]
gene_Pav_sc0000103.1_g660.1.mk	MSTRG.10166.2	5	6	1	23	21	19	0.026308	0.033898	0.002755	0.11563	0.113257	0.107289	0.0246371	2.03118	up	[I]	Lipid transport and metabolism	Molecular Function: phosphoethanolamine N-methyltransferase activity (GO:0000234);; Biological Process: phosphatidylcholine biosynthetic process (GO:0006656);; Biological Process: methylation (GO:0032259);;	K05929|0|pmum:103338698|K05929 phosphoethanolamine N-methyltransferase [EC:2.1.1.103] | (RefSeq) phosphoethanolamine N-methyltransferase 1	Glycerophospholipid metabolism (ko00564)	[IR]	Lipid transport and metabolism;; General function prediction only	Methyltransferase domain;; Methyltransferase domain;; Methyltransferase domain;; Methyltransferase domain;; Methyltransferase domain;; Mycolic acid cyclopropane synthetase;; ubiE/COQ5 methyltransferase family;; CheR methyltransferase, SAM binding domain;; Tellurite resistance protein TehB;; O-methyltransferase;; AdoMet dependent proline di-methyltransferase;; Methionine biosynthesis protein MetW;…	Phosphoethanolamine N-methyltransferase 1 OS=Arabidopsis thaliana OX=3702 GN=NMT1 PE=1 SV=1	S	Function unknown	phosphoethanolamine N-methyltransferase 1 [Prunus avium]
gene_Pav_sc0000107.1_g150.1.mk	MSTRG.10166.2	5	6	1	23	21	19	0.026308	0.033898	0.002755	0.11563	0.113257	0.107289	0.0246371	2.03118	up	--	--	--	--	--	--	--	Staygreen protein	Protein STAY-GREEN, chloroplastic OS=Pisum sativum OX=3888 GN=SGR PE=2 SV=1	S	Function unknown	protein STAY-GREEN, chloroplastic-like [Prunus avium]
gene_Pav_sc0000107.1_g380.1.mk	MSTRG.10166.2	5	6	1	23	21	19	0.026308	0.033898	0.002755	0.11563	0.113257	0.107289	0.0246371	2.03118	up	[E]	Amino acid transport and metabolism	Molecular Function: catalytic activity (GO:0003824);;	--	--	[H]	Coenzyme transport and metabolism	--	Molybdenum cofactor sulfurase OS=Oryza sativa subsp. japonica OX=39947 GN=MCSU3 PE=2 SV=2	E	Amino acid transport and metabolism	molybdenum cofactor sulfurase-like [Prunus avium]
gene_Pav_sc0000107.1_g390.1.mk	MSTRG.10166.2	5	6	1	23	21	19	0.026308	0.033898	0.002755	0.11563	0.113257	0.107289	0.0246371	2.03118	up	[IR]	Lipid transport and metabolism;; General function prediction only	Molecular Function: oxidoreductase activity, acting on CH-OH group of donors (GO:0016614);; Molecular Function: flavin adenine dinucleotide binding (GO:0050660);; Biological Process: oxidation-reduction process (GO:0055114);;	--	--	[R]	General function prediction only	GMC oxidoreductase;; GMC oxidoreductase	Protein HOTHEAD OS=Arabidopsis thaliana OX=3702 GN=HTH PE=1 SV=1	E	Amino acid transport and metabolism	protein HOTHEAD [Prunus avium]
gene_Pav_sc0000107.1_g520.1.br	MSTRG.10166.2	5	6	1	23	21	19	0.026308	0.033898	0.002755	0.11563	0.113257	0.107289	0.0246371	2.03118	up	--	--	Molecular Function: DNA binding (GO:0003677);; Molecular Function: transcription factor activity, sequence-specific DNA binding (GO:0003700);; Cellular Component: nucleus (GO:0005634);; Biological Process: regulation of transcription, DNA-templated (GO:0006355);;	--	--	--	--	--	Dehydration-responsive element-binding protein 1B OS=Arabidopsis thaliana OX=3702 GN=DREB1B PE=1 SV=2	K	Transcription	dehydratiion responsive element binding protein 1 like protein [Prunus avium]
gene_Pav_sc0000108.1_g520.1.mk	MSTRG.10166.2	5	6	1	23	21	19	0.026308	0.033898	0.002755	0.11563	0.113257	0.107289	0.0246371	2.03118	up	--	--	Molecular Function: nucleotide binding (GO:0000166);; Molecular Function: nucleic acid binding (GO:0003676);;	--	--	--	--	RNA recognition motif. (a.k.a. RRM, RBD, or RNP domain)	Binding partner of ACD11 1 OS=Arabidopsis thaliana OX=3702 GN=BPA1 PE=1 SV=1	S	Function unknown	binding partner of ACD11 1-like [Prunus avium]
gene_Pav_sc0000110.1_g360.1.mk	MSTRG.10166.2	5	6	1	23	21	19	0.026308	0.033898	0.002755	0.11563	0.113257	0.107289	0.0246371	2.03118	up	--	--	--	--	--	--	--	--	--	S	Function unknown	uncharacterized protein LOC110748794 isoform X1 [Prunus avium]
gene_Pav_sc0000111.1_g180.1.mk	MSTRG.10166.2	5	6	1	23	21	19	0.026308	0.033898	0.002755	0.11563	0.113257	0.107289	0.0246371	2.03118	up	--	--	Molecular Function: hydrolase activity, hydrolyzing O-glycosyl compounds (GO:0004553);; Biological Process: carbohydrate metabolic process (GO:0005975);;	--	--	--	--	Glycosyl hydrolases family 17	Glucan endo-1,3-beta-glucosidase 14 OS=Arabidopsis thaliana OX=3702 GN=At2g27500 PE=1 SV=2	G	Carbohydrate transport and metabolism	glucan endo-1,3-beta-glucosidase 14 [Prunus persica]
gene_Pav_sc0000113.1_g540.1.mk	MSTRG.10166.2	5	6	1	23	21	19	0.026308	0.033898	0.002755	0.11563	0.113257	0.107289	0.0246371	2.03118	up	[I]	Lipid transport and metabolism	Molecular Function: hydroxymethylglutaryl-CoA reductase (NADPH) activity (GO:0004420);; Cellular Component: endoplasmic reticulum membrane (GO:0005789);; Biological Process: isoprenoid biosynthetic process (GO:0008299);; Biological Process: coenzyme A metabolic process (GO:0015936);; Cellular Component: integral component of membrane (GO:0016021);; Molecular Function: NADP binding (GO:0050661);; …	K00021|0|pper:PRUPE_ppa003627mg|K00021 hydroxymethylglutaryl-CoA reductase (NADPH) [EC:1.1.1.34] | (RefSeq) hypothetical protein	Terpenoid backbone biosynthesis (ko00900)	[I]	Lipid transport and metabolism	Hydroxymethylglutaryl-coenzyme A reductase	3-hydroxy-3-methylglutaryl-coenzyme A reductase 1 OS=Solanum tuberosum OX=4113 GN=HMG1 PE=2 SV=1	I	Lipid transport and metabolism	3-hydroxy-3-methylglutaryl-coenzyme A reductase 2 [Prunus avium]
gene_Pav_sc0000113.1_g580.1.mk	MSTRG.10166.2	5	6	1	23	21	19	0.026308	0.033898	0.002755	0.11563	0.113257	0.107289	0.0246371	2.03118	up	--	--	Cellular Component: integral component of membrane (GO:0016021);;	--	--	--	--	--	--	--	--	uncharacterized protein LOC110748908 [Prunus avium]
gene_Pav_sc0000113.1_g600.1.mk	MSTRG.10166.2	5	6	1	23	21	19	0.026308	0.033898	0.002755	0.11563	0.113257	0.107289	0.0246371	2.03118	up	[I]	Lipid transport and metabolism	Molecular Function: hydroxymethylglutaryl-CoA reductase (NADPH) activity (GO:0004420);; Cellular Component: endoplasmic reticulum membrane (GO:0005789);; Biological Process: isoprenoid biosynthetic process (GO:0008299);; Biological Process: coenzyme A metabolic process (GO:0015936);; Cellular Component: integral component of membrane (GO:0016021);; Molecular Function: NADP binding (GO:0050661);; …	K00021|0|pper:PRUPE_ppa003613mg|K00021 hydroxymethylglutaryl-CoA reductase (NADPH) [EC:1.1.1.34] | (RefSeq) hypothetical protein	Terpenoid backbone biosynthesis (ko00900)	[I]	Lipid transport and metabolism	Hydroxymethylglutaryl-coenzyme A reductase	3-hydroxy-3-methylglutaryl-coenzyme A reductase OS=Nicotiana sylvestris OX=4096 GN=HMGR PE=2 SV=1	I	Lipid transport and metabolism	3-hydroxy-3-methylglutaryl-coenzyme A reductase-like [Prunus avium]
gene_Pav_sc0000113.1_g720.1.mk	MSTRG.10166.2	5	6	1	23	21	19	0.026308	0.033898	0.002755	0.11563	0.113257	0.107289	0.0246371	2.03118	up	--	--	Molecular Function: protein serine/threonine kinase activity (GO:0004674);; Molecular Function: ATP binding (GO:0005524);; Biological Process: protein phosphorylation (GO:0006468);; Cellular Component: integral component of membrane (GO:0016021);; Molecular Function: carbohydrate binding (GO:0030246);;	K04733|7.11705e-59|pper:PRUPE_ppa002159mg|K04733 interleukin-1 receptor-associated kinase 4 [EC:2.7.11.1] | (RefSeq) hypothetical protein	--	--	--	Protein kinase domain;; Protein tyrosine kinase	Putative L-type lectin-domain containing receptor kinase V.8 OS=Arabidopsis thaliana OX=3702 GN=LECRK58 PE=3 SV=1	T	Signal transduction mechanisms	hypothetical protein COLO4_15700 [Corchorus olitorius]
gene_Pav_sc0000113.1_g730.1.mk	MSTRG.10166.2	5	6	1	23	21	19	0.026308	0.033898	0.002755	0.11563	0.113257	0.107289	0.0246371	2.03118	up	[Q]	Secondary metabolites biosynthesis, transport and catabolism	Molecular Function: metal ion binding (GO:0046872);; Molecular Function: dioxygenase activity (GO:0051213);; Biological Process: oxidation-reduction process (GO:0055114);;	--	--	[QR]	Secondary metabolites biosynthesis, transport and catabolism;; General function prediction only	2OG-Fe(II) oxygenase superfamily;; non-haem dioxygenase in morphine synthesis N-terminal	2-oxoglutarate-dependent dioxygenase DAO OS=Oryza sativa subsp. japonica OX=39947 GN=DAO PE=2 SV=2	S	Function unknown	2-oxoglutarate-dependent dioxygenase DAO-like [Prunus avium]
gene_Pav_sc0000119.1_g060.1.mk	MSTRG.10166.2	5	6	1	23	21	19	0.026308	0.033898	0.002755	0.11563	0.113257	0.107289	0.0246371	2.03118	up	[Q]	Secondary metabolites biosynthesis, transport and catabolism	Molecular Function: oxidoreductase activity (GO:0016491);; Molecular Function: metal ion binding (GO:0046872);; Biological Process: oxidation-reduction process (GO:0055114);;	--	--	[QR]	Secondary metabolites biosynthesis, transport and catabolism;; General function prediction only	2OG-Fe(II) oxygenase superfamily;; non-haem dioxygenase in morphine synthesis N-terminal	1-aminocyclopropane-1-carboxylate oxidase homolog 1 OS=Arabidopsis thaliana OX=3702 GN=At1g06620 PE=2 SV=1	S	Function unknown	1-aminocyclopropane-1-carboxylate oxidase homolog 12-like [Prunus avium]
gene_Pav_sc0000119.1_g500.1.mk	MSTRG.10166.2	5	6	1	23	21	19	0.026308	0.033898	0.002755	0.11563	0.113257	0.107289	0.0246371	2.03118	up	--	--	Molecular Function: methyltransferase activity (GO:0008168);; Cellular Component: integral component of membrane (GO:0016021);; Biological Process: methylation (GO:0032259);;	--	--	--	--	Putative S-adenosyl-L-methionine-dependent methyltransferase;; Methyltransferase domain	Probable methyltransferase PMT8 OS=Arabidopsis thaliana OX=3702 GN=At1g04430 PE=2 SV=1	S	Function unknown	probable methyltransferase PMT3 [Prunus avium]
gene_Pav_sc0000119.1_g680.1.mk	MSTRG.10166.2	5	6	1	23	21	19	0.026308	0.033898	0.002755	0.11563	0.113257	0.107289	0.0246371	2.03118	up	--	--	--	K08770|3.45303e-41|pmum:103324203|K08770 ubiquitin C | (RefSeq) polyubiquitin-like	--	--	--	--	--	--	--	polyubiquitin-like isoform X2 [Prunus avium]
gene_Pav_sc0000120.1_g120.1.mk	MSTRG.10166.2	5	6	1	23	21	19	0.026308	0.033898	0.002755	0.11563	0.113257	0.107289	0.0246371	2.03118	up	--	--	--	--	--	--	--	--	--	S	Function unknown	uncharacterized protein LOC110749003 [Prunus avium]
gene_Pav_sc0000124.1_g100.1.mk	MSTRG.10166.2	5	6	1	23	21	19	0.026308	0.033898	0.002755	0.11563	0.113257	0.107289	0.0246371	2.03118	up	--	--	Molecular Function: protein serine/threonine kinase activity (GO:0004674);; Molecular Function: ATP binding (GO:0005524);; Biological Process: protein phosphorylation (GO:0006468);; Cellular Component: integral component of membrane (GO:0016021);; Biological Process: recognition of pollen (GO:0048544);;	--	--	--	--	D-mannose binding lectin;; S-locus glycoprotein domain;; PAN-like domain	G-type lectin S-receptor-like serine/threonine-protein kinase At4g27290 OS=Arabidopsis thaliana OX=3702 GN=At4g27290 PE=3 SV=4	--	--	G-type lectin S-receptor-like serine/threonine-protein kinase At4g27290 isoform X1 [Prunus avium]
gene_Pav_sc0000124.1_g110.1.mk	MSTRG.10166.2	5	6	1	23	21	19	0.026308	0.033898	0.002755	0.11563	0.113257	0.107289	0.0246371	2.03118	up	[N]	Cell motility	Cellular Component: integral component of membrane (GO:0016021);; Molecular Function: cellulose synthase (UDP-forming) activity (GO:0016760);; Biological Process: cellulose biosynthetic process (GO:0030244);; Biological Process: cell wall organization (GO:0071555);;	--	--	--	--	Cellulose synthase;; Glycosyl transferase family group 2	Cellulose synthase-like protein G2 OS=Arabidopsis thaliana OX=3702 GN=CSLG2 PE=2 SV=1	M	Cell wall/membrane/envelope biogenesis	cellulose synthase-like protein G2 isoform X2 [Prunus avium]
gene_Pav_sc0000125.1_g050.1.mk	MSTRG.10166.2	5	6	1	23	21	19	0.026308	0.033898	0.002755	0.11563	0.113257	0.107289	0.0246371	2.03118	up	[R]	General function prediction only	Molecular Function: chitinase activity (GO:0004568);; Biological Process: carbohydrate metabolic process (GO:0005975);; Biological Process: chitin catabolic process (GO:0006032);; Molecular Function: chitin binding (GO:0008061);; Biological Process: cell wall macromolecule catabolic process (GO:0016998);;	K01183|1.31812e-172|pmum:103322431|K01183 chitinase [EC:3.2.1.14] | (RefSeq) endochitinase EP3-like	Amino sugar and nucleotide sugar metabolism (ko00520)	[R]	General function prediction only	Chitinase class I	Endochitinase EP3 OS=Arabidopsis thaliana OX=3702 GN=EP3 PE=1 SV=1	G	Carbohydrate transport and metabolism	endochitinase EP3-like isoform X1 [Prunus avium]
gene_Pav_sc0000126.1_g030.1.mk	MSTRG.10166.2	5	6	1	23	21	19	0.026308	0.033898	0.002755	0.11563	0.113257	0.107289	0.0246371	2.03118	up	--	--	Cellular Component: plasma membrane (GO:0005886);;	--	--	--	--	--	SH3 domain-containing protein 1 OS=Arabidopsis thaliana OX=3702 GN=SH3P1 PE=1 SV=1	S	Function unknown	SH3 domain-containing protein 1 [Prunus avium]
gene_Pav_sc0000129.1_g1230.1.mk	MSTRG.10166.2	5	6	1	23	21	19	0.026308	0.033898	0.002755	0.11563	0.113257	0.107289	0.0246371	2.03118	up	--	--	--	--	--	--	--	LURP-one-related	Protein LURP-one-related 6 OS=Arabidopsis thaliana OX=3702 GN=At2g05910 PE=2 SV=1	S	Function unknown	PREDICTED: protein LURP-one-related 6-like [Malus domestica]
gene_Pav_sc0000129.1_g1410.1.br	MSTRG.10166.2	5	6	1	23	21	19	0.026308	0.033898	0.002755	0.11563	0.113257	0.107289	0.0246371	2.03118	up	--	--	--	--	--	--	--	--	--	--	--	synaptonemal complex protein 1-like isoform X1 [Prunus persica]
gene_Pav_sc0000129.1_g1440.1.mk	MSTRG.10166.2	5	6	1	23	21	19	0.026308	0.033898	0.002755	0.11563	0.113257	0.107289	0.0246371	2.03118	up	--	--	--	--	--	--	--	zinc-finger of the FCS-type, C2-C2	Protein MARD1 OS=Arabidopsis thaliana OX=3702 GN=MARD1 PE=2 SV=2	S	Function unknown	uncharacterized protein LOC110749130 [Prunus avium]
gene_Pav_sc0000129.1_g1600.1.mk	MSTRG.10166.2	5	6	1	23	21	19	0.026308	0.033898	0.002755	0.11563	0.113257	0.107289	0.0246371	2.03118	up	--	--	Molecular Function: N,N-dimethylaniline monooxygenase activity (GO:0004499);; Cellular Component: integral component of membrane (GO:0016021);; Molecular Function: flavin adenine dinucleotide binding (GO:0050660);; Molecular Function: NADP binding (GO:0050661);; Biological Process: oxidation-reduction process (GO:0055114);;	K00485|2.4781e-24|pmum:103340670|K00485 dimethylaniline monooxygenase (N-oxide forming) [EC:1.14.13.8] | (RefSeq) probable flavin-containing monooxygenase 1	--	[Q]	Secondary metabolites biosynthesis, transport and catabolism	--	Putative flavin-containing monooxygenase 2 OS=Arabidopsis thaliana OX=3702 GN=FMO2 PE=3 SV=2	P	Inorganic ion transport and metabolism	putative flavin-containing monooxygenase 1 [Quercus suber]
gene_Pav_sc0000129.1_g1670.1.mk	MSTRG.10166.2	5	6	1	23	21	19	0.026308	0.033898	0.002755	0.11563	0.113257	0.107289	0.0246371	2.03118	up	--	--	Biological Process: response to auxin (GO:0009733);;	--	--	--	--	Auxin responsive protein	Auxin-responsive protein SAUR72 OS=Arabidopsis thaliana OX=3702 GN=SAUR72 PE=2 SV=1	S	Function unknown	auxin-responsive protein SAUR50 [Prunus avium]
gene_Pav_sc0000129.1_g180.1.mk	MSTRG.10166.2	5	6	1	23	21	19	0.026308	0.033898	0.002755	0.11563	0.113257	0.107289	0.0246371	2.03118	up	[L]	Replication, recombination and repair	Molecular Function: nucleotidase activity (GO:0008252);; Biological Process: dephosphorylation (GO:0016311);;	K03787|0|pper:PRUPE_ppa024008mg|K03787 5'-nucleotidase [EC:3.1.3.5] | (RefSeq) hypothetical protein	Purine metabolism (ko00230);; Pyrimidine metabolism (ko00240);; Nicotinate and nicotinamide metabolism (ko00760)	--	--	Survival protein SurE	--	F	Nucleotide transport and metabolism	uncharacterized protein LOC110749113 [Prunus avium]
gene_Pav_sc0000129.1_g1870.1.mk	MSTRG.10166.2	5	6	1	23	21	19	0.026308	0.033898	0.002755	0.11563	0.113257	0.107289	0.0246371	2.03118	up	--	--	Biological Process: retrograde transport, vesicle recycling within Golgi (GO:0000301);; Cellular Component: cis-Golgi network (GO:0005801);; Cellular Component: cytosol (GO:0005829);; Biological Process: intracellular protein transport (GO:0006886);; Biological Process: ER to Golgi vesicle-mediated transport (GO:0006888);; Biological Process: retrograde vesicle-mediated transport, Golgi to ER (GO…	K20290|0|pmum:103340507|K20290 conserved oligomeric Golgi complex subunit 3 | (RefSeq) conserved oligomeric Golgi complex subunit 3	--	[U]	Intracellular trafficking, secretion, and vesicular transport	Sec34-like family	--	U	Intracellular trafficking, secretion, and vesicular transport	conserved oligomeric Golgi complex subunit 3 isoform X1 [Prunus avium]
gene_Pav_sc0000129.1_g1920.1.mk	MSTRG.10166.2	5	6	1	23	21	19	0.026308	0.033898	0.002755	0.11563	0.113257	0.107289	0.0246371	2.03118	up	[GI]	Carbohydrate transport and metabolism;; Lipid transport and metabolism	Molecular Function: enzyme inhibitor activity (GO:0004857);; Cellular Component: extracellular region (GO:0005576);; Cellular Component: cell wall (GO:0005618);; Molecular Function: pectinesterase activity (GO:0030599);; Biological Process: cell wall modification (GO:0042545);; Biological Process: negative regulation of catalytic activity (GO:0043086);; Molecular Function: aspartyl esterase activ…	K01051|3.45783e-172|pmum:103340502|K01051 pectinesterase [EC:3.1.1.11] | (RefSeq) pectinesterase/pectinesterase inhibitor PPE8B	Pentose and glucuronate interconversions (ko00040);; Starch and sucrose metabolism (ko00500)	--	--	Pectinesterase;; Plant invertase/pectin methylesterase inhibitor	Pectinesterase/pectinesterase inhibitor PPE8B OS=Prunus persica OX=3760 PE=2 SV=1	G	Carbohydrate transport and metabolism	pectinesterase/pectinesterase inhibitor PPE8B [Prunus avium]
gene_Pav_sc0000129.1_g300.1.mk	MSTRG.10166.2	5	6	1	23	21	19	0.026308	0.033898	0.002755	0.11563	0.113257	0.107289	0.0246371	2.03118	up	--	--	--	--	--	[GC]	Carbohydrate transport and metabolism;; Energy production and conversion	--	UDP-glycosyltransferase 91C1 OS=Arabidopsis thaliana OX=3702 GN=UGT91C1 PE=2 SV=1	S	Function unknown	UDP-glycosyltransferase 91C1-like [Prunus avium]
gene_Pav_sc0000129.1_g420.1.mk	MSTRG.10166.2	5	6	1	23	21	19	0.026308	0.033898	0.002755	0.11563	0.113257	0.107289	0.0246371	2.03118	up	--	--	Molecular Function: mRNA binding (GO:0003729);; Cellular Component: mRNA cleavage factor complex (GO:0005849);; Biological Process: mRNA polyadenylation (GO:0006378);; Molecular Function: hydrolase activity (GO:0016787);;	K14397|6.42378e-140|pper:PRUPE_ppa011170mg|K14397 cleavage and polyadenylation specificity factor subunit 5 | (RefSeq) hypothetical protein	mRNA surveillance pathway (ko03015)	[A]	RNA processing and modification	Nucleotide hydrolase	Pre-mRNA cleavage factor Im 25 kDa subunit 1 OS=Arabidopsis thaliana OX=3702 GN=CFIS1 PE=1 SV=1	A	RNA processing and modification	pre-mRNA cleavage factor Im 25 kDa subunit 1 [Prunus avium]
gene_Pav_sc0000129.1_g550.1.mk	MSTRG.10166.2	5	6	1	23	21	19	0.026308	0.033898	0.002755	0.11563	0.113257	0.107289	0.0246371	2.03118	up	--	--	Biological Process: lipid metabolic process (GO:0006629);; Molecular Function: O-acyltransferase activity (GO:0008374);; Cellular Component: integral component of membrane (GO:0016021);;	K00679|0|pmum:103340552|K00679 phospholipid:diacylglycerol acyltransferase [EC:2.3.1.158] | (RefSeq) phospholipid:diacylglycerol acyltransferase 1	Glycerolipid metabolism (ko00561)	[I]	Lipid transport and metabolism	Lecithin:cholesterol acyltransferase	Phospholipid:diacylglycerol acyltransferase 1 OS=Arabidopsis thaliana OX=3702 GN=PDAT1 PE=2 SV=1	S	Function unknown	phospholipid:diacylglycerol acyltransferase 1 [Prunus avium]
gene_Pav_sc0000129.1_g860.1.mk	MSTRG.10166.2	5	6	1	23	21	19	0.026308	0.033898	0.002755	0.11563	0.113257	0.107289	0.0246371	2.03118	up	[C]	Energy production and conversion	Molecular Function: FMN binding (GO:0010181);; Molecular Function: oxidoreductase activity (GO:0016491);; Biological Process: oxidation-reduction process (GO:0055114);;	K05894|6.79258e-55|pper:PRUPE_ppa006756mg|K05894 12-oxophytodienoic acid reductase [EC:1.3.1.42] | (RefSeq) hypothetical protein	alpha-Linolenic acid metabolism (ko00592)	[CR]	Energy production and conversion;; General function prediction only	NADH:flavin oxidoreductase / NADH oxidase family	12-oxophytodienoate reductase 3 OS=Solanum lycopersicum OX=4081 GN=OPR3 PE=1 SV=1	C	Energy production and conversion	12-oxophytodienoate reductase 3 [Prunus avium]
gene_Pav_sc0000130.1_g1070.1.mk	MSTRG.10166.2	5	6	1	23	21	19	0.026308	0.033898	0.002755	0.11563	0.113257	0.107289	0.0246371	2.03118	up	[M]	Cell wall/membrane/envelope biogenesis	--	K08678|0|pper:PRUPE_ppa004626mg|K08678 UDP-glucuronate decarboxylase [EC:4.1.1.35] | (RefSeq) hypothetical protein	Starch and sucrose metabolism (ko00500);; Amino sugar and nucleotide sugar metabolism (ko00520)	[GM]	Carbohydrate transport and metabolism;; Cell wall/membrane/envelope biogenesis	GDP-mannose 4,6 dehydratase;; NAD dependent epimerase/dehydratase family	UDP-glucuronic acid decarboxylase 2 OS=Arabidopsis thaliana OX=3702 GN=UXS2 PE=1 SV=1	M	Cell wall/membrane/envelope biogenesis	UDP-glucuronic acid decarboxylase 2-like [Prunus avium]
gene_Pav_sc0000130.1_g300.1.mk	MSTRG.10166.2	5	6	1	23	21	19	0.026308	0.033898	0.002755	0.11563	0.113257	0.107289	0.0246371	2.03118	up	[O]	Posttranslational modification, protein turnover, chaperones	Biological Process: protein folding (GO:0006457);; Molecular Function: unfolded protein binding (GO:0051082);;	K09517|0|pper:PRUPE_ppa007947mg|K09517 DnaJ homolog subfamily B member 11 | (RefSeq) hypothetical protein	Protein processing in endoplasmic reticulum (ko04141)	[O]	Posttranslational modification, protein turnover, chaperones	DnaJ C terminal domain;; DnaJ domain	DnaJ protein ERDJ3B OS=Arabidopsis thaliana OX=3702 GN=ERDJ3B PE=1 SV=1	O	Posttranslational modification, protein turnover, chaperones	dnaJ protein ERDJ3B [Prunus avium]
gene_Pav_sc0000130.1_g350.1.mk	MSTRG.10166.2	5	6	1	23	21	19	0.026308	0.033898	0.002755	0.11563	0.113257	0.107289	0.0246371	2.03118	up	[F]	Nucleotide transport and metabolism	Molecular Function: CTP synthase activity (GO:0003883);; Molecular Function: ATP binding (GO:0005524);; Biological Process: glutamine metabolic process (GO:0006541);; Biological Process: 'de novo' CTP biosynthetic process (GO:0044210);;	K01937|0|pmum:103334035|K01937 CTP synthase [EC:6.3.4.2] | (RefSeq) CTP synthase	Pyrimidine metabolism (ko00240)	[F]	Nucleotide transport and metabolism	Glutamine amidotransferase class-I;; CTP synthase N-terminus	--	F	Nucleotide transport and metabolism	CTP synthase [Prunus avium]
gene_Pav_sc0000130.1_g430.1.mk	MSTRG.10166.2	5	6	1	23	21	19	0.026308	0.033898	0.002755	0.11563	0.113257	0.107289	0.0246371	2.03118	up	--	--	Cellular Component: membrane (GO:0016020);;	--	--	--	--	--	--	S	Function unknown	uncharacterized protein LOC110749310 [Prunus avium]
gene_Pav_sc0000130.1_g860.1.mk	MSTRG.10166.2	5	6	1	23	21	19	0.026308	0.033898	0.002755	0.11563	0.113257	0.107289	0.0246371	2.03118	up	[G]	Carbohydrate transport and metabolism	Molecular Function: cellulase activity (GO:0008810);; Biological Process: cellulose catabolic process (GO:0030245);;	--	--	--	--	Glycosyl hydrolase family 9	Endoglucanase 17 OS=Arabidopsis thaliana OX=3702 GN=At4g02290 PE=2 SV=1	G	Carbohydrate transport and metabolism	endoglucanase 17 [Prunus avium]
gene_Pav_sc0000131.1_g160.1.mk	MSTRG.10166.2	5	6	1	23	21	19	0.026308	0.033898	0.002755	0.11563	0.113257	0.107289	0.0246371	2.03118	up	--	--	--	--	--	--	--	--	--	S	Function unknown	uncharacterized protein LOC110749426 [Prunus avium]
gene_Pav_sc0000131.1_g190.1.mk	MSTRG.10166.2	5	6	1	23	21	19	0.026308	0.033898	0.002755	0.11563	0.113257	0.107289	0.0246371	2.03118	up	[P]	Inorganic ion transport and metabolism	Molecular Function: nucleotide binding (GO:0000166);; Molecular Function: copper-exporting ATPase activity (GO:0004008);; Cellular Component: integral component of plasma membrane (GO:0005887);; Cellular Component: intracellular membrane-bounded organelle (GO:0043231);; Molecular Function: metal ion binding (GO:0046872);; Biological Process: copper ion export (GO:0060003);;	K01533|0|pper:PRUPE_ppa001206mg|K01533 Cu2+-exporting ATPase [EC:3.6.3.4] | (RefSeq) hypothetical protein	--	[P]	Inorganic ion transport and metabolism	E1-E2 ATPase;; haloacid dehalogenase-like hydrolase;; Heavy-metal-associated domain	Copper-transporting ATPase PAA2, chloroplastic OS=Arabidopsis thaliana OX=3702 GN=PAA2 PE=1 SV=1	P	Inorganic ion transport and metabolism	copper-transporting ATPase PAA2, chloroplastic [Prunus avium]
gene_Pav_sc0000131.1_g230.1.mk	MSTRG.10166.2	5	6	1	23	21	19	0.026308	0.033898	0.002755	0.11563	0.113257	0.107289	0.0246371	2.03118	up	[Q]	Secondary metabolites biosynthesis, transport and catabolism	Molecular Function: fatty acid binding (GO:0005504);; Molecular Function: cellulase activity (GO:0008810);; Cellular Component: chloroplast stroma (GO:0009570);; Molecular Function: intramolecular lyase activity (GO:0016872);; Biological Process: cellulose catabolic process (GO:0030245);;	K01179|0|pmum:103320650|K01179 endoglucanase [EC:3.2.1.4] | (RefSeq) endoglucanase 16	Starch and sucrose metabolism (ko00500)	--	--	Glycosyl hydrolase family 9;; Chalcone isomerase like;; Chalcone-flavanone isomerase	Endoglucanase 16 OS=Arabidopsis thaliana OX=3702 GN=At3g43860 PE=2 SV=1	G	Carbohydrate transport and metabolism	hypothetical protein GOBAR_DD07552 [Gossypium barbadense]
gene_Pav_sc0000131.1_g240.1.mk	MSTRG.10166.2	5	6	1	23	21	19	0.026308	0.033898	0.002755	0.11563	0.113257	0.107289	0.0246371	2.03118	up	[HR]	Coenzyme transport and metabolism;; General function prediction only	Biological Process: G-protein coupled receptor signaling pathway, coupled to S1P second messenger (GO:0001789);; Molecular Function: GTPase activity (GO:0003924);; Molecular Function: signal transducer activity (GO:0004871);; Molecular Function: GTPase inhibitor activity (GO:0005095);; Molecular Function: GTP binding (GO:0005525);; Cellular Component: endoplasmic reticulum membrane (GO:0005789);;…	--	--	[DT]	Cell cycle control, cell division, chromosome partitioning;; Signal transduction mechanisms	G-protein alpha subunit;; alpha/beta hydrolase fold;; Alpha/beta hydrolase family	Guanine nucleotide-binding protein alpha-1 subunit OS=Pisum sativum OX=3888 GN=GPA1 PE=2 SV=1	S	Function unknown	Alpha/beta hydrolase-1 [Corchorus capsularis]
gene_Pav_sc0000131.1_g870.1.mk	MSTRG.10166.2	5	6	1	23	21	19	0.026308	0.033898	0.002755	0.11563	0.113257	0.107289	0.0246371	2.03118	up	[HT]	Coenzyme transport and metabolism;; Signal transduction mechanisms	Cellular Component: integral component of membrane (GO:0016021);;	K08869|0|pmum:103320689|K08869 aarF domain-containing kinase | (RefSeq) uncharacterized protein slr1919	--	[R]	General function prediction only	ABC1 family	Protein ACTIVITY OF BC1 COMPLEX KINASE 3, chloroplastic OS=Arabidopsis thaliana OX=3702 GN=ABC1K3 PE=1 SV=1	S	Function unknown	uncharacterized protein LOC110749494 [Prunus avium]
gene_Pav_sc0000131.1_g890.1.mk	MSTRG.10166.2	5	6	1	23	21	19	0.026308	0.033898	0.002755	0.11563	0.113257	0.107289	0.0246371	2.03118	up	--	--	--	--	--	--	--	Protein of unknown function (DUF1336)	Protein ENHANCED DISEASE RESISTANCE 2-like OS=Arabidopsis thaliana OX=3702 GN=EDR2L PE=2 SV=1	S	Function unknown	protein ENHANCED DISEASE RESISTANCE 2-like [Prunus avium]
gene_Pav_sc0000138.1_g1150.1.mk	MSTRG.10166.2	5	6	1	23	21	19	0.026308	0.033898	0.002755	0.11563	0.113257	0.107289	0.0246371	2.03118	up	[J]	Translation, ribosomal structure and biogenesis	Molecular Function: RNA binding (GO:0003723);; Biological Process: response to osmotic stress (GO:0006970);; Biological Process: heat acclimation (GO:0010286);; Biological Process: regulation of gene expression (GO:0010468);;	K13162|0|pper:PRUPE_ppa002491mg|K13162 poly(rC)-binding protein 2/3/4 | (RefSeq) hypothetical protein	--	[AR]	RNA processing and modification;; General function prediction only	KH domain;; Ribosomal protein L9, N-terminal domain;; KH domain	RNA-binding KH domain-containing protein RCF3 OS=Arabidopsis thaliana OX=3702 GN=RCF3 PE=1 SV=1	S	Function unknown	RNA-binding KH domain-containing protein RCF3 [Prunus persica]
gene_Pav_sc0000138.1_g540.1.mk	MSTRG.10166.2	5	6	1	23	21	19	0.026308	0.033898	0.002755	0.11563	0.113257	0.107289	0.0246371	2.03118	up	[Q]	Secondary metabolites biosynthesis, transport and catabolism	Biological Process: response to bacterium (GO:0009617);; Biological Process: response to fungus (GO:0009620);; Cellular Component: integral component of membrane (GO:0016021);; Molecular Function: metal ion binding (GO:0046872);; Molecular Function: dioxygenase activity (GO:0051213);; Biological Process: oxidation-reduction process (GO:0055114);;	--	--	[QR]	Secondary metabolites biosynthesis, transport and catabolism;; General function prediction only	non-haem dioxygenase in morphine synthesis N-terminal	Protein DOWNY MILDEW RESISTANCE 6 OS=Arabidopsis thaliana OX=3702 GN=DMR6 PE=1 SV=1	S	Function unknown	protein DOWNY MILDEW RESISTANCE 6 [Prunus avium]
gene_Pav_sc0000138.1_g560.1.mk	MSTRG.10166.2	5	6	1	23	21	19	0.026308	0.033898	0.002755	0.11563	0.113257	0.107289	0.0246371	2.03118	up	[R]	General function prediction only	Molecular Function: DNA binding (GO:0003677);; Cellular Component: nucleus (GO:0005634);; Cellular Component: cytoplasm (GO:0005737);; Biological Process: multicellular organism development (GO:0007275);; Biological Process: trichome differentiation (GO:0010026);; Biological Process: regulation of protein localization (GO:0032880);; Biological Process: cell fate commitment (GO:0045165);;	K11805|0|pmum:103333561|K11805 WD repeat-containing protein 68 | (RefSeq) protein TRANSPARENT TESTA GLABRA 1	--	[S]	Function unknown	WD domain, G-beta repeat	Protein TRANSPARENT TESTA GLABRA 1 OS=Arabidopsis thaliana OX=3702 GN=TTG1 PE=1 SV=1	S	Function unknown	protein TRANSPARENT TESTA GLABRA 1 isoform X2 [Prunus avium]
gene_Pav_sc0000138.1_g720.1.mk	MSTRG.10166.2	5	6	1	23	21	19	0.026308	0.033898	0.002755	0.11563	0.113257	0.107289	0.0246371	2.03118	up	--	--	Molecular Function: nucleotide binding (GO:0000166);; Molecular Function: nucleic acid binding (GO:0003676);;	--	--	[R]	General function prediction only	RNA recognition motif. (a.k.a. RRM, RBD, or RNP domain);; Ataxin-2 C-terminal region	Polyadenylate-binding protein-interacting protein 11 OS=Arabidopsis thaliana OX=3702 GN=CID11 PE=2 SV=1	S	Function unknown	polyadenylate-binding protein-interacting protein 12 [Prunus avium]
gene_Pav_sc0000143.1_g360.1.mk	MSTRG.10166.2	5	6	1	23	21	19	0.026308	0.033898	0.002755	0.11563	0.113257	0.107289	0.0246371	2.03118	up	[T]	Signal transduction mechanisms	Molecular Function: structural molecule activity (GO:0005198);; Biological Process: intracellular protein transport (GO:0006886);; Biological Process: vesicle-mediated transport (GO:0016192);; Cellular Component: clathrin coat of trans-Golgi network vesicle (GO:0030130);; Cellular Component: clathrin coat of coated pit (GO:0030132);;	K04646|0|pper:PRUPE_ppa000130mg|K04646 clathrin heavy chain | (RefSeq) hypothetical protein	Endocytosis (ko04144)	[U]	Intracellular trafficking, secretion, and vesicular transport	Region in Clathrin and VPS;; Protein phosphatase 2C;; Clathrin propeller repeat;; Clathrin-H-link;; Clathrin, heavy-chain linker	Clathrin heavy chain 1 OS=Oryza sativa subsp. japonica OX=39947 GN=Os11g0104900 PE=3 SV=1	U	Intracellular trafficking, secretion, and vesicular transport	Clathrin heavy chain 2 -like protein [Gossypium arboreum]
gene_Pav_sc0000143.1_g480.1.mk	MSTRG.10166.2	5	6	1	23	21	19	0.026308	0.033898	0.002755	0.11563	0.113257	0.107289	0.0246371	2.03118	up	[I]	Lipid transport and metabolism	--	K08518|0|pmum:103332794|K08518 syntaxin-binding protein 5 | (RefSeq) lethal(2) giant larvae protein homolog SRO77-like	--	[U]	Intracellular trafficking, secretion, and vesicular transport	Synaptobrevin;; Anaphase-promoting complex subunit 4 WD40 domain;; Domain of unknown function (DUF3474)	Omega-3 fatty acid desaturase, chloroplastic OS=Ricinus communis OX=3988 GN=FAD7A-1 PE=2 SV=1	S	Function unknown	lethal(2) giant larvae protein homolog SRO77 isoform X1 [Prunus avium]
gene_Pav_sc0000143.1_g510.1.mk	MSTRG.10166.2	5	6	1	23	21	19	0.026308	0.033898	0.002755	0.11563	0.113257	0.107289	0.0246371	2.03118	up	[Q]	Secondary metabolites biosynthesis, transport and catabolism	Molecular Function: oxidoreductase activity (GO:0016491);; Molecular Function: metal ion binding (GO:0046872);;	--	--	[QR]	Secondary metabolites biosynthesis, transport and catabolism;; General function prediction only	non-haem dioxygenase in morphine synthesis N-terminal;; 2OG-Fe(II) oxygenase superfamily	Probable 2-oxoglutarate-dependent dioxygenase At3g111800 OS=Arabidopsis thaliana OX=3702 GN=At3g11180 PE=2 SV=1	S	Function unknown	probable 2-oxoglutarate-dependent dioxygenase At5g05600 [Prunus avium]
gene_Pav_sc0000146.1_g170.1.mk	MSTRG.10166.2	5	6	1	23	21	19	0.026308	0.033898	0.002755	0.11563	0.113257	0.107289	0.0246371	2.03118	up	--	--	--	--	--	--	--	--	Transcription factor bHLH66 OS=Arabidopsis thaliana OX=3702 GN=BHLH66 PE=1 SV=1	S	Function unknown	uncharacterized protein LOC110749817 isoform X2 [Prunus avium]
gene_Pav_sc0000146.1_g240.1.mk	MSTRG.10166.2	5	6	1	23	21	19	0.026308	0.033898	0.002755	0.11563	0.113257	0.107289	0.0246371	2.03118	up	--	--	Cellular Component: integral component of membrane (GO:0016021);;	--	--	--	--	PMR5 N terminal Domain;; GDSL/SGNH-like Acyl-Esterase family found in Pmr5 and Cas1p	Protein trichome birefringence-like 11 OS=Arabidopsis thaliana OX=3702 GN=TBL11 PE=2 SV=1	S	Function unknown	protein trichome birefringence-like 10 [Prunus avium]
gene_Pav_sc0000148.1_g180.1.mk	MSTRG.10166.2	5	6	1	23	21	19	0.026308	0.033898	0.002755	0.11563	0.113257	0.107289	0.0246371	2.03118	up	--	--	Cellular Component: integral component of membrane (GO:0016021);;	--	--	--	--	--	--	S	Function unknown	uncharacterized protein LOC110749882 [Prunus avium]
gene_Pav_sc0000148.1_g500.1.mk	MSTRG.10166.2	5	6	1	23	21	19	0.026308	0.033898	0.002755	0.11563	0.113257	0.107289	0.0246371	2.03118	up	--	--	--	--	--	--	--	--	--	--	--	uncharacterized protein LOC110749886 [Prunus avium]
gene_Pav_sc0000157.1_g130.1.mk	MSTRG.10166.2	5	6	1	23	21	19	0.026308	0.033898	0.002755	0.11563	0.113257	0.107289	0.0246371	2.03118	up	[T]	Signal transduction mechanisms	Molecular Function: phosphorelay sensor kinase activity (GO:0000155);; Biological Process: phosphorelay signal transduction system (GO:0000160);; Cellular Component: intracellular (GO:0005622);; Biological Process: response to osmotic stress (GO:0006970);; Biological Process: response to toxic substance (GO:0009636);; Biological Process: regulation of flower development (GO:0009909);; Biological …	K14489|0|pper:PRUPE_ppa000361mg|K14489 arabidopsis histidine kinase 2/3/4 (cytokinin receptor) [EC:2.7.13.3] | (RefSeq) hypothetical protein	Plant hormone signal transduction (ko04075)	[T]	Signal transduction mechanisms	CHASE domain;; Histidine kinase-, DNA gyrase B-, and HSP90-like ATPase;; Response regulator receiver domain;; His Kinase A (phospho-acceptor) domain	Histidine kinase 2 OS=Arabidopsis thaliana OX=3702 GN=AHK2 PE=1 SV=1	T	Signal transduction mechanisms	LOW QUALITY PROTEIN: histidine kinase 2 [Prunus avium]
gene_Pav_sc0000158.1_g120.1.mk	MSTRG.10166.2	5	6	1	23	21	19	0.026308	0.033898	0.002755	0.11563	0.113257	0.107289	0.0246371	2.03118	up	--	--	Molecular Function: RNA binding (GO:0003723);; Molecular Function: structural constituent of ribosome (GO:0003735);; Biological Process: translation (GO:0006412);; Cellular Component: cytosolic large ribosomal subunit (GO:0022625);; Biological Process: ribosome biogenesis (GO:0042254);;	--	--	--	--	Protein of unknown function (DUF1666)	--	S	Function unknown	uncharacterized protein LOC110750015 isoform X2 [Prunus avium]
gene_Pav_sc0000159.1_g160.1.mk	MSTRG.10166.2	5	6	1	23	21	19	0.026308	0.033898	0.002755	0.11563	0.113257	0.107289	0.0246371	2.03118	up	--	--	Biological Process: deadenylation-dependent decapping of nuclear-transcribed mRNA (GO:0000290);; Cellular Component: P-body (GO:0000932);; Molecular Function: mRNA binding (GO:0003729);; Molecular Function: enzyme activator activity (GO:0008047);; Molecular Function: hydrolase activity (GO:0016787);; Biological Process: deadenylation-independent decapping of nuclear-transcribed mRNA (GO:0031087);…	K12611|0|pper:PRUPE_ppa007755mg|K12611 mRNA-decapping enzyme 1B [EC:3.-.-.-] | (RefSeq) hypothetical protein	RNA degradation (ko03018)	[KA]	Transcription;; RNA processing and modification	Dcp1-like decapping family	mRNA-decapping enzyme-like protein OS=Arabidopsis thaliana OX=3702 GN=At1g08370 PE=1 SV=2	S	Function unknown	mRNA-decapping enzyme-like protein [Prunus avium]
gene_Pav_sc0000159.1_g180.1.mk	MSTRG.10166.2	5	6	1	23	21	19	0.026308	0.033898	0.002755	0.11563	0.113257	0.107289	0.0246371	2.03118	up	--	--	Cellular Component: mitochondrion (GO:0005739);; Cellular Component: vacuolar membrane (GO:0005774);; Cellular Component: endoplasmic reticulum membrane (GO:0005789);; Cellular Component: Golgi apparatus (GO:0005794);; Cellular Component: plasma membrane (GO:0005886);; Cellular Component: plasmodesma (GO:0009506);; Biological Process: regulation of signal transduction (GO:0009966);; Cellular Comp…	--	--	[E]	Amino acid transport and metabolism	Nicastrin;; Peptidase family M28	--	S	Function unknown	nicalin-1 [Prunus avium]
gene_Pav_sc0000161.1_g010.1.br	MSTRG.10166.2	5	6	1	23	21	19	0.026308	0.033898	0.002755	0.11563	0.113257	0.107289	0.0246371	2.03118	up	--	--	--	--	--	--	--	Wall-associated receptor kinase galacturonan-binding	--	T	Signal transduction mechanisms	uncharacterized protein LOC110750037, partial [Prunus avium]
gene_Pav_sc0000162.1_g030.1.mk	MSTRG.10166.2	5	6	1	23	21	19	0.026308	0.033898	0.002755	0.11563	0.113257	0.107289	0.0246371	2.03118	up	--	--	Molecular Function: zinc ion binding (GO:0008270);;	--	--	[R]	General function prediction only	Zn-finger in Ran binding protein and others	--	S	Function unknown	uncharacterized RNA-binding protein C17H9.04c [Prunus avium]
gene_Pav_sc0000162.1_g330.1.mk	MSTRG.10166.2	5	6	1	23	21	19	0.026308	0.033898	0.002755	0.11563	0.113257	0.107289	0.0246371	2.03118	up	[G]	Carbohydrate transport and metabolism	Molecular Function: polygalacturonase activity (GO:0004650);; Cellular Component: extracellular region (GO:0005576);; Biological Process: carbohydrate metabolic process (GO:0005975);; Cellular Component: plant-type cell wall (GO:0009505);; Molecular Function: lyase activity (GO:0016829);; Biological Process: cell wall organization (GO:0071555);;	--	--	--	--	Glycosyl hydrolases family 28	Probable polygalacturonase At1g80170 OS=Arabidopsis thaliana OX=3702 GN=At1g80170 PE=1 SV=1	M	Cell wall/membrane/envelope biogenesis	probable polygalacturonase At1g80170 [Prunus persica]
gene_Pav_sc0000164.1_g310.1.br	MSTRG.10166.2	5	6	1	23	21	19	0.026308	0.033898	0.002755	0.11563	0.113257	0.107289	0.0246371	2.03118	up	--	--	--	--	--	--	--	--	--	--	--	hypothetical protein PRUPE_8G099100 [Prunus persica]
gene_Pav_sc0000164.1_g460.1.mk	MSTRG.10166.2	5	6	1	23	21	19	0.026308	0.033898	0.002755	0.11563	0.113257	0.107289	0.0246371	2.03118	up	[P]	Inorganic ion transport and metabolism	Cellular Component: integral component of plasma membrane (GO:0005887);; Cellular Component: plasmodesma (GO:0009506);; Molecular Function: high-affinity secondary active ammonium transmembrane transporter activity (GO:0015398);; Biological Process: organic cation transport (GO:0015695);; Biological Process: nitrogen utilization (GO:0019740);; Biological Process: ammonium transmembrane transport …	K03320|0|pper:PRUPE_ppa015730mg|K03320 ammonium transporter, Amt family | (RefSeq) hypothetical protein	--	[P]	Inorganic ion transport and metabolism	Ammonium Transporter Family	Ammonium transporter 1 member 4 OS=Arabidopsis thaliana OX=3702 GN=AMT1-4 PE=1 SV=1	P	Inorganic ion transport and metabolism	ammonium transporter 1 member 4-like [Prunus avium]
gene_Pav_sc0000166.1_g190.1.mk	MSTRG.10166.2	5	6	1	23	21	19	0.026308	0.033898	0.002755	0.11563	0.113257	0.107289	0.0246371	2.03118	up	--	--	--	--	--	--	--	--	--	--	--	repetitive proline-rich cell wall protein 1-like [Prunus avium]
gene_Pav_sc0000174.1_g1250.1.mk	MSTRG.10166.2	5	6	1	23	21	19	0.026308	0.033898	0.002755	0.11563	0.113257	0.107289	0.0246371	2.03118	up	--	--	Molecular Function: DNA binding (GO:0003677);; Molecular Function: transcription factor activity, sequence-specific DNA binding (GO:0003700);; Cellular Component: nucleus (GO:0005634);; Cellular Component: cytoplasm (GO:0005737);; Cellular Component: plasma membrane (GO:0005886);; Biological Process: cell death (GO:0008219);; Biological Process: heat acclimation (GO:0010286);; Biological Process:…	K09286|1.20595e-152|pper:PRUPE_ppa008563mg|K09286 EREBP-like factor | (RefSeq) hypothetical protein	--	--	--	AP2 domain	Ethylene-responsive transcription factor RAP2-3 OS=Arabidopsis thaliana OX=3702 GN=RAP2-3 PE=1 SV=2	K	Transcription	ethylene-responsive transcription factor RAP2-3 [Prunus avium]
gene_Pav_sc0000174.1_g1560.1.br	MSTRG.10166.2	5	6	1	23	21	19	0.026308	0.033898	0.002755	0.11563	0.113257	0.107289	0.0246371	2.03118	up	--	--	Biological Process: defense response (GO:0006952);; Biological Process: response to biotic stimulus (GO:0009607);;	--	--	--	--	Pathogenesis-related protein Bet v I family	Major allergen Pru ar 1 OS=Prunus armeniaca OX=36596 PE=1 SV=1	S	Function unknown	major allergen Pru ar 1-like [Prunus avium]
gene_Pav_sc0000174.1_g1700.1.br	MSTRG.10166.2	5	6	1	23	21	19	0.026308	0.033898	0.002755	0.11563	0.113257	0.107289	0.0246371	2.03118	up	--	--	Biological Process: defense response (GO:0006952);; Biological Process: response to biotic stimulus (GO:0009607);;	--	--	--	--	Pathogenesis-related protein Bet v I family	Major allergen Pru ar 1 OS=Prunus armeniaca OX=36596 PE=1 SV=1	S	Function unknown	major allergen Pru ar 1-like [Prunus avium]
gene_Pav_sc0000174.1_g1770.1.br	MSTRG.10166.2	5	6	1	23	21	19	0.026308	0.033898	0.002755	0.11563	0.113257	0.107289	0.0246371	2.03118	up	--	--	Biological Process: defense response (GO:0006952);; Biological Process: response to biotic stimulus (GO:0009607);;	--	--	--	--	Pathogenesis-related protein Bet v I family	Major allergen Pru av 1 OS=Prunus avium OX=42229 GN=PRUA1 PE=1 SV=1	S	Function unknown	major allergen Pru av 1-like [Prunus avium]
gene_Pav_sc0000174.1_g180.1.mk	MSTRG.10166.2	5	6	1	23	21	19	0.026308	0.033898	0.002755	0.11563	0.113257	0.107289	0.0246371	2.03118	up	--	--	Molecular Function: microtubule motor activity (GO:0003777);; Molecular Function: ATP binding (GO:0005524);; Cellular Component: kinesin complex (GO:0005871);; Cellular Component: microtubule (GO:0005874);; Biological Process: microtubule-based movement (GO:0007018);; Molecular Function: microtubule binding (GO:0008017);; Molecular Function: ATPase activity (GO:0016887);;	K10393|0|pper:PRUPE_ppa001494mg|K10393 kinesin family member 2/24 | (RefSeq) hypothetical protein	--	[Z]	Cytoskeleton	Kinesin motor domain;; Microtubule binding	Kinesin-like protein KIN-13A OS=Arabidopsis thaliana OX=3702 GN=KIN13A PE=1 SV=1	Z	Cytoskeleton	kinesin-like protein KIN-13A [Prunus avium]
gene_Pav_sc0000174.1_g1870.1.br	MSTRG.10166.2	5	6	1	23	21	19	0.026308	0.033898	0.002755	0.11563	0.113257	0.107289	0.0246371	2.03118	up	--	--	Biological Process: defense response (GO:0006952);; Biological Process: response to biotic stimulus (GO:0009607);;	--	--	--	--	Pathogenesis-related protein Bet v I family	Major allergen Pru ar 1 OS=Prunus armeniaca OX=36596 PE=1 SV=1	S	Function unknown	major allergen Pru ar 1-like [Prunus avium]
gene_Pav_sc0000174.1_g250.1.mk	MSTRG.10166.2	5	6	1	23	21	19	0.026308	0.033898	0.002755	0.11563	0.113257	0.107289	0.0246371	2.03118	up	[O]	Posttranslational modification, protein turnover, chaperones	Cellular Component: condensed chromosome, centromeric region (GO:0000779);; Cellular Component: nuclear condensin complex (GO:0000799);; Molecular Function: chromatin binding (GO:0003682);; Biological Process: mitotic chromosome condensation (GO:0007076);; Biological Process: meiotic chromosome condensation (GO:0010032);; Molecular Function: histone binding (GO:0042393);; Biological Process: chro…	K11491|0|pmum:103323021|K11491 condensin-2 complex subunit D3 | (RefSeq) condensin-2 complex subunit D3	--	[S]	Function unknown	non-SMC mitotic condensation complex subunit 1;; DnaJ domain;; Domain of unknown function (DUF1977);; HEAT repeat	Chaperone protein dnaJ 49 OS=Arabidopsis thaliana OX=3702 GN=ATJ49 PE=2 SV=2	S	Function unknown	condensin-2 complex subunit D3 [Prunus avium]
gene_Pav_sc0000174.1_g270.1.mk	MSTRG.10166.2	5	6	1	23	21	19	0.026308	0.033898	0.002755	0.11563	0.113257	0.107289	0.0246371	2.03118	up	--	--	--	--	--	--	--	--	Putative E3 ubiquitin-protein ligase LIN OS=Medicago truncatula OX=3880 GN=LIN PE=2 SV=1	S	Function unknown	uncharacterized protein LOC110750184 [Prunus avium]
gene_Pav_sc0000174.1_g380.1.mk	MSTRG.10166.2	5	6	1	23	21	19	0.026308	0.033898	0.002755	0.11563	0.113257	0.107289	0.0246371	2.03118	up	--	--	Cellular Component: integral component of membrane (GO:0016021);; Biological Process: carbohydrate transmembrane transport (GO:0034219);; Molecular Function: sugar transmembrane transporter activity (GO:0051119);;	K15382|1.45013e-152|pper:PRUPE_ppa010394mg|K15382 solute carrier family 50 (sugar transporter) | (RefSeq) hypothetical protein	--	[R]	General function prediction only	Sugar efflux transporter for intercellular exchange	Bidirectional sugar transporter SWEET17 OS=Arabidopsis thaliana OX=3702 GN=SWEET17 PE=1 SV=2	U	Intracellular trafficking, secretion, and vesicular transport	bidirectional sugar transporter SWEET17 [Prunus avium]
gene_Pav_sc0000174.1_g430.1.mk	MSTRG.10166.2	5	6	1	23	21	19	0.026308	0.033898	0.002755	0.11563	0.113257	0.107289	0.0246371	2.03118	up	[V]	Defense mechanisms	Biological Process: drug transmembrane transport (GO:0006855);; Molecular Function: drug transmembrane transporter activity (GO:0015238);; Molecular Function: antiporter activity (GO:0015297);; Cellular Component: integral component of membrane (GO:0016021);;	K03327|0|pmum:103323037|K03327 multidrug resistance protein, MATE family | (RefSeq) protein DETOXIFICATION 55	--	[R]	General function prediction only	MatE	Protein DETOXIFICATION 55 OS=Arabidopsis thaliana OX=3702 GN=DTX55 PE=2 SV=1	V	Defense mechanisms	protein DETOXIFICATION 55 [Prunus avium]
gene_Pav_sc0000174.1_g490.1.mk	MSTRG.10166.2	5	6	1	23	21	19	0.026308	0.033898	0.002755	0.11563	0.113257	0.107289	0.0246371	2.03118	up	--	--	--	--	--	[E]	Amino acid transport and metabolism	Major Facilitator Superfamily;; POT family	Protein NRT1/ PTR FAMILY 5.10 OS=Arabidopsis thaliana OX=3702 GN=NPF5.10 PE=2 SV=1	E	Amino acid transport and metabolism	protein NRT1/ PTR FAMILY 5.10-like [Prunus avium]
gene_Pav_sc0000174.1_g910.1.mk	MSTRG.10166.2	5	6	1	23	21	19	0.026308	0.033898	0.002755	0.11563	0.113257	0.107289	0.0246371	2.03118	up	--	--	Biological Process: transcription, RNA-templated (GO:0001172);; Molecular Function: RNA-directed 5'-3' RNA polymerase activity (GO:0003968);;	K11699|0|pmum:103323062|K11699 RNA-dependent RNA polymerase [EC:2.7.7.48] | (RefSeq) probable RNA-dependent RNA polymerase 1	--	[A]	RNA processing and modification	RNA dependent RNA polymerase	Probable RNA-dependent RNA polymerase 1 OS=Oryza sativa subsp. japonica OX=39947 GN=RDR1 PE=2 SV=2	K	Transcription	probable RNA-dependent RNA polymerase 1 [Prunus avium]
gene_Pav_sc0000175.1_g020.1.mk	MSTRG.10166.2	5	6	1	23	21	19	0.026308	0.033898	0.002755	0.11563	0.113257	0.107289	0.0246371	2.03118	up	--	--	Cellular Component: mitochondrial proton-transporting ATP synthase complex, coupling factor F(o) (GO:0000276);; Molecular Function: hydrogen ion transmembrane transporter activity (GO:0015078);; Biological Process: ATP synthesis coupled proton transport (GO:0015986);; Cellular Component: integral component of membrane (GO:0016021);;	--	--	--	--	--	--	S	Function unknown	uncharacterized protein LOC107476612 [Arachis duranensis]
gene_Pav_sc0000175.1_g270.1.mk	MSTRG.10166.2	5	6	1	23	21	19	0.026308	0.033898	0.002755	0.11563	0.113257	0.107289	0.0246371	2.03118	up	[G]	Carbohydrate transport and metabolism	Molecular Function: fructose-bisphosphate aldolase activity (GO:0004332);; Biological Process: glycolytic process (GO:0006096);;	K01623|0|pmum:103335607|K01623 fructose-bisphosphate aldolase, class I [EC:4.1.2.13] | (RefSeq) fructose-bisphosphate aldolase 1, chloroplastic	Glycolysis / Gluconeogenesis (ko00010);; Pentose phosphate pathway (ko00030);; Fructose and mannose metabolism (ko00051);; Carbon fixation in photosynthetic organisms (ko00710);; Carbon metabolism (ko01200);; Biosynthesis of amino acids (ko01230)	[G]	Carbohydrate transport and metabolism	Fructose-bisphosphate aldolase class-I	Fructose-bisphosphate aldolase 2, chloroplastic OS=Arabidopsis thaliana OX=3702 GN=FBA2 PE=1 SV=2	G	Carbohydrate transport and metabolism	fructose-bisphosphate aldolase 1, chloroplastic [Prunus avium]
gene_Pav_sc0000176.1_g080.1.mk	MSTRG.10166.2	5	6	1	23	21	19	0.026308	0.033898	0.002755	0.11563	0.113257	0.107289	0.0246371	2.03118	up	--	--	Molecular Function: DNA binding (GO:0003677);; Cellular Component: nucleus (GO:0005634);;	--	--	--	--	--	--	S	Function unknown	squamosa promoter-binding-like protein 6 [Prunus avium]
gene_Pav_sc0000184.1_g160.1.mk	MSTRG.10166.2	5	6	1	23	21	19	0.026308	0.033898	0.002755	0.11563	0.113257	0.107289	0.0246371	2.03118	up	--	--	Cellular Component: integral component of membrane (GO:0016021);;	--	--	--	--	AWPM-19-like family	Membrane protein PM19L OS=Oryza sativa subsp. japonica OX=39947 GN=PM19L PE=2 SV=1	S	Function unknown	uncharacterized protein LOC110750472 [Prunus avium]
gene_Pav_sc0000184.1_g540.1.mk	MSTRG.10166.2	5	6	1	23	21	19	0.026308	0.033898	0.002755	0.11563	0.113257	0.107289	0.0246371	2.03118	up	--	--	Biological Process: metal ion transport (GO:0030001);; Molecular Function: metal ion binding (GO:0046872);;	--	--	[P]	Inorganic ion transport and metabolism	Heavy-metal-associated domain	Heavy metal-associated isoprenylated plant protein 32 OS=Arabidopsis thaliana OX=3702 GN=HIPP32 PE=2 SV=1	S	Function unknown	heavy metal-associated isoprenylated plant protein 32 isoform X2 [Prunus avium]
gene_Pav_sc0000194.1_g150.1.mk	MSTRG.10166.2	5	6	1	23	21	19	0.026308	0.033898	0.002755	0.11563	0.113257	0.107289	0.0246371	2.03118	up	--	--	Molecular Function: protein serine/threonine kinase activity (GO:0004674);; Molecular Function: ATP binding (GO:0005524);; Biological Process: protein phosphorylation (GO:0006468);; Cellular Component: integral component of membrane (GO:0016021);;	K04733|9.91221e-117|pper:PRUPE_ppa002429mg|K04733 interleukin-1 receptor-associated kinase 4 [EC:2.7.11.1] | (RefSeq) hypothetical protein	--	[T]	Signal transduction mechanisms	Wall-associated receptor kinase C-terminal	LEAF RUST 10 DISEASE-RESISTANCE LOCUS RECEPTOR-LIKE PROTEIN KINASE-like 2.7 OS=Arabidopsis thaliana OX=3702 GN=LRK10L-2.7 PE=3 SV=3	T	Signal transduction mechanisms	PREDICTED: LEAF RUST 10 DISEASE-RESISTANCE LOCUS RECEPTOR-LIKE PROTEIN KINASE-like 1.4 isoform X5 [Prunus mume]
gene_Pav_sc0000195.1_g310.1.mk	MSTRG.10166.2	5	6	1	23	21	19	0.026308	0.033898	0.002755	0.11563	0.113257	0.107289	0.0246371	2.03118	up	--	--	--	--	--	--	--	--	--	S	Function unknown	uncharacterized protein LOC18792397 [Prunus persica]
gene_Pav_sc0000195.1_g360.1.mk	MSTRG.10166.2	5	6	1	23	21	19	0.026308	0.033898	0.002755	0.11563	0.113257	0.107289	0.0246371	2.03118	up	[G]	Carbohydrate transport and metabolism	Molecular Function: beta-galactosidase activity (GO:0004565);; Biological Process: carbohydrate metabolic process (GO:0005975);; Molecular Function: carbohydrate binding (GO:0030246);;	--	--	[G]	Carbohydrate transport and metabolism	Glycosyl hydrolases family 35;; Galactose binding lectin domain;; Beta-galactosidase;; Beta-galactosidase jelly roll domain	Beta-galactosidase 16 OS=Arabidopsis thaliana OX=3702 GN=BGAL16 PE=2 SV=2	G	Carbohydrate transport and metabolism	beta-galactosidase 16 [Prunus avium]
gene_Pav_sc0000195.1_g480.1.mk	MSTRG.10166.2	5	6	1	23	21	19	0.026308	0.033898	0.002755	0.11563	0.113257	0.107289	0.0246371	2.03118	up	[C]	Energy production and conversion	Molecular Function: aldehyde dehydrogenase (NAD) activity (GO:0004029);; Molecular Function: aldehyde dehydrogenase [NAD(P)+] activity (GO:0004030);; Cellular Component: vacuole (GO:0005773);; Cellular Component: endoplasmic reticulum (GO:0005783);; Cellular Component: Golgi apparatus (GO:0005794);; Biological Process: cellular aldehyde metabolic process (GO:0006081);; Cellular Component: plasmod…	K00128|0|pper:PRUPE_ppa004751mg|K00128 aldehyde dehydrogenase (NAD+) [EC:1.2.1.3] | (RefSeq) hypothetical protein	Glycolysis / Gluconeogenesis (ko00010);; Pentose and glucuronate interconversions (ko00040);; Ascorbate and aldarate metabolism (ko00053);; Fatty acid degradation (ko00071);; Valine, leucine and isoleucine degradation (ko00280);; Lysine degradation (ko00310);; Arginine and proline metabolism (ko00330);; Histidine metabolism (ko00340);; Tryptophan metabolism (ko00380);; beta-Alanine metabolism (ko…	[C]	Energy production and conversion	Aldehyde dehydrogenase family	Aldehyde dehydrogenase family 3 member H1 OS=Arabidopsis thaliana OX=3702 GN=ALDH3H1 PE=1 SV=2	C	Energy production and conversion	aldehyde dehydrogenase family 3 member H1 isoform X1 [Prunus avium]
gene_Pav_sc0000195.1_g750.1.mk	MSTRG.10166.2	5	6	1	23	21	19	0.026308	0.033898	0.002755	0.11563	0.113257	0.107289	0.0246371	2.03118	up	--	--	Cellular Component: integral component of membrane (GO:0016021);;	K03542|5.97225e-117|pmum:103319826|K03542 photosystem II 22kDa protein | (RefSeq) photosystem II 22 kDa protein, chloroplastic	Photosynthesis (ko00195)	--	--	Chlorophyll A-B binding protein	Photosystem II 22 kDa protein, chloroplastic OS=Spinacia oleracea OX=3562 GN=PSBS PE=1 SV=1	I	Lipid transport and metabolism	photosystem II 22 kDa protein, chloroplastic [Prunus avium]
gene_Pav_sc0000196.1_g030.1.mk	MSTRG.10166.2	5	6	1	23	21	19	0.026308	0.033898	0.002755	0.11563	0.113257	0.107289	0.0246371	2.03118	up	--	--	Molecular Function: zinc ion transmembrane transporter activity (GO:0005385);; Cellular Component: plasma membrane (GO:0005886);; Cellular Component: integral component of membrane (GO:0016021);; Biological Process: zinc II ion transmembrane transport (GO:0071577);;	K14709|1.27819e-180|pmum:103328994|K14709 solute carrier family 39 (zinc transporter), member 1/2/3 | (RefSeq) zinc transporter 8-like	--	[P]	Inorganic ion transport and metabolism	ZIP Zinc transporter	Zinc transporter 5 OS=Oryza sativa subsp. japonica OX=39947 GN=ZIP5 PE=2 SV=1	P	Inorganic ion transport and metabolism	zinc transporter 8-like [Prunus avium]
gene_Pav_sc0000196.1_g070.1.mk	MSTRG.10166.2	5	6	1	23	21	19	0.026308	0.033898	0.002755	0.11563	0.113257	0.107289	0.0246371	2.03118	up	--	--	Molecular Function: protein tyrosine phosphatase activity (GO:0004725);; Cellular Component: cytosol (GO:0005829);; Biological Process: peptidyl-tyrosine dephosphorylation (GO:0035335);;	K01110|0|pmum:103337491|K01110 phosphatidylinositol-3,4,5-trisphosphate 3-phosphatase and dual-specificity protein phosphatase PTEN [EC:3.1.3.16 3.1.3.48 3.1.3.67] | (RefSeq) phosphatidylinositol 3,4,5-trisphosphate 3-phosphatase and protein-tyrosine-phosphatase PTEN2A-like	Inositol phosphate metabolism (ko00562);; Phosphatidylinositol signaling system (ko04070)	[TR]	Signal transduction mechanisms;; General function prediction only	Protein-tyrosine phosphatase	Phosphatidylinositol 3,4,5-trisphosphate 3-phosphatase and protein-tyrosine-phosphatase PTEN2A OS=Arabidopsis thaliana OX=3702 GN=PTEN2A PE=1 SV=1	T	Signal transduction mechanisms	phosphatidylinositol 3,4,5-trisphosphate 3-phosphatase and protein-tyrosine-phosphatase PTEN2A-like [Prunus avium]
gene_Pav_sc0000200.1_g060.1.mk	MSTRG.10166.2	5	6	1	23	21	19	0.026308	0.033898	0.002755	0.11563	0.113257	0.107289	0.0246371	2.03118	up	--	--	--	--	--	[S]	Function unknown	ELMO/CED-12 family	--	S	Function unknown	ELMO domain-containing protein C [Prunus avium]
gene_Pav_sc0000203.1_g230.1.mk	MSTRG.10166.2	5	6	1	23	21	19	0.026308	0.033898	0.002755	0.11563	0.113257	0.107289	0.0246371	2.03118	up	--	--	Molecular Function: binding (GO:0005488);;	--	--	[R]	General function prediction only	Zinc-finger double-stranded RNA-binding	Zinc finger protein JACKDAW OS=Arabidopsis thaliana OX=3702 GN=JKD PE=1 SV=1	S	Function unknown	PREDICTED: zinc finger protein JACKDAW [Prunus mume]
gene_Pav_sc0000206.1_g230.1.mk	MSTRG.10166.2	5	6	1	23	21	19	0.026308	0.033898	0.002755	0.11563	0.113257	0.107289	0.0246371	2.03118	up	[QV]	Secondary metabolites biosynthesis, transport and catabolism;; Defense mechanisms	Molecular Function: monooxygenase activity (GO:0004497);; Molecular Function: iron ion binding (GO:0005506);; Molecular Function: oxidoreductase activity, acting on paired donors, with incorporation or reduction of molecular oxygen (GO:0016705);; Molecular Function: heme binding (GO:0020037);; Biological Process: oxidation-reduction process (GO:0055114);;	--	--	[QI]	Secondary metabolites biosynthesis, transport and catabolism;; Lipid transport and metabolism	Cytochrome P450	Cytochrome P450 714C2 OS=Oryza sativa subsp. japonica OX=39947 GN=CYP714C2 PE=2 SV=1	Q	Secondary metabolites biosynthesis, transport and catabolism	cytochrome P450 714C2-like [Prunus avium]
gene_Pav_sc0000206.1_g300.1.br	MSTRG.10166.2	5	6	1	23	21	19	0.026308	0.033898	0.002755	0.11563	0.113257	0.107289	0.0246371	2.03118	up	[QV]	Secondary metabolites biosynthesis, transport and catabolism;; Defense mechanisms	Molecular Function: monooxygenase activity (GO:0004497);; Molecular Function: iron ion binding (GO:0005506);; Molecular Function: oxidoreductase activity, acting on paired donors, with incorporation or reduction of molecular oxygen (GO:0016705);; Molecular Function: heme binding (GO:0020037);; Biological Process: oxidation-reduction process (GO:0055114);;	--	--	[QI]	Secondary metabolites biosynthesis, transport and catabolism;; Lipid transport and metabolism	Cytochrome P450	Cytochrome P450 714C2 OS=Oryza sativa subsp. japonica OX=39947 GN=CYP714C2 PE=2 SV=1	Q	Secondary metabolites biosynthesis, transport and catabolism	cytochrome P450 714C2-like [Prunus avium]
gene_Pav_sc0000207.1_g1450.1.mk	MSTRG.10166.2	5	6	1	23	21	19	0.026308	0.033898	0.002755	0.11563	0.113257	0.107289	0.0246371	2.03118	up	[T]	Signal transduction mechanisms	Molecular Function: protein serine/threonine kinase activity (GO:0004674);; Molecular Function: ATP binding (GO:0005524);; Biological Process: protein phosphorylation (GO:0006468);;	K04733|0|pmum:103323707|K04733 interleukin-1 receptor-associated kinase 4 [EC:2.7.11.1] | (RefSeq) serine/threonine-protein kinase At5g01020	--	[T]	Signal transduction mechanisms	Protein tyrosine kinase;; Protein kinase domain	Probable serine/threonine-protein kinase PBL17 OS=Arabidopsis thaliana OX=3702 GN=PBL17 PE=1 SV=1	T	Signal transduction mechanisms	probable serine/threonine-protein kinase PBL17 isoform X1 [Prunus avium]
gene_Pav_sc0000207.1_g680.1.mk	MSTRG.10166.2	5	6	1	23	21	19	0.026308	0.033898	0.002755	0.11563	0.113257	0.107289	0.0246371	2.03118	up	[C]	Energy production and conversion	Cellular Component: chloroplast (GO:0009507);; Biological Process: chlorophyll cycle (GO:0033354);; Biological Process: oxidation-reduction process (GO:0055114);; Molecular Function: 7-hydroxymethyl chlorophyll a reductase activity (GO:0090415);;	K18010|0|pper:PRUPE_ppa005304mg|K18010 7-hydroxymethyl chlorophyll a reductase [EC:1.17.7.2] | (RefSeq) hypothetical protein	Porphyrin and chlorophyll metabolism (ko00860)	--	--	Coenzyme F420 hydrogenase/dehydrogenase, beta subunit N-term;; Coenzyme F420 hydrogenase/dehydrogenase, beta subunit C terminus	7-hydroxymethyl chlorophyll a reductase, chloroplastic OS=Arabidopsis thaliana OX=3702 GN=HCAR PE=1 SV=1	C	Energy production and conversion	7-hydroxymethyl chlorophyll a reductase, chloroplastic-like [Prunus avium]
gene_Pav_sc0000212.1_g1360.1.mk	MSTRG.10166.2	5	6	1	23	21	19	0.026308	0.033898	0.002755	0.11563	0.113257	0.107289	0.0246371	2.03118	up	--	--	Cellular Component: integral component of membrane (GO:0016021);;	--	--	--	--	--	--	S	Function unknown	uncharacterized protein LOC110750980 [Prunus avium]
gene_Pav_sc0000212.1_g1720.1.mk	MSTRG.10166.2	5	6	1	23	21	19	0.026308	0.033898	0.002755	0.11563	0.113257	0.107289	0.0246371	2.03118	up	--	--	Biological Process: single-organism metabolic process (GO:0044710);;	--	--	[O]	Posttranslational modification, protein turnover, chaperones	Thioredoxin	Thioredoxin-like 2, chloroplastic OS=Oryza sativa subsp. japonica OX=39947 GN=Os05g0200100 PE=2 SV=1	O	Posttranslational modification, protein turnover, chaperones	thioredoxin-like 2, chloroplastic [Prunus avium]
gene_Pav_sc0000212.1_g560.1.mk	MSTRG.10166.2	5	6	1	23	21	19	0.026308	0.033898	0.002755	0.11563	0.113257	0.107289	0.0246371	2.03118	up	--	--	Cellular Component: integral component of membrane (GO:0016021);; Molecular Function: transferase activity (GO:0016740);;	--	--	[GMW]	Carbohydrate transport and metabolism;; Cell wall/membrane/envelope biogenesis;; Extracellular structures	Exostosin family;; Exostosin family	Probable glycosyltransferase At5g03795 OS=Arabidopsis thaliana OX=3702 GN=At5g03795 PE=3 SV=2	S	Function unknown	probable glycosyltransferase At3g07620 isoform X1 [Prunus avium]
gene_Pav_sc0000212.1_g750.1.mk	MSTRG.10166.2	5	6	1	23	21	19	0.026308	0.033898	0.002755	0.11563	0.113257	0.107289	0.0246371	2.03118	up	--	--	--	--	--	--	--	Golgin subfamily A member 5	Golgin candidate 1 OS=Arabidopsis thaliana OX=3702 GN=GC1 PE=2 SV=2	U	Intracellular trafficking, secretion, and vesicular transport	golgin candidate 1 isoform X2 [Prunus avium]
gene_Pav_sc0000220.1_g1060.1.mk	MSTRG.10166.2	5	6	1	23	21	19	0.026308	0.033898	0.002755	0.11563	0.113257	0.107289	0.0246371	2.03118	up	--	--	Molecular Function: calcium ion binding (GO:0005509);; Cellular Component: photosystem II oxygen evolving complex (GO:0009654);; Biological Process: photosynthesis (GO:0015979);; Cellular Component: extrinsic component of membrane (GO:0019898);;	K08901|1.0964e-144|pper:PRUPE_ppa011707mg|K08901 photosystem II oxygen-evolving enhancer protein 3 | (RefSeq) hypothetical protein	Photosynthesis (ko00195)	--	--	Oxygen evolving enhancer protein 3 (PsbQ)	Photosynthetic NDH subunit of lumenal location 2, chloroplastic OS=Arabidopsis thaliana OX=3702 GN=PNSL2 PE=1 SV=1	S	Function unknown	photosynthetic NDH subunit of lumenal location 2, chloroplastic [Prunus avium]
gene_Pav_sc0000220.1_g140.1.mk	MSTRG.10166.2	5	6	1	23	21	19	0.026308	0.033898	0.002755	0.11563	0.113257	0.107289	0.0246371	2.03118	up	--	--	Molecular Function: methyltransferase activity (GO:0008168);; Biological Process: methylation (GO:0032259);;	--	--	--	--	Putative S-adenosyl-L-methionine-dependent methyltransferase;; Methyltransferase domain;; Methyltransferase domain	Probable methyltransferase PMT5 OS=Arabidopsis thaliana OX=3702 GN=At2g03480 PE=2 SV=2	S	Function unknown	probable methyltransferase PMT5 [Prunus avium]
gene_Pav_sc0000220.1_g1450.1.mk	MSTRG.10166.2	5	6	1	23	21	19	0.026308	0.033898	0.002755	0.11563	0.113257	0.107289	0.0246371	2.03118	up	--	--	Molecular Function: structural constituent of ribosome (GO:0003735);; Cellular Component: ribosome (GO:0005840);; Biological Process: translation (GO:0006412);; Cellular Component: plasmodesma (GO:0009506);; Cellular Component: integral component of membrane (GO:0016021);;	--	--	--	--	Protein of unknown function (DUF1666)	--	S	Function unknown	uncharacterized protein LOC110751427 [Prunus avium]
gene_Pav_sc0000220.1_g1650.1.mk	MSTRG.10166.2	5	6	1	23	21	19	0.026308	0.033898	0.002755	0.11563	0.113257	0.107289	0.0246371	2.03118	up	--	--	--	--	--	--	--	TCP family transcription factor	Transcription factor TCP14 OS=Arabidopsis thaliana OX=3702 GN=TCP14 PE=1 SV=1	K	Transcription	transcription factor TCP15-like isoform X1 [Prunus avium]
gene_Pav_sc0000220.1_g1860.1.mk	MSTRG.10166.2	5	6	1	23	21	19	0.026308	0.033898	0.002755	0.11563	0.113257	0.107289	0.0246371	2.03118	up	--	--	Cellular Component: integral component of membrane (GO:0016021);; Biological Process: transmembrane transport (GO:0055085);;	K15275|0|pper:PRUPE_ppa008438mg|K15275 solute carrier family 35 (UDP-galactose transporter), member B1 | (RefSeq) hypothetical protein	--	[G]	Carbohydrate transport and metabolism	UAA transporter family;; EamA-like transporter family	UDP-galactose/UDP-glucose transporter 3 OS=Arabidopsis thaliana OX=3702 GN=UTR3 PE=1 SV=1	EG	Amino acid transport and metabolism;; Carbohydrate transport and metabolism	UDP-galactose/UDP-glucose transporter 3 [Prunus avium]
gene_Pav_sc0000220.1_g1920.1.mk	MSTRG.10166.2	5	6	1	23	21	19	0.026308	0.033898	0.002755	0.11563	0.113257	0.107289	0.0246371	2.03118	up	[M]	Cell wall/membrane/envelope biogenesis	Molecular Function: protein serine/threonine kinase activity (GO:0004674);; Molecular Function: ATP binding (GO:0005524);; Biological Process: protein phosphorylation (GO:0006468);;	K04733|1.9438e-129|pper:PRUPE_ppa006262mg|K04733 interleukin-1 receptor-associated kinase 4 [EC:2.7.11.1] | (RefSeq) hypothetical protein	--	[T]	Signal transduction mechanisms	Protein kinase domain;; Protein tyrosine kinase	Probable serine/threonine-protein kinase PBL3 OS=Arabidopsis thaliana OX=3702 GN=PBL3 PE=1 SV=1	T	Signal transduction mechanisms	probable serine/threonine-protein kinase PBL3 isoform X1 [Prunus avium]
gene_Pav_sc0000220.1_g210.1.mk	MSTRG.10166.2	5	6	1	23	21	19	0.026308	0.033898	0.002755	0.11563	0.113257	0.107289	0.0246371	2.03118	up	[M]	Cell wall/membrane/envelope biogenesis	Molecular Function: UDP-glucose 6-dehydrogenase activity (GO:0003979);; Cellular Component: nucleus (GO:0005634);; Cellular Component: cytosol (GO:0005829);; Biological Process: carbohydrate metabolic process (GO:0005975);; Biological Process: glycosaminoglycan biosynthetic process (GO:0006024);; Biological Process: UDP-glucuronate biosynthetic process (GO:0006065);; Molecular Function: NAD bindi…	K00012|0|pper:PRUPE_ppa005045mg|K00012 UDPglucose 6-dehydrogenase [EC:1.1.1.22] | (RefSeq) hypothetical protein	Pentose and glucuronate interconversions (ko00040);; Ascorbate and aldarate metabolism (ko00053);; Starch and sucrose metabolism (ko00500);; Amino sugar and nucleotide sugar metabolism (ko00520)	[GT]	Carbohydrate transport and metabolism;; Signal transduction mechanisms	UDP-glucose/GDP-mannose dehydrogenase family, NAD binding domain;; UDP-glucose/GDP-mannose dehydrogenase family, UDP binding domain;; UDP-glucose/GDP-mannose dehydrogenase family, central domain	UDP-glucose 6-dehydrogenase 5 OS=Oryza sativa subsp. japonica OX=39947 GN=UGD5 PE=2 SV=1	M	Cell wall/membrane/envelope biogenesis	UDP-glucose 6-dehydrogenase 5 [Prunus avium]
gene_Pav_sc0000220.1_g2360.1.mk	MSTRG.10166.2	5	6	1	23	21	19	0.026308	0.033898	0.002755	0.11563	0.113257	0.107289	0.0246371	2.03118	up	[K]	Transcription	Molecular Function: protein kinase activity (GO:0004672);; Molecular Function: ATP binding (GO:0005524);; Biological Process: protein phosphorylation (GO:0006468);; Cellular Component: integral component of membrane (GO:0016021);;	--	--	--	--	Leucine Rich repeats (2 copies);; Leucine rich repeat;; Leucine Rich Repeat	Probable LRR receptor-like serine/threonine-protein kinase At1g14390 OS=Arabidopsis thaliana OX=3702 GN=At1g14390 PE=2 SV=1	T	Signal transduction mechanisms	probable LRR receptor-like serine/threonine-protein kinase At1g14390 [Prunus avium]
gene_Pav_sc0000220.1_g2600.1.mk	MSTRG.10166.2	5	6	1	23	21	19	0.026308	0.033898	0.002755	0.11563	0.113257	0.107289	0.0246371	2.03118	up	[G]	Carbohydrate transport and metabolism	Molecular Function: alpha-amylase activity (GO:0004556);; Molecular Function: calcium ion binding (GO:0005509);; Biological Process: carbohydrate metabolic process (GO:0005975);;	--	--	[G]	Carbohydrate transport and metabolism	Alpha-amylase C-terminal beta-sheet domain;; Alpha amylase, catalytic domain	Alpha-amylase 3, chloroplastic OS=Arabidopsis thaliana OX=3702 GN=AMY3 PE=1 SV=1	G	Carbohydrate transport and metabolism	alpha-amylase 3, chloroplastic isoform X2 [Prunus avium]
gene_Pav_sc0000220.1_g2770.1.mk	MSTRG.10166.2	5	6	1	23	21	19	0.026308	0.033898	0.002755	0.11563	0.113257	0.107289	0.0246371	2.03118	up	--	--	Molecular Function: transcription factor activity, sequence-specific DNA binding (GO:0003700);; Cellular Component: nucleus (GO:0005634);; Biological Process: regulation of transcription, DNA-templated (GO:0006355);; Molecular Function: sequence-specific DNA binding (GO:0043565);;	K09338|0|pmum:103321636|K09338 homeobox-leucine zipper protein | (RefSeq) homeobox-leucine zipper protein HAT5	--	[K]	Transcription	Homeobox associated leucine zipper;; Homeobox domain;; Homeobox KN domain	Homeobox-leucine zipper protein HAT5 OS=Arabidopsis thaliana OX=3702 GN=HAT5 PE=1 SV=1	K	Transcription	homeobox-leucine zipper protein HAT5-like isoform X1 [Prunus avium]
gene_Pav_sc0000221.1_g470.1.mk	MSTRG.10166.2	5	6	1	23	21	19	0.026308	0.033898	0.002755	0.11563	0.113257	0.107289	0.0246371	2.03118	up	--	--	--	--	--	--	--	Pathogenesis-related protein Bet v I family	MLP-like protein 43 OS=Arabidopsis thaliana OX=3702 GN=MLP43 PE=1 SV=1	S	Function unknown	PREDICTED: MLP-like protein 43 [Pyrus x bretschneideri]
gene_Pav_sc0000221.1_g500.1.mk	MSTRG.10166.2	5	6	1	23	21	19	0.026308	0.033898	0.002755	0.11563	0.113257	0.107289	0.0246371	2.03118	up	--	--	--	--	--	--	--	Pathogenesis-related protein Bet v I family	MLP-like protein 43 OS=Arabidopsis thaliana OX=3702 GN=MLP43 PE=1 SV=1	S	Function unknown	PREDICTED: MLP-like protein 43 [Pyrus x bretschneideri]
gene_Pav_sc0000222.1_g010.1.mk	MSTRG.10166.2	5	6	1	23	21	19	0.026308	0.033898	0.002755	0.11563	0.113257	0.107289	0.0246371	2.03118	up	--		--	K04733|0|pmum:103331235|K04733 interleukin-1 receptor-associated kinase 4 [EC:2.7.11.1] | (RefSeq) LEAF RUST 10 DISEASE-RESISTANCE LOCUS RECEPTOR-LIKE PROTEIN KINASE-like 2.3	--	--	--	Protein kinase domain;; Protein tyrosine kinase	Rust resistance kinase Lr10 OS=Triticum aestivum OX=4565 GN=LRK10 PE=2 SV=1	T	Signal transduction mechanisms	LEAF RUST 10 DISEASE-RESISTANCE LOCUS RECEPTOR-LIKE PROTEIN KINASE-like 2.2 [Prunus avium]
gene_Pav_sc0000229.1_g080.1.mk	MSTRG.10166.2	5	6	1	23	21	19	0.026308	0.033898	0.002755	0.11563	0.113257	0.107289	0.0246371	2.03118	up	--	--	--	K01376|0|pper:PRUPE_ppa002655mg|K01376 UFM1-specific protease 2 [EC:3.4.22.-] | (RefSeq) hypothetical protein	--	[R]	General function prediction only	Peptidase family C78	Probable Ufm1-specific protease OS=Arabidopsis thaliana OX=3702 GN=At3g48380 PE=1 SV=2	O	Posttranslational modification, protein turnover, chaperones	protein STICHEL-like 2 [Prunus avium]
gene_Pav_sc0000229.1_g170.1.mk	MSTRG.10166.2	5	6	1	23	21	19	0.026308	0.033898	0.002755	0.11563	0.113257	0.107289	0.0246371	2.03118	up	--	--	--	--	--	--	--	Mitochondrial domain of unknown function (DUF1713)	--	S	Function unknown	hypothetical protein PRUPE_5G161500 [Prunus persica]
gene_Pav_sc0000229.1_g290.1.mk	MSTRG.10166.2	5	6	1	23	21	19	0.026308	0.033898	0.002755	0.11563	0.113257	0.107289	0.0246371	2.03118	up	--	--	--	--	--	--	--	Sieve element occlusion N-terminus;; Sieve element occlusion C-terminus	Protein SIEVE ELEMENT OCCLUSION B OS=Arabidopsis thaliana OX=3702 GN=SEOB PE=1 SV=1	--	--	protein SIEVE ELEMENT OCCLUSION B-like [Prunus avium]
gene_Pav_sc0000240.1_g170.1.mk	MSTRG.10166.2	5	6	1	23	21	19	0.026308	0.033898	0.002755	0.11563	0.113257	0.107289	0.0246371	2.03118	up	--	--	Cellular Component: plasma membrane (GO:0005886);; Cellular Component: integral component of membrane (GO:0016021);;	--	--	--	--	Domain of unknown function (DUF588)	CASP-like protein 1E2 OS=Vitis vinifera OX=29760 GN=VIT_05s0020g01820 PE=2 SV=1	S	Function unknown	CASP-like protein 1E1 [Prunus avium]
gene_Pav_sc0000240.1_g220.1.mk	MSTRG.10166.2	5	6	1	23	21	19	0.026308	0.033898	0.002755	0.11563	0.113257	0.107289	0.0246371	2.03118	up	--	--	--	--	--	[R]	General function prediction only	CHY zinc finger;; Zinc finger, C3HC4 type (RING finger)	E3 ubiquitin-protein ligase MIEL1 OS=Arabidopsis thaliana OX=3702 GN=MIEL1 PE=1 SV=1	S	Function unknown	uncharacterized protein LOC110751588 [Prunus avium]
gene_Pav_sc0000243.1_g630.1.mk	MSTRG.10166.2	5	6	1	23	21	19	0.026308	0.033898	0.002755	0.11563	0.113257	0.107289	0.0246371	2.03118	up	--	--	--	--	--	[S]	Function unknown	PPPDE putative peptidase domain	DeSI-like protein At4g17486 OS=Arabidopsis thaliana OX=3702 GN=At4g17486 PE=2 SV=1	S	Function unknown	deSI-like protein At4g17486 isoform X1 [Prunus avium]
gene_Pav_sc0000254.1_g070.1.br	MSTRG.10166.2	5	6	1	23	21	19	0.026308	0.033898	0.002755	0.11563	0.113257	0.107289	0.0246371	2.03118	up	--	--	Biological Process: metabolic process (GO:0008152);; Molecular Function: transferase activity, transferring hexosyl groups (GO:0016758);;	K08237|0|pmum:103332263|K08237 hydroquinone glucosyltransferase [EC:2.4.1.218] | (RefSeq) hydroquinone glucosyltransferase-like	--	[GC]	Carbohydrate transport and metabolism;; Energy production and conversion	UDP-glucoronosyl and UDP-glucosyl transferase	Hydroquinone glucosyltransferase OS=Rauvolfia serpentina OX=4060 GN=AS PE=1 SV=1	S	Function unknown	hydroquinone glucosyltransferase-like [Prunus avium]
gene_Pav_sc0000254.1_g1050.1.mk	MSTRG.10166.2	5	6	1	23	21	19	0.026308	0.033898	0.002755	0.11563	0.113257	0.107289	0.0246371	2.03118	up	--	--	Cellular Component: plasma membrane (GO:0005886);; Cellular Component: integral component of membrane (GO:0016021);;	--	--	--	--	Late embryogenesis abundant protein	--	S	Function unknown	uncharacterized protein LOC110751763 [Prunus avium]
gene_Pav_sc0000254.1_g1090.1.mk	MSTRG.10166.2	5	6	1	23	21	19	0.026308	0.033898	0.002755	0.11563	0.113257	0.107289	0.0246371	2.03118	up	--	--	Cellular Component: cytosol (GO:0005829);; Cellular Component: plasma membrane (GO:0005886);; Biological Process: response to desiccation (GO:0009269);; Cellular Component: apoplast (GO:0048046);;	--	--	--	--	Late embryogenesis abundant protein	Desiccation protectant protein Lea14 homolog OS=Glycine max OX=3847 PE=2 SV=1	S	Function unknown	desiccation protectant protein Lea14 homolog [Prunus avium]
gene_Pav_sc0000254.1_g1200.1.mk	MSTRG.10166.2	5	6	1	23	21	19	0.026308	0.033898	0.002755	0.11563	0.113257	0.107289	0.0246371	2.03118	up	--	--	Cellular Component: integral component of membrane (GO:0016021);;	--	--	--	--	--	Uncharacterized protein At1g01500 OS=Arabidopsis thaliana OX=3702 GN=At1g01500 PE=2 SV=1	S	Function unknown	C-terminal binding protein AN-like [Prunus avium]
gene_Pav_sc0000254.1_g1260.1.mk	MSTRG.10166.2	5	6	1	23	21	19	0.026308	0.033898	0.002755	0.11563	0.113257	0.107289	0.0246371	2.03118	up	[M]	Cell wall/membrane/envelope biogenesis	Biological Process: activation of MAPKK activity (GO:0000186);; Molecular Function: MAP kinase kinase kinase activity (GO:0004709);; Molecular Function: ATP binding (GO:0005524);; Cellular Component: intracellular (GO:0005622);; Cellular Component: integral component of membrane (GO:0016021);;	--	--	[T]	Signal transduction mechanisms	Protein kinase domain;; Protein tyrosine kinase	Probable serine/threonine-protein kinase At1g01540 OS=Arabidopsis thaliana OX=3702 GN=At1g01540 PE=1 SV=2	T	Signal transduction mechanisms	probable serine/threonine-protein kinase At1g01540 [Prunus avium]
gene_Pav_sc0000254.1_g1410.1.mk	MSTRG.10166.2	5	6	1	23	21	19	0.026308	0.033898	0.002755	0.11563	0.113257	0.107289	0.0246371	2.03118	up	--	--	--	K20476|0|pmum:103332091|K20476 RAB6A-GEF complex partner protein 1 | (RefSeq) RAB6A-GEF complex partner protein 1	--	[R]	General function prediction only	RIC1	--	S	Function unknown	RAB6A-GEF complex partner protein 1-like [Prunus avium]
gene_Pav_sc0000254.1_g1570.1.mk	MSTRG.10166.2	5	6	1	23	21	19	0.026308	0.033898	0.002755	0.11563	0.113257	0.107289	0.0246371	2.03118	up	[E]	Amino acid transport and metabolism	Molecular Function: cysteine synthase activity (GO:0004124);; Molecular Function: copper ion binding (GO:0005507);; Cellular Component: mitochondrion (GO:0005739);; Biological Process: cysteine biosynthetic process from serine (GO:0006535);; Biological Process: immune response (GO:0006955);; Cellular Component: chloroplast (GO:0009507);; Biological Process: response to wounding (GO:0009611);; Bio…	K13034|0|pmum:103342779|K13034 L-3-cyanoalanine synthase/ cysteine synthase [EC:2.5.1.47 4.4.1.9] | (RefSeq) L-3-cyanoalanine synthase 1, mitochondrial	Cysteine and methionine metabolism (ko00270);; Cyanoamino acid metabolism (ko00460);; Sulfur metabolism (ko00920);; Carbon metabolism (ko01200);; Biosynthesis of amino acids (ko01230)	[E]	Amino acid transport and metabolism	Pyridoxal-phosphate dependent enzyme	L-3-cyanoalanine synthase 1, mitochondrial OS=Malus domestica OX=3750 GN=CAS1 PE=1 SV=1	E	Amino acid transport and metabolism	L-3-cyanoalanine synthase 1, mitochondrial [Prunus avium]
gene_Pav_sc0000254.1_g230.1.mk	MSTRG.10166.2	5	6	1	23	21	19	0.026308	0.033898	0.002755	0.11563	0.113257	0.107289	0.0246371	2.03118	up	--	--	Cellular Component: plasma membrane (GO:0005886);; Cellular Component: integral component of membrane (GO:0016021);; Cellular Component: anchored component of membrane (GO:0031225);;	--	--	--	--	Arabinogalactan peptide	Arabinogalactan protein 16 OS=Arabidopsis thaliana OX=3702 GN=AGP16 PE=1 SV=1	S	Function unknown	arabinogalactan peptide 16-like [Prunus avium]
gene_Pav_sc0000254.1_g420.1.mk	MSTRG.10166.2	5	6	1	23	21	19	0.026308	0.033898	0.002755	0.11563	0.113257	0.107289	0.0246371	2.03118	up	--	--	--	--	--	--	--	BAG domain	BAG family molecular chaperone regulator 6 OS=Arabidopsis thaliana OX=3702 GN=BAG6 PE=1 SV=1	S	Function unknown	BAG family molecular chaperone regulator 6 [Prunus avium]
gene_Pav_sc0000254.1_g630.1.br	MSTRG.10166.2	5	6	1	23	21	19	0.026308	0.033898	0.002755	0.11563	0.113257	0.107289	0.0246371	2.03118	up	--	--	--	--	--	--	--	--	--	--	--	uncharacterized protein LOC110751746 [Prunus avium]
gene_Pav_sc0000257.1_g100.1.mk	MSTRG.10166.2	5	6	1	23	21	19	0.026308	0.033898	0.002755	0.11563	0.113257	0.107289	0.0246371	2.03118	up	[E]	Amino acid transport and metabolism	Molecular Function: 3-deoxy-7-phosphoheptulonate synthase activity (GO:0003849);; Biological Process: aromatic amino acid family biosynthetic process (GO:0009073);;	K01626|0|pper:PRUPE_ppa003048mg|K01626 3-deoxy-7-phosphoheptulonate synthase [EC:2.5.1.54] | (RefSeq) hypothetical protein	Phenylalanine, tyrosine and tryptophan biosynthesis (ko00400);; Biosynthesis of amino acids (ko01230)	--	--	Class-II DAHP synthetase family	Phospho-2-dehydro-3-deoxyheptonate aldolase 1, chloroplastic OS=Nicotiana tabacum OX=4097 GN=DHAPS-1 PE=2 SV=1	E	Amino acid transport and metabolism	phospho-2-dehydro-3-deoxyheptonate aldolase 1, chloroplastic-like [Prunus avium]
gene_Pav_sc0000257.1_g1060.1.mk	MSTRG.10166.2	5	6	1	23	21	19	0.026308	0.033898	0.002755	0.11563	0.113257	0.107289	0.0246371	2.03118	up	[GI]	Carbohydrate transport and metabolism;; Lipid transport and metabolism	Molecular Function: enzyme inhibitor activity (GO:0004857);; Cellular Component: cell wall (GO:0005618);; Molecular Function: pectinesterase activity (GO:0030599);; Biological Process: cell wall modification (GO:0042545);; Biological Process: negative regulation of catalytic activity (GO:0043086);; Molecular Function: aspartyl esterase activity (GO:0045330);; Biological Process: pectin catabolic …	K01051|0|pper:PRUPE_ppa003581mg|K01051 pectinesterase [EC:3.1.1.11] | (RefSeq) hypothetical protein	Pentose and glucuronate interconversions (ko00040);; Starch and sucrose metabolism (ko00500)	--	--	Pectinesterase;; Plant invertase/pectin methylesterase inhibitor	Probable pectinesterase/pectinesterase inhibitor 7 OS=Arabidopsis thaliana OX=3702 GN=PME7 PE=2 SV=1	G	Carbohydrate transport and metabolism	probable pectinesterase/pectinesterase inhibitor 7 [Prunus avium]
gene_Pav_sc0000257.1_g250.1.mk	MSTRG.10166.2	5	6	1	23	21	19	0.026308	0.033898	0.002755	0.11563	0.113257	0.107289	0.0246371	2.03118	up	--	--	--	--	--	[S]	Function unknown	FAM91 N-terminus;; FAM91 C-terminus	--	S	Function unknown	protein FAM91A1 [Prunus avium]
gene_Pav_sc0000257.1_g990.1.br	MSTRG.10166.2	5	6	1	23	21	19	0.026308	0.033898	0.002755	0.11563	0.113257	0.107289	0.0246371	2.03118	up	--	--	Biological Process: defense response (GO:0006952);; Molecular Function: ADP binding (GO:0043531);;	--	--	[T]	Signal transduction mechanisms	NB-ARC domain	Putative disease resistance protein RGA4 OS=Solanum bulbocastanum OX=147425 GN=RGA4 PE=2 SV=1	S	Function unknown	hypothetical protein PRUPE_1G545300 [Prunus persica]
gene_Pav_sc0000259.1_g080.1.mk	MSTRG.10166.2	5	6	1	23	21	19	0.026308	0.033898	0.002755	0.11563	0.113257	0.107289	0.0246371	2.03118	up	--	--	--	--	--	--	--	Protein of unknown function (DUF295)	--	S	Function unknown	uncharacterized protein LOC110752071 [Prunus avium]
gene_Pav_sc0000259.1_g180.1.mk	MSTRG.10166.2	5	6	1	23	21	19	0.026308	0.033898	0.002755	0.11563	0.113257	0.107289	0.0246371	2.03118	up	[HQ]	Coenzyme transport and metabolism;; Secondary metabolites biosynthesis, transport and catabolism	Molecular Function: isochorismate synthase activity (GO:0008909);; Biological Process: biosynthetic process (GO:0009058);;	K02552|0|pmum:103338412|K02552 menaquinone-specific isochorismate synthase [EC:5.4.4.2] | (RefSeq) isochorismate synthase 2, chloroplastic-like	Ubiquinone and other terpenoid-quinone biosynthesis (ko00130)	[E]	Amino acid transport and metabolism	chorismate binding enzyme	Isochorismate synthase 2, chloroplastic OS=Arabidopsis thaliana OX=3702 GN=ICS2 PE=2 SV=2	H	Coenzyme transport and metabolism	isochorismate synthase 2, chloroplastic-like [Prunus avium]
gene_Pav_sc0000259.1_g280.1.br	MSTRG.10166.2	5	6	1	23	21	19	0.026308	0.033898	0.002755	0.11563	0.113257	0.107289	0.0246371	2.03118	up	[R]	General function prediction only	--	--	--	--	--	Domain of unknown function (DUF2828)	--	S	Function unknown	uncharacterized protein LOC110752038 [Prunus avium]
gene_Pav_sc0000260.1_g610.1.mk	MSTRG.10166.2	5	6	1	23	21	19	0.026308	0.033898	0.002755	0.11563	0.113257	0.107289	0.0246371	2.03118	up	--	--	Molecular Function: structural constituent of ribosome (GO:0003735);; Biological Process: translation (GO:0006412);;	K02935|1.2663e-90|pxb:103964099|K02935 large subunit ribosomal protein L7/L12 | (RefSeq) 50S ribosomal protein L7/L12-like	Ribosome (ko03010)	[J]	Translation, ribosomal structure and biogenesis	Ribosomal protein L7/L12 C-terminal domain	NADH dehydrogenase [ubiquinone] iron-sulfur protein 4, mitochondrial OS=Arabidopsis thaliana OX=3702 GN=FRO1 PE=1 SV=1	J	Translation, ribosomal structure and biogenesis	uncharacterized protein LOC110752136 isoform X2 [Prunus avium]
gene_Pav_sc0000261.1_g140.1.mk	MSTRG.10166.2	5	6	1	23	21	19	0.026308	0.033898	0.002755	0.11563	0.113257	0.107289	0.0246371	2.03118	up	[HT]	Coenzyme transport and metabolism;; Signal transduction mechanisms	Molecular Function: protein kinase activity (GO:0004672);; Molecular Function: ATP binding (GO:0005524);; Biological Process: protein phosphorylation (GO:0006468);;	K08869|0|pmum:103338018|K08869 aarF domain-containing kinase | (RefSeq) uncharacterized protein slr0889	--	[R]	General function prediction only	ABC1 family;; RIO1 family	Protein ACTIVITY OF BC1 COMPLEX KINASE 8, chloroplastic OS=Arabidopsis thaliana OX=3702 GN=ABC1K8 PE=2 SV=1	S	Function unknown	uncharacterized protein LOC110752155 [Prunus avium]
gene_Pav_sc0000269.1_g360.1.mk	MSTRG.10166.2	5	6	1	23	21	19	0.026308	0.033898	0.002755	0.11563	0.113257	0.107289	0.0246371	2.03118	up	[NW]	Cell motility;; Extracellular structures	--	K04733|0|pmum:103326308|K04733 interleukin-1 receptor-associated kinase 4 [EC:2.7.11.1] | (RefSeq) G-type lectin S-receptor-like serine/threonine-protein kinase At4g27290	--	--	--	Protein tyrosine kinase;; Protein kinase domain;; PAN-like domain;; D-mannose binding lectin;; S-locus glycoprotein domain	G-type lectin S-receptor-like serine/threonine-protein kinase SD1-1 OS=Arabidopsis thaliana OX=3702 GN=SD11 PE=1 SV=1	T	Signal transduction mechanisms	G-type lectin S-receptor-like serine/threonine-protein kinase At4g27290 isoform X1 [Prunus avium]
gene_Pav_sc0000269.1_g420.1.mk	MSTRG.10166.2	5	6	1	23	21	19	0.026308	0.033898	0.002755	0.11563	0.113257	0.107289	0.0246371	2.03118	up	[R]	General function prediction only	--	--	--	[S]	Function unknown	WD domain, G-beta repeat;; Anaphase-promoting complex subunit 4 WD40 domain;; Eukaryotic translation initiation factor eIF2A	COMPASS-like H3K4 histone methylase component WDR5B OS=Arabidopsis thaliana OX=3702 GN=WDR5B PE=1 SV=1	S	Function unknown	WD repeat-containing protein 25 [Prunus avium]
gene_Pav_sc0000269.1_g480.1.mk	MSTRG.10166.2	5	6	1	23	21	19	0.026308	0.033898	0.002755	0.11563	0.113257	0.107289	0.0246371	2.03118	up	--	--	--	--	--	--	--	--	--	S	Function unknown	LOW QUALITY PROTEIN: uncharacterized protein LOC110752202 [Prunus avium]
gene_Pav_sc0000287.1_g300.1.mk	MSTRG.10166.2	5	6	1	23	21	19	0.026308	0.033898	0.002755	0.11563	0.113257	0.107289	0.0246371	2.03118	up	--	--	Molecular Function: GTPase activity (GO:0003924);; Molecular Function: signal transducer activity (GO:0004871);; Molecular Function: GTP binding (GO:0005525);; Biological Process: G-protein coupled receptor signaling pathway (GO:0007186);; Molecular Function: G-protein beta/gamma-subunit complex binding (GO:0031683);;	--	--	[DT]	Cell cycle control, cell division, chromosome partitioning;; Signal transduction mechanisms	G-protein alpha subunit	Extra-large guanine nucleotide-binding protein 3 OS=Arabidopsis thaliana OX=3702 GN=XLG3 PE=1 SV=1	S	Function unknown	extra-large guanine nucleotide-binding protein 3 [Prunus avium]
gene_Pav_sc0000290.1_g090.1.mk	MSTRG.10166.2	5	6	1	23	21	19	0.026308	0.033898	0.002755	0.11563	0.113257	0.107289	0.0246371	2.03118	up	[IQ]	Lipid transport and metabolism;; Secondary metabolites biosynthesis, transport and catabolism	Biological Process: fatty acid biosynthetic process (GO:0006633);; Molecular Function: phosphopantetheine binding (GO:0031177);;	--	--	[CIQ]	Energy production and conversion;; Lipid transport and metabolism;; Secondary metabolites biosynthesis, transport and catabolism	Phosphopantetheine attachment site	Acyl carrier protein 1, chloroplastic OS=Casuarina glauca OX=3522 GN=ACP1 PE=2 SV=1	I	Lipid transport and metabolism	acyl carrier protein 1, chloroplastic-like [Prunus avium]
gene_Pav_sc0000291.1_g030.1.mk	MSTRG.10166.2	5	6	1	23	21	19	0.026308	0.033898	0.002755	0.11563	0.113257	0.107289	0.0246371	2.03118	up	--	--	Cellular Component: integral component of membrane (GO:0016021);;	--	--	--	--	Family of unknown function (DUF716)	--	S	Function unknown	transmembrane protein 45A [Prunus avium]
gene_Pav_sc0000293.1_g280.1.mk	MSTRG.10166.2	5	6	1	23	21	19	0.026308	0.033898	0.002755	0.11563	0.113257	0.107289	0.0246371	2.03118	up	[J]	Translation, ribosomal structure and biogenesis	Molecular Function: ATP binding (GO:0005524);; Molecular Function: ferric-transporting ATPase activity (GO:0015408);; Biological Process: ferric iron transport (GO:0015682);;	K06174|0|zma:103634615|K06174 ATP-binding cassette, sub-family E, member 1 | (RefSeq) GRMZM2G109121; ABC transporter E family member 2	--	[A]	RNA processing and modification	ABC transporter;; RecF/RecN/SMC N terminal domain;; AAA domain, putative AbiEii toxin, Type IV TA system;; AAA ATPase domain;; AAA domain;; Threonylcarbamoyl adenosine biosynthesis protein TsaE;; NACHT domain;; RsgA GTPase;; SRP54-type protein, GTPase domain;; ATPase family associated with various cellular activities (AAA);; AAA domain;; AAA domain (dynein-related subfamily);; DnaB-like helicase …	ABC transporter E family member 2 OS=Arabidopsis thaliana OX=3702 GN=ABCE2 PE=2 SV=1	S	Function unknown	PREDICTED: ABC transporter E family member 2-like [Camelina sativa]
gene_Pav_sc0000293.1_g410.1.mk	MSTRG.10166.2	5	6	1	23	21	19	0.026308	0.033898	0.002755	0.11563	0.113257	0.107289	0.0246371	2.03118	up	--	--	Cellular Component: intracellular (GO:0005622);; Molecular Function: zinc ion binding (GO:0008270);;	--	--	--	--	B-box zinc finger	B-box zinc finger protein 32 OS=Arabidopsis thaliana OX=3702 GN=BBX32 PE=1 SV=1	S	Function unknown	B-box zinc finger protein 32-like [Prunus avium]
gene_Pav_sc0000293.1_g460.1.mk	MSTRG.10166.2	5	6	1	23	21	19	0.026308	0.033898	0.002755	0.11563	0.113257	0.107289	0.0246371	2.03118	up	[M]	Cell wall/membrane/envelope biogenesis	Cellular Component: integral component of membrane (GO:0016021);;	--	--	[R]	General function prediction only	Galactose oxidase, central domain;; Kelch motif;; Kelch motif;; Kelch motif;; Galactose oxidase, central domain;; Protein of unknown function (DUF1668)	Kelch repeat-containing protein At3g27220 OS=Arabidopsis thaliana OX=3702 GN=At3g27220 PE=2 SV=1	S	Function unknown	kelch repeat-containing protein At3g27220 isoform X1 [Prunus avium]
gene_Pav_sc0000296.1_g090.1.mk	MSTRG.10166.2	5	6	1	23	21	19	0.026308	0.033898	0.002755	0.11563	0.113257	0.107289	0.0246371	2.03118	up	[M]	Cell wall/membrane/envelope biogenesis	Molecular Function: calmodulin-dependent protein kinase activity (GO:0004683);; Molecular Function: calcium ion binding (GO:0005509);; Molecular Function: calmodulin binding (GO:0005516);; Molecular Function: ATP binding (GO:0005524);; Cellular Component: nucleus (GO:0005634);; Cellular Component: cytoplasm (GO:0005737);; Biological Process: abscisic acid-activated signaling pathway (GO:0009738);…	K13412|0|pper:PRUPE_ppa003830mg|K13412 calcium-dependent protein kinase [EC:2.7.11.1] | (RefSeq) hypothetical protein	Plant-pathogen interaction (ko04626)	[T]	Signal transduction mechanisms	Protein kinase domain;; EF hand;; Protein tyrosine kinase;; EF-hand domain pair;; EF hand;; EF-hand domain pair;; EF-hand domain;; Cytoskeletal-regulatory complex EF hand;; Secreted protein acidic and rich in cysteine Ca binding region;; EF-hand domain	Calcium-dependent protein kinase 19 OS=Oryza sativa subsp. japonica OX=39947 GN=CPK19 PE=2 SV=2	T	Signal transduction mechanisms	calcium-dependent protein kinase 2-like [Prunus avium]
gene_Pav_sc0000299.1_g240.1.mk	MSTRG.10166.2	5	6	1	23	21	19	0.026308	0.033898	0.002755	0.11563	0.113257	0.107289	0.0246371	2.03118	up	--	--	--	K13024|0|pmum:103329961|K13024 inositol-hexakisphosphate/diphosphoinositol-pentakisphosphate 1-kinase [EC:2.7.4.24] | (RefSeq) inositol hexakisphosphate and diphosphoinositol-pentakisphosphate kinase 2	Phosphatidylinositol signaling system (ko04070)	[Z]	Cytoskeleton	Histidine phosphatase superfamily (branch 2)	Inositol hexakisphosphate and diphosphoinositol-pentakisphosphate kinase VIP1 OS=Arabidopsis thaliana OX=3702 GN=VIP1 PE=1 SV=1	S	Function unknown	inositol hexakisphosphate and diphosphoinositol-pentakisphosphate kinase VIP1-like isoform X1 [Prunus avium]
gene_Pav_sc0000299.1_g510.1.mk	MSTRG.10166.2	5	6	1	23	21	19	0.026308	0.033898	0.002755	0.11563	0.113257	0.107289	0.0246371	2.03118	up	--	--	Cellular Component: integral component of membrane (GO:0016021);;	--	--	--	--	--	--	S	Function unknown	uncharacterized protein LOC110752424 [Prunus avium]
gene_Pav_sc0000304.1_g150.1.br	MSTRG.10166.2	5	6	1	23	21	19	0.026308	0.033898	0.002755	0.11563	0.113257	0.107289	0.0246371	2.03118	up	--	--	--	K15216|0|pper:PRUPE_ppa002914mg|K15216 RNA polymerase I-specific transcription initiation factor RRN3 | (RefSeq) hypothetical protein	--	[K]	Transcription	RNA polymerase I specific transcription initiation factor RRN3	--	K	Transcription	RNA polymerase I-specific transcription initiation factor RRN3-like [Prunus avium]
gene_Pav_sc0000304.1_g160.1.mk	MSTRG.10166.2	5	6	1	23	21	19	0.026308	0.033898	0.002755	0.11563	0.113257	0.107289	0.0246371	2.03118	up	[R]	General function prediction only	--	--	--	[T]	Signal transduction mechanisms	NB-ARC domain	Putative disease resistance RPP13-like protein 1 OS=Arabidopsis thaliana OX=3702 GN=RPPL1 PE=3 SV=1	S	Function unknown	putative disease resistance RPP13-like protein 1 [Prunus avium]
gene_Pav_sc0000308.1_g350.1.mk	MSTRG.10166.2	5	6	1	23	21	19	0.026308	0.033898	0.002755	0.11563	0.113257	0.107289	0.0246371	2.03118	up	[G]	Carbohydrate transport and metabolism	Biological Process: metabolic process (GO:0008152);; Molecular Function: transferase activity, transferring hexosyl groups (GO:0016758);;	--	--	[GC]	Carbohydrate transport and metabolism;; Energy production and conversion	UDP-glucoronosyl and UDP-glucosyl transferase	Anthocyanidin 3-O-glucosyltransferase 2 OS=Fragaria ananassa OX=3747 GN=FGT PE=1 SV=1	S	Function unknown	flavonoid 3-O-glucosyltransferase-like [Prunus avium]
gene_Pav_sc0000311.1_g110.1.mk	MSTRG.10166.2	5	6	1	23	21	19	0.026308	0.033898	0.002755	0.11563	0.113257	0.107289	0.0246371	2.03118	up	[R]	General function prediction only	Biological Process: cellular response to DNA damage stimulus (GO:0006974);; Biological Process: response to water deprivation (GO:0009414);; Biological Process: response to abscisic acid (GO:0009737);;	--	--	[S]	Function unknown	WD domain, G-beta repeat	--	S	Function unknown	WD repeat-containing protein 76 [Prunus avium]
gene_Pav_sc0000311.1_g1160.1.mk	MSTRG.10166.2	5	6	1	23	21	19	0.026308	0.033898	0.002755	0.11563	0.113257	0.107289	0.0246371	2.03118	up	--	--	Cellular Component: nucleus (GO:0005634);; Biological Process: regulation of transcription, DNA-templated (GO:0006355);; Biological Process: auxin-activated signaling pathway (GO:0009734);;	K14484|9.26445e-116|pper:PRUPE_ppa010871mg|K14484 auxin-responsive protein IAA | (RefSeq) hypothetical protein	Plant hormone signal transduction (ko04075)	--	--	AUX/IAA family	Auxin-responsive protein IAA13 OS=Arabidopsis thaliana OX=3702 GN=IAA13 PE=1 SV=2	K	Transcription	auxin-responsive protein IAA20-like [Prunus avium]
gene_Pav_sc0000311.1_g1270.1.mk	MSTRG.10166.2	5	6	1	23	21	19	0.026308	0.033898	0.002755	0.11563	0.113257	0.107289	0.0246371	2.03118	up	--	--	--	--	--	--	--	--	--	--	--	PREDICTED: uncharacterized protein LOC103332851 [Prunus mume]
gene_Pav_sc0000311.1_g1280.1.br	MSTRG.10166.2	5	6	1	23	21	19	0.026308	0.033898	0.002755	0.11563	0.113257	0.107289	0.0246371	2.03118	up	--	--	--	--	--	--	--	Plastocyanin-like domain	Blue copper protein OS=Arabidopsis thaliana OX=3702 GN=BCB PE=1 SV=2	--	--	stellacyanin-like [Prunus avium]
gene_Pav_sc0000311.1_g1290.1.mk	MSTRG.10166.2	5	6	1	23	21	19	0.026308	0.033898	0.002755	0.11563	0.113257	0.107289	0.0246371	2.03118	up	--	--	--	--	--	--	--	Plastocyanin-like domain;; Plastocyanin-like domain	Umecyanin OS=Armoracia rusticana OX=3704 PE=1 SV=1	--	--	uncharacterized protein LOC110752592 [Prunus avium]
gene_Pav_sc0000311.1_g190.1.mk	MSTRG.10166.2	5	6	1	23	21	19	0.026308	0.033898	0.002755	0.11563	0.113257	0.107289	0.0246371	2.03118	up	--	--	Cellular Component: integral component of membrane (GO:0016021);;	--	--	--	--	Nodulin-like;; Major Facilitator Superfamily	Protein NUCLEAR FUSION DEFECTIVE 4 OS=Arabidopsis thaliana OX=3702 GN=NFD4 PE=3 SV=1	S	Function unknown	protein NUCLEAR FUSION DEFECTIVE 4-like [Prunus avium]
gene_Pav_sc0000311.1_g400.1.mk	MSTRG.10166.2	5	6	1	23	21	19	0.026308	0.033898	0.002755	0.11563	0.113257	0.107289	0.0246371	2.03118	up	--	--	--	--	--	--	--	--	--	S	Function unknown	uncharacterized protein LOC110752605 [Prunus avium]
gene_Pav_sc0000311.1_g550.1.mk	MSTRG.10166.2	5	6	1	23	21	19	0.026308	0.033898	0.002755	0.11563	0.113257	0.107289	0.0246371	2.03118	up	--	--	Cellular Component: integral component of membrane (GO:0016021);;	--	--	[U]	Intracellular trafficking, secretion, and vesicular transport	Endomembrane protein 70	Transmembrane 9 superfamily member 11 OS=Arabidopsis thaliana OX=3702 GN=TMN11 PE=2 SV=1	S	Function unknown	transmembrane 9 superfamily member 11 [Prunus avium]
gene_Pav_sc0000311.1_g560.1.mk	MSTRG.10166.2	5	6	1	23	21	19	0.026308	0.033898	0.002755	0.11563	0.113257	0.107289	0.0246371	2.03118	up	[F]	Nucleotide transport and metabolism	Molecular Function: adenylate kinase activity (GO:0004017);; Molecular Function: ATP binding (GO:0005524);; Biological Process: nucleotide phosphorylation (GO:0046939);;	K00939|0|pmum:103341365|K00939 adenylate kinase [EC:2.7.4.3] | (RefSeq) adenylate kinase 5, chloroplastic	Purine metabolism (ko00230)	[F]	Nucleotide transport and metabolism	Adenylate kinase;; Domain of unknown function (DUF1995);; AAA domain	Adenylate kinase 5, chloroplastic OS=Arabidopsis thaliana OX=3702 GN=At5g35170 PE=1 SV=1	F	Nucleotide transport and metabolism	adenylate kinase 5, chloroplastic isoform X1 [Prunus avium]
gene_Pav_sc0000311.1_g700.1.mk	MSTRG.10166.2	5	6	1	23	21	19	0.026308	0.033898	0.002755	0.11563	0.113257	0.107289	0.0246371	2.03118	up	--	--	Biological Process: carbohydrate metabolic process (GO:0005975);; Cellular Component: membrane (GO:0016020);; Molecular Function: hydrolase activity, acting on glycosyl bonds (GO:0016798);;	K07964|0|pmum:103341177|K07964 heparanase [EC:3.2.1.166] | (RefSeq) heparanase-like protein 3	Glycosaminoglycan degradation (ko00531)	--	--	Glycosyl hydrolase family 79, N-terminal domain	Heparanase-like protein 3 OS=Arabidopsis thaliana OX=3702 GN=At5g34940 PE=2 SV=2	G	Carbohydrate transport and metabolism	heparanase-like protein 3 [Prunus avium]
gene_Pav_sc0000311.1_g880.1.br	MSTRG.10166.2	5	6	1	23	21	19	0.026308	0.033898	0.002755	0.11563	0.113257	0.107289	0.0246371	2.03118	up	--	--	--	--	--	--	--	Late embryogenesis abundant protein	Late embryogenesis abundant protein At1g64065 OS=Arabidopsis thaliana OX=3702 GN=At1g64065 PE=2 SV=1	S	Function unknown	late embryogenesis abundant protein At1g64065-like [Prunus avium]
gene_Pav_sc0000323.1_g170.1.mk	MSTRG.10166.2	5	6	1	23	21	19	0.026308	0.033898	0.002755	0.11563	0.113257	0.107289	0.0246371	2.03118	up	--	--	--	--	--	--	--	Embryo-specific protein 3, (ATS3)	Embryo-specific protein ATS3A OS=Arabidopsis thaliana OX=3702 GN=ATS3A PE=1 SV=1	S	Function unknown	embryo-specific protein ATS3A-like [Prunus avium]
gene_Pav_sc0000323.1_g210.1.mk	MSTRG.10166.2	5	6	1	23	21	19	0.026308	0.033898	0.002755	0.11563	0.113257	0.107289	0.0246371	2.03118	up	--	--	Molecular Function: chitinase activity (GO:0004568);; Cellular Component: extracellular region (GO:0005576);; Biological Process: carbohydrate metabolic process (GO:0005975);; Biological Process: chitin catabolic process (GO:0006032);; Molecular Function: chitin binding (GO:0008061);;	--	--	--	--	--	Chitinase 2 OS=Tulipa bakeri OX=110455 PE=1 SV=1	G	Carbohydrate transport and metabolism	chitinase 2-like [Prunus avium]
gene_Pav_sc0000323.1_g260.1.mk	MSTRG.10166.2	5	6	1	23	21	19	0.026308	0.033898	0.002755	0.11563	0.113257	0.107289	0.0246371	2.03118	up	[T]	Signal transduction mechanisms	Molecular Function: phosphorelay sensor kinase activity (GO:0000155);; Biological Process: phosphorelay signal transduction system (GO:0000160);; Molecular Function: protein serine/threonine kinase activity (GO:0004674);; Molecular Function: ATP binding (GO:0005524);; Cellular Component: vacuole (GO:0005773);; Biological Process: phototropism (GO:0009638);; Biological Process: blue light signalin…	K20715|0|pper:PRUPE_ppa000777mg|K20715 phototropin [EC:2.7.11.1] | (RefSeq) hypothetical protein	--	--	--	Protein kinase domain;; PAS domain;; Protein tyrosine kinase;; PAS fold;; PAS fold	Phototropin-1 OS=Arabidopsis thaliana OX=3702 GN=PHOT1 PE=1 SV=1	T	Signal transduction mechanisms	phototropin-1 [Prunus avium]
gene_Pav_sc0000323.1_g390.1.mk	MSTRG.10166.2	5	6	1	23	21	19	0.026308	0.033898	0.002755	0.11563	0.113257	0.107289	0.0246371	2.03118	up	[L]	Replication, recombination and repair	Molecular Function: recombinase activity (GO:0000150);; Molecular Function: four-way junction DNA binding (GO:0000400);; Biological Process: meiotic DNA recombinase assembly (GO:0000707);; Molecular Function: double-stranded DNA binding (GO:0003690);; Molecular Function: single-stranded DNA binding (GO:0003697);; Molecular Function: endodeoxyribonuclease activity (GO:0004520);; Molecular Function…	K10869|0|pmum:103324670|K10869 RAD51-like protein 1 | (RefSeq) DNA repair protein RAD51 homolog 2	Homologous recombination (ko03440)	[L]	Replication, recombination and repair	Rad51;; AAA domain;; KaiC;; recA bacterial DNA recombination protein	DNA repair protein RAD51 homolog 2 OS=Arabidopsis thaliana OX=3702 GN=RAD51B PE=2 SV=2	L	Replication, recombination and repair	DNA repair protein RAD51 homolog 2 isoform X1 [Prunus avium]
gene_Pav_sc0000323.1_g980.1.br	MSTRG.10166.2	5	6	1	23	21	19	0.026308	0.033898	0.002755	0.11563	0.113257	0.107289	0.0246371	2.03118	up	--	--	--	--	--	--	--	--	Sulfite exporter TauE/SafE family protein 3 OS=Arabidopsis thaliana OX=3702 GN=At2g25737 PE=2 SV=1	S	Function unknown	PREDICTED: NAC domain-containing protein 45-like isoform X2 [Prunus mume]
gene_Pav_sc0000326.1_g010.1.br	MSTRG.10166.2	5	6	1	23	21	19	0.026308	0.033898	0.002755	0.11563	0.113257	0.107289	0.0246371	2.03118	up	--	--	--	--	--	[R]	General function prediction only	--	Putative ribonuclease H protein At1g65750 OS=Arabidopsis thaliana OX=3702 GN=At1g65750 PE=3 SV=1	S	Function unknown	uncharacterized protein LOC110750423 [Prunus avium]
gene_Pav_sc0000326.1_g040.1.mk	MSTRG.10166.2	5	6	1	23	21	19	0.026308	0.033898	0.002755	0.11563	0.113257	0.107289	0.0246371	2.03118	up	--	--	--	--	--	--	--	Stigma-specific protein, Stig1	Stigma-specific STIG1-like protein 4 OS=Arabidopsis thaliana OX=3702 GN=KRS PE=2 SV=1	S	Function unknown	hypothetical protein PRUPE_4G221300 [Prunus persica]
gene_Pav_sc0000326.1_g050.1.br	MSTRG.10166.2	5	6	1	23	21	19	0.026308	0.033898	0.002755	0.11563	0.113257	0.107289	0.0246371	2.03118	up	--	--	--	--	--	--	--	--	--	--	--	uncharacterized protein LOC110752819 isoform X4 [Prunus avium]
gene_Pav_sc0000326.1_g060.1.br	MSTRG.10166.2	5	6	1	23	21	19	0.026308	0.033898	0.002755	0.11563	0.113257	0.107289	0.0246371	2.03118	up	--	--	Molecular Function: calcium ion binding (GO:0005509);;	--	--	--	--	--	--	--	--	serine/threonine protein phosphatase 2A regulatory subunit B&apos;&apos;beta-like [Prunus avium]
gene_Pav_sc0000326.1_g070.1.mk	MSTRG.10166.2	5	6	1	23	21	19	0.026308	0.033898	0.002755	0.11563	0.113257	0.107289	0.0246371	2.03118	up	[F]	Nucleotide transport and metabolism	Molecular Function: aspartate carbamoyltransferase activity (GO:0004070);; Cellular Component: cytosol (GO:0005829);; Biological Process: 'de novo' pyrimidine nucleobase biosynthetic process (GO:0006207);; Biological Process: cellular amino acid metabolic process (GO:0006520);; Cellular Component: chloroplast stroma (GO:0009570);; Molecular Function: amino acid binding (GO:0016597);;	K00609|0|pper:PRUPE_ppa006647mg|K00609 aspartate carbamoyltransferase catalytic subunit [EC:2.1.3.2] | (RefSeq) hypothetical protein	Pyrimidine metabolism (ko00240);; Alanine, aspartate and glutamate metabolism (ko00250)	[R]	General function prediction only	Aspartate/ornithine carbamoyltransferase, carbamoyl-P binding domain;; Aspartate/ornithine carbamoyltransferase, Asp/Orn binding domain	Aspartate carbamoyltransferase 2, chloroplastic OS=Pisum sativum OX=3888 GN=PYRB2 PE=2 SV=1	F	Nucleotide transport and metabolism	aspartate carbamoyltransferase, chloroplastic [Prunus avium]
gene_Pav_sc0000326.1_g080.1.mk	MSTRG.10166.2	5	6	1	23	21	19	0.026308	0.033898	0.002755	0.11563	0.113257	0.107289	0.0246371	2.03118	up	[P]	Inorganic ion transport and metabolism	Biological Process: tRNA wobble position uridine thiolation (GO:0002143);; Molecular Function: thiosulfate sulfurtransferase activity (GO:0004792);; Molecular Function: ATP binding (GO:0005524);; Cellular Component: cytosol (GO:0005829);; Biological Process: Mo-molybdopterin cofactor biosynthetic process (GO:0006777);; Biological Process: protein adenylylation (GO:0018117);; Biological Process: e…	K11996|0|pmum:103326531|K11996 adenylyltransferase and sulfurtransferase [EC:2.7.7.80 2.8.1.11] | (RefSeq) adenylyltransferase and sulfurtransferase MOCS3	Sulfur relay system (ko04122)	[H]	Coenzyme transport and metabolism	ThiF family;; Rhodanese-like domain	Adenylyltransferase and sulfurtransferase MOCS3 OS=Arabidopsis thaliana OX=3702 GN=MOCS3 PE=2 SV=1	P	Inorganic ion transport and metabolism	adenylyltransferase and sulfurtransferase MOCS3 [Prunus avium]
gene_Pav_sc0000326.1_g090.1.mk	MSTRG.10166.2	5	6	1	23	21	19	0.026308	0.033898	0.002755	0.11563	0.113257	0.107289	0.0246371	2.03118	up	--	--	Molecular Function: nucleotide binding (GO:0000166);; Molecular Function: nucleic acid binding (GO:0003676);;	--	--	--	--	RNA recognition motif. (a.k.a. RRM, RBD, or RNP domain)	--	S	Function unknown	RNA-binding protein 48 [Prunus avium]
gene_Pav_sc0000326.1_g100.1.mk	MSTRG.10166.2	5	6	1	23	21	19	0.026308	0.033898	0.002755	0.11563	0.113257	0.107289	0.0246371	2.03118	up	--	--	Cellular Component: integral component of membrane (GO:0016021);;	--	--	--	--	Ribosomal protein L31	--	S	Function unknown	PREDICTED: uncharacterized protein LOC103326529 [Prunus mume]
gene_Pav_sc0000326.1_g110.1.mk	MSTRG.10166.2	5	6	1	23	21	19	0.026308	0.033898	0.002755	0.11563	0.113257	0.107289	0.0246371	2.03118	up	[F]	Nucleotide transport and metabolism	Molecular Function: GDP-D-glucose phosphorylase activity (GO:0080048);;	K14190|0|pper:PRUPE_ppa005736mg|K14190 GDP-L-galactose phosphorylase [EC:2.7.7.69] | (RefSeq) hypothetical protein	Ascorbate and aldarate metabolism (ko00053)	[R]	General function prediction only	Domain of unknown function (DUF4922)	GDP-L-galactose phosphorylase 1 OS=Arabidopsis thaliana OX=3702 GN=VTC2 PE=1 SV=1	S	Function unknown	GDP-L-galactose phosphorylase 2 [Prunus avium]
gene_Pav_sc0000326.1_g130.1.mk	MSTRG.10166.2	5	6	1	23	21	19	0.026308	0.033898	0.002755	0.11563	0.113257	0.107289	0.0246371	2.03118	up	[R]	General function prediction only	Molecular Function: peroxidase activity (GO:0004601);; Cellular Component: integral component of membrane (GO:0016021);; Biological Process: cellular oxidant detoxification (GO:0098869);;	K09775|1.19068e-82|pper:PRUPE_ppa012498mg|K09775 uncharacterized protein | (RefSeq) hypothetical protein	--	--	--	Divergent PAP2 family	--	S	Function unknown	uncharacterized protein LOC18778359 [Prunus persica]
gene_Pav_sc0000326.1_g140.1.mk	MSTRG.10166.2	5	6	1	23	21	19	0.026308	0.033898	0.002755	0.11563	0.113257	0.107289	0.0246371	2.03118	up	[O]	Posttranslational modification, protein turnover, chaperones	Cellular Component: membrane (GO:0016020);;	K17081|0|pmum:103326525|K17081 prohibitin 2 | (RefSeq) prohibitin-1, mitochondrial-like	--	[O]	Posttranslational modification, protein turnover, chaperones	SPFH domain / Band 7 family	Prohibitin-1, mitochondrial OS=Arabidopsis thaliana OX=3702 GN=PHB1 PE=1 SV=1	O	Posttranslational modification, protein turnover, chaperones	hypothetical protein PRUPE_4G220500 [Prunus persica]
gene_Pav_sc0000326.1_g150.1.mk	MSTRG.10166.2	5	6	1	23	21	19	0.026308	0.033898	0.002755	0.11563	0.113257	0.107289	0.0246371	2.03118	up	--	--	Cellular Component: condensed chromosome (GO:0000793);; Biological Process: mitotic cell cycle (GO:0007067);; Biological Process: chromosome condensation (GO:0030261);;	K06676|0|pmum:103326524|K06676 condensin complex subunit 2 | (RefSeq) condensin complex subunit 2-like	--	[BD]	Chromatin structure and dynamics;; Cell cycle control, cell division, chromosome partitioning	Condensin complex subunit 2	Condensin complex subunit 2 OS=Arabidopsis thaliana OX=3702 GN=CAPH PE=1 SV=1	BD	Chromatin structure and dynamics;; Cell cycle control, cell division, chromosome partitioning	condensin complex subunit 2-like [Prunus avium]
gene_Pav_sc0000326.1_g160.1.mk	MSTRG.10166.2	5	6	1	23	21	19	0.026308	0.033898	0.002755	0.11563	0.113257	0.107289	0.0246371	2.03118	up	--	--	Cellular Component: integral component of membrane (GO:0016021);;	--	--	--	--	Cotton fibre expressed protein;; Domain of unknown function (DUF4408)	--	S	Function unknown	hypothetical protein PRUPE_4G220200 [Prunus persica]
gene_Pav_sc0000326.1_g170.1.mk	MSTRG.10166.2	5	6	1	23	21	19	0.026308	0.033898	0.002755	0.11563	0.113257	0.107289	0.0246371	2.03118	up	--	--	--	--	--	--	--	F-box associated domain	--	--	--	LOW QUALITY PROTEIN: putative F-box protein At1g47790 [Prunus avium]
gene_Pav_sc0000326.1_g180.1.mk	MSTRG.10166.2	5	6	1	23	21	19	0.026308	0.033898	0.002755	0.11563	0.113257	0.107289	0.0246371	2.03118	up	--	--	--	K18134|1.42991e-08|gra:105781054|K18134 protein O-GlcNAc transferase [EC:2.4.1.255] | (RefSeq) uncharacterized LOC105781054	Other types of O-glycan biosynthesis (ko00514)	--	--	--	--	--	--	hypothetical protein PRUPE_4G220000 [Prunus persica]
gene_Pav_sc0000326.1_g190.1.mk	MSTRG.10166.2	5	6	1	23	21	19	0.026308	0.033898	0.002755	0.11563	0.113257	0.107289	0.0246371	2.03118	up	--	--	Cellular Component: integral component of membrane (GO:0016021);; Molecular Function: transferase activity, transferring glycosyl groups (GO:0016757);;	K18207|1.00769e-32|pxb:103951460|K18207 protein O-mannose beta-1,4-N-acetylglucosaminyltransferase [EC:2.4.1.312] | (RefSeq) protein O-linked-mannose beta-1,4-N-acetylglucosaminyltransferase 2-like	--	[S]	Function unknown	--	--	S	Function unknown	PREDICTED: protein O-linked-mannose beta-1,4-N-acetylglucosaminyltransferase 2-like [Pyrus x bretschneideri]
gene_Pav_sc0000334.1_g930.1.mk	MSTRG.10166.2	5	6	1	23	21	19	0.026308	0.033898	0.002755	0.11563	0.113257	0.107289	0.0246371	2.03118	up	--	--	--	--	--	--	--	--	Protein LNK1 OS=Arabidopsis thaliana OX=3702 GN=LNK1 PE=1 SV=1	S	Function unknown	protein LNK1 isoform X2 [Prunus avium]
gene_Pav_sc0000348.1_g1100.1.mk	MSTRG.10166.2	5	6	1	23	21	19	0.026308	0.033898	0.002755	0.11563	0.113257	0.107289	0.0246371	2.03118	up	--	--	Cellular Component: nucleolus (GO:0005730);; Cellular Component: vacuolar membrane (GO:0005774);; Cellular Component: endoplasmic reticulum membrane (GO:0005789);; Cellular Component: Golgi apparatus (GO:0005794);; Cellular Component: plant-type cell wall (GO:0009505);; Cellular Component: plasmodesma (GO:0009506);; Biological Process: plant-type cell wall organization (GO:0009664);; Biological P…	K12670|0|pmum:103340039|K12670 oligosaccharyltransferase complex subunit beta | (RefSeq) dolichyl-diphosphooligosaccharide--protein glycosyltransferase 48 kDa subunit-like	N-Glycan biosynthesis (ko00510);; Protein processing in endoplasmic reticulum (ko04141)	[O]	Posttranslational modification, protein turnover, chaperones	Oligosaccharyltransferase 48 kDa subunit beta	Dolichyl-diphosphooligosaccharide--protein glycosyltransferase 48 kDa subunit OS=Arabidopsis thaliana OX=3702 GN=OST48 PE=2 SV=1	S	Function unknown	dolichyl-diphosphooligosaccharide--protein glycosyltransferase 48 kDa subunit isoform X2 [Prunus persica]
gene_Pav_sc0000348.1_g540.1.mk	MSTRG.10166.2	5	6	1	23	21	19	0.026308	0.033898	0.002755	0.11563	0.113257	0.107289	0.0246371	2.03118	up	--	--	Biological Process: carbohydrate metabolic process (GO:0005975);; Molecular Function: glucan endo-1,3-beta-D-glucosidase activity (GO:0042973);;	--	--	--	--	Dof domain, zinc finger;; Glycosyl hydrolases family 17;; Glycosyl hydrolases family 17	Putative glucan endo-1,3-beta-glucosidase GVI (Fragment) OS=Hordeum vulgare OX=4513 PE=3 SV=1	K	Transcription	PREDICTED: putative glucan endo-1,3-beta-glucosidase GVI [Prunus mume]
gene_Pav_sc0000351.1_g440.1.mk	MSTRG.10166.2	5	6	1	23	21	19	0.026308	0.033898	0.002755	0.11563	0.113257	0.107289	0.0246371	2.03118	up	[J]	Translation, ribosomal structure and biogenesis	Cellular Component: mitochondrion (GO:0005739);;	--	--	[S]	Function unknown	Ribosomal silencing factor during starvation	Protein Iojap-related, mitochondrial OS=Arabidopsis thaliana OX=3702 GN=At1g67620 PE=2 SV=1	S	Function unknown	PREDICTED: protein Iojap-related, mitochondrial [Prunus mume]
gene_Pav_sc0000354.1_g100.1.mk	MSTRG.10166.2	5	6	1	23	21	19	0.026308	0.033898	0.002755	0.11563	0.113257	0.107289	0.0246371	2.03118	up	--	--	Cellular Component: Golgi apparatus (GO:0005794);; Biological Process: intracellular protein transport (GO:0006886);; Molecular Function: protein transporter activity (GO:0008565);; Biological Process: vesicle-mediated transport (GO:0016192);; Cellular Component: clathrin adaptor complex (GO:0030131);;	K12391|0|pmum:103321725|K12391 AP-1 complex subunit gamma-1 | (RefSeq) AP-1 complex subunit gamma-2-like	--	[U]	Intracellular trafficking, secretion, and vesicular transport	Adaptin N terminal region;; Adaptin C-terminal domain;; non-SMC mitotic condensation complex subunit 1	AP-1 complex subunit gamma-2 OS=Arabidopsis thaliana OX=3702 GN=At1g60070 PE=1 SV=2	U	Intracellular trafficking, secretion, and vesicular transport	AP-1 complex subunit gamma-2-like isoform X4 [Prunus avium]
gene_Pav_sc0000354.1_g300.1.mk	MSTRG.10166.2	5	6	1	23	21	19	0.026308	0.033898	0.002755	0.11563	0.113257	0.107289	0.0246371	2.03118	up	[C]	Energy production and conversion	Molecular Function: oxidoreductase activity, acting on the aldehyde or oxo group of donors, NAD or NADP as acceptor (GO:0016620);; Biological Process: oxidation-reduction process (GO:0055114);;	K00128|0|pmum:103321739|K00128 aldehyde dehydrogenase (NAD+) [EC:1.2.1.3] | (RefSeq) aldehyde dehydrogenase family 2 member B7, mitochondrial	Glycolysis / Gluconeogenesis (ko00010);; Pentose and glucuronate interconversions (ko00040);; Ascorbate and aldarate metabolism (ko00053);; Fatty acid degradation (ko00071);; Valine, leucine and isoleucine degradation (ko00280);; Lysine degradation (ko00310);; Arginine and proline metabolism (ko00330);; Histidine metabolism (ko00340);; Tryptophan metabolism (ko00380);; beta-Alanine metabolism (ko…	[C]	Energy production and conversion	Aldehyde dehydrogenase family	Aldehyde dehydrogenase family 2 member B7, mitochondrial OS=Arabidopsis thaliana OX=3702 GN=ALDH2B7 PE=1 SV=2	C	Energy production and conversion	aldehyde dehydrogenase family 2 member B7, mitochondrial [Prunus avium]
gene_Pav_sc0000354.1_g460.1.mk	MSTRG.10166.2	5	6	1	23	21	19	0.026308	0.033898	0.002755	0.11563	0.113257	0.107289	0.0246371	2.03118	up	--	--	--	--	--	--	--	BURP domain	Polygalacturonase 1 beta-like protein 3 OS=Arabidopsis thaliana OX=3702 GN=PGL3 PE=2 SV=2	S	Function unknown	polygalacturonase 1 beta-like protein 3 [Prunus avium]
gene_Pav_sc0000354.1_g470.1.mk	MSTRG.10166.2	5	6	1	23	21	19	0.026308	0.033898	0.002755	0.11563	0.113257	0.107289	0.0246371	2.03118	up	[L]	Replication, recombination and repair	--	K07466|2.2067e-92|pper:PRUPE_ppa013186mg|K07466 replication factor A1 | (RefSeq) hypothetical protein	DNA replication (ko03030);; Nucleotide excision repair (ko03420);; Mismatch repair (ko03430);; Homologous recombination (ko03440)	--	--	--	Uncharacterized protein At4g28440 OS=Arabidopsis thaliana OX=3702 GN=At4g28440 PE=1 SV=1	S	Function unknown	uncharacterized protein At4g28440 [Prunus persica]
gene_Pav_sc0000354.1_g490.1.mk	MSTRG.10166.2	5	6	1	23	21	19	0.026308	0.033898	0.002755	0.11563	0.113257	0.107289	0.0246371	2.03118	up	--	--	Molecular Function: DNA binding (GO:0003677);;	K09422|9.06573e-51|pmum:103321763|K09422 myb proto-oncogene protein, plant | (RefSeq) transcription factor WER-like	--	[K]	Transcription	Myb-like DNA-binding domain	Transcription factor WER OS=Arabidopsis thaliana OX=3702 GN=WER PE=1 SV=1	K	Transcription	transcription factor WER-like [Prunus avium]
gene_Pav_sc0000354.1_g500.1.mk	MSTRG.10166.2	5	6	1	23	21	19	0.026308	0.033898	0.002755	0.11563	0.113257	0.107289	0.0246371	2.03118	up	[P]	Inorganic ion transport and metabolism	Molecular Function: carbonate dehydratase activity (GO:0004089);; Molecular Function: zinc ion binding (GO:0008270);; Biological Process: carbon utilization (GO:0015976);;	K01673|1.25395e-180|pmum:103321764|K01673 carbonic anhydrase [EC:4.2.1.1] | (RefSeq) carbonic anhydrase 2-like	Nitrogen metabolism (ko00910)	[P]	Inorganic ion transport and metabolism	Carbonic anhydrase	Carbonic anhydrase, chloroplastic OS=Nicotiana tabacum OX=4097 PE=2 SV=1	P	Inorganic ion transport and metabolism	carbonic anhydrase 2-like isoform X1 [Prunus avium]
gene_Pav_sc0000354.1_g680.1.mk	MSTRG.10166.2	5	6	1	23	21	19	0.026308	0.033898	0.002755	0.11563	0.113257	0.107289	0.0246371	2.03118	up	--	--	Molecular Function: DNA binding (GO:0003677);; Molecular Function: GTP binding (GO:0005525);; Cellular Component: nucleus (GO:0005634);; Cellular Component: Golgi apparatus (GO:0005794);; Biological Process: regulation of transcription, DNA-templated (GO:0006355);; Biological Process: small GTPase mediated signal transduction (GO:0007264);; Biological Process: auxin-activated signaling pathway (G…	K07937|5.36207e-20|zma:103640874|K07937 ADP-ribosylation factor 1 | (RefSeq) GRMZM2G011355; ADP-ribosylation factor 1-like	Endocytosis (ko04144)	[U]	Intracellular trafficking, secretion, and vesicular transport	ADP-ribosylation factor family	ADP-ribosylation factor 1 OS=Salix bakko OX=72444 GN=ARF1 PE=2 SV=3	S	Function unknown	LOW QUALITY PROTEIN: ADP-ribosylation factor [Arachis ipaensis]
gene_Pav_sc0000354.1_g810.1.mk	MSTRG.10166.2	5	6	1	23	21	19	0.026308	0.033898	0.002755	0.11563	0.113257	0.107289	0.0246371	2.03118	up	--	--	--	--	--	--	--	Kelch motif;; Kelch motif;; F-box domain	F-box/kelch-repeat protein At1g23390 OS=Arabidopsis thaliana OX=3702 GN=At1g23390 PE=2 SV=1	S	Function unknown	F-box/kelch-repeat protein At1g23390 [Prunus avium]
gene_Pav_sc0000354.1_g820.1.mk	MSTRG.10166.2	5	6	1	23	21	19	0.026308	0.033898	0.002755	0.11563	0.113257	0.107289	0.0246371	2.03118	up	[K]	Transcription	Molecular Function: protein serine/threonine kinase activity (GO:0004674);; Molecular Function: ATP binding (GO:0005524);; Biological Process: protein phosphorylation (GO:0006468);; Cellular Component: integral component of membrane (GO:0016021);;	--	--	--	--	Leucine rich repeat N-terminal domain	Protein NSP-INTERACTING KINASE 3 OS=Arabidopsis thaliana OX=3702 GN=NIK3 PE=1 SV=1	T	Signal transduction mechanisms	protein NSP-INTERACTING KINASE 3 isoform X1 [Prunus avium]
gene_Pav_sc0000355.1_g300.1.mk	MSTRG.10166.2	5	6	1	23	21	19	0.026308	0.033898	0.002755	0.11563	0.113257	0.107289	0.0246371	2.03118	up	--	--	Molecular Function: chaperone binding (GO:0051087);;	--	--	[T]	Signal transduction mechanisms	BAG domain	BAG family molecular chaperone regulator 1 OS=Arabidopsis thaliana OX=3702 GN=BAG1 PE=1 SV=1	O	Posttranslational modification, protein turnover, chaperones	BAG family molecular chaperone regulator 1-like [Prunus avium]
gene_Pav_sc0000358.1_g300.1.mk	MSTRG.10166.2	5	6	1	23	21	19	0.026308	0.033898	0.002755	0.11563	0.113257	0.107289	0.0246371	2.03118	up	--	--	Cellular Component: chloroplast thylakoid membrane (GO:0009535);; Biological Process: chloroplast organization (GO:0009658);; Cellular Component: integral component of membrane (GO:0016021);; Biological Process: positive regulation of transcription, DNA-templated (GO:0045893);;	--	--	--	--	Protein of unknown function (DUF1118)	--	S	Function unknown	uncharacterized protein LOC110753336 [Prunus avium]
gene_Pav_sc0000358.1_g370.1.mk	MSTRG.10166.2	5	6	1	23	21	19	0.026308	0.033898	0.002755	0.11563	0.113257	0.107289	0.0246371	2.03118	up	--	--	--	K18635|1.43427e-57|pmum:103338561|K18635 protein SPIRAL1 and related proteins | (RefSeq) protein SPIRAL1-like 3	--	--	--	--	Protein SPIRAL1-like 1 OS=Arabidopsis thaliana OX=3702 GN=SP1L1 PE=2 SV=1	S	Function unknown	protein SPIRAL1-like 3 isoform X1 [Prunus avium]
gene_Pav_sc0000358.1_g610.1.mk	MSTRG.10166.2	5	6	1	23	21	19	0.026308	0.033898	0.002755	0.11563	0.113257	0.107289	0.0246371	2.03118	up	[M]	Cell wall/membrane/envelope biogenesis	Molecular Function: glycogenin glucosyltransferase activity (GO:0008466);; Molecular Function: intramolecular transferase activity (GO:0016866);; Biological Process: cellulose biosynthetic process (GO:0030244);;	K13379|0|pper:PRUPE_ppa007588mg|K13379 reversibly glycosylated polypeptide / UDP-arabinopyranose mutase [EC:2.4.1.- 5.4.99.30] | (RefSeq) hypothetical protein	Amino sugar and nucleotide sugar metabolism (ko00520)	--	--	Reversibly glycosylated polypeptide	Probable UDP-arabinopyranose mutase 1 OS=Pisum sativum OX=3888 GN=UPTG PE=1 SV=1	O	Posttranslational modification, protein turnover, chaperones	alpha-1,4-glucan-protein synthase [UDP-forming] 2 [Prunus avium]
gene_Pav_sc0000358.1_g890.1.mk	MSTRG.10166.2	5	6	1	23	21	19	0.026308	0.033898	0.002755	0.11563	0.113257	0.107289	0.0246371	2.03118	up	--	--	Cellular Component: cytoplasm (GO:0005737);; Cellular Component: integral component of membrane (GO:0016021);; Molecular Function: transferase activity, transferring glycosyl groups (GO:0016757);;	--	--	--	--	GDP-fucose protein O-fucosyltransferase	O-fucosyltransferase 34 OS=Arabidopsis thaliana OX=3702 GN=OFUT34 PE=2 SV=1	S	Function unknown	uncharacterized protein At1g04910-like [Prunus avium]
gene_Pav_sc0000358.1_g950.1.mk	MSTRG.10166.2	5	6	1	23	21	19	0.026308	0.033898	0.002755	0.11563	0.113257	0.107289	0.0246371	2.03118	up	[T]	Signal transduction mechanisms	Molecular Function: DNA binding (GO:0003677);;	K11274|0|pper:PRUPE_ppa020587mg|K11274 chromosome transmission fidelity protein 4 | (RefSeq) hypothetical protein	--	[R]	General function prediction only	Minichromosome loss protein, Mcl1, middle region;; WD domain, G-beta repeat;; Anaphase-promoting complex subunit 4 WD40 domain;; Eukaryotic translation initiation factor eIF2A	Protein Mut11 OS=Chlamydomonas reinhardtii OX=3055 GN=Mut11 PE=2 SV=1	S	Function unknown	WD repeat and HMG-box DNA-binding protein 1 [Prunus avium]
gene_Pav_sc0000359.1_g380.1.mk	MSTRG.10166.2	5	6	1	23	21	19	0.026308	0.033898	0.002755	0.11563	0.113257	0.107289	0.0246371	2.03118	up	[K]	Transcription	Biological Process: spliceosomal snRNP assembly (GO:0000387);; Molecular Function: RNA binding (GO:0003723);; Cellular Component: U1 snRNP (GO:0005685);; Cellular Component: nucleolus (GO:0005730);; Cellular Component: small nucleolar ribonucleoprotein complex (GO:0005732);; Cellular Component: cytosol (GO:0005829);; Cellular Component: viral nucleocapsid (GO:0019013);; Cellular Component: cataly…	K11098|4.41041e-49|pper:PRUPE_ppa014039mg|K11098 small nuclear ribonucleoprotein F | (RefSeq) hypothetical protein	Spliceosome (ko03040)	[A]	RNA processing and modification	LSM domain	Probable small nuclear ribonucleoprotein F OS=Arabidopsis thaliana OX=3702 GN=At4g30220 PE=3 SV=1	K	Transcription	probable small nuclear ribonucleoprotein F [Prunus persica]
gene_Pav_sc0000359.1_g520.1.mk	MSTRG.10166.2	5	6	1	23	21	19	0.026308	0.033898	0.002755	0.11563	0.113257	0.107289	0.0246371	2.03118	up	[G]	Carbohydrate transport and metabolism	Molecular Function: monooxygenase activity (GO:0004497);; Cellular Component: plastid (GO:0009536);; Biological Process: photorespiration (GO:0009853);; Biological Process: carbon fixation (GO:0015977);; Biological Process: photosynthesis (GO:0015979);; Molecular Function: ribulose-bisphosphate carboxylase activity (GO:0016984);; Biological Process: oxidation-reduction process (GO:0055114);;	K01602|6.33242e-113|pper:PRUPE_ppa012300mg|K01602 ribulose-bisphosphate carboxylase small chain [EC:4.1.1.39] | (RefSeq) hypothetical protein	Glyoxylate and dicarboxylate metabolism (ko00630);; Carbon fixation in photosynthetic organisms (ko00710);; Carbon metabolism (ko01200)	--	--	Ribulose bisphosphate carboxylase, small chain	Ribulose bisphosphate carboxylase small chain, chloroplastic OS=Marchantia paleacea OX=56867 GN=RBCS PE=2 SV=1	C	Energy production and conversion	ribulose bisphosphate carboxylase small chain clone 512-like [Prunus avium]
gene_Pav_sc0000362.1_g080.1.mk	MSTRG.10166.2	5	6	1	23	21	19	0.026308	0.033898	0.002755	0.11563	0.113257	0.107289	0.0246371	2.03118	up	[G]	Carbohydrate transport and metabolism	Molecular Function: transporter activity (GO:0005215);; Biological Process: transport (GO:0006810);; Cellular Component: integral component of membrane (GO:0016021);;	K09872|0|pper:PRUPE_ppa009630mg|K09872 aquaporin PIP | (RefSeq) hypothetical protein	--	[G]	Carbohydrate transport and metabolism	Major intrinsic protein	Probable aquaporin PIP2-5 OS=Arabidopsis thaliana OX=3702 GN=PIP2-5 PE=1 SV=1	G	Carbohydrate transport and metabolism	probable aquaporin PIP2-5 [Prunus avium]
gene_Pav_sc0000363.1_g100.1.mk	MSTRG.10166.2	5	6	1	23	21	19	0.026308	0.033898	0.002755	0.11563	0.113257	0.107289	0.0246371	2.03118	up	[N]	Cell motility	Cellular Component: integral component of membrane (GO:0016021);; Molecular Function: transferase activity (GO:0016740);;	K13680|0|pmum:103339745|K13680 beta-mannan synthase [EC:2.4.1.32] | (RefSeq) glucomannan 4-beta-mannosyltransferase 9	--	--	--	Glycosyltransferase like family 2;; Glycosyl transferase family group 2;; Glycosyl transferase family 2;; Glycosyl transferase family 21	Glucomannan 4-beta-mannosyltransferase 9 OS=Arabidopsis thaliana OX=3702 GN=CSLA9 PE=2 SV=1	M	Cell wall/membrane/envelope biogenesis	glucomannan 4-beta-mannosyltransferase 9-like [Prunus avium]
gene_Pav_sc0000363.1_g220.1.mk	MSTRG.10166.2	5	6	1	23	21	19	0.026308	0.033898	0.002755	0.11563	0.113257	0.107289	0.0246371	2.03118	up	[L]	Replication, recombination and repair	--	--	--	--	--	RRM in Demeter;; Permuted single zf-CXXC unit	Transcriptional activator DEMETER OS=Arabidopsis thaliana OX=3702 GN=DME PE=1 SV=2	L	Replication, recombination and repair	protein ROS1 [Prunus avium]
gene_Pav_sc0000363.1_g270.1.mk	MSTRG.10166.2	5	6	1	23	21	19	0.026308	0.033898	0.002755	0.11563	0.113257	0.107289	0.0246371	2.03118	up	--		Molecular Function: protein serine/threonine kinase activity (GO:0004674);; Molecular Function: ATP binding (GO:0005524);; Biological Process: protein phosphorylation (GO:0006468);;	K14510|0|pmum:103339734|K14510 serine/threonine-protein kinase CTR1 [EC:2.7.11.1] | (RefSeq) serine/threonine-protein kinase CTR1	Plant hormone signal transduction (ko04075)	[T]	Signal transduction mechanisms	Ethylene-responsive protein kinase Le-CTR1;; Protein tyrosine kinase;; Protein kinase domain	Serine/threonine-protein kinase CTR1 OS=Arabidopsis thaliana OX=3702 GN=CTR1 PE=1 SV=1	T	Signal transduction mechanisms	serine/threonine-protein kinase CTR1 [Prunus avium]
gene_Pav_sc0000363.1_g610.1.mk	MSTRG.10166.2	5	6	1	23	21	19	0.026308	0.033898	0.002755	0.11563	0.113257	0.107289	0.0246371	2.03118	up	[S]	Function unknown	--	--	--	--	--	--	IQ domain-containing protein IQM3 OS=Arabidopsis thaliana OX=3702 GN=IQM3 PE=2 SV=1	S	Function unknown	IQ domain-containing protein IQM3-like [Prunus avium]
gene_Pav_sc0000367.1_g150.1.mk	MSTRG.10166.2	5	6	1	23	21	19	0.026308	0.033898	0.002755	0.11563	0.113257	0.107289	0.0246371	2.03118	up	--	--	--	--	--	--	--	Protein of unknown function (DUF632);; Protein of unknown function (DUF630)	Nitrate regulatory gene2 protein OS=Arabidopsis thaliana OX=3702 GN=NRG2 PE=1 SV=1	S	Function unknown	uncharacterized protein LOC110753608 [Prunus avium]
gene_Pav_sc0000367.1_g310.1.mk	MSTRG.10166.2	5	6	1	23	21	19	0.026308	0.033898	0.002755	0.11563	0.113257	0.107289	0.0246371	2.03118	up	--	--	Cellular Component: commitment complex (GO:0000243);; Biological Process: spliceosomal complex assembly (GO:0000245);; Biological Process: spliceosomal snRNP assembly (GO:0000387);; Molecular Function: RNA binding (GO:0003723);; Cellular Component: U5 snRNP (GO:0005682);; Cellular Component: U1 snRNP (GO:0005685);; Cellular Component: U2 snRNP (GO:0005686);; Cellular Component: U4 snRNP (GO:00056…	K11088|9.91058e-69|pper:PRUPE_ppa013274mg|K11088 small nuclear ribonucleoprotein D3 | (RefSeq) hypothetical protein	Spliceosome (ko03040)	[A]	RNA processing and modification	LSM domain	Small nuclear ribonucleoprotein SmD3b OS=Arabidopsis thaliana OX=3702 GN=SMD3B PE=2 SV=1	K	Transcription	small nuclear ribonucleoprotein SmD3b [Prunus persica]
gene_Pav_sc0000370.1_g080.1.mk	MSTRG.10166.2	5	6	1	23	21	19	0.026308	0.033898	0.002755	0.11563	0.113257	0.107289	0.0246371	2.03118	up	[K]	Transcription	Biological Process: defense response (GO:0006952);; Biological Process: signal transduction (GO:0007165);; Molecular Function: ADP binding (GO:0043531);;	--	--	--	--	TIR domain;; NB-ARC domain;; TIR domain;; Leucine Rich repeats (2 copies);; Leucine rich repeat	TMV resistance protein N OS=Nicotiana glutinosa OX=35889 GN=N PE=1 SV=1	S	Function unknown	TMV resistance protein N-like isoform X1 [Prunus avium]
gene_Pav_sc0000370.1_g200.1.mk	MSTRG.10166.2	5	6	1	23	21	19	0.026308	0.033898	0.002755	0.11563	0.113257	0.107289	0.0246371	2.03118	up	--	--	--	--	--	[GMW]	Carbohydrate transport and metabolism;; Cell wall/membrane/envelope biogenesis;; Extracellular structures	Exostosin family	Probable xyloglucan galactosyltransferase GT19 OS=Arabidopsis thaliana OX=3702 GN=GT19 PE=2 SV=1	S	Function unknown	probable xyloglucan galactosyltransferase GT19 [Prunus avium]
gene_Pav_sc0000370.1_g250.1.mk	MSTRG.10166.2	5	6	1	23	21	19	0.026308	0.033898	0.002755	0.11563	0.113257	0.107289	0.0246371	2.03118	up	[G]	Carbohydrate transport and metabolism	Molecular Function: sucrose alpha-glucosidase activity (GO:0004575);; Biological Process: carbohydrate metabolic process (GO:0005975);; Cellular Component: integral component of membrane (GO:0016021);;	K01193|0|pmum:103337231|K01193 beta-fructofuranosidase [EC:3.2.1.26] | (RefSeq) acid beta-fructofuranosidase-like	Galactose metabolism (ko00052);; Starch and sucrose metabolism (ko00500)	[G]	Carbohydrate transport and metabolism	Glycosyl hydrolases family 32 N-terminal domain;; Glycosyl hydrolases family 32 C terminal;; Domain of unknown function (DUF3357)	Acid beta-fructofuranosidase 2, vacuolar OS=Rosa hybrid cultivar OX=128735 PE=2 SV=1	G	Carbohydrate transport and metabolism	Glycoside hydrolase [Parasponia andersonii]
gene_Pav_sc0000370.1_g260.1.mk	MSTRG.10166.2	5	6	1	23	21	19	0.026308	0.033898	0.002755	0.11563	0.113257	0.107289	0.0246371	2.03118	up	[DPM]	Cell cycle control, cell division, chromosome partitioning;; Inorganic ion transport and metabolism;; Cell wall/membrane/envelope biogenesis	Molecular Function: copper ion binding (GO:0005507);; Molecular Function: L-ascorbate oxidase activity (GO:0008447);; Cellular Component: plant-type cell wall (GO:0009505);; Cellular Component: plasmodesma (GO:0009506);; Cellular Component: integral component of membrane (GO:0016021);; Molecular Function: oxidoreductase activity, oxidizing metal ions (GO:0016722);; Cellular Component: anchored co…	--	--	[Q]	Secondary metabolites biosynthesis, transport and catabolism	Multicopper oxidase;; Multicopper oxidase;; Multicopper oxidase	Monocopper oxidase-like protein SKU5 OS=Arabidopsis thaliana OX=3702 GN=SKU5 PE=1 SV=1	Q	Secondary metabolites biosynthesis, transport and catabolism	hypothetical protein MANES_02G035800 [Manihot esculenta]
gene_Pav_sc0000370.1_g660.1.br	MSTRG.10166.2	5	6	1	23	21	19	0.026308	0.033898	0.002755	0.11563	0.113257	0.107289	0.0246371	2.03118	up	[QV]	Secondary metabolites biosynthesis, transport and catabolism;; Defense mechanisms	Molecular Function: monooxygenase activity (GO:0004497);; Molecular Function: iron ion binding (GO:0005506);; Cellular Component: integral component of membrane (GO:0016021);; Molecular Function: oxidoreductase activity, acting on paired donors, with incorporation or reduction of molecular oxygen (GO:0016705);; Molecular Function: heme binding (GO:0020037);; Biological Process: oxidation-reductio…	--	--	[Q]	Secondary metabolites biosynthesis, transport and catabolism	Cytochrome P450	Flavonoid 3&apos;,5&apos;-hydroxylase OS=Solanum melongena OX=4111 GN=CYP75A2 PE=2 SV=1	Q	Secondary metabolites biosynthesis, transport and catabolism	cytochrome P450 76M5-like [Prunus avium]
gene_Pav_sc0000370.1_g900.1.mk	MSTRG.10166.2	5	6	1	23	21	19	0.026308	0.033898	0.002755	0.11563	0.113257	0.107289	0.0246371	2.03118	up	[L]	Replication, recombination and repair	Biological Process: photoreactive repair (GO:0000719);; Molecular Function: deoxyribodipyrimidine photo-lyase activity (GO:0003904);; Biological Process: UV protection (GO:0009650);;	K01669|0|pper:PRUPE_ppa004792mg|K01669 deoxyribodipyrimidine photo-lyase [EC:4.1.99.3] | (RefSeq) hypothetical protein	--	[LT]	Replication, recombination and repair;; Signal transduction mechanisms	DNA photolyase	Deoxyribodipyrimidine photo-lyase OS=Arabidopsis thaliana OX=3702 GN=PHR1 PE=2 SV=1	L	Replication, recombination and repair	deoxyribodipyrimidine photo-lyase isoform X1 [Prunus persica]
gene_Pav_sc0000373.1_g060.1.mk	MSTRG.10166.2	5	6	1	23	21	19	0.026308	0.033898	0.002755	0.11563	0.113257	0.107289	0.0246371	2.03118	up	[J]	Translation, ribosomal structure and biogenesis	Molecular Function: carbon-nitrogen ligase activity, with glutamine as amido-N-donor (GO:0016884);;	K01426|1.37917e-82|pxb:103966262|K01426 amidase [EC:3.5.1.4] | (RefSeq) putative amidase ARB_02965	Arginine and proline metabolism (ko00330);; Phenylalanine metabolism (ko00360);; Tryptophan metabolism (ko00380)	[J]	Translation, ribosomal structure and biogenesis	Amidase	Probable amidase At4g34880 OS=Arabidopsis thaliana OX=3702 GN=At4g34880 PE=2 SV=1	J	Translation, ribosomal structure and biogenesis	hypothetical protein CUMW_249440 [Citrus unshiu]
gene_Pav_sc0000373.1_g490.1.mk	MSTRG.10166.2	5	6	1	23	21	19	0.026308	0.033898	0.002755	0.11563	0.113257	0.107289	0.0246371	2.03118	up	--	--	Molecular Function: ubiquitin-protein transferase activity (GO:0004842);; Cellular Component: nucleus (GO:0005634);; Molecular Function: zinc ion binding (GO:0008270);; Biological Process: protein ubiquitination (GO:0016567);; Biological Process: regulation of defense response (GO:0031347);;	K19042|3.99962e-172|pper:PRUPE_ppa026502mg|K19042 E3 ubiquitin-protein ligase BOI and related proteins [EC:2.3.2.27] | (RefSeq) hypothetical protein	--	[O]	Posttranslational modification, protein turnover, chaperones	Zinc finger, C3HC4 type (RING finger)	Probable BOI-related E3 ubiquitin-protein ligase 3 OS=Arabidopsis thaliana OX=3702 GN=BRG3 PE=1 SV=1	S	Function unknown	probable BOI-related E3 ubiquitin-protein ligase 3 [Prunus avium]
gene_Pav_sc0000375.1_g160.1.mk	MSTRG.10166.2	5	6	1	23	21	19	0.026308	0.033898	0.002755	0.11563	0.113257	0.107289	0.0246371	2.03118	up	--	--	Biological Process: guard cell differentiation (GO:0010052);;	--	--	--	--	Epidermal patterning factor proteins	EPIDERMAL PATTERNING FACTOR-like protein 6 OS=Arabidopsis thaliana OX=3702 GN=EPFL6 PE=1 SV=1	S	Function unknown	EPIDERMAL PATTERNING FACTOR-like protein 6 [Prunus avium]
gene_Pav_sc0000375.1_g200.1.mk	MSTRG.10166.2	5	6	1	23	21	19	0.026308	0.033898	0.002755	0.11563	0.113257	0.107289	0.0246371	2.03118	up	--	--	Molecular Function: transferase activity (GO:0016740);;	--	--	--	--	--	--	S	Function unknown	uncharacterized protein LOC110753888 [Prunus avium]
gene_Pav_sc0000375.1_g570.1.mk	MSTRG.10166.2	5	6	1	23	21	19	0.026308	0.033898	0.002755	0.11563	0.113257	0.107289	0.0246371	2.03118	up	--	--	--	--	--	--	--	Domain of unknown function (DUF4228)	--	S	Function unknown	uncharacterized protein LOC18773742 [Prunus persica]
gene_Pav_sc0000376.1_g580.1.mk	MSTRG.10166.2	5	6	1	23	21	19	0.026308	0.033898	0.002755	0.11563	0.113257	0.107289	0.0246371	2.03118	up	--	--	--	--	--	--	--	--	--	S	Function unknown	uncharacterized protein LOC110753939 isoform X1 [Prunus avium]
gene_Pav_sc0000376.1_g710.1.mk	MSTRG.10166.2	5	6	1	23	21	19	0.026308	0.033898	0.002755	0.11563	0.113257	0.107289	0.0246371	2.03118	up	[F]	Nucleotide transport and metabolism	--	K00858|0|mdm:103427046|K00858 NAD+ kinase [EC:2.7.1.23] | (RefSeq) NAD(H) kinase 1	Nicotinate and nicotinamide metabolism (ko00760)	[G]	Carbohydrate transport and metabolism	ATP-NAD kinase	NAD(H) kinase 1 OS=Arabidopsis thaliana OX=3702 GN=NADK1 PE=1 SV=2	G	Carbohydrate transport and metabolism	NAD(H) kinase 1 isoform X6 [Prunus avium]
gene_Pav_sc0000377.1_g300.1.mk	MSTRG.10166.2	5	6	1	23	21	19	0.026308	0.033898	0.002755	0.11563	0.113257	0.107289	0.0246371	2.03118	up	[V]	Defense mechanisms	--	--	--	[R]	General function prediction only	MatE	Protein DETOXIFICATION 45, chloroplastic OS=Arabidopsis thaliana OX=3702 GN=DTX45 PE=2 SV=2	V	Defense mechanisms	protein DETOXIFICATION 45, chloroplastic isoform X1 [Prunus avium]
gene_Pav_sc0000377.1_g320.1.mk	MSTRG.10166.2	5	6	1	23	21	19	0.026308	0.033898	0.002755	0.11563	0.113257	0.107289	0.0246371	2.03118	up	[M]	Cell wall/membrane/envelope biogenesis	Cellular Component: integral component of membrane (GO:0016021);;	--	--	--	--	LysM domain	LysM domain-containing GPI-anchored protein 2 OS=Arabidopsis thaliana OX=3702 GN=LYM2 PE=1 SV=1	S	Function unknown	lysM domain-containing GPI-anchored protein 2 isoform X1 [Prunus avium]
gene_Pav_sc0000378.1_g010.1.mk	MSTRG.10166.2	5	6	1	23	21	19	0.026308	0.033898	0.002755	0.11563	0.113257	0.107289	0.0246371	2.03118	up	--	--	Molecular Function: DNA binding (GO:0003677);;	--	--	[K]	Transcription	Myb/SANT-like DNA-binding domain;; Myb-like DNA-binding domain;; Alcohol dehydrogenase transcription factor Myb/SANT-like;; Myb-like DNA-binding domain	Trihelix transcription factor GT-2 OS=Arabidopsis thaliana OX=3702 GN=GT-2 PE=2 SV=1	K	Transcription	trihelix transcription factor GT-2-like [Prunus avium]
gene_Pav_sc0000383.1_g1120.1.mk	MSTRG.10166.2	5	6	1	23	21	19	0.026308	0.033898	0.002755	0.11563	0.113257	0.107289	0.0246371	2.03118	up	--	--	Cellular Component: nucleus (GO:0005634);; Biological Process: mRNA processing (GO:0006397);; Biological Process: phloem or xylem histogenesis (GO:0010087);; Biological Process: production of siRNA involved in RNA interference (GO:0030422);; Biological Process: production of miRNAs involved in gene silencing by miRNA (GO:0035196);; Molecular Function: primary miRNA binding (GO:0070878);; Molecula…	K13123|0|pper:PRUPE_ppa000826mg|K13123 G patch domain-containing protein 1 | (RefSeq) hypothetical protein	--	[A]	RNA processing and modification	Protein of unknown function (DUF1604);; Surp module	G patch domain-containing protein TGH OS=Arabidopsis thaliana OX=3702 GN=TGH PE=1 SV=1	S	Function unknown	G patch domain-containing protein TGH [Prunus avium]
gene_Pav_sc0000383.1_g510.1.mk	MSTRG.10166.2	5	6	1	23	21	19	0.026308	0.033898	0.002755	0.11563	0.113257	0.107289	0.0246371	2.03118	up	--	--	Cellular Component: cytoplasm (GO:0005737);; Biological Process: metal ion transport (GO:0030001);; Molecular Function: transition metal ion binding (GO:0046914);; Biological Process: cellular transition metal ion homeostasis (GO:0046916);;	--	--	[P]	Inorganic ion transport and metabolism	--	Heavy metal-associated isoprenylated plant protein 25 OS=Arabidopsis thaliana OX=3702 GN=HIPP25 PE=2 SV=1	S	Function unknown	heavy metal-associated isoprenylated plant protein 25-like [Prunus avium]
gene_Pav_sc0000383.1_g980.1.mk	MSTRG.10166.2	5	6	1	23	21	19	0.026308	0.033898	0.002755	0.11563	0.113257	0.107289	0.0246371	2.03118	up	--	--	Cellular Component: monolayer-surrounded lipid storage body (GO:0012511);; Cellular Component: integral component of membrane (GO:0016021);;	--	--	--	--	Oleosin	Protein CHUP1, chloroplastic OS=Arabidopsis thaliana OX=3702 GN=CHUP1 PE=1 SV=1	S	Function unknown	protein CHUP1, chloroplastic-like [Prunus avium]
gene_Pav_sc0000384.1_g150.1.mk	MSTRG.10166.2	5	6	1	23	21	19	0.026308	0.033898	0.002755	0.11563	0.113257	0.107289	0.0246371	2.03118	up	[E]	Amino acid transport and metabolism	Molecular Function: nucleotide binding (GO:0000166);; Cellular Component: membrane (GO:0016020);;	--	--	[Q]	Secondary metabolites biosynthesis, transport and catabolism	ABC-2 type transporter;; ABC transporter;; ABC-2 family transporter protein	ABC transporter G family member 22 OS=Arabidopsis thaliana OX=3702 GN=ABCG22 PE=1 SV=1	V	Defense mechanisms	ABC transporter G family member 22-like isoform X1 [Prunus avium]
gene_Pav_sc0000395.1_g290.1.mk	MSTRG.10166.2	5	6	1	23	21	19	0.026308	0.033898	0.002755	0.11563	0.113257	0.107289	0.0246371	2.03118	up	[F]	Nucleotide transport and metabolism	Cellular Component: cytoplasm (GO:0005737);; Biological Process: pyrimidine nucleotide biosynthetic process (GO:0006221);; Molecular Function: UMP kinase activity (GO:0033862);; Biological Process: nucleotide phosphorylation (GO:0046939);;	--	--	--	--	Amino acid kinase family;; Myb/SANT-like DNA-binding domain;; Alcohol dehydrogenase transcription factor Myb/SANT-like	Trihelix transcription factor ASIL2 OS=Arabidopsis thaliana OX=3702 GN=ASIL2 PE=1 SV=1	F	Nucleotide transport and metabolism	uncharacterized protein LOC110754236 isoform X1 [Prunus avium]
gene_Pav_sc0000396.1_g1220.1.mk	MSTRG.10166.2	5	6	1	23	21	19	0.026308	0.033898	0.002755	0.11563	0.113257	0.107289	0.0246371	2.03118	up	--	--	Molecular Function: calcium ion binding (GO:0005509);;	--	--	--	--	--	--	S	Function unknown	uncharacterized protein LOC110754341 [Prunus avium]
gene_Pav_sc0000396.1_g1260.1.mk	MSTRG.10166.2	5	6	1	23	21	19	0.026308	0.033898	0.002755	0.11563	0.113257	0.107289	0.0246371	2.03118	up	[R]	General function prediction only	--	--	--	[C]	Energy production and conversion	Aldo/keto reductase family	Perakine reductase OS=Rauvolfia serpentina OX=4060 GN=PR PE=1 SV=1	C	Energy production and conversion	probable aldo-keto reductase 1 isoform X2 [Prunus avium]
gene_Pav_sc0000396.1_g540.1.mk	MSTRG.10166.2	5	6	1	23	21	19	0.026308	0.033898	0.002755	0.11563	0.113257	0.107289	0.0246371	2.03118	up	[T]	Signal transduction mechanisms	Molecular Function: protein serine/threonine kinase activity (GO:0004674);; Molecular Function: ATP binding (GO:0005524);; Biological Process: protein phosphorylation (GO:0006468);;	--	--	[T]	Signal transduction mechanisms	Protein kinase domain;; Protein tyrosine kinase	Phosphoenolpyruvate carboxylase kinase 1 OS=Arabidopsis thaliana OX=3702 GN=PPCK1 PE=1 SV=1	T	Signal transduction mechanisms	phosphoenolpyruvate carboxylase kinase 1-like [Prunus avium]
gene_Pav_sc0000396.1_g970.1.mk	MSTRG.10166.2	5	6	1	23	21	19	0.026308	0.033898	0.002755	0.11563	0.113257	0.107289	0.0246371	2.03118	up	[R]	General function prediction only	Cellular Component: chloroplast (GO:0009507);; Molecular Function: oxidoreductase activity (GO:0016491);; Biological Process: oxidation-reduction process (GO:0055114);;	--	--	--	--	NAD(P)-binding Rossmann-like domain	--	S	Function unknown	uncharacterized protein LOC110754311 isoform X1 [Prunus avium]
gene_Pav_sc0000403.1_g050.1.mk	MSTRG.10166.2	5	6	1	23	21	19	0.026308	0.033898	0.002755	0.11563	0.113257	0.107289	0.0246371	2.03118	up	[G]	Carbohydrate transport and metabolism	Cellular Component: plasma membrane (GO:0005886);; Molecular Function: beta-glucosidase activity (GO:0008422);; Biological Process: glucan catabolic process (GO:0009251);; Cellular Component: integral component of membrane (GO:0016021);;	K05349|0|pper:PRUPE_ppa002559mg|K05349 beta-glucosidase [EC:3.2.1.21] | (RefSeq) hypothetical protein	Cyanoamino acid metabolism (ko00460);; Starch and sucrose metabolism (ko00500);; Phenylpropanoid biosynthesis (ko00940)	--	--	Glycosyl hydrolase family 3 N terminal domain;; Glycosyl hydrolase family 3 C-terminal domain	Beta-xylosidase/alpha-L-arabinofuranosidase 2 OS=Medicago sativa subsp. varia OX=36902 GN=Xyl2 PE=2 SV=1	G	Carbohydrate transport and metabolism	uncharacterized protein LOC110754417 [Prunus avium]
gene_Pav_sc0000404.1_g050.1.mk	MSTRG.10166.2	5	6	1	23	21	19	0.026308	0.033898	0.002755	0.11563	0.113257	0.107289	0.0246371	2.03118	up	[C]	Energy production and conversion	--	K11168|0|pper:PRUPE_ppa007847mg|K11168 dehydrogenase/reductase SDR family member 12 [EC:1.1.-.-] | (RefSeq) hypothetical protein	--	[Q]	Secondary metabolites biosynthesis, transport and catabolism	short chain dehydrogenase;; Enoyl-(Acyl carrier protein) reductase;; KR domain;; NAD dependent epimerase/dehydratase family	Short-chain dehydrogenase TIC 32, chloroplastic OS=Pisum sativum OX=3888 GN=TIC32 PE=1 SV=1	S	Function unknown	dehydrogenase/reductase SDR family member 12 [Prunus avium]
gene_Pav_sc0000405.1_g210.1.mk	MSTRG.10166.2	5	6	1	23	21	19	0.026308	0.033898	0.002755	0.11563	0.113257	0.107289	0.0246371	2.03118	up	--	--	Cellular Component: Golgi apparatus (GO:0005794);; Cellular Component: integral component of membrane (GO:0016021);;	--	--	[G]	Carbohydrate transport and metabolism	Protein of unknown function, DUF604;; Fringe-like;; Protein of unknown function, DUF604;; Fringe-like	--	S	Function unknown	uncharacterized protein LOC110754439 [Prunus avium]
gene_Pav_sc0000405.1_g440.1.mk	MSTRG.10166.2	5	6	1	23	21	19	0.026308	0.033898	0.002755	0.11563	0.113257	0.107289	0.0246371	2.03118	up	--	--	--	--	--	--	--	--	--	--	--	uncharacterized protein LOC110754465 [Prunus avium]
gene_Pav_sc0000405.1_g460.1.mk	MSTRG.10166.2	5	6	1	23	21	19	0.026308	0.033898	0.002755	0.11563	0.113257	0.107289	0.0246371	2.03118	up	--	--	--	--	--	--	--	NPH3 family;; BTB/POZ domain	BTB/POZ domain-containing protein At3g22104 OS=Arabidopsis thaliana OX=3702 GN=At3g22104 PE=2 SV=1	S	Function unknown	BTB/POZ domain-containing protein At3g22104 isoform X1 [Prunus avium]
gene_Pav_sc0000405.1_g520.1.mk	MSTRG.10166.2	5	6	1	23	21	19	0.026308	0.033898	0.002755	0.11563	0.113257	0.107289	0.0246371	2.03118	up	[G]	Carbohydrate transport and metabolism	Molecular Function: hydrolase activity, hydrolyzing O-glycosyl compounds (GO:0004553);; Cellular Component: cell wall (GO:0005618);; Biological Process: xyloglucan metabolic process (GO:0010411);; Molecular Function: xyloglucan:xyloglucosyl transferase activity (GO:0016762);; Biological Process: cell wall biogenesis (GO:0042546);; Cellular Component: apoplast (GO:0048046);; Biological Process: ce…	K08235|0|pper:PRUPE_ppa009350mg|K08235 xyloglucan:xyloglucosyl transferase [EC:2.4.1.207] | (RefSeq) hypothetical protein	--	--	--	Glycosyl hydrolases family 16;; Xyloglucan endo-transglycosylase (XET) C-terminus	Xyloglucan endotransglucosylase/hydrolase protein 9 OS=Arabidopsis thaliana OX=3702 GN=XTH9 PE=2 SV=2	G	Carbohydrate transport and metabolism	xyloglucan endotransglucosylase/hydrolase protein 9 [Prunus avium]
gene_Pav_sc0000409.1_g140.1.mk	MSTRG.10166.2	5	6	1	23	21	19	0.026308	0.033898	0.002755	0.11563	0.113257	0.107289	0.0246371	2.03118	up	--	--	--	K12188|5.51764e-126|pper:PRUPE_ppa010415mg|K12188 ESCRT-II complex subunit VPS22 | (RefSeq) hypothetical protein	Endocytosis (ko04144)	[K]	Transcription	EAP30/Vps36 family	Vacuolar protein sorting-associated protein 22 homolog 1 OS=Arabidopsis thaliana OX=3702 GN=VP22-1 PE=2 SV=2	U	Intracellular trafficking, secretion, and vesicular transport	hypothetical protein PRUPE_4G210400 [Prunus persica]
gene_Pav_sc0000409.1_g320.1.mk	MSTRG.10166.2	5	6	1	23	21	19	0.026308	0.033898	0.002755	0.11563	0.113257	0.107289	0.0246371	2.03118	up	[H]	Coenzyme transport and metabolism	Molecular Function: transferase activity (GO:0016740);;	K13066|1.27773e-78|pper:PRUPE_ppa021447mg|K13066 caffeic acid 3-O-methyltransferase [EC:2.1.1.68] | (RefSeq) hypothetical protein	Phenylpropanoid biosynthesis (ko00940)	[R]	General function prediction only	O-methyltransferase;; Dimerisation domain	Caffeic acid 3-O-methyltransferase OS=Eucalyptus gunnii OX=3933 GN=OMT PE=2 SV=1	S	Function unknown	caffeic acid 3-O-methyltransferase-like [Prunus avium]
gene_Pav_sc0000410.1_g110.1.mk	MSTRG.10166.2	5	6	1	23	21	19	0.026308	0.033898	0.002755	0.11563	0.113257	0.107289	0.0246371	2.03118	up	[Q]	Secondary metabolites biosynthesis, transport and catabolism	Molecular Function: iron ion binding (GO:0005506);; Cellular Component: cytoplasm (GO:0005737);; Biological Process: inositol catabolic process (GO:0019310);; Molecular Function: inositol oxygenase activity (GO:0050113);; Biological Process: oxidation-reduction process (GO:0055114);;	--	--	[R]	General function prediction only	Aldo/keto reductase family;; Myo-inositol oxygenase	Inositol oxygenase 1 OS=Arabidopsis thaliana OX=3702 GN=MIOX1 PE=2 SV=1	S	Function unknown	aldo-keto reductase family 4 member C10-like [Prunus avium]
gene_Pav_sc0000410.1_g240.1.mk	MSTRG.10166.2	5	6	1	23	21	19	0.026308	0.033898	0.002755	0.11563	0.113257	0.107289	0.0246371	2.03118	up	[T]	Signal transduction mechanisms	Molecular Function: GTPase activator activity (GO:0005096);; Cellular Component: cytoplasm (GO:0005737);; Biological Process: positive regulation of GTPase activity (GO:0043547);;	K12489|0|pper:PRUPE_ppa001640mg|K12489 Arf-GAP with coiled-coil, ANK repeat and PH domain-containing protein | (RefSeq) hypothetical protein	Endocytosis (ko04144)	[T]	Signal transduction mechanisms	BAR domain of APPL family;; Putative GTPase activating protein for Arf;; BAR domain;; Ankyrin repeat;; PH domain;; Ankyrin repeat;; Ankyrin repeats (many copies);; Ankyrin repeats (3 copies);; Ankyrin repeats (many copies)	ADP-ribosylation factor GTPase-activating protein AGD2 OS=Arabidopsis thaliana OX=3702 GN=AGD2 PE=2 SV=1	U	Intracellular trafficking, secretion, and vesicular transport	ADP-ribosylation factor GTPase-activating protein AGD2-like isoform X1 [Prunus avium]
gene_Pav_sc0000412.1_g660.1.mk	MSTRG.10166.2	5	6	1	23	21	19	0.026308	0.033898	0.002755	0.11563	0.113257	0.107289	0.0246371	2.03118	up	[T]	Signal transduction mechanisms	Molecular Function: ubiquitin-protein transferase activity (GO:0004842);; Biological Process: protein ubiquitination (GO:0016567);;	--	--	[S]	Function unknown	Armadillo/beta-catenin-like repeat;; U-box domain;; Kinesin-associated protein (KAP);; Armadillo-like	U-box domain-containing protein 15 OS=Arabidopsis thaliana OX=3702 GN=PUB15 PE=2 SV=2	S	Function unknown	U-box domain-containing protein 15-like [Prunus avium]
gene_Pav_sc0000418.1_g070.1.mk	MSTRG.10166.2	5	6	1	23	21	19	0.026308	0.033898	0.002755	0.11563	0.113257	0.107289	0.0246371	2.03118	up	--	--	--	K04733|7.55864e-58|pmum:103331393|K04733 interleukin-1 receptor-associated kinase 4 [EC:2.7.11.1] | (RefSeq) cysteine-rich receptor-like protein kinase 25	--	--	--	Salt stress response/antifungal;; Protein melan-A	Cysteine-rich receptor-like protein kinase 25 OS=Arabidopsis thaliana OX=3702 GN=CRK25 PE=3 SV=1	T	Signal transduction mechanisms	uncharacterized protein LOC110754814 [Prunus avium]
gene_Pav_sc0000418.1_g330.1.mk	MSTRG.10166.2	5	6	1	23	21	19	0.026308	0.033898	0.002755	0.11563	0.113257	0.107289	0.0246371	2.03118	up	--	--	--	--	--	--	--	Salt stress response/antifungal	Cysteine-rich receptor-like protein kinase 14 OS=Arabidopsis thaliana OX=3702 GN=CRK14 PE=2 SV=2	--	--	cysteine-rich repeat secretory protein 38-like [Prunus avium]
gene_Pav_sc0000418.1_g350.1.mk	MSTRG.10166.2	5	6	1	23	21	19	0.026308	0.033898	0.002755	0.11563	0.113257	0.107289	0.0246371	2.03118	up	--		--	--	--	--	--	Protein tyrosine kinase;; Protein kinase domain;; Salt stress response/antifungal	Cysteine-rich receptor-like protein kinase 8 OS=Arabidopsis thaliana OX=3702 GN=CRK8 PE=3 SV=2	T	Signal transduction mechanisms	cysteine-rich receptor-like protein kinase 10 [Prunus avium]
gene_Pav_sc0000428.1_g690.1.mk	MSTRG.10166.2	5	6	1	23	21	19	0.026308	0.033898	0.002755	0.11563	0.113257	0.107289	0.0246371	2.03118	up	[K]	Transcription	--	--	--	--	--	Leucine rich repeat;; Leucine Rich repeats (2 copies);; Leucine Rich Repeat;; Leucine rich repeat N-terminal domain;; Protein kinase domain;; Protein tyrosine kinase;; Leucine Rich repeats (2 copies);; Leucine rich repeat;; Leucine Rich Repeat	MDIS1-interacting receptor like kinase 2 OS=Arabidopsis thaliana OX=3702 GN=MIK2 PE=1 SV=3	S	Function unknown	MDIS1-interacting receptor like kinase 2 [Prunus persica]
gene_Pav_sc0000431.1_g460.1.mk	MSTRG.10166.2	5	6	1	23	21	19	0.026308	0.033898	0.002755	0.11563	0.113257	0.107289	0.0246371	2.03118	up	[H]	Coenzyme transport and metabolism	Molecular Function: methyltransferase activity (GO:0008168);; Cellular Component: integral component of membrane (GO:0016021);; Biological Process: methylation (GO:0032259);;	--	--	--	--	Putative S-adenosyl-L-methionine-dependent methyltransferase;; Methyltransferase domain;; Methyltransferase domain	Probable methyltransferase PMT14 OS=Arabidopsis thaliana OX=3702 GN=At4g18030 PE=2 SV=1	S	Function unknown	probable methyltransferase PMT14 [Prunus avium]
gene_Pav_sc0000449.1_g010.1.mk	MSTRG.10166.2	5	6	1	23	21	19	0.026308	0.033898	0.002755	0.11563	0.113257	0.107289	0.0246371	2.03118	up	[Q]	Secondary metabolites biosynthesis, transport and catabolism	Molecular Function: copper ion binding (GO:0005507);; Molecular Function: primary amine oxidase activity (GO:0008131);; Biological Process: amine metabolic process (GO:0009308);; Molecular Function: quinone binding (GO:0048038);; Biological Process: oxidation-reduction process (GO:0055114);;	K00276|0|sly:101254423|K00276 primary-amine oxidase [EC:1.4.3.21] | (RefSeq) uncharacterized LOC101254423	Glycine, serine and threonine metabolism (ko00260);; Tyrosine metabolism (ko00350);; Phenylalanine metabolism (ko00360);; beta-Alanine metabolism (ko00410);; Isoquinoline alkaloid biosynthesis (ko00950);; Tropane, piperidine and pyridine alkaloid biosynthesis (ko00960)	[Q]	Secondary metabolites biosynthesis, transport and catabolism	Copper amine oxidase, enzyme domain;; Copper amine oxidase, N3 domain;; Copper amine oxidase, N2 domain;; 3' exoribonuclease family, domain 1	Primary amine oxidase OS=Pisum sativum OX=3888 PE=1 SV=1	Q	Secondary metabolites biosynthesis, transport and catabolism	Copper amine oxidase [Corchorus capsularis]
gene_Pav_sc0000449.1_g110.1.mk	MSTRG.10166.2	5	6	1	23	21	19	0.026308	0.033898	0.002755	0.11563	0.113257	0.107289	0.0246371	2.03118	up	--	--	--	--	--	[R]	General function prediction only	--	F-box/LRR-repeat protein At3g48880 OS=Arabidopsis thaliana OX=3702 GN=At3g48880 PE=2 SV=1	S	Function unknown	F-box/LRR-repeat protein At3g48880-like isoform X1 [Prunus avium]
gene_Pav_sc0000449.1_g140.1.mk	MSTRG.10166.2	5	6	1	23	21	19	0.026308	0.033898	0.002755	0.11563	0.113257	0.107289	0.0246371	2.03118	up	[L]	Replication, recombination and repair	Molecular Function: nucleotidase activity (GO:0008252);; Biological Process: dephosphorylation (GO:0016311);;	K03787|0|pper:PRUPE_ppa008995mg|K03787 5'-nucleotidase [EC:3.1.3.5] | (RefSeq) hypothetical protein	Purine metabolism (ko00230);; Pyrimidine metabolism (ko00240);; Nicotinate and nicotinamide metabolism (ko00760)	--	--	Survival protein SurE	--	F	Nucleotide transport and metabolism	uncharacterized protein LOC110755042 [Prunus avium]
gene_Pav_sc0000449.1_g580.1.mk	MSTRG.10166.2	5	6	1	23	21	19	0.026308	0.033898	0.002755	0.11563	0.113257	0.107289	0.0246371	2.03118	up	[O]	Posttranslational modification, protein turnover, chaperones	Molecular Function: threonine-type endopeptidase activity (GO:0004298);; Cellular Component: nucleus (GO:0005634);; Cellular Component: cytoplasm (GO:0005737);; Cellular Component: proteasome core complex (GO:0005839);; Biological Process: proteolysis involved in cellular protein catabolic process (GO:0051603);;	K02734|1.80147e-144|pper:PRUPE_ppa011605mg|K02734 20S proteasome subunit beta 4 [EC:3.4.25.1] | (RefSeq) hypothetical protein	Proteasome (ko03050)	[O]	Posttranslational modification, protein turnover, chaperones	Proteasome subunit	Proteasome subunit beta type-2-A OS=Arabidopsis thaliana OX=3702 GN=PBD1 PE=1 SV=1	O	Posttranslational modification, protein turnover, chaperones	proteasome subunit beta type-2-A [Prunus avium]
gene_Pav_sc0000454.1_g250.1.mk	MSTRG.10166.2	5	6	1	23	21	19	0.026308	0.033898	0.002755	0.11563	0.113257	0.107289	0.0246371	2.03118	up	[GEPR]	Carbohydrate transport and metabolism;; Amino acid transport and metabolism;; Inorganic ion transport and metabolism;; General function prediction only	Cellular Component: integral component of membrane (GO:0016021);; Molecular Function: transmembrane transporter activity (GO:0022857);; Biological Process: transmembrane transport (GO:0055085);;	K08176|0|pper:PRUPE_ppa025037mg|K08176 MFS transporter, PHS family, inorganic phosphate transporter | (RefSeq) hypothetical protein	--	[P]	Inorganic ion transport and metabolism	Sugar (and other) transporter;; Major Facilitator Superfamily	Probable inorganic phosphate transporter 1-9 OS=Arabidopsis thaliana OX=3702 GN=PHT1-9 PE=2 SV=1	G	Carbohydrate transport and metabolism	probable inorganic phosphate transporter 1-9 [Prunus avium]
gene_Pav_sc0000467.1_g500.1.mk	MSTRG.10166.2	5	6	1	23	21	19	0.026308	0.033898	0.002755	0.11563	0.113257	0.107289	0.0246371	2.03118	up	[D]	Cell cycle control, cell division, chromosome partitioning	Molecular Function: nucleic acid binding (GO:0003676);;	K11593|0|pmum:103326434|K11593 eukaryotic translation initiation factor 2C | (RefSeq) protein argonaute 5	--	[J]	Translation, ribosomal structure and biogenesis	Piwi domain;; N-terminal domain of argonaute;; PAZ domain;; Argonaute linker 1 domain;; Argonaute linker 2 domain;; Mid domain of argonaute;; Domain of unknown function (DUF4573)	Protein argonaute 5 OS=Arabidopsis thaliana OX=3702 GN=AGO5 PE=1 SV=2	J	Translation, ribosomal structure and biogenesis	PREDICTED: protein argonaute 5 [Prunus mume]
gene_Pav_sc0000467.1_g730.1.mk	MSTRG.10166.2	5	6	1	23	21	19	0.026308	0.033898	0.002755	0.11563	0.113257	0.107289	0.0246371	2.03118	up	[E]	Amino acid transport and metabolism	Molecular Function: serine-type carboxypeptidase activity (GO:0004185);; Biological Process: proteolysis (GO:0006508);;	K09646|0|pmum:103326372|K09646 serine carboxypeptidase 1 [EC:3.4.16.-] | (RefSeq) serine carboxypeptidase-like 51	--	[O]	Posttranslational modification, protein turnover, chaperones	Serine carboxypeptidase;; Serine carboxypeptidase	Serine carboxypeptidase-like 51 OS=Arabidopsis thaliana OX=3702 GN=SCPL51 PE=2 SV=2	E	Amino acid transport and metabolism	serine carboxypeptidase-like 51 [Prunus avium]
gene_Pav_sc0000467.1_g780.1.mk	MSTRG.10166.2	5	6	1	23	21	19	0.026308	0.033898	0.002755	0.11563	0.113257	0.107289	0.0246371	2.03118	up	--	--	Cellular Component: integral component of membrane (GO:0016021);;	--	--	--	--	Late embryogenesis abundant protein	Uncharacterized protein At1g08160 OS=Arabidopsis thaliana OX=3702 GN=At1g08160 PE=2 SV=1	S	Function unknown	uncharacterized protein At1g08160-like [Prunus avium]
gene_Pav_sc0000474.1_g140.1.mk	MSTRG.10166.2	5	6	1	23	21	19	0.026308	0.033898	0.002755	0.11563	0.113257	0.107289	0.0246371	2.03118	up	--	--	Cellular Component: integral component of membrane (GO:0016021);; Molecular Function: hydrolase activity (GO:0016787);;	K19882|0|pmum:103336698|K19882 O-palmitoleoyl-L-serine hydrolase [EC:3.1.1.98] | (RefSeq) pectin acetylesterase 8-like	--	[M]	Cell wall/membrane/envelope biogenesis	Pectinacetylesterase	Pectin acetylesterase 8 OS=Arabidopsis thaliana OX=3702 GN=PAE8 PE=2 SV=1	S	Function unknown	pectin acetylesterase 8-like [Prunus avium]
gene_Pav_sc0000478.1_g230.1.mk	MSTRG.10166.2	5	6	1	23	21	19	0.026308	0.033898	0.002755	0.11563	0.113257	0.107289	0.0246371	2.03118	up	--	--	--	--	--	--	--	--	--	S	Function unknown	uncharacterized protein LOC110755381 [Prunus avium]
gene_Pav_sc0000478.1_g260.1.mk	MSTRG.10166.2	5	6	1	23	21	19	0.026308	0.033898	0.002755	0.11563	0.113257	0.107289	0.0246371	2.03118	up	--	--	--	--	--	--	--	--	--	--	--	enolase-phosphatase E1 [Prunus avium]
gene_Pav_sc0000480.1_g550.1.mk	MSTRG.10166.2	5	6	1	23	21	19	0.026308	0.033898	0.002755	0.11563	0.113257	0.107289	0.0246371	2.03118	up	[O]	Posttranslational modification, protein turnover, chaperones	Molecular Function: ATP binding (GO:0005524);; Cellular Component: mitochondrion (GO:0005739);; Cellular Component: chloroplast stroma (GO:0009570);; Cellular Component: thylakoid (GO:0009579);; Biological Process: chloroplast organization (GO:0009658);; Biological Process: embryo development ending in seed dormancy (GO:0009793);; Cellular Component: chloroplast envelope (GO:0009941);; Cellular C…	--	--	[O]	Posttranslational modification, protein turnover, chaperones	TCP-1/cpn60 chaperonin family	RuBisCO large subunit-binding protein subunit alpha, chloroplastic OS=Pisum sativum OX=3888 PE=1 SV=2	O	Posttranslational modification, protein turnover, chaperones	ruBisCO large subunit-binding protein subunit alpha [Prunus avium]
gene_Pav_sc0000482.1_g220.1.mk	MSTRG.10166.2	5	6	1	23	21	19	0.026308	0.033898	0.002755	0.11563	0.113257	0.107289	0.0246371	2.03118	up	[G]	Carbohydrate transport and metabolism	Molecular Function: 4-alpha-glucanotransferase activity (GO:0004134);; Biological Process: glycogen metabolic process (GO:0005977);; Molecular Function: starch binding (GO:2001070);;	K00705|0|pper:PRUPE_ppa000782mg|K00705 4-alpha-glucanotransferase [EC:2.4.1.25] | (RefSeq) hypothetical protein	Starch and sucrose metabolism (ko00500)	--	--	4-alpha-glucanotransferase;; Starch binding domain	4-alpha-glucanotransferase DPE2 OS=Arabidopsis thaliana OX=3702 GN=DPE2 PE=1 SV=1	G	Carbohydrate transport and metabolism	hypothetical protein CUMW_075950 [Citrus unshiu]
gene_Pav_sc0000484.1_g190.1.mk	MSTRG.10166.2	5	6	1	23	21	19	0.026308	0.033898	0.002755	0.11563	0.113257	0.107289	0.0246371	2.03118	up	--	--	Molecular Function: transcription factor activity, sequence-specific DNA binding (GO:0003700);; Biological Process: regulation of transcription, DNA-templated (GO:0006355);; Biological Process: regulation of defense response (GO:0031347);; Molecular Function: sequence-specific DNA binding (GO:0043565);;	--	--	--	--	WRKY DNA -binding domain	Probable WRKY transcription factor 3 OS=Arabidopsis thaliana OX=3702 GN=WRKY3 PE=2 SV=1	K	Transcription	probable WRKY transcription factor 3 [Prunus avium]
gene_Pav_sc0000484.1_g690.1.mk	MSTRG.10166.2	5	6	1	23	21	19	0.026308	0.033898	0.002755	0.11563	0.113257	0.107289	0.0246371	2.03118	up	--	--	Cellular Component: extracellular region (GO:0005576);; Cellular Component: cell wall (GO:0005618);; Biological Process: plant-type cell wall organization (GO:0009664);; Biological Process: unidimensional cell growth (GO:0009826);; Cellular Component: membrane (GO:0016020);; Biological Process: primary root development (GO:0080022);;	K20628|1.93442e-62|pmum:103330022|K20628 expansin | (RefSeq) expansin-A15	--	--	--	Pollen allergen	Expansin-A5 OS=Arabidopsis thaliana OX=3702 GN=EXPA5 PE=2 SV=1	--	--	expansin-A15-like [Prunus avium]
gene_Pav_sc0000484.1_g780.1.mk	MSTRG.10166.2	5	6	1	23	21	19	0.026308	0.033898	0.002755	0.11563	0.113257	0.107289	0.0246371	2.03118	up	[G]	Carbohydrate transport and metabolism	Molecular Function: glycogen (starch) synthase activity (GO:0004373);; Cellular Component: amyloplast (GO:0009501);; Cellular Component: chloroplast (GO:0009507);; Biological Process: starch biosynthetic process (GO:0019252);;	K00703|0|pper:PRUPE_ppa001734mg|K00703 starch synthase [EC:2.4.1.21] | (RefSeq) hypothetical protein	Starch and sucrose metabolism (ko00500)	--	--	Starch synthase catalytic domain	Granule-bound starch synthase 2, chloroplastic/amyloplastic OS=Solanum tuberosum OX=4113 GN=SS2 PE=1 SV=3	G	Carbohydrate transport and metabolism	granule-bound starch synthase 2, chloroplastic/amyloplastic [Prunus avium]
gene_Pav_sc0000491.1_g1120.1.mk	MSTRG.10166.2	5	6	1	23	21	19	0.026308	0.033898	0.002755	0.11563	0.113257	0.107289	0.0246371	2.03118	up	--	--	Cellular Component: intracellular (GO:0005622);; Biological Process: vacuolar transport (GO:0007034);;	K15053|0|pper:PRUPE_ppa023811mg|K15053 charged multivesicular body protein 7 | (RefSeq) hypothetical protein	Endocytosis (ko04144)	[S]	Function unknown	Snf7	--	U	Intracellular trafficking, secretion, and vesicular transport	charged multivesicular body protein 7 isoform X1 [Prunus avium]
gene_Pav_sc0000491.1_g690.1.mk	MSTRG.10166.2	5	6	1	23	21	19	0.026308	0.033898	0.002755	0.11563	0.113257	0.107289	0.0246371	2.03118	up	--	--	Cellular Component: cytosol (GO:0005829);; Biological Process: retrograde vesicle-mediated transport, Golgi to ER (GO:0006890);; Cellular Component: plasmodesma (GO:0009506);; Biological Process: protein transport (GO:0015031);; Cellular Component: COPI vesicle coat (GO:0030126);;	K20471|0|pmum:103327279|K20471 coatomer subunit delta | (RefSeq) coatomer subunit delta	--	[U]	Intracellular trafficking, secretion, and vesicular transport	Adaptor complexes medium subunit family	Coatomer subunit delta OS=Arabidopsis thaliana OX=3702 GN=At5g05010 PE=1 SV=2	U	Intracellular trafficking, secretion, and vesicular transport	PREDICTED: coatomer subunit delta [Prunus mume]
gene_Pav_sc0000491.1_g770.1.mk	MSTRG.10166.2	5	6	1	23	21	19	0.026308	0.033898	0.002755	0.11563	0.113257	0.107289	0.0246371	2.03118	up	[H]	Coenzyme transport and metabolism	Molecular Function: methionine adenosyltransferase activity (GO:0004478);; Molecular Function: ATP binding (GO:0005524);; Biological Process: S-adenosylmethionine biosynthetic process (GO:0006556);; Biological Process: one-carbon metabolic process (GO:0006730);; Molecular Function: metal ion binding (GO:0046872);;	K00789|0|pmum:103327270|K00789 S-adenosylmethionine synthetase [EC:2.5.1.6] | (RefSeq) S-adenosylmethionine synthase 1	Cysteine and methionine metabolism (ko00270);; Biosynthesis of amino acids (ko01230)	[H]	Coenzyme transport and metabolism	S-adenosylmethionine synthetase, C-terminal domain;; S-adenosylmethionine synthetase, central domain	S-adenosylmethionine synthase 1 OS=Elaeagnus umbellata OX=43233 GN=SAMS1 PE=2 SV=1	H	Coenzyme transport and metabolism	S-adenosylmethionine synthase 1 [Prunus avium]
gene_Pav_sc0000491.1_g990.1.mk	MSTRG.10166.2	5	6	1	23	21	19	0.026308	0.033898	0.002755	0.11563	0.113257	0.107289	0.0246371	2.03118	up	[G]	Carbohydrate transport and metabolism	Molecular Function: polygalacturonase activity (GO:0004650);; Cellular Component: extracellular region (GO:0005576);; Cellular Component: vacuole (GO:0005773);; Biological Process: carbohydrate metabolic process (GO:0005975);; Biological Process: cell wall organization (GO:0071555);;	--	--	--	--	Glycosyl hydrolases family 28;; Pectate lyase superfamily protein	Probable polygalacturonase OS=Vitis vinifera OX=29760 GN=GSVIVT00026920001 PE=1 SV=1	M	Cell wall/membrane/envelope biogenesis	probable polygalacturonase [Prunus avium]
gene_Pav_sc0000493.1_g100.1.mk	MSTRG.10166.2	5	6	1	23	21	19	0.026308	0.033898	0.002755	0.11563	0.113257	0.107289	0.0246371	2.03118	up	[P]	Inorganic ion transport and metabolism	Molecular Function: inorganic phosphate transmembrane transporter activity (GO:0005315);; Cellular Component: integral component of plasma membrane (GO:0005887);; Molecular Function: low-affinity phosphate transmembrane transporter activity (GO:0009673);; Cellular Component: chloroplast envelope (GO:0009941);; Biological Process: phosphate ion transmembrane transport (GO:0035435);;	K14640|0|pmum:103321847|K14640 solute carrier family 20 (sodium-dependent phosphate transporter) | (RefSeq) inorganic phosphate transporter 2-1, chloroplastic	--	[P]	Inorganic ion transport and metabolism	Phosphate transporter family	Inorganic phosphate transporter 2-1, chloroplastic OS=Arabidopsis thaliana OX=3702 GN=PHT2-1 PE=1 SV=1	P	Inorganic ion transport and metabolism	inorganic phosphate transporter 2-1, chloroplastic [Prunus avium]
gene_Pav_sc0000496.1_g040.1.mk	MSTRG.10166.2	5	6	1	23	21	19	0.026308	0.033898	0.002755	0.11563	0.113257	0.107289	0.0246371	2.03118	up	--	--	Cellular Component: spindle pole (GO:0000922);; Cellular Component: cytoplasm (GO:0005737);; Cellular Component: microtubule organizing center (GO:0005815);; Cellular Component: microtubule (GO:0005874);; Biological Process: microtubule nucleation (GO:0007020);; Molecular Function: gamma-tubulin binding (GO:0043015);;	K16570|0|pmum:103339396|K16570 gamma-tubulin complex component 3 | (RefSeq) gamma-tubulin complex component 3	--	[Z]	Cytoskeleton	Spc97 / Spc98 family	Gamma-tubulin complex component 3 OS=Arabidopsis thaliana OX=3702 GN=GCP3 PE=1 SV=1	S	Function unknown	gamma-tubulin complex component 3 [Prunus avium]
gene_Pav_sc0000500.1_g510.1.mk	MSTRG.10166.2	5	6	1	23	21	19	0.026308	0.033898	0.002755	0.11563	0.113257	0.107289	0.0246371	2.03118	up	--	--	Cellular Component: endosome (GO:0005768);; Cellular Component: trans-Golgi network (GO:0005802);; Cellular Component: integral component of membrane (GO:0016021);; Molecular Function: heme binding (GO:0020037);;	--	--	--	--	Ethylbenzene dehydrogenase	--	S	Function unknown	uncharacterized protein LOC110755931 [Prunus avium]
gene_Pav_sc0000502.1_g250.1.mk	MSTRG.10166.2	5	6	1	23	21	19	0.026308	0.033898	0.002755	0.11563	0.113257	0.107289	0.0246371	2.03118	up	--	--	Molecular Function: DNA binding (GO:0003677);; Molecular Function: transcription factor activity, sequence-specific DNA binding (GO:0003700);; Cellular Component: nucleus (GO:0005634);; Biological Process: regulation of transcription, DNA-templated (GO:0006355);;	--	--	--	--	AP2 domain	Ethylene-responsive transcription factor ERF022 OS=Arabidopsis thaliana OX=3702 GN=ERF022 PE=2 SV=1	K	Transcription	ethylene-responsive transcription factor ERF022-like [Prunus avium]
gene_Pav_sc0000502.1_g380.1.mk	MSTRG.10166.2	5	6	1	23	21	19	0.026308	0.033898	0.002755	0.11563	0.113257	0.107289	0.0246371	2.03118	up	--	--	Cellular Component: chloroplast thylakoid membrane (GO:0009535);;	--	--	--	--	SnoaL-like domain;; Nuclear transport factor 2 (NTF2) domain	--	S	Function unknown	uncharacterized protein LOC110755968 [Prunus avium]
gene_Pav_sc0000503.1_g570.1.mk	MSTRG.10166.2	5	6	1	23	21	19	0.026308	0.033898	0.002755	0.11563	0.113257	0.107289	0.0246371	2.03118	up	[T]	Signal transduction mechanisms	--	--	--	[R]	General function prediction only	Domain of unknown function;; Ankyrin repeats (3 copies);; Ankyrin repeats (many copies);; Ankyrin repeats (many copies);; Ankyrin repeat;; Ankyrin repeat	Ankyrin repeat-containing protein BDA1 OS=Arabidopsis thaliana OX=3702 GN=BAD1 PE=1 SV=1	S	Function unknown	ankyrin repeat-containing protein BDA1-like [Prunus avium]
gene_Pav_sc0000506.1_g260.1.mk	MSTRG.10166.2	5	6	1	23	21	19	0.026308	0.033898	0.002755	0.11563	0.113257	0.107289	0.0246371	2.03118	up	[E]	Amino acid transport and metabolism	--	K14640|0|pmum:103324894|K14640 solute carrier family 20 (sodium-dependent phosphate transporter) | (RefSeq) phosphate-repressible phosphate permease pho-4-like	--	[E]	Amino acid transport and metabolism	Phosphate transporter family;; Small subunit of acetolactate synthase;; ACT domain;; ACT domain;; ACT domain	Acetolactate synthase small subunit 1, chloroplastic OS=Arabidopsis thaliana OX=3702 GN=VAT1 PE=1 SV=1	E	Amino acid transport and metabolism	sodium-dependent phosphate transporter 1-like [Prunus avium]
gene_Pav_sc0000506.1_g350.1.mk	MSTRG.10166.2	5	6	1	23	21	19	0.026308	0.033898	0.002755	0.11563	0.113257	0.107289	0.0246371	2.03118	up	[R]	General function prediction only	Molecular Function: GTP binding (GO:0005525);; Cellular Component: intracellular (GO:0005622);; Biological Process: small GTPase mediated signal transduction (GO:0007264);; Molecular Function: hydrolase activity (GO:0016787);;	K07904|6.76253e-144|pper:PRUPE_ppa011226mg|K07904 Ras-related protein Rab-11A | (RefSeq) hypothetical protein	Endocytosis (ko04144)	[U]	Intracellular trafficking, secretion, and vesicular transport	Ras family;; Ras of Complex, Roc, domain of DAPkinase;; ADP-ribosylation factor family;; 50S ribosome-binding GTPase	Ras-related protein RABA1c OS=Arabidopsis thaliana OX=3702 GN=RABA1C PE=2 SV=1	S	Function unknown	ras-related protein RIC2 [Prunus persica]
gene_Pav_sc0000514.1_g180.1.mk	MSTRG.10166.2	5	6	1	23	21	19	0.026308	0.033898	0.002755	0.11563	0.113257	0.107289	0.0246371	2.03118	up	--	--	Cellular Component: integral component of membrane (GO:0016021);;	--	--	--	--	--	--	S	Function unknown	uncharacterized protein LOC110756170 [Prunus avium]
gene_Pav_sc0000540.1_g070.1.mk	MSTRG.10166.2	5	6	1	23	21	19	0.026308	0.033898	0.002755	0.11563	0.113257	0.107289	0.0246371	2.03118	up	--	--	Molecular Function: ubiquitin-protein transferase activity (GO:0004842);; Cellular Component: nucleus (GO:0005634);; Molecular Function: zinc ion binding (GO:0008270);; Biological Process: protein ubiquitination (GO:0016567);; Biological Process: regulation of defense response (GO:0031347);;	K19042|5.30445e-95|pmum:103328876|K19042 E3 ubiquitin-protein ligase BOI and related proteins [EC:2.3.2.27] | (RefSeq) E3 ubiquitin-protein ligase BOI	--	[O]	Posttranslational modification, protein turnover, chaperones	Zinc finger, C3HC4 type (RING finger)	Probable BOI-related E3 ubiquitin-protein ligase 2 OS=Arabidopsis thaliana OX=3702 GN=BRG2 PE=1 SV=1	S	Function unknown	E3 ubiquitin-protein ligase BOI isoform X2 [Prunus avium]
gene_Pav_sc0000549.1_g1100.1.mk	MSTRG.10166.2	5	6	1	23	21	19	0.026308	0.033898	0.002755	0.11563	0.113257	0.107289	0.0246371	2.03118	up	[P]	Inorganic ion transport and metabolism	Molecular Function: ATP binding (GO:0005524);; Cellular Component: integral component of plasma membrane (GO:0005887);; Biological Process: ATP biosynthetic process (GO:0006754);; Molecular Function: hydrogen-exporting ATPase activity, phosphorylative mechanism (GO:0008553);; Cellular Component: intracellular membrane-bounded organelle (GO:0043231);; Molecular Function: metal ion binding (GO:0046…	K01535|0|pmum:103337045|K01535 H+-transporting ATPase [EC:3.6.3.6] | (RefSeq) ATPase 11, plasma membrane-type-like	Oxidative phosphorylation (ko00190)	[P]	Inorganic ion transport and metabolism	E1-E2 ATPase;; haloacid dehalogenase-like hydrolase;; Cation transporter/ATPase, N-terminus;; haloacid dehalogenase-like hydrolase	ATPase 11, plasma membrane-type OS=Arabidopsis thaliana OX=3702 GN=AHA11 PE=1 SV=1	P	Inorganic ion transport and metabolism	plasma membrane ATPase 1-like [Prunus avium]
gene_Pav_sc0000549.1_g120.1.mk	MSTRG.10166.2	5	6	1	23	21	19	0.026308	0.033898	0.002755	0.11563	0.113257	0.107289	0.0246371	2.03118	up	[T]	Signal transduction mechanisms	Molecular Function: protein serine/threonine kinase activity (GO:0004674);; Molecular Function: ATP binding (GO:0005524);; Biological Process: protein phosphorylation (GO:0006468);;	K14498|6.00323e-137|pmum:103342612|K14498 serine/threonine-protein kinase SRK2 [EC:2.7.11.1] | (RefSeq) serine/threonine-protein kinase SAPK3-like	Plant hormone signal transduction (ko04075)	[T]	Signal transduction mechanisms	Protein kinase domain;; Protein tyrosine kinase	Serine/threonine-protein kinase SAPK3 OS=Oryza sativa subsp. japonica OX=39947 GN=SAPK3 PE=1 SV=1	T	Signal transduction mechanisms	hypothetical protein CDL15_Pgr021460 [Punica granatum]
gene_Pav_sc0000549.1_g470.1.mk	MSTRG.10166.2	5	6	1	23	21	19	0.026308	0.033898	0.002755	0.11563	0.113257	0.107289	0.0246371	2.03118	up	[U]	Intracellular trafficking, secretion, and vesicular transport	Biological Process: response to hormone (GO:0009725);; Cellular Component: integral component of membrane (GO:0016021);;	K07297|0|pper:PRUPE_ppa006423mg|K07297 adiponectin receptor | (RefSeq) hypothetical protein	--	[RT]	General function prediction only;; Signal transduction mechanisms	Haemolysin-III related	Heptahelical transmembrane protein 4 OS=Arabidopsis thaliana OX=3702 GN=HHP4 PE=2 SV=1	S	Function unknown	hypothetical protein PRUPE_5G057500 [Prunus persica]
gene_Pav_sc0000549.1_g600.1.mk	MSTRG.10166.2	5	6	1	23	21	19	0.026308	0.033898	0.002755	0.11563	0.113257	0.107289	0.0246371	2.03118	up	[T]	Signal transduction mechanisms	--	K02214|0|pmum:103337095|K02214 cell division control protein 7 [EC:2.7.11.1] | (RefSeq) probable serine/threonine-protein kinase cdc7	--	[L]	Replication, recombination and repair	Protein kinase domain;; Protein tyrosine kinase	Cyclin-dependent kinase F-4 OS=Oryza sativa subsp. japonica OX=39947 GN=CDKF-4 PE=2 SV=1	D	Cell cycle control, cell division, chromosome partitioning	uncharacterized protein LOC110756400 [Prunus avium]
gene_Pav_sc0000549.1_g700.1.mk	MSTRG.10166.2	5	6	1	23	21	19	0.026308	0.033898	0.002755	0.11563	0.113257	0.107289	0.0246371	2.03118	up	[Q]	Secondary metabolites biosynthesis, transport and catabolism	Molecular Function: oxidoreductase activity (GO:0016491);; Biological Process: oxidation-reduction process (GO:0055114);;	--	--	[QR]	Secondary metabolites biosynthesis, transport and catabolism;; General function prediction only	2OG-Fe(II) oxygenase superfamily;; non-haem dioxygenase in morphine synthesis N-terminal	Flavanone 3-dioxygenase 3 OS=Oryza sativa subsp. japonica OX=39947 GN=F3H-3 PE=1 SV=1	S	Function unknown	flavanone 3-dioxygenase 3-like [Prunus avium]
gene_Pav_sc0000553.1_g400.1.mk	MSTRG.10166.2	5	6	1	23	21	19	0.026308	0.033898	0.002755	0.11563	0.113257	0.107289	0.0246371	2.03118	up	[E]	Amino acid transport and metabolism	Molecular Function: hydroxymethylglutaryl-CoA lyase activity (GO:0004419);; Cellular Component: mitochondrion (GO:0005739);; Biological Process: metabolic process (GO:0008152);;	K01640|0|pper:PRUPE_ppa006068mg|K01640 hydroxymethylglutaryl-CoA lyase [EC:4.1.3.4] | (RefSeq) hypothetical protein	Synthesis and degradation of ketone bodies (ko00072);; Valine, leucine and isoleucine degradation (ko00280);; Butanoate metabolism (ko00650);; Peroxisome (ko04146)	[CE]	Energy production and conversion;; Amino acid transport and metabolism	HMGL-like	Hydroxymethylglutaryl-CoA lyase, mitochondrial OS=Arabidopsis thaliana OX=3702 GN=HMGCL PE=1 SV=2	E	Amino acid transport and metabolism	hydroxymethylglutaryl-CoA lyase, mitochondrial [Prunus avium]
gene_Pav_sc0000554.1_g050.1.br	MSTRG.10166.2	5	6	1	23	21	19	0.026308	0.033898	0.002755	0.11563	0.113257	0.107289	0.0246371	2.03118	up	[O]	Posttranslational modification, protein turnover, chaperones	--	K13993|1.14601e-88|pper:PRUPE_ppa012538mg|K13993 HSP20 family protein | (RefSeq) hypothetical protein	Protein processing in endoplasmic reticulum (ko04141)	[O]	Posttranslational modification, protein turnover, chaperones	Hsp20/alpha crystallin family	17.8 kDa class I heat shock protein OS=Daucus carota OX=4039 PE=3 SV=1	O	Posttranslational modification, protein turnover, chaperones	17.8 kDa class I heat shock protein-like [Prunus avium]
gene_Pav_sc0000554.1_g1670.1.mk	MSTRG.10166.2	5	6	1	23	21	19	0.026308	0.033898	0.002755	0.11563	0.113257	0.107289	0.0246371	2.03118	up	[G]	Carbohydrate transport and metabolism	Molecular Function: transporter activity (GO:0005215);; Biological Process: transport (GO:0006810);; Cellular Component: integral component of membrane (GO:0016021);;	K09873|3.29332e-163|pper:PRUPE_ppa010364mg|K09873 aquaporin TIP | (RefSeq) hypothetical protein	--	[G]	Carbohydrate transport and metabolism	Major intrinsic protein	Aquaporin TIP1-3 OS=Arabidopsis thaliana OX=3702 GN=TIP1-3 PE=1 SV=1	G	Carbohydrate transport and metabolism	aquaporin TIP1-3 [Prunus avium]
gene_Pav_sc0000554.1_g1760.1.mk	MSTRG.10166.2	5	6	1	23	21	19	0.026308	0.033898	0.002755	0.11563	0.113257	0.107289	0.0246371	2.03118	up	--	--	--	--	--	--	--	Protein of unknown function (DUF674)	--	S	Function unknown	uncharacterized protein LOC110756591 [Prunus avium]
gene_Pav_sc0000554.1_g2030.1.mk	MSTRG.10166.2	5	6	1	23	21	19	0.026308	0.033898	0.002755	0.11563	0.113257	0.107289	0.0246371	2.03118	up	[O]	Posttranslational modification, protein turnover, chaperones	Molecular Function: transferase activity (GO:0016740);; Molecular Function: glutathione dehydrogenase (ascorbate) activity (GO:0045174);; Biological Process: oxidation-reduction process (GO:0055114);; Biological Process: cellular oxidant detoxification (GO:0098869);;	--	--	[P]	Inorganic ion transport and metabolism	Glutathione S-transferase, N-terminal domain;; Glutathione S-transferase, N-terminal domain;; Glutathione S-transferase, C-terminal domain;; Glutathione S-transferase, N-terminal domain;; Glutathione S-transferase, C-terminal domain	Glutathione S-transferase DHAR2 OS=Arabidopsis thaliana OX=3702 GN=DHAR2 PE=1 SV=1	O	Posttranslational modification, protein turnover, chaperones	glutathione S-transferase DHAR2-like [Prunus avium]
gene_Pav_sc0000554.1_g310.1.mk	MSTRG.10166.2	5	6	1	23	21	19	0.026308	0.033898	0.002755	0.11563	0.113257	0.107289	0.0246371	2.03118	up	[JM]	Translation, ribosomal structure and biogenesis;; Cell wall/membrane/envelope biogenesis	Molecular Function: mannose-1-phosphate guanylyltransferase (GDP) activity (GO:0008928);; Biological Process: biosynthetic process (GO:0009058);;	K00966|0|pper:PRUPE_ppa007618mg|K00966 mannose-1-phosphate guanylyltransferase [EC:2.7.7.13] | (RefSeq) hypothetical protein	Fructose and mannose metabolism (ko00051);; Amino sugar and nucleotide sugar metabolism (ko00520)	[M]	Cell wall/membrane/envelope biogenesis	Nucleotidyl transferase;; MobA-like NTP transferase domain;; Bacterial transferase hexapeptide (six repeats)	Mannose-1-phosphate guanylyltransferase 1 OS=Arabidopsis thaliana OX=3702 GN=CYT1 PE=1 SV=1	M	Cell wall/membrane/envelope biogenesis	mannose-1-phosphate guanylyltransferase 1 [Prunus avium]
gene_Pav_sc0000554.1_g430.1.mk	MSTRG.10166.2	5	6	1	23	21	19	0.026308	0.033898	0.002755	0.11563	0.113257	0.107289	0.0246371	2.03118	up	[S]	Function unknown	Cellular Component: chloroplast thylakoid membrane (GO:0009535);; Cellular Component: chloroplast thylakoid lumen (GO:0009543);;	--	--	--	--	Pentapeptide repeats (8 copies);; Pentapeptide repeats (9 copies)	Thylakoid lumenal 15 kDa protein 1, chloroplastic OS=Arabidopsis thaliana OX=3702 GN=At2g44920 PE=1 SV=2	S	Function unknown	thylakoid lumenal 15 kDa protein 1, chloroplastic [Prunus avium]
gene_Pav_sc0000554.1_g470.1.mk	MSTRG.10166.2	5	6	1	23	21	19	0.026308	0.033898	0.002755	0.11563	0.113257	0.107289	0.0246371	2.03118	up	[G]	Carbohydrate transport and metabolism	Molecular Function: ATP binding (GO:0005524);;	--	--	[O]	Posttranslational modification, protein turnover, chaperones	ATPase family associated with various cellular activities (AAA)	Ribulose bisphosphate carboxylase/oxygenase activase, chloroplastic OS=Malus domestica OX=3750 GN=RCA PE=2 SV=1	O	Posttranslational modification, protein turnover, chaperones	ribulose bisphosphate carboxylase/oxygenase activase, chloroplastic isoform X2 [Prunus avium]
gene_Pav_sc0000554.1_g610.1.mk	MSTRG.10166.2	5	6	1	23	21	19	0.026308	0.033898	0.002755	0.11563	0.113257	0.107289	0.0246371	2.03118	up	--	--	Cellular Component: nuclear telomere cap complex (GO:0000783);; Molecular Function: double-stranded telomeric DNA binding (GO:0003691);; Biological Process: telomeric loop formation (GO:0031627);;	--	--	--	--	--	Telomere repeat-binding protein 4 OS=Arabidopsis thaliana OX=3702 GN=TRP4 PE=1 SV=1	K	Transcription	telomere repeat-binding protein 4-like [Prunus avium]
gene_Pav_sc0000555.1_g100.1.mk	MSTRG.10166.2	5	6	1	23	21	19	0.026308	0.033898	0.002755	0.11563	0.113257	0.107289	0.0246371	2.03118	up	[O]	Posttranslational modification, protein turnover, chaperones	Biological Process: protein peptidyl-prolyl isomerization (GO:0000413);; Molecular Function: peptidyl-prolyl cis-trans isomerase activity (GO:0003755);; Biological Process: protein folding (GO:0006457);;	K03768|5.47275e-154|pper:PRUPE_ppa010146mg|K03768 peptidyl-prolyl cis-trans isomerase B (cyclophilin B) [EC:5.2.1.8] | (RefSeq) hypothetical protein	--	[O]	Posttranslational modification, protein turnover, chaperones	Cyclophilin type peptidyl-prolyl cis-trans isomerase/CLD	Photosynthetic NDH subunit of lumenal location 5, chloroplastic OS=Arabidopsis thaliana OX=3702 GN=PNSL5 PE=1 SV=1	O	Posttranslational modification, protein turnover, chaperones	photosynthetic NDH subunit of lumenal location 5, chloroplastic [Prunus persica]
gene_Pav_sc0000555.1_g170.1.mk	MSTRG.10166.2	5	6	1	23	21	19	0.026308	0.033898	0.002755	0.11563	0.113257	0.107289	0.0246371	2.03118	up	[G]	Carbohydrate transport and metabolism	Molecular Function: glucose-6-phosphate dehydrogenase activity (GO:0004345);; Biological Process: glucose metabolic process (GO:0006006);; Biological Process: pentose-phosphate shunt (GO:0006098);; Molecular Function: NADP binding (GO:0050661);; Biological Process: oxidation-reduction process (GO:0055114);;	K00036|0|pper:PRUPE_ppa015545mg|K00036 glucose-6-phosphate 1-dehydrogenase [EC:1.1.1.49 1.1.1.363] | (RefSeq) hypothetical protein	Pentose phosphate pathway (ko00030);; Glutathione metabolism (ko00480);; Carbon metabolism (ko01200)	[G]	Carbohydrate transport and metabolism	Glucose-6-phosphate dehydrogenase, C-terminal domain;; Glucose-6-phosphate dehydrogenase, NAD binding domain	Glucose-6-phosphate 1-dehydrogenase, chloroplastic OS=Nicotiana tabacum OX=4097 PE=2 SV=1	G	Carbohydrate transport and metabolism	glucose-6-phosphate 1-dehydrogenase 2, chloroplastic [Prunus avium]
gene_Pav_sc0000555.1_g220.1.mk	MSTRG.10166.2	5	6	1	23	21	19	0.026308	0.033898	0.002755	0.11563	0.113257	0.107289	0.0246371	2.03118	up	--	--	Cellular Component: integral component of membrane (GO:0016021);;	--	--	--	--	Domain of unknown function (DUF4408)	--	S	Function unknown	rho GTPase-activating protein gacV-like [Prunus avium]
gene_Pav_sc0000558.1_g440.1.mk	MSTRG.10166.2	5	6	1	23	21	19	0.026308	0.033898	0.002755	0.11563	0.113257	0.107289	0.0246371	2.03118	up	[CR]	Energy production and conversion;; General function prediction only	Molecular Function: zinc ion binding (GO:0008270);; Molecular Function: oxidoreductase activity (GO:0016491);; Biological Process: oxidation-reduction process (GO:0055114);;	--	--	[CR]	Energy production and conversion;; General function prediction only	Alcohol dehydrogenase GroES-like domain	Chloroplast envelope quinone oxidoreductase homolog OS=Arabidopsis thaliana OX=3702 GN=CEQORH PE=1 SV=1	C	Energy production and conversion	PREDICTED: putative quinone-oxidoreductase homolog, chloroplastic [Prunus mume]
gene_Pav_sc0000558.1_g600.1.mk	MSTRG.10166.2	5	6	1	23	21	19	0.026308	0.033898	0.002755	0.11563	0.113257	0.107289	0.0246371	2.03118	up	[QV]	Secondary metabolites biosynthesis, transport and catabolism;; Defense mechanisms	Molecular Function: monooxygenase activity (GO:0004497);; Molecular Function: iron ion binding (GO:0005506);; Molecular Function: oxidoreductase activity, acting on paired donors, with incorporation or reduction of molecular oxygen (GO:0016705);; Molecular Function: heme binding (GO:0020037);; Biological Process: oxidation-reduction process (GO:0055114);;	K17961|7.4104e-136|pper:PRUPE_ppa004095mg|K17961 cytochrome P450 family 82 subfamily G polypeptide 1 [EC:1.14.-.-] | (RefSeq) hypothetical protein	Diterpenoid biosynthesis (ko00904)	[Q]	Secondary metabolites biosynthesis, transport and catabolism	Cytochrome P450	Cytochrome P450 82G1 OS=Arabidopsis thaliana OX=3702 GN=CYP82G1 PE=1 SV=1	Q	Secondary metabolites biosynthesis, transport and catabolism	cytochrome P450 82G1-like [Prunus avium]
gene_Pav_sc0000558.1_g620.1.mk	MSTRG.10166.2	5	6	1	23	21	19	0.026308	0.033898	0.002755	0.11563	0.113257	0.107289	0.0246371	2.03118	up	[QV]	Secondary metabolites biosynthesis, transport and catabolism;; Defense mechanisms	Molecular Function: monooxygenase activity (GO:0004497);; Molecular Function: iron ion binding (GO:0005506);; Molecular Function: oxidoreductase activity, acting on paired donors, with incorporation or reduction of molecular oxygen (GO:0016705);; Molecular Function: heme binding (GO:0020037);; Biological Process: oxidation-reduction process (GO:0055114);;	K17961|0|pmum:103334264|K17961 cytochrome P450 family 82 subfamily G polypeptide 1 [EC:1.14.-.-] | (RefSeq) cytochrome P450 82G1-like	Diterpenoid biosynthesis (ko00904)	[Q]	Secondary metabolites biosynthesis, transport and catabolism	Cytochrome P450	Cytochrome P450 82G1 OS=Arabidopsis thaliana OX=3702 GN=CYP82G1 PE=1 SV=1	Q	Secondary metabolites biosynthesis, transport and catabolism	cytochrome P450 82G1-like [Prunus avium]
gene_Pav_sc0000558.1_g670.1.br	MSTRG.10166.2	5	6	1	23	21	19	0.026308	0.033898	0.002755	0.11563	0.113257	0.107289	0.0246371	2.03118	up	[QV]	Secondary metabolites biosynthesis, transport and catabolism;; Defense mechanisms	Molecular Function: monooxygenase activity (GO:0004497);; Molecular Function: iron ion binding (GO:0005506);; Cellular Component: integral component of membrane (GO:0016021);; Molecular Function: oxidoreductase activity, acting on paired donors, with incorporation or reduction of molecular oxygen (GO:0016705);; Molecular Function: heme binding (GO:0020037);; Biological Process: oxidation-reductio…	--	--	[Q]	Secondary metabolites biosynthesis, transport and catabolism	Cytochrome P450	Cytochrome P450 82C4 OS=Arabidopsis thaliana OX=3702 GN=CYP82C4 PE=2 SV=1	Q	Secondary metabolites biosynthesis, transport and catabolism	cytochrome P450 CYP82D47-like [Prunus avium]
gene_Pav_sc0000558.1_g870.1.mk	MSTRG.10166.2	5	6	1	23	21	19	0.026308	0.033898	0.002755	0.11563	0.113257	0.107289	0.0246371	2.03118	up	--	--	--	--	--	--	--	--	Membrane protein of ER body-like protein OS=Arabidopsis thaliana OX=3702 GN=MEBL PE=2 SV=1	S	Function unknown	membrane protein of ER body-like protein [Prunus avium]
gene_Pav_sc0000563.1_g050.1.mk	MSTRG.10166.2	5	6	1	23	21	19	0.026308	0.033898	0.002755	0.11563	0.113257	0.107289	0.0246371	2.03118	up	[IQR]	Lipid transport and metabolism;; Secondary metabolites biosynthesis, transport and catabolism;; General function prediction only	Molecular Function: oxidoreductase activity (GO:0016491);; Biological Process: oxidation-reduction process (GO:0055114);;	K08081|1.36118e-171|pmum:103321951|K08081 tropinone reductase I [EC:1.1.1.206] | (RefSeq) tropinone reductase homolog At2g29290-like	Tropane, piperidine and pyridine alkaloid biosynthesis (ko00960)	[R]	General function prediction only	Enoyl-(Acyl carrier protein) reductase;; short chain dehydrogenase;; KR domain	Tropinone reductase homolog At1g07440 OS=Arabidopsis thaliana OX=3702 GN=At1g07440 PE=1 SV=1	S	Function unknown	tropinone reductase homolog At2g29290-like isoform X1 [Prunus avium]
gene_Pav_sc0000563.1_g110.1.mk	MSTRG.10166.2	5	6	1	23	21	19	0.026308	0.033898	0.002755	0.11563	0.113257	0.107289	0.0246371	2.03118	up	[G]	Carbohydrate transport and metabolism	Molecular Function: ATP binding (GO:0005524);;	--	--	[O]	Posttranslational modification, protein turnover, chaperones	ATPase family associated with various cellular activities (AAA)	Ribulose bisphosphate carboxylase/oxygenase activase 1, chloroplastic OS=Larrea tridentata OX=66636 GN=RCA1 PE=1 SV=1	O	Posttranslational modification, protein turnover, chaperones	ribulose bisphosphate carboxylase/oxygenase activase, chloroplastic-like [Prunus avium]
gene_Pav_sc0000567.1_g150.1.mk	MSTRG.10166.2	5	6	1	23	21	19	0.026308	0.033898	0.002755	0.11563	0.113257	0.107289	0.0246371	2.03118	up	[T]	Signal transduction mechanisms	Molecular Function: protein kinase activity (GO:0004672);; Molecular Function: ATP binding (GO:0005524);; Biological Process: protein phosphorylation (GO:0006468);;	K08829|3.90625e-62|pper:PRUPE_ppa024145mg|K08829 male germ cell-associated kinase [EC:2.7.11.22] | (RefSeq) hypothetical protein	--	[T]	Signal transduction mechanisms	Protein kinase domain;; Protein tyrosine kinase;; ABC1 family	Cyclin-dependent kinase F-4 OS=Oryza sativa subsp. japonica OX=39947 GN=CDKF-4 PE=2 SV=1	T	Signal transduction mechanisms	cyclin-dependent kinase F-4-like [Prunus avium]
gene_Pav_sc0000567.1_g390.1.mk	MSTRG.10166.2	5	6	1	23	21	19	0.026308	0.033898	0.002755	0.11563	0.113257	0.107289	0.0246371	2.03118	up	--	--	Cellular Component: membrane (GO:0016020);;	--	--	--	--	GDP-fucose protein O-fucosyltransferase	O-fucosyltransferase 29 OS=Arabidopsis thaliana OX=3702 GN=OFUT29 PE=2 SV=1	S	Function unknown	uncharacterized protein At1g04910 [Prunus avium]
gene_Pav_sc0000567.1_g750.1.mk	MSTRG.10166.2	5	6	1	23	21	19	0.026308	0.033898	0.002755	0.11563	0.113257	0.107289	0.0246371	2.03118	up	[J]	Translation, ribosomal structure and biogenesis	Biological Process: proteolysis (GO:0006508);; Cellular Component: chloroplast (GO:0009507);; Molecular Function: metal ion binding (GO:0046872);; Molecular Function: metalloaminopeptidase activity (GO:0070006);; Biological Process: protein initiator methionine removal (GO:0070084);;	K01265|0|pper:PRUPE_ppa007539mg|K01265 methionyl aminopeptidase [EC:3.4.11.18] | (RefSeq) hypothetical protein	--	[O]	Posttranslational modification, protein turnover, chaperones	Metallopeptidase family M24;; Allene oxide cyclase	Methionine aminopeptidase 1B, chloroplastic OS=Arabidopsis thaliana OX=3702 GN=MAP1B PE=2 SV=2	J	Translation, ribosomal structure and biogenesis	methionine aminopeptidase 1B, chloroplastic [Prunus avium]
gene_Pav_sc0000567.1_g770.1.mk	MSTRG.10166.2	5	6	1	23	21	19	0.026308	0.033898	0.002755	0.11563	0.113257	0.107289	0.0246371	2.03118	up	--	--	Biological Process: transcription, DNA-templated (GO:0006351);;	--	--	--	--	Myb-like DNA-binding domain	Transcription factor HHO3 OS=Arabidopsis thaliana OX=3702 GN=HHO3 PE=2 SV=1	K	Transcription	transcription factor HHO3-like [Prunus avium]
gene_Pav_sc0000568.1_g670.1.br	MSTRG.10166.2	5	6	1	23	21	19	0.026308	0.033898	0.002755	0.11563	0.113257	0.107289	0.0246371	2.03118	up	[S]	Function unknown	Cellular Component: extracellular region (GO:0005576);;	K13449|3.61083e-111|pper:PRUPE_ppa012617mg|K13449 pathogenesis-related protein 1 | (RefSeq) hypothetical protein	Plant hormone signal transduction (ko04075);; Plant-pathogen interaction (ko04626)	[S]	Function unknown	Cysteine-rich secretory protein family	Pathogenesis-related leaf protein 4 OS=Solanum lycopersicum OX=4081 PE=2 SV=1	S	Function unknown	pathogenesis-related leaf protein 4-like [Prunus avium]
gene_Pav_sc0000583.1_g1180.1.mk	MSTRG.10166.2	5	6	1	23	21	19	0.026308	0.033898	0.002755	0.11563	0.113257	0.107289	0.0246371	2.03118	up	[C]	Energy production and conversion	Molecular Function: copper ion binding (GO:0005507);; Molecular Function: ATP binding (GO:0005524);; Cellular Component: mitochondrion (GO:0005739);; Biological Process: metabolic process (GO:0008152);; Molecular Function: ligase activity (GO:0016874);;	K01900|0|pper:PRUPE_ppa006210mg|K01900 succinyl-CoA synthetase beta subunit [EC:6.2.1.4 6.2.1.5] | (RefSeq) hypothetical protein	Citrate cycle (TCA cycle) (ko00020);; Propanoate metabolism (ko00640);; Carbon metabolism (ko01200)	[C]	Energy production and conversion	ATP-grasp domain;; CoA-ligase	Succinate--CoA ligase [ADP-forming] subunit beta, mitochondrial OS=Arabidopsis thaliana OX=3702 GN=At2g20420 PE=1 SV=1	C	Energy production and conversion	succinate--CoA ligase [ADP-forming] subunit beta, mitochondrial [Prunus avium]
gene_Pav_sc0000583.1_g370.1.mk	MSTRG.10166.2	5	6	1	23	21	19	0.026308	0.033898	0.002755	0.11563	0.113257	0.107289	0.0246371	2.03118	up	--	--	Cellular Component: endoplasmic reticulum (GO:0005783);; Cellular Component: integral component of membrane (GO:0016021);;	--	--	--	--	HR-like lesion-inducing	--	S	Function unknown	uncharacterized protein LOC110757450 [Prunus avium]
gene_Pav_sc0000583.1_g430.1.mk	MSTRG.10166.2	5	6	1	23	21	19	0.026308	0.033898	0.002755	0.11563	0.113257	0.107289	0.0246371	2.03118	up	--	--	--	K10727|0|pper:PRUPE_ppa002912mg|K10727 chromatin licensing and DNA replication factor 1 | (RefSeq) hypothetical protein	--	[L]	Replication, recombination and repair	DNA replication factor Cdt1 C-terminal domain;; DNA replication factor CDT1 like	CDT1-like protein a, chloroplastic OS=Arabidopsis thaliana OX=3702 GN=CDT1A PE=1 SV=1	L	Replication, recombination and repair	CDT1-like protein a, chloroplastic [Prunus avium]
gene_Pav_sc0000584.1_g240.1.mk	MSTRG.10166.2	5	6	1	23	21	19	0.026308	0.033898	0.002755	0.11563	0.113257	0.107289	0.0246371	2.03118	up	[R]	General function prediction only	Biological Process: phloem or xylem histogenesis (GO:0010087);; Biological Process: regulation of DNA endoreduplication (GO:0032875);;	K03353|0|pmum:103325978|K03353 anaphase-promoting complex subunit 6 | (RefSeq) anaphase-promoting complex subunit 6	Ubiquitin mediated proteolysis (ko04120)	[DO]	Cell cycle control, cell division, chromosome partitioning;; Posttranslational modification, protein turnover, chaperones	Ras family;; Ras of Complex, Roc, domain of DAPkinase;; Anaphase-promoting complex, cyclosome, subunit 3;; Tetratricopeptide repeat;; Tetratricopeptide repeat;; Tetratricopeptide repeat;; ADP-ribosylation factor family;; Tetratricopeptide repeat;; Tetratricopeptide repeat;; Tetratricopeptide repeat;; TPR repeat;; Tetratricopeptide repeat;; 50S ribosome-binding GTPase;; Tetratricopeptide repeat	Anaphase-promoting complex subunit 6 OS=Arabidopsis thaliana OX=3702 GN=APC6 PE=2 SV=1	D	Cell cycle control, cell division, chromosome partitioning	anaphase-promoting complex subunit 6 [Prunus avium]
gene_Pav_sc0000584.1_g430.1.mk	MSTRG.10166.2	5	6	1	23	21	19	0.026308	0.033898	0.002755	0.11563	0.113257	0.107289	0.0246371	2.03118	up	--	--	--	--	--	--	--	--	--	--	--	hypothetical protein PRUPE_4G159600 [Prunus persica]
gene_Pav_sc0000586.1_g200.1.mk	MSTRG.10166.2	5	6	1	23	21	19	0.026308	0.033898	0.002755	0.11563	0.113257	0.107289	0.0246371	2.03118	up	--	--	Molecular Function: DNA binding (GO:0003677);; Molecular Function: transcription factor activity, sequence-specific DNA binding (GO:0003700);; Cellular Component: nucleus (GO:0005634);; Biological Process: regulation of transcription, DNA-templated (GO:0006355);;	K09286|7.83525e-102|pmum:103332193|K09286 EREBP-like factor | (RefSeq) ethylene-responsive transcription factor ERF023	--	--	--	AP2 domain	Ethylene-responsive transcription factor ERF023 OS=Arabidopsis thaliana OX=3702 GN=ERF023 PE=2 SV=1	K	Transcription	ethylene-responsive transcription factor ERF023 [Prunus avium]
gene_Pav_sc0000586.1_g240.1.mk	MSTRG.10166.2	5	6	1	23	21	19	0.026308	0.033898	0.002755	0.11563	0.113257	0.107289	0.0246371	2.03118	up	--	--	--	--	--	--	--	--	Uncharacterized protein At4g00950 OS=Arabidopsis thaliana OX=3702 GN=At4g00950 PE=2 SV=1	S	Function unknown	uncharacterized protein At4g00950 [Prunus avium]
gene_Pav_sc0000586.1_g490.1.mk	MSTRG.10166.2	5	6	1	23	21	19	0.026308	0.033898	0.002755	0.11563	0.113257	0.107289	0.0246371	2.03118	up	--	--	Molecular Function: DNA binding (GO:0003677);;	K09422|7.40226e-76|pper:PRUPE_ppa009439mg|K09422 myb proto-oncogene protein, plant | (RefSeq) hypothetical protein	--	[K]	Transcription	Myb-like DNA-binding domain	Transcription factor MYB111 OS=Arabidopsis thaliana OX=3702 GN=MYB111 PE=1 SV=1	K	Transcription	myb-related protein 308-like [Prunus avium]
gene_Pav_sc0000586.1_g650.1.mk	MSTRG.10166.2	5	6	1	23	21	19	0.026308	0.033898	0.002755	0.11563	0.113257	0.107289	0.0246371	2.03118	up	--	--	Cellular Component: endosome (GO:0005768);;	K07904|1.32036e-127|pmum:103332166|K07904 Ras-related protein Rab-11A | (RefSeq) ras-related protein RABA3	Endocytosis (ko04144)	[U]	Intracellular trafficking, secretion, and vesicular transport	Ras family;; Ras of Complex, Roc, domain of DAPkinase	Ras-related protein RABA3 OS=Arabidopsis thaliana OX=3702 GN=RABA3 PE=2 SV=1	S	Function unknown	ras-related protein RABA3 [Prunus avium]
gene_Pav_sc0000586.1_g760.1.mk	MSTRG.10166.2	5	6	1	23	21	19	0.026308	0.033898	0.002755	0.11563	0.113257	0.107289	0.0246371	2.03118	up	[QV]	Secondary metabolites biosynthesis, transport and catabolism;; Defense mechanisms	Molecular Function: monooxygenase activity (GO:0004497);; Molecular Function: iron ion binding (GO:0005506);; Cellular Component: integral component of membrane (GO:0016021);; Molecular Function: oxidoreductase activity, acting on paired donors, with incorporation or reduction of molecular oxygen (GO:0016705);; Molecular Function: heme binding (GO:0020037);; Biological Process: oxidation-reductio…	--	--	[Q]	Secondary metabolites biosynthesis, transport and catabolism	Cytochrome P450	Cytochrome P450 78A3 OS=Glycine max OX=3847 GN=CYP78A3 PE=2 SV=1	Q	Secondary metabolites biosynthesis, transport and catabolism	cytochrome P450 78A9-like [Prunus avium]
gene_Pav_sc0000586.1_g840.1.mk	MSTRG.10166.2	5	6	1	23	21	19	0.026308	0.033898	0.002755	0.11563	0.113257	0.107289	0.0246371	2.03118	up	--	--	Biological Process: cellular process (GO:0009987);; Cellular Component: cell periphery (GO:0071944);;	--	--	[T]	Signal transduction mechanisms	RhoGAP domain;; P21-Rho-binding domain	Rho GTPase-activating protein 3 OS=Arabidopsis thaliana OX=3702 GN=ROPGAP3 PE=2 SV=1	S	Function unknown	rho GTPase-activating protein 3 [Prunus avium]
gene_Pav_sc0000588.1_g060.1.mk	MSTRG.10166.2	5	6	1	23	21	19	0.026308	0.033898	0.002755	0.11563	0.113257	0.107289	0.0246371	2.03118	up	[O]	Posttranslational modification, protein turnover, chaperones	Molecular Function: ATP binding (GO:0005524);; Biological Process: protein folding (GO:0006457);; Biological Process: response to stress (GO:0006950);; Molecular Function: unfolded protein binding (GO:0051082);;	K09487|0|pper:PRUPE_ppa001590mg|K09487 heat shock protein 90kDa beta | (RefSeq) hypothetical protein	Protein processing in endoplasmic reticulum (ko04141);; Plant-pathogen interaction (ko04626)	[O]	Posttranslational modification, protein turnover, chaperones	Hsp90 protein;; Histidine kinase-, DNA gyrase B-, and HSP90-like ATPase;; Histidine kinase-, DNA gyrase B-, and HSP90-like ATPase	Heat shock protein 90-5, chloroplastic OS=Arabidopsis thaliana OX=3702 GN=HSP90-5 PE=1 SV=1	O	Posttranslational modification, protein turnover, chaperones	heat shock protein 90-5, chloroplastic [Prunus avium]
gene_Pav_sc0000588.1_g430.1.mk	MSTRG.10166.2	5	6	1	23	21	19	0.026308	0.033898	0.002755	0.11563	0.113257	0.107289	0.0246371	2.03118	up	--	--	Cellular Component: endoplasmic reticulum (GO:0005783);; Cellular Component: integral component of membrane (GO:0016021);;	K04710|0|pper:PRUPE_ppa008526mg|K04710 ceramide synthetase [EC:2.3.1.24] | (RefSeq) hypothetical protein	Sphingolipid metabolism (ko00600)	[U]	Intracellular trafficking, secretion, and vesicular transport	TLC domain	LAG1 longevity assurance homolog 3 OS=Arabidopsis thaliana OX=3702 GN=At1g13580 PE=2 SV=2	U	Intracellular trafficking, secretion, and vesicular transport	PREDICTED: LAG1 longevity assurance homolog 3-like [Prunus mume]
gene_Pav_sc0000588.1_g460.1.mk	MSTRG.10166.2	5	6	1	23	21	19	0.026308	0.033898	0.002755	0.11563	0.113257	0.107289	0.0246371	2.03118	up	[K]	Transcription	Molecular Function: protein serine/threonine kinase activity (GO:0004674);; Molecular Function: ATP binding (GO:0005524);; Biological Process: protein phosphorylation (GO:0006468);; Cellular Component: integral component of membrane (GO:0016021);;	--	--	--	--	Protein tyrosine kinase;; Protein kinase domain;; Leucine rich repeat N-terminal domain;; Leucine Rich repeats (2 copies);; Leucine rich repeat;; Leucine Rich Repeat	Protein NSP-INTERACTING KINASE 1 OS=Arabidopsis thaliana OX=3702 GN=NIK1 PE=1 SV=1	T	Signal transduction mechanisms	protein NSP-INTERACTING KINASE 2 [Prunus avium]
gene_Pav_sc0000590.1_g120.1.mk	MSTRG.10166.2	5	6	1	23	21	19	0.026308	0.033898	0.002755	0.11563	0.113257	0.107289	0.0246371	2.03118	up	[E]	Amino acid transport and metabolism	Molecular Function: serine-type peptidase activity (GO:0008236);;	--	--	[O]	Posttranslational modification, protein turnover, chaperones	Prolyl oligopeptidase family;; Prolyl oligopeptidase, N-terminal beta-propeller domain	--	E	Amino acid transport and metabolism	uncharacterized protein LOC110757807 [Prunus avium]
gene_Pav_sc0000592.1_g560.1.mk	MSTRG.10166.2	5	6	1	23	21	19	0.026308	0.033898	0.002755	0.11563	0.113257	0.107289	0.0246371	2.03118	up	--	--	Cellular Component: intracellular (GO:0005622);; Molecular Function: zinc ion binding (GO:0008270);;	--	--	--	--	B-box zinc finger	B-box zinc finger protein 24 OS=Arabidopsis thaliana OX=3702 GN=BBX24 PE=1 SV=1	S	Function unknown	B-box zinc finger protein 24-like [Prunus avium]
gene_Pav_sc0000597.1_g050.1.mk	MSTRG.10166.2	5	6	1	23	21	19	0.026308	0.033898	0.002755	0.11563	0.113257	0.107289	0.0246371	2.03118	up	--	--	--	--	--	--	--	F-box-like;; F-box associated domain;; F-box associated;; F-box domain	F-box protein CPR1 OS=Arabidopsis thaliana OX=3702 GN=CPR1 PE=1 SV=2	S	Function unknown	F-box/kelch-repeat protein At3g23880-like [Prunus avium]
gene_Pav_sc0000598.1_g510.1.mk	MSTRG.10166.2	5	6	1	23	21	19	0.026308	0.033898	0.002755	0.11563	0.113257	0.107289	0.0246371	2.03118	up	--	--	--	--	--	--	--	--	Putative FBD-associated F-box protein At1g61330 OS=Arabidopsis thaliana OX=3702 GN=At1g61330 PE=4 SV=1	S	Function unknown	putative FBD-associated F-box protein At1g61330 [Prunus avium]
gene_Pav_sc0000599.1_g200.1.mk	MSTRG.10166.2	5	6	1	23	21	19	0.026308	0.033898	0.002755	0.11563	0.113257	0.107289	0.0246371	2.03118	up	--	--	--	K14500|1.52626e-129|pper:PRUPE_ppa004862mg|K14500 BR-signaling kinase [EC:2.7.11.1] | (RefSeq) hypothetical protein	Plant hormone signal transduction (ko04075)	--	--	--	Serine/threonine-protein kinase BSK7 OS=Arabidopsis thaliana OX=3702 GN=BSK7 PE=3 SV=1	T	Signal transduction mechanisms	hypothetical protein CCACVL1_13616 [Corchorus capsularis]
gene_Pav_sc0000600.1_g300.1.mk	MSTRG.10166.2	5	6	1	23	21	19	0.026308	0.033898	0.002755	0.11563	0.113257	0.107289	0.0246371	2.03118	up	--	--	Molecular Function: glycerol-3-phosphate O-acyltransferase activity (GO:0004366);; Biological Process: phosphatidylglycerol biosynthetic process (GO:0006655);; Cellular Component: chloroplast stroma (GO:0009570);;	K00630|6.91046e-84|pmum:103336827|K00630 glycerol-3-phosphate O-acyltransferase [EC:2.3.1.15] | (RefSeq) glycerol-3-phosphate acyltransferase, chloroplastic	Glycerolipid metabolism (ko00561);; Glycerophospholipid metabolism (ko00564)	--	--	Glycerol-3-phosphate acyltransferase N-terminal	Glycerol-3-phosphate acyltransferase, chloroplastic OS=Cucumis sativus OX=3659 PE=2 SV=1	I	Lipid transport and metabolism	glycerol-3-phosphate acyltransferase, chloroplastic isoform X2 [Prunus avium]
gene_Pav_sc0000600.1_g370.1.mk	MSTRG.10166.2	5	6	1	23	21	19	0.026308	0.033898	0.002755	0.11563	0.113257	0.107289	0.0246371	2.03118	up	--	--	Cellular Component: Golgi apparatus (GO:0005794);; Cellular Component: integral component of membrane (GO:0016021);; Biological Process: cell wall biogenesis (GO:0042546);; Biological Process: pectin biosynthetic process (GO:0045489);; Molecular Function: beta-1,3-galactosyltransferase activity (GO:0048531);;	--	--	[S]	Function unknown	Glycosyltransferase family 92;; Glycosyl transferase family 2	Galactan beta-1,4-galactosyltransferase GALS1 OS=Arabidopsis thaliana OX=3702 GN=GALS1 PE=2 SV=2	S	Function unknown	galactan beta-1,4-galactosyltransferase GALS1 [Prunus avium]
gene_Pav_sc0000600.1_g680.1.mk	MSTRG.10166.2	5	6	1	23	21	19	0.026308	0.033898	0.002755	0.11563	0.113257	0.107289	0.0246371	2.03118	up	[M]	Cell wall/membrane/envelope biogenesis	Molecular Function: ATP binding (GO:0005524);; Biological Process: protein phosphorylation (GO:0006468);; Molecular Function: RNA polymerase II carboxy-terminal domain kinase activity (GO:0008353);;	K07760|0|pmum:103336615|K07760 cyclin-dependent kinase [EC:2.7.11.22] | (RefSeq) cyclin-dependent kinase B2-2	--	[R]	General function prediction only	Protein kinase domain;; Protein tyrosine kinase	Cyclin-dependent kinase B2-2 OS=Arabidopsis thaliana OX=3702 GN=CDKB2-2 PE=1 SV=2	T	Signal transduction mechanisms	cyclin-dependent kinase B2-2 [Prunus avium]
gene_Pav_sc0000615.1_g060.1.mk	MSTRG.10166.2	5	6	1	23	21	19	0.026308	0.033898	0.002755	0.11563	0.113257	0.107289	0.0246371	2.03118	up	[R]	General function prediction only	--	K04733|0|pmum:103329440|K04733 interleukin-1 receptor-associated kinase 4 [EC:2.7.11.1] | (RefSeq) G-type lectin S-receptor-like serine/threonine-protein kinase At4g27290	--	--	--	Protein tyrosine kinase;; Protein kinase domain;; S-locus glycoprotein domain	G-type lectin S-receptor-like serine/threonine-protein kinase B120 OS=Arabidopsis thaliana OX=3702 GN=B120 PE=2 SV=1	T	Signal transduction mechanisms	G-type lectin S-receptor-like serine/threonine-protein kinase At4g27290 [Prunus avium]
gene_Pav_sc0000616.1_g170.1.mk	MSTRG.10166.2	5	6	1	23	21	19	0.026308	0.033898	0.002755	0.11563	0.113257	0.107289	0.0246371	2.03118	up	[G]	Carbohydrate transport and metabolism	Biological Process: transport (GO:0006810);; Cellular Component: integral component of membrane (GO:0016021);;	--	--	--	--	BT1 family;; Major Facilitator Superfamily	Probable folate-biopterin transporter 4 OS=Arabidopsis thaliana OX=3702 GN=At5g54860 PE=2 SV=1	G	Carbohydrate transport and metabolism	probable folate-biopterin transporter 4 [Prunus avium]
gene_Pav_sc0000617.1_g090.1.mk	MSTRG.10166.2	5	6	1	23	21	19	0.026308	0.033898	0.002755	0.11563	0.113257	0.107289	0.0246371	2.03118	up	[C]	Energy production and conversion	Biological Process: tricarboxylic acid cycle (GO:0006099);; Molecular Function: phosphoenolpyruvate carboxylase activity (GO:0008964);; Biological Process: carbon fixation (GO:0015977);; Molecular Function: 2-alkenal reductase [NAD(P)] activity (GO:0032440);;	K01595|0|egr:104448531|K01595 phosphoenolpyruvate carboxylase [EC:4.1.1.31] | (RefSeq) phosphoenolpyruvate carboxylase, housekeeping isozyme	Pyruvate metabolism (ko00620);; Carbon fixation in photosynthetic organisms (ko00710);; Carbon metabolism (ko01200)	--	--	Phosphoenolpyruvate carboxylase	Phosphoenolpyruvate carboxylase 1 OS=Arabidopsis thaliana OX=3702 GN=PPC1 PE=1 SV=1	C	Energy production and conversion	PREDICTED: phosphoenolpyruvate carboxylase, housekeeping isozyme-like [Gossypium hirsutum]
gene_Pav_sc0000617.1_g190.1.mk	MSTRG.10166.2	5	6	1	23	21	19	0.026308	0.033898	0.002755	0.11563	0.113257	0.107289	0.0246371	2.03118	up	--	--	--	--	--	[E]	Amino acid transport and metabolism	Glycine cleavage H-protein	--	S	Function unknown	protein Simiate [Prunus avium]
gene_Pav_sc0000618.1_g380.1.mk	MSTRG.10166.2	5	6	1	23	21	19	0.026308	0.033898	0.002755	0.11563	0.113257	0.107289	0.0246371	2.03118	up	--	--	Cellular Component: chloroplast (GO:0009507);; Molecular Function: isomerase activity (GO:0016853);;	K10525|1.18337e-130|pper:PRUPE_ppa012079mg|K10525 allene oxide cyclase [EC:5.3.99.6] | (RefSeq) hypothetical protein	alpha-Linolenic acid metabolism (ko00592)	--	--	Allene oxide cyclase	Allene oxide cyclase, chloroplastic OS=Oryza sativa subsp. japonica OX=39947 GN=AOC PE=1 SV=1	S	Function unknown	allene oxide cyclase, chloroplastic-like [Prunus avium]
gene_Pav_sc0000624.1_g050.1.mk	MSTRG.10166.2	5	6	1	23	21	19	0.026308	0.033898	0.002755	0.11563	0.113257	0.107289	0.0246371	2.03118	up	--	--	--	--	--	--	--	--	--	--	--	hypothetical protein PRUPE_1G068200 [Prunus persica]
gene_Pav_sc0000624.1_g210.1.mk	MSTRG.10166.2	5	6	1	23	21	19	0.026308	0.033898	0.002755	0.11563	0.113257	0.107289	0.0246371	2.03118	up	[G]	Carbohydrate transport and metabolism	Molecular Function: hydrolase activity, hydrolyzing O-glycosyl compounds (GO:0004553);; Cellular Component: cell wall (GO:0005618);; Biological Process: xyloglucan metabolic process (GO:0010411);; Cellular Component: integral component of membrane (GO:0016021);; Molecular Function: xyloglucan:xyloglucosyl transferase activity (GO:0016762);; Biological Process: cell wall biogenesis (GO:0042546);; …	--	--	--	--	Glycosyl hydrolases family 16	Xyloglucan endotransglucosylase/hydrolase 2 OS=Glycine max OX=3847 PE=2 SV=1	G	Carbohydrate transport and metabolism	PREDICTED: probable xyloglucan endotransglucosylase/hydrolase protein 23, partial [Prunus mume]
gene_Pav_sc0000625.1_g360.1.mk	MSTRG.10166.2	5	6	1	23	21	19	0.026308	0.033898	0.002755	0.11563	0.113257	0.107289	0.0246371	2.03118	up	--	--	--	--	--	--	--	Peptidase of plants and bacteria	Basic secretory protease (Fragments) OS=Boswellia serrata OX=613112 PE=1 SV=1	S	Function unknown	uncharacterized protein LOC110758494 [Prunus avium]
gene_Pav_sc0000627.1_g140.1.mk	MSTRG.10166.2	5	6	1	23	21	19	0.026308	0.033898	0.002755	0.11563	0.113257	0.107289	0.0246371	2.03118	up	[Q]	Secondary metabolites biosynthesis, transport and catabolism	Molecular Function: urate oxidase activity (GO:0004846);; Cellular Component: peroxisome (GO:0005777);; Biological Process: purine nucleobase metabolic process (GO:0006144);; Biological Process: peroxisome organization (GO:0007031);; Biological Process: urate catabolic process (GO:0019628);; Biological Process: oxidation-reduction process (GO:0055114);;	K00365|0|pmum:103330981|K00365 urate oxidase [EC:1.7.3.3] | (RefSeq) uricase-2 isozyme 2	Purine metabolism (ko00230);; Caffeine metabolism (ko00232)	[Q]	Secondary metabolites biosynthesis, transport and catabolism	Uricase	Uricase-2 isozyme 2 OS=Glycine max OX=3847 PE=1 SV=1	Q	Secondary metabolites biosynthesis, transport and catabolism	uricase-2 isozyme 2 [Prunus avium]
gene_Pav_sc0000631.1_g160.1.mk	MSTRG.10166.2	5	6	1	23	21	19	0.026308	0.033898	0.002755	0.11563	0.113257	0.107289	0.0246371	2.03118	up	--	--	Biological Process: regulation of flower development (GO:0009909);; Biological Process: meristem structural organization (GO:0009933);; Biological Process: specification of floral organ identity (GO:0010093);; Biological Process: fruit development (GO:0010154);; Biological Process: abaxial cell fate specification (GO:0010158);; Biological Process: specification of animal organ position (GO:001015…	--	--	--	--	YABBY protein;; HMG-box domain	Axial regulator YABBY 1 OS=Arabidopsis thaliana OX=3702 GN=YAB1 PE=1 SV=1	K	Transcription	axial regulator YABBY 1 isoform X1 [Prunus avium]
gene_Pav_sc0000636.1_g680.1.mk	MSTRG.10166.2	5	6	1	23	21	19	0.026308	0.033898	0.002755	0.11563	0.113257	0.107289	0.0246371	2.03118	up	[G]	Carbohydrate transport and metabolism	Biological Process: transport (GO:0006810);; Cellular Component: integral component of membrane (GO:0016021);;	--	--	--	--	BT1 family	Probable folate-biopterin transporter 7 OS=Arabidopsis thaliana OX=3702 GN=At1g64890 PE=2 SV=1	G	Carbohydrate transport and metabolism	probable folate-biopterin transporter 7 [Prunus avium]
gene_Pav_sc0000638.1_g130.1.mk	MSTRG.10166.2	5	6	1	23	21	19	0.026308	0.033898	0.002755	0.11563	0.113257	0.107289	0.0246371	2.03118	up	[L]	Replication, recombination and repair	Biological Process: cellular process (GO:0009987);;	K02213|0|pper:PRUPE_ppa016348mg|K02213 cell division control protein 6 | (RefSeq) hypothetical protein	--	[LD]	Replication, recombination and repair;; Cell cycle control, cell division, chromosome partitioning	CDC6, C terminal winged helix domain;; AAA domain;; ATPase family associated with various cellular activities (AAA)	Cell division control protein 6 homolog B OS=Arabidopsis thaliana OX=3702 GN=CDC6B PE=2 SV=1	L	Replication, recombination and repair	cell division control protein 6 homolog B [Prunus avium]
gene_Pav_sc0000638.1_g160.1.mk	MSTRG.10166.2	5	6	1	23	21	19	0.026308	0.033898	0.002755	0.11563	0.113257	0.107289	0.0246371	2.03118	up	[EH]	Amino acid transport and metabolism;; Coenzyme transport and metabolism	Biological Process: tryptophan biosynthetic process (GO:0000162);; Molecular Function: anthranilate synthase activity (GO:0004049);;	K01657|0|pmum:103320660|K01657 anthranilate synthase component I [EC:4.1.3.27] | (RefSeq) anthranilate synthase alpha subunit 2, chloroplastic	Phenylalanine, tyrosine and tryptophan biosynthesis (ko00400);; Biosynthesis of amino acids (ko01230)	[E]	Amino acid transport and metabolism	chorismate binding enzyme;; Anthranilate synthase component I, N terminal region	Anthranilate synthase alpha subunit 2, chloroplastic OS=Arabidopsis thaliana OX=3702 GN=ASA2 PE=2 SV=1	E	Amino acid transport and metabolism	anthranilate synthase alpha subunit 2, chloroplastic-like [Prunus avium]
gene_Pav_sc0000638.1_g380.1.mk	MSTRG.10166.2	5	6	1	23	21	19	0.026308	0.033898	0.002755	0.11563	0.113257	0.107289	0.0246371	2.03118	up	--	--	Molecular Function: ATP binding (GO:0005524);; Biological Process: myo-inositol hexakisphosphate biosynthetic process (GO:0010264);; Biological Process: phosphorylation (GO:0016310);; Molecular Function: inositol 3-kinase activity (GO:0019140);;	K19517|3.91601e-52|pper:PRUPE_ppa007051mg|K19517 1D-myo-inositol 3-kinase [EC:2.7.1.64] | (RefSeq) hypothetical protein	Inositol phosphate metabolism (ko00562)	--	--	--	--	G	Carbohydrate transport and metabolism	inositol 3-kinase isoform X1 [Prunus avium]
gene_Pav_sc0000638.1_g410.1.mk	MSTRG.10166.2	5	6	1	23	21	19	0.026308	0.033898	0.002755	0.11563	0.113257	0.107289	0.0246371	2.03118	up	[O]	Posttranslational modification, protein turnover, chaperones	Biological Process: protein peptidyl-prolyl isomerization (GO:0000413);; Molecular Function: peptidyl-prolyl cis-trans isomerase activity (GO:0003755);; Biological Process: protein folding (GO:0006457);;	K01802|1.81299e-124|mdm:103447391|K01802 peptidylprolyl isomerase [EC:5.2.1.8] | (RefSeq) peptidyl-prolyl cis-trans isomerase CYP19-4	--	[O]	Posttranslational modification, protein turnover, chaperones	Cyclophilin type peptidyl-prolyl cis-trans isomerase/CLD	Peptidyl-prolyl cis-trans isomerase CYP19-4 OS=Arabidopsis thaliana OX=3702 GN=CYP19-4 PE=1 SV=2	O	Posttranslational modification, protein turnover, chaperones	peptidyl-prolyl cis-trans isomerase CYP19-4 [Prunus avium]
gene_Pav_sc0000638.1_g550.1.mk	MSTRG.10166.2	5	6	1	23	21	19	0.026308	0.033898	0.002755	0.11563	0.113257	0.107289	0.0246371	2.03118	up	[I]	Lipid transport and metabolism	Cellular Component: endoplasmic reticulum (GO:0005783);; Biological Process: unsaturated fatty acid biosynthetic process (GO:0006636);; Cellular Component: integral component of membrane (GO:0016021);; Molecular Function: oxidoreductase activity, acting on paired donors, with oxidation of a pair of donors resulting in the reduction of molecular oxygen to two molecules of water (GO:0016717);; Mole…	K10257|1.20194e-67|pper:PRUPE_ppa007057mg|K10257 acyl-lipid omega-3 desaturase [EC:1.14.19.25 1.14.19.35 1.14.19.36] | (RefSeq) hypothetical protein	--	--	--	Domain of unknown function (DUF3474)	Omega-3 fatty acid desaturase, chloroplastic OS=Glycine max OX=3847 GN=FAD7 PE=2 SV=1	I	Lipid transport and metabolism	acyl-lipid omega-3 desaturase (cytochrome b5), endoplasmic reticulum-like [Prunus avium]
gene_Pav_sc0000648.1_g280.1.mk	MSTRG.10166.2	5	6	1	23	21	19	0.026308	0.033898	0.002755	0.11563	0.113257	0.107289	0.0246371	2.03118	up	--	--	Molecular Function: oxidoreductase activity, acting on single donors with incorporation of molecular oxygen, incorporation of two atoms of oxygen (GO:0016702);; Biological Process: oxylipin biosynthetic process (GO:0031408);; Molecular Function: metal ion binding (GO:0046872);; Biological Process: oxidation-reduction process (GO:0055114);;	K00454|0|pper:PRUPE_ppa026489mg|K00454 lipoxygenase [EC:1.13.11.12] | (RefSeq) hypothetical protein	Linoleic acid metabolism (ko00591);; alpha-Linolenic acid metabolism (ko00592)	--	--	Lipoxygenase;; PLAT/LH2 domain	Linoleate 9S-lipoxygenase 6 (Fragment) OS=Solanum tuberosum OX=4113 GN=LOX1.6 PE=1 SV=1	P	Inorganic ion transport and metabolism	linoleate 9S-lipoxygenase 6-like [Prunus avium]
gene_Pav_sc0000652.1_g160.1.mk	MSTRG.10166.2	5	6	1	23	21	19	0.026308	0.033898	0.002755	0.11563	0.113257	0.107289	0.0246371	2.03118	up	[O]	Posttranslational modification, protein turnover, chaperones	Molecular Function: ATP binding (GO:0005524);; Cellular Component: mitochondrion (GO:0005739);;	K09490|8.1245e-129|pper:PRUPE_ppa002489mg|K09490 heat shock 70kDa protein 5 | (RefSeq) hypothetical protein	Protein export (ko03060);; Protein processing in endoplasmic reticulum (ko04141)	[O]	Posttranslational modification, protein turnover, chaperones	Hsp70 protein	Luminal-binding protein 2 (Fragment) OS=Nicotiana tabacum OX=4097 GN=BIP2 PE=2 SV=1	O	Posttranslational modification, protein turnover, chaperones	hypothetical protein OsI_13234 [Oryza sativa Indica Group]
gene_Pav_sc0000652.1_g400.1.mk	MSTRG.10166.2	5	6	1	23	21	19	0.026308	0.033898	0.002755	0.11563	0.113257	0.107289	0.0246371	2.03118	up	--	--	Molecular Function: electron carrier activity (GO:0009055);; Cellular Component: anchored component of plasma membrane (GO:0046658);;	--	--	--	--	Plastocyanin-like domain	Early nodulin-like protein 1 OS=Arabidopsis thaliana OX=3702 GN=At2g25060 PE=1 SV=2	S	Function unknown	mavicyanin [Prunus avium]
gene_Pav_sc0000652.1_g730.1.mk	MSTRG.10166.2	5	6	1	23	21	19	0.026308	0.033898	0.002755	0.11563	0.113257	0.107289	0.0246371	2.03118	up	--	--	--	--	--	--	--	bHLH-MYC and R2R3-MYB transcription factors N-terminal;; Helix-loop-helix DNA-binding domain	Transcription factor MYC2 OS=Arabidopsis thaliana OX=3702 GN=MYC2 PE=1 SV=2	--	--	transcription factor MYC2-like [Prunus avium]
gene_Pav_sc0000659.1_g040.1.mk	MSTRG.10166.2	5	6	1	23	21	19	0.026308	0.033898	0.002755	0.11563	0.113257	0.107289	0.0246371	2.03118	up	--	--	Cellular Component: integral component of membrane (GO:0016021);;	--	--	--	--	GDP-fucose protein O-fucosyltransferase	--	S	Function unknown	uncharacterized protein LOC110758998 [Prunus avium]
gene_Pav_sc0000661.1_g230.1.mk	MSTRG.10166.2	5	6	1	23	21	19	0.026308	0.033898	0.002755	0.11563	0.113257	0.107289	0.0246371	2.03118	up	--	--	Cellular Component: cytoplasm (GO:0005737);; Cellular Component: integral component of membrane (GO:0016021);; Molecular Function: transferase activity, transferring glycosyl groups (GO:0016757);;	--	--	--	--	GDP-fucose protein O-fucosyltransferase	O-fucosyltransferase 34 OS=Arabidopsis thaliana OX=3702 GN=OFUT34 PE=2 SV=1	S	Function unknown	uncharacterized protein At1g04910 [Prunus avium]
gene_Pav_sc0000667.1_g090.1.mk	MSTRG.10166.2	5	6	1	23	21	19	0.026308	0.033898	0.002755	0.11563	0.113257	0.107289	0.0246371	2.03118	up	--	--	Cellular Component: integral component of membrane (GO:0016021);;	--	--	--	--	Late embryogenesis abundant protein	NDR1/HIN1-like protein 1 OS=Arabidopsis thaliana OX=3702 GN=NHL1 PE=2 SV=1	S	Function unknown	NDR1/HIN1-like protein 1 [Prunus avium]
gene_Pav_sc0000667.1_g700.1.mk	MSTRG.10166.2	5	6	1	23	21	19	0.026308	0.033898	0.002755	0.11563	0.113257	0.107289	0.0246371	2.03118	up	--	--	--	--	--	--	--	N-terminal C2 in EEIG1 and EHBP1 proteins	--	S	Function unknown	LOW QUALITY PROTEIN: myosin-11 [Prunus avium]
gene_Pav_sc0000675.1_g260.1.mk	MSTRG.10166.2	5	6	1	23	21	19	0.026308	0.033898	0.002755	0.11563	0.113257	0.107289	0.0246371	2.03118	up	--	--	Molecular Function: DNA binding (GO:0003677);; Biological Process: regulation of flower development (GO:0009909);;	--	--	--	--	Remorin, C-terminal region;; Remorin, N-terminal region	Uncharacterized protein At3g61260 OS=Arabidopsis thaliana OX=3702 GN=At3g61260 PE=1 SV=1	S	Function unknown	uncharacterized protein At3g61260-like [Prunus avium]
gene_Pav_sc0000675.1_g730.1.mk	MSTRG.10166.2	5	6	1	23	21	19	0.026308	0.033898	0.002755	0.11563	0.113257	0.107289	0.0246371	2.03118	up	[C]	Energy production and conversion	Molecular Function: malate dehydrogenase (decarboxylating) (NAD+) activity (GO:0004471);; Molecular Function: ATP binding (GO:0005524);; Cellular Component: mitochondrion (GO:0005739);; Biological Process: malate metabolic process (GO:0006108);; Molecular Function: zinc ion binding (GO:0008270);; Cellular Component: chloroplast (GO:0009507);; Molecular Function: protein homodimerization activity …	K00028|0|pmum:103331878|K00028 malate dehydrogenase (decarboxylating) [EC:1.1.1.39] | (RefSeq) NAD-dependent malic enzyme 2, mitochondrial	Pyruvate metabolism (ko00620);; Carbon fixation in photosynthetic organisms (ko00710);; Carbon metabolism (ko01200)	[C]	Energy production and conversion	Malic enzyme, NAD binding domain;; Malic enzyme, N-terminal domain	NAD-dependent malic enzyme 2, mitochondrial OS=Arabidopsis thaliana OX=3702 GN=NAD-ME2 PE=1 SV=1	C	Energy production and conversion	NAD-dependent malic enzyme 2, mitochondrial [Prunus avium]
gene_Pav_sc0000675.1_g790.1.mk	MSTRG.10166.2	5	6	1	23	21	19	0.026308	0.033898	0.002755	0.11563	0.113257	0.107289	0.0246371	2.03118	up	--	--	Cellular Component: integral component of membrane (GO:0016021);;	--	--	--	--	--	--	S	Function unknown	PREDICTED: uncharacterized protein LOC103331872 [Prunus mume]
gene_Pav_sc0000675.1_g970.1.br	MSTRG.10166.2	5	6	1	23	21	19	0.026308	0.033898	0.002755	0.11563	0.113257	0.107289	0.0246371	2.03118	up	--	--	--	--	--	--	--	--	--	--	--	uncharacterized protein LOC110759295 [Prunus avium]
gene_Pav_sc0000679.1_g450.1.mk	MSTRG.10166.2	5	6	1	23	21	19	0.026308	0.033898	0.002755	0.11563	0.113257	0.107289	0.0246371	2.03118	up	[L]	Replication, recombination and repair	Molecular Function: DNA binding (GO:0003677);; Biological Process: DNA replication (GO:0006260);;	K10756|0|pmum:103342315|K10756 replication factor C subunit 3/5 | (RefSeq) replication factor C subunit 3	DNA replication (ko03030);; Nucleotide excision repair (ko03420);; Mismatch repair (ko03430)	[DL]	Cell cycle control, cell division, chromosome partitioning;; Replication, recombination and repair	DNA polymerase III, delta subunit;; ATPase family associated with various cellular activities (AAA);; Sigma-54 interaction domain;; Rad17 cell cycle checkpoint protein	Replication factor C subunit 5 OS=Oryza sativa subsp. japonica OX=39947 GN=RFC5 PE=2 SV=1	L	Replication, recombination and repair	replication factor C subunit 3 [Prunus avium]
gene_Pav_sc0000683.1_g040.1.mk	MSTRG.10166.2	5	6	1	23	21	19	0.026308	0.033898	0.002755	0.11563	0.113257	0.107289	0.0246371	2.03118	up	[G]	Carbohydrate transport and metabolism	Molecular Function: hydrolase activity, hydrolyzing O-glycosyl compounds (GO:0004553);; Cellular Component: cell wall (GO:0005618);; Biological Process: xyloglucan metabolic process (GO:0010411);; Molecular Function: xyloglucan:xyloglucosyl transferase activity (GO:0016762);; Biological Process: cell wall macromolecule catabolic process (GO:0016998);; Biological Process: cell wall biogenesis (GO:…	K08235|0|pper:PRUPE_ppa009437mg|K08235 xyloglucan:xyloglucosyl transferase [EC:2.4.1.207] | (RefSeq) hypothetical protein	--	--	--	Glycosyl hydrolases family 16;; Xyloglucan endo-transglycosylase (XET) C-terminus	Probable xyloglucan endotransglucosylase/hydrolase protein 32 OS=Arabidopsis thaliana OX=3702 GN=XTH32 PE=2 SV=1	G	Carbohydrate transport and metabolism	probable xyloglucan endotransglucosylase/hydrolase protein 32 [Prunus avium]
gene_Pav_sc0000683.1_g120.1.mk	MSTRG.10166.2	5	6	1	23	21	19	0.026308	0.033898	0.002755	0.11563	0.113257	0.107289	0.0246371	2.03118	up	--	--	Cellular Component: membrane (GO:0016020);;	--	--	--	--	--	--	S	Function unknown	uncharacterized protein LOC110759402 [Prunus avium]
gene_Pav_sc0000689.1_g320.1.mk	MSTRG.10166.2	5	6	1	23	21	19	0.026308	0.033898	0.002755	0.11563	0.113257	0.107289	0.0246371	2.03118	up	--	--	Biological Process: protein transport (GO:0015031);;	K20472|1.24946e-121|pmum:103327676|K20472 coatomer subunit zeta | (RefSeq) coatomer subunit zeta-2-like	--	[U]	Intracellular trafficking, secretion, and vesicular transport	Clathrin adaptor complex small chain;; Epidermal patterning factor proteins	Coatomer subunit zeta-2 OS=Oryza sativa subsp. japonica OX=39947 GN=COPZ2 PE=2 SV=1	U	Intracellular trafficking, secretion, and vesicular transport	coatomer subunit zeta-2-like [Prunus avium]
gene_Pav_sc0000691.1_g200.1.mk	MSTRG.10166.2	5	6	1	23	21	19	0.026308	0.033898	0.002755	0.11563	0.113257	0.107289	0.0246371	2.03118	up	[R]	General function prediction only	Cellular Component: cell (GO:0005623);; Biological Process: cell redox homeostasis (GO:0045454);;	K09527|0|pmum:103319855|K09527 DnaJ homolog subfamily C member 7 | (RefSeq) TPR repeat-containing thioredoxin TTL1	--	[R]	General function prediction only	Tetratricopeptide repeat;; Tetratricopeptide repeat;; TPR repeat;; Tetratricopeptide repeat;; Tetratricopeptide repeat;; Tetratricopeptide repeat;; Tetratricopeptide repeat;; Tetratricopeptide repeat;; Anaphase-promoting complex, cyclosome, subunit 3;; Thioredoxin;; Tetratricopeptide repeat;; Tetratricopeptide repeat;; Tetratricopeptide repeat	Inactive TPR repeat-containing thioredoxin TTL3 OS=Arabidopsis thaliana OX=3702 GN=TTL3 PE=1 SV=2	O	Posttranslational modification, protein turnover, chaperones	TPR repeat-containing thioredoxin TTL1-like isoform X2 [Prunus avium]
gene_Pav_sc0000691.1_g650.1.mk	MSTRG.10166.2	5	6	1	23	21	19	0.026308	0.033898	0.002755	0.11563	0.113257	0.107289	0.0246371	2.03118	up	[HR]	Coenzyme transport and metabolism;; General function prediction only	Molecular Function: hydrolase activity (GO:0016787);;	--	--	[R]	General function prediction only	alpha/beta hydrolase fold;; Alpha/beta hydrolase family;; Serine aminopeptidase, S33;; Prolyl oligopeptidase family;; BAAT / Acyl-CoA thioester hydrolase C terminal;; TAP-like protein;; Dienelactone hydrolase family	--	S	Function unknown	uncharacterized protein LOC110759511 [Prunus avium]
gene_Pav_sc0000691.1_g790.1.br	MSTRG.10166.2	5	6	1	23	21	19	0.026308	0.033898	0.002755	0.11563	0.113257	0.107289	0.0246371	2.03118	up	--	--	Biological Process: metabolic process (GO:0008152);; Molecular Function: transferase activity, transferring hexosyl groups (GO:0016758);;	--	--	[GC]	Carbohydrate transport and metabolism;; Energy production and conversion	UDP-glucoronosyl and UDP-glucosyl transferase	7-deoxyloganetin glucosyltransferase OS=Catharanthus roseus OX=4058 GN=UGT85A23 PE=1 SV=1	S	Function unknown	7-deoxyloganetin glucosyltransferase-like [Prunus avium]
gene_Pav_sc0000700.1_g010.1.mk	MSTRG.10166.2	5	6	1	23	21	19	0.026308	0.033898	0.002755	0.11563	0.113257	0.107289	0.0246371	2.03118	up	[L]	Replication, recombination and repair	Molecular Function: catalytic activity (GO:0003824);; Biological Process: nucleic acid metabolic process (GO:0090304);;	K02350|0|pmum:103344607|K02350 DNA polymerase zeta [EC:2.7.7.7] | (RefSeq) DNA polymerase zeta catalytic subunit	--	[L]	Replication, recombination and repair	DNA polymerase family B;; Lipoxygenase;; DNA polymerase family B, exonuclease domain;; C4-type zinc-finger of DNA polymerase delta	DNA polymerase zeta catalytic subunit OS=Arabidopsis thaliana OX=3702 GN=REV3 PE=2 SV=1	L	Replication, recombination and repair	DNA polymerase zeta catalytic subunit isoform X3 [Prunus avium]
gene_Pav_sc0000700.1_g1000.1.mk	MSTRG.10166.2	5	6	1	23	21	19	0.026308	0.033898	0.002755	0.11563	0.113257	0.107289	0.0246371	2.03118	up	[E]	Amino acid transport and metabolism	--	K13832|0|pmum:103344710|K13832 3-dehydroquinate dehydratase / shikimate dehydrogenase [EC:4.2.1.10 1.1.1.25] | (RefSeq) bifunctional 3-dehydroquinate dehydratase/shikimate dehydrogenase, chloroplastic-like	Phenylalanine, tyrosine and tryptophan biosynthesis (ko00400);; Biosynthesis of amino acids (ko01230)	[E]	Amino acid transport and metabolism	Type I 3-dehydroquinase;; Shikimate dehydrogenase substrate binding domain;; Shikimate / quinate 5-dehydrogenase	Bifunctional 3-dehydroquinate dehydratase/shikimate dehydrogenase, chloroplastic OS=Arabidopsis thaliana OX=3702 GN=EMB3004 PE=1 SV=1	E	Amino acid transport and metabolism	bifunctional 3-dehydroquinate dehydratase/shikimate dehydrogenase, chloroplastic-like isoform X1 [Prunus avium]
gene_Pav_sc0000700.1_g1580.1.mk	MSTRG.10166.2	5	6	1	23	21	19	0.026308	0.033898	0.002755	0.11563	0.113257	0.107289	0.0246371	2.03118	up	[R]	General function prediction only	Molecular Function: protein kinase activity (GO:0004672);; Molecular Function: ATP binding (GO:0005524);; Biological Process: protein phosphorylation (GO:0006468);;	K08867|0|pmum:103318571|K08867 WNK lysine deficient protein kinase [EC:2.7.11.1] | (RefSeq) probable serine/threonine-protein kinase WNK9	--	[R]	General function prediction only	Protein kinase domain;; Protein tyrosine kinase;; Oxidative-stress-responsive kinase 1 C-terminal domain	Serine/threonine-protein kinase WNK1 OS=Arabidopsis thaliana OX=3702 GN=WNK1 PE=1 SV=1	T	Signal transduction mechanisms	probable serine/threonine-protein kinase WNK9 isoform X2 [Prunus avium]
gene_Pav_sc0000700.1_g1690.1.mk	MSTRG.10166.2	5	6	1	23	21	19	0.026308	0.033898	0.002755	0.11563	0.113257	0.107289	0.0246371	2.03118	up	--	--	--	--	--	--	--	Plant protein of unknown function (DUF868)	--	S	Function unknown	uncharacterized protein LOC110759610 [Prunus avium]
gene_Pav_sc0000700.1_g1700.1.mk	MSTRG.10166.2	5	6	1	23	21	19	0.026308	0.033898	0.002755	0.11563	0.113257	0.107289	0.0246371	2.03118	up	--	--	--	--	--	[S]	Function unknown	Ndr family;; alpha/beta hydrolase fold;; Alpha/beta hydrolase family	Protein NDL1 OS=Arabidopsis thaliana OX=3702 GN=NDL1 PE=1 SV=1	S	Function unknown	pollen-specific protein SF21-like [Prunus avium]
gene_Pav_sc0000700.1_g270.1.mk	MSTRG.10166.2	5	6	1	23	21	19	0.026308	0.033898	0.002755	0.11563	0.113257	0.107289	0.0246371	2.03118	up	[K]	Transcription	Molecular Function: nucleotide binding (GO:0000166);; Molecular Function: protein kinase activity (GO:0004672);; Cellular Component: membrane (GO:0016020);; Biological Process: phosphorylation (GO:0016310);;	--	--	--	--	Protein tyrosine kinase;; Protein kinase domain;; Leucine rich repeat;; Leucine Rich repeats (2 copies);; Leucine Rich Repeat;; Leucine rich repeat N-terminal domain	Probable LRR receptor-like serine/threonine-protein kinase At3g47570 OS=Arabidopsis thaliana OX=3702 GN=At3g47570 PE=2 SV=1	S	Function unknown	probable LRR receptor-like serine/threonine-protein kinase At3g47570 [Prunus avium]
gene_Pav_sc0000700.1_g570.1.mk	MSTRG.10166.2	5	6	1	23	21	19	0.026308	0.033898	0.002755	0.11563	0.113257	0.107289	0.0246371	2.03118	up	--		Molecular Function: protein serine/threonine kinase activity (GO:0004674);; Molecular Function: ATP binding (GO:0005524);; Biological Process: protein phosphorylation (GO:0006468);; Cellular Component: integral component of membrane (GO:0016021);;	K04733|1.58033e-131|rcu:8285529|K04733 interleukin-1 receptor-associated kinase 4 [EC:2.7.11.1] | (RefSeq) serine/threonine-protein kinase CDL1	--	[T]	Signal transduction mechanisms	Protein tyrosine kinase;; Protein kinase domain	Proline-rich receptor-like protein kinase PERK8 OS=Arabidopsis thaliana OX=3702 GN=PERK8 PE=1 SV=1	T	Signal transduction mechanisms	PREDICTED: serine/threonine-protein kinase CDL1 [Ricinus communis]
gene_Pav_sc0000700.1_g720.1.mk	MSTRG.10166.2	5	6	1	23	21	19	0.026308	0.033898	0.002755	0.11563	0.113257	0.107289	0.0246371	2.03118	up	--	--	--	--	--	--	--	--	--	--	--	hypothetical protein PRUPE_6G330900 [Prunus persica]
gene_Pav_sc0000700.1_g840.1.mk	MSTRG.10166.2	5	6	1	23	21	19	0.026308	0.033898	0.002755	0.11563	0.113257	0.107289	0.0246371	2.03118	up	--	--	Biological Process: phosphorelay signal transduction system (GO:0000160);; Cellular Component: nucleus (GO:0005634);; Cellular Component: cytoplasm (GO:0005737);; Biological Process: cytokinin-activated signaling pathway (GO:0009736);; Molecular Function: histidine phosphotransfer kinase activity (GO:0009927);; Biological Process: phosphorylation (GO:0016310);; Molecular Function: 2-alkenal reduc…	K14490|1.63325e-105|pmum:103344697|K14490 histidine-containing phosphotransfer peotein | (RefSeq) histidine-containing phosphotransfer protein 1-like	Plant hormone signal transduction (ko04075)	[T]	Signal transduction mechanisms	Hpt domain	Histidine-containing phosphotransfer protein 1 OS=Arabidopsis thaliana OX=3702 GN=AHP1 PE=1 SV=1	T	Signal transduction mechanisms	histidine-containing phosphotransfer protein 1-like [Prunus avium]
gene_Pav_sc0000700.1_g870.1.mk	MSTRG.10166.2	5	6	1	23	21	19	0.026308	0.033898	0.002755	0.11563	0.113257	0.107289	0.0246371	2.03118	up	--	--	Biological Process: metabolic process (GO:0008152);; Molecular Function: hydrolase activity (GO:0016787);;	K14493|1.32006e-78|pper:PRUPE_ppa018174mg|K14493 gibberellin receptor GID1 [EC:3.-.-.-] | (RefSeq) hypothetical protein	Plant hormone signal transduction (ko04075)	[V]	Defense mechanisms	alpha/beta hydrolase fold	Gibberellin receptor GID1C OS=Arabidopsis thaliana OX=3702 GN=GID1C PE=1 SV=1	I	Lipid transport and metabolism	gibberellin receptor GID1C [Prunus persica]
gene_Pav_sc0000702.1_g450.1.mk	MSTRG.10166.2	5	6	1	23	21	19	0.026308	0.033898	0.002755	0.11563	0.113257	0.107289	0.0246371	2.03118	up	--	--	Cellular Component: extracellular region (GO:0005576);; Biological Process: pathogenesis (GO:0009405);;	--	--	--	--	Agglutinin domain	--	S	Function unknown	uncharacterized protein LOC110759860 [Prunus avium]
gene_Pav_sc0000704.1_g240.1.mk	MSTRG.10166.2	5	6	1	23	21	19	0.026308	0.033898	0.002755	0.11563	0.113257	0.107289	0.0246371	2.03118	up	--	--	--	--	--	--	--	Lytic transglycolase	EG45-like domain containing protein OS=Citrus jambhiri OX=64884 GN=CjBAp12 PE=1 SV=1	S	Function unknown	EG45-like domain containing protein [Prunus avium]
gene_Pav_sc0000704.1_g370.1.mk	MSTRG.10166.2	5	6	1	23	21	19	0.026308	0.033898	0.002755	0.11563	0.113257	0.107289	0.0246371	2.03118	up	--	--	--	--	--	[S]	Function unknown	PPPDE putative peptidase domain	DeSI-like protein At4g17486 OS=Arabidopsis thaliana OX=3702 GN=At4g17486 PE=2 SV=1	S	Function unknown	PREDICTED: deSI-like protein At4g17486 isoform X1 [Prunus mume]
gene_Pav_sc0000706.1_g080.1.mk	MSTRG.10166.2	5	6	1	23	21	19	0.026308	0.033898	0.002755	0.11563	0.113257	0.107289	0.0246371	2.03118	up	[M]	Cell wall/membrane/envelope biogenesis	Molecular Function: protein kinase activity (GO:0004672);; Molecular Function: calcium ion binding (GO:0005509);; Molecular Function: ATP binding (GO:0005524);; Biological Process: protein phosphorylation (GO:0006468);; Cellular Component: integral component of membrane (GO:0016021);; Molecular Function: polysaccharide binding (GO:0030247);;	K04733|0|pmum:103322491|K04733 interleukin-1 receptor-associated kinase 4 [EC:2.7.11.1] | (RefSeq) wall-associated receptor kinase-like 8	--	--	--	Protein kinase domain;; Protein tyrosine kinase;; Wall-associated receptor kinase galacturonan-binding;; Wall-associated kinase	Wall-associated receptor kinase-like 8 OS=Arabidopsis thaliana OX=3702 GN=WAKL8 PE=2 SV=1	T	Signal transduction mechanisms	wall-associated receptor kinase-like 8 [Prunus avium]
gene_Pav_sc0000713.1_g260.1.mk	MSTRG.10166.2	5	6	1	23	21	19	0.026308	0.033898	0.002755	0.11563	0.113257	0.107289	0.0246371	2.03118	up	--	--	--	--	--	--	--	Fantastic Four meristem regulator	Protein FAF-like, chloroplastic OS=Arabidopsis thaliana OX=3702 GN=At5g22090 PE=2 SV=1	S	Function unknown	protein FAF-like, chloroplastic [Prunus avium]
gene_Pav_sc0000716.1_g200.1.mk	MSTRG.10166.2	5	6	1	23	21	19	0.026308	0.033898	0.002755	0.11563	0.113257	0.107289	0.0246371	2.03118	up	--	--	Cellular Component: nucleus (GO:0005634);; Biological Process: regulation of transcription, DNA-templated (GO:0006355);; Biological Process: auxin-activated signaling pathway (GO:0009734);;	K14484|9.0451e-133|pper:PRUPE_ppa011935mg|K14484 auxin-responsive protein IAA | (RefSeq) hypothetical protein	Plant hormone signal transduction (ko04075)	--	--	AUX/IAA family	Auxin-induced protein AUX22 OS=Glycine max OX=3847 GN=AUX22 PE=2 SV=1	K	Transcription	auxin-induced protein IAA6-like [Prunus avium]
gene_Pav_sc0000716.1_g440.1.mk	MSTRG.10166.2	5	6	1	23	21	19	0.026308	0.033898	0.002755	0.11563	0.113257	0.107289	0.0246371	2.03118	up	--	--	Molecular Function: ATP binding (GO:0005524);; Cellular Component: plasma membrane (GO:0005886);; Molecular Function: ATPase-coupled organic phosphonate transmembrane transporter activity (GO:0015416);; Biological Process: lead ion transport (GO:0015692);; Biological Process: organic phosphonate transport (GO:0015716);; Biological Process: organophosphate ester transport (GO:0015748);; Cellular C…	--	--	[Q]	Secondary metabolites biosynthesis, transport and catabolism	ABC-transporter extracellular N-terminal	Pleiotropic drug resistance protein 1 OS=Nicotiana tabacum OX=4097 GN=PDR1 PE=2 SV=1	V	Defense mechanisms	ABC-2 type transporter [Corchorus olitorius]
gene_Pav_sc0000719.1_g360.1.mk	MSTRG.10166.2	5	6	1	23	21	19	0.026308	0.033898	0.002755	0.11563	0.113257	0.107289	0.0246371	2.03118	up	[T]	Signal transduction mechanisms	Cellular Component: integral component of membrane (GO:0016021);; Molecular Function: cellulose synthase (UDP-forming) activity (GO:0016760);; Biological Process: cellulose biosynthetic process (GO:0030244);; Biological Process: cell wall organization (GO:0071555);;	--	--	--	--	Cellulose synthase;; Cellulose synthase;; Cellulose synthase	Cellulose synthase-like protein E6 OS=Oryza sativa subsp. japonica OX=39947 GN=CSLE6 PE=2 SV=1	S	Function unknown	cellulose synthase-like protein E6 isoform X2 [Prunus avium]
gene_Pav_sc0000719.1_g550.1.mk	MSTRG.10166.2	5	6	1	23	21	19	0.026308	0.033898	0.002755	0.11563	0.113257	0.107289	0.0246371	2.03118	up	--	--	Cellular Component: integral component of membrane (GO:0016021);; Biological Process: transmembrane transport (GO:0055085);;	--	--	[T]	Signal transduction mechanisms	OPT oligopeptide transporter protein	Oligopeptide transporter 5 OS=Arabidopsis thaliana OX=3702 GN=OPT5 PE=2 SV=1	S	Function unknown	hypothetical protein CUMW_106760 [Citrus unshiu]
gene_Pav_sc0000719.1_g810.1.mk	MSTRG.10166.2	5	6	1	23	21	19	0.026308	0.033898	0.002755	0.11563	0.113257	0.107289	0.0246371	2.03118	up	[H]	Coenzyme transport and metabolism	Molecular Function: dimethylallyltranstransferase activity (GO:0004161);; Molecular Function: geranyltranstransferase activity (GO:0004337);; Cellular Component: cytoplasm (GO:0005737);; Biological Process: farnesyl diphosphate biosynthetic process (GO:0045337);;	K00787|5.58817e-179|pmum:103318981|K00787 farnesyl diphosphate synthase [EC:2.5.1.1 2.5.1.10] | (RefSeq) farnesyl pyrophosphate synthase 1-like	Terpenoid backbone biosynthesis (ko00900)	[H]	Coenzyme transport and metabolism	Polyprenyl synthetase	Farnesyl pyrophosphate synthase 2 OS=Parthenium argentatum OX=35935 GN=FPS2 PE=2 SV=1	H	Coenzyme transport and metabolism	farnesyl pyrophosphate synthase 2-like isoform X1 [Prunus avium]
gene_Pav_sc0000719.1_g830.1.mk	MSTRG.10166.2	5	6	1	23	21	19	0.026308	0.033898	0.002755	0.11563	0.113257	0.107289	0.0246371	2.03118	up	--	--	Molecular Function: protein serine/threonine kinase activity (GO:0004674);; Molecular Function: ATP binding (GO:0005524);; Biological Process: protein phosphorylation (GO:0006468);;	K13414|5.3947e-22|pper:PRUPE_ppa007272mg|K13414 mitogen-activated protein kinase kinase kinase 1 [EC:2.7.11.25] | (RefSeq) hypothetical protein	Plant-pathogen interaction (ko04626)	[T]	Signal transduction mechanisms	--	Mitogen-activated protein kinase kinase kinase 3 OS=Arabidopsis thaliana OX=3702 GN=MEKK3 PE=2 SV=1	T	Signal transduction mechanisms	hypothetical protein PRUPE_1G505700 [Prunus persica]
gene_Pav_sc0000719.1_g860.1.mk	MSTRG.10166.2	5	6	1	23	21	19	0.026308	0.033898	0.002755	0.11563	0.113257	0.107289	0.0246371	2.03118	up	--	--	Molecular Function: DNA binding (GO:0003677);; Molecular Function: mRNA binding (GO:0003729);; Molecular Function: ATP binding (GO:0005524);; Cellular Component: cell wall (GO:0005618);; Cellular Component: nucleus (GO:0005634);; Cellular Component: mitochondrion (GO:0005739);; Cellular Component: Golgi apparatus (GO:0005794);; Cellular Component: cytosol (GO:0005829);; Biological Process: respon…	--	--	[O]	Posttranslational modification, protein turnover, chaperones	--	Heat shock protein 90-4 OS=Arabidopsis thaliana OX=3702 GN=HSP90-4 PE=1 SV=1	O	Posttranslational modification, protein turnover, chaperones	hypothetical protein VIGAN_03016000 [Vigna angularis var. angularis]
gene_Pav_sc0000719.1_g950.1.mk	MSTRG.10166.2	5	6	1	23	21	19	0.026308	0.033898	0.002755	0.11563	0.113257	0.107289	0.0246371	2.03118	up	--	--	Molecular Function: microtubule motor activity (GO:0003777);; Molecular Function: ATP binding (GO:0005524);; Biological Process: microtubule-based movement (GO:0007018);; Molecular Function: microtubule binding (GO:0008017);;	K10406|0|pper:PRUPE_ppa017673mg|K10406 kinesin family member C2/C3 | (RefSeq) hypothetical protein	--	[Z]	Cytoskeleton	Kinesin motor domain;; Plant protein of unknown function (DUF868);; Microtubule binding;; Calponin homology (CH) domain	Kinesin-like protein KIN-14F OS=Arabidopsis thaliana OX=3702 GN=KIN14F PE=1 SV=2	Z	Cytoskeleton	hypothetical protein PRUPE_6G029300 [Prunus persica]
gene_Pav_sc0000719.1_g990.1.mk	MSTRG.10166.2	5	6	1	23	21	19	0.026308	0.033898	0.002755	0.11563	0.113257	0.107289	0.0246371	2.03118	up	[F]	Nucleotide transport and metabolism	Molecular Function: uridine kinase activity (GO:0004849);; Molecular Function: ATP binding (GO:0005524);; Cellular Component: cytosol (GO:0005829);; Biological Process: pyrimidine nucleobase metabolic process (GO:0006206);; Biological Process: phosphorylation (GO:0016310);; Molecular Function: transferase activity, transferring glycosyl groups (GO:0016757);; Molecular Function: lyase activity (GO…	K00876|0|pper:PRUPE_ppa005044mg|K00876 uridine kinase [EC:2.7.1.48] | (RefSeq) hypothetical protein	Pyrimidine metabolism (ko00240)	[TZ]	Signal transduction mechanisms;; Cytoskeleton	Fructose-bisphosphate aldolase class-I;; Uracil phosphoribosyltransferase;; Phosphoribulokinase / Uridine kinase family;; Fe-S metabolism associated domain;; BolA-like protein;; Dephospho-CoA kinase;; Zeta toxin	Uridine kinase-like protein 4 OS=Arabidopsis thaliana OX=3702 GN=UKL4 PE=2 SV=2	F	Nucleotide transport and metabolism	Uridine kinase-like protein 4 [Glycine soja]
gene_Pav_sc0000729.1_g010.1.br	MSTRG.10166.2	5	6	1	23	21	19	0.026308	0.033898	0.002755	0.11563	0.113257	0.107289	0.0246371	2.03118	up	[C]	Energy production and conversion	Molecular Function: oxidoreductase activity, acting on CH-OH group of donors (GO:0016614);; Molecular Function: flavin adenine dinucleotide binding (GO:0050660);; Biological Process: oxidation-reduction process (GO:0055114);;	--	--	--	--	FAD binding domain;; Berberine and berberine like	Berberine bridge enzyme-like 14 OS=Arabidopsis thaliana OX=3702 GN=At1g34575 PE=3 SV=1	C	Energy production and conversion	berberine bridge enzyme-like 8 [Prunus avium]
gene_Pav_sc0000736.1_g070.1.mk	MSTRG.10166.2	5	6	1	23	21	19	0.026308	0.033898	0.002755	0.11563	0.113257	0.107289	0.0246371	2.03118	up	[G]	Carbohydrate transport and metabolism	Cellular Component: integral component of membrane (GO:0016021);; Molecular Function: transmembrane transporter activity (GO:0022857);; Biological Process: transmembrane transport (GO:0055085);;	--	--	[R]	General function prediction only	Sugar (and other) transporter;; Major Facilitator Superfamily	Organic cation/carnitine transporter 3 OS=Arabidopsis thaliana OX=3702 GN=OCT3 PE=2 SV=1	G	Carbohydrate transport and metabolism	organic cation/carnitine transporter 3-like [Prunus avium]
gene_Pav_sc0000740.1_g210.1.mk	MSTRG.10166.2	5	6	1	23	21	19	0.026308	0.033898	0.002755	0.11563	0.113257	0.107289	0.0246371	2.03118	up	--	--	Biological Process: response to stress (GO:0006950);; Biological Process: response to abscisic acid (GO:0009737);; Cellular Component: integral component of membrane (GO:0016021);;	K17279|9.84162e-89|pper:PRUPE_ppa013097mg|K17279 receptor expression-enhancing protein 5/6 | (RefSeq) hypothetical protein	--	[U]	Intracellular trafficking, secretion, and vesicular transport	TB2/DP1, HVA22 family	Protein HVA22 OS=Hordeum vulgare OX=4513 GN=HVA22 PE=2 SV=1	U	Intracellular trafficking, secretion, and vesicular transport	HVA22-like protein e [Prunus avium]
gene_Pav_sc0000740.1_g420.1.mk	MSTRG.10166.2	5	6	1	23	21	19	0.026308	0.033898	0.002755	0.11563	0.113257	0.107289	0.0246371	2.03118	up	--	--	Cellular Component: integral component of membrane (GO:0016021);;	--	--	--	--	Nodulin-like	Protein NUCLEAR FUSION DEFECTIVE 4 OS=Arabidopsis thaliana OX=3702 GN=NFD4 PE=3 SV=1	S	Function unknown	protein NUCLEAR FUSION DEFECTIVE 4-like [Prunus avium]
gene_Pav_sc0000744.1_g400.1.mk	MSTRG.10166.2	5	6	1	23	21	19	0.026308	0.033898	0.002755	0.11563	0.113257	0.107289	0.0246371	2.03118	up	[T]	Signal transduction mechanisms	Molecular Function: protein tyrosine phosphatase activity (GO:0004725);; Biological Process: peptidyl-tyrosine dephosphorylation (GO:0035335);;	K18045|3.43827e-146|pmum:103318790|K18045 tyrosine-protein phosphatase SIW14 [EC:3.1.3.48] | (RefSeq) probable tyrosine-protein phosphatase At1g05000	--	[V]	Defense mechanisms	Tyrosine phosphatase family;; Tyrosine phosphatase family	Tyrosine-protein phosphatase DSP3 OS=Arabidopsis thaliana OX=3702 GN=DSP3 PE=1 SV=1	T	Signal transduction mechanisms	probable tyrosine-protein phosphatase At1g05000 [Prunus avium]
gene_Pav_sc0000744.1_g460.1.mk	MSTRG.10166.2	5	6	1	23	21	19	0.026308	0.033898	0.002755	0.11563	0.113257	0.107289	0.0246371	2.03118	up	[I]	Lipid transport and metabolism	Molecular Function: isopentenyl-diphosphate delta-isomerase activity (GO:0004452);; Biological Process: isoprenoid biosynthetic process (GO:0008299);; Molecular Function: hydrolase activity (GO:0016787);;	K01823|0|pper:PRUPE_ppa009267mg|K01823 isopentenyl-diphosphate Delta-isomerase [EC:5.3.3.2] | (RefSeq) hypothetical protein	Terpenoid backbone biosynthesis (ko00900)	[Q]	Secondary metabolites biosynthesis, transport and catabolism	NUDIX domain	Isopentenyl-diphosphate Delta-isomerase II OS=Camptotheca acuminata OX=16922 GN=IPI2 PE=2 SV=1	I	Lipid transport and metabolism	isopentenyl-diphosphate Delta-isomerase I [Prunus avium]
gene_Pav_sc0000744.1_g510.1.mk	MSTRG.10166.2	5	6	1	23	21	19	0.026308	0.033898	0.002755	0.11563	0.113257	0.107289	0.0246371	2.03118	up	--	--	Molecular Function: protein serine/threonine phosphatase activity (GO:0004722);; Biological Process: protein dephosphorylation (GO:0006470);;	--	--	[T]	Signal transduction mechanisms	Protein phosphatase 2C	Probable protein phosphatase 2C 33 OS=Arabidopsis thaliana OX=3702 GN=PPC6-1 PE=1 SV=1	T	Signal transduction mechanisms	probable protein phosphatase 2C 33 isoform X1 [Prunus avium]
gene_Pav_sc0000744.1_g520.1.mk	MSTRG.10166.2	5	6	1	23	21	19	0.026308	0.033898	0.002755	0.11563	0.113257	0.107289	0.0246371	2.03118	up	[E]	Amino acid transport and metabolism	Molecular Function: serine-type carboxypeptidase activity (GO:0004185);; Cellular Component: vacuole (GO:0005773);; Cellular Component: peroxisome (GO:0005777);; Molecular Function: transferase activity, transferring acyl groups other than amino-acyl groups (GO:0016747);; Biological Process: secondary metabolic process (GO:0019748);; Biological Process: proteolysis involved in cellular protein ca…	K16296|0|pmum:103318801|K16296 serine carboxypeptidase-like clade I [EC:3.4.16.-] | (RefSeq) serine carboxypeptidase-like 20	--	[OE]	Posttranslational modification, protein turnover, chaperones;; Amino acid transport and metabolism	Serine carboxypeptidase	Serine carboxypeptidase-like 20 OS=Arabidopsis thaliana OX=3702 GN=SCPL20 PE=2 SV=2	E	Amino acid transport and metabolism	serine carboxypeptidase-like 20 [Prunus avium]
gene_Pav_sc0000747.1_g130.1.mk	MSTRG.10166.2	5	6	1	23	21	19	0.026308	0.033898	0.002755	0.11563	0.113257	0.107289	0.0246371	2.03118	up	[G]	Carbohydrate transport and metabolism	Molecular Function: pectate lyase activity (GO:0030570);; Biological Process: pectin catabolic process (GO:0045490);; Molecular Function: metal ion binding (GO:0046872);;	K01728|0|pper:PRUPE_ppa006665mg|K01728 pectate lyase [EC:4.2.2.2] | (RefSeq) hypothetical protein	Pentose and glucuronate interconversions (ko00040)	--	--	Pectate lyase	Probable pectate lyase 5 OS=Arabidopsis thaliana OX=3702 GN=At1g67750 PE=2 SV=2	G	Carbohydrate transport and metabolism	probable pectate lyase 5 [Prunus persica]
gene_Pav_sc0000747.1_g330.1.mk	MSTRG.10166.2	5	6	1	23	21	19	0.026308	0.033898	0.002755	0.11563	0.113257	0.107289	0.0246371	2.03118	up	--	--	--	--	--	--	--	Sieve element occlusion C-terminus;; Sieve element occlusion N-terminus	Protein SIEVE ELEMENT OCCLUSION A OS=Arabidopsis thaliana OX=3702 GN=SEOA PE=1 SV=1	S	Function unknown	protein SIEVE ELEMENT OCCLUSION A-like [Prunus avium]
gene_Pav_sc0000747.1_g340.1.mk	MSTRG.10166.2	5	6	1	23	21	19	0.026308	0.033898	0.002755	0.11563	0.113257	0.107289	0.0246371	2.03118	up	--	--	--	--	--	--	--	Sieve element occlusion C-terminus;; Sieve element occlusion N-terminus	Protein SIEVE ELEMENT OCCLUSION B OS=Arabidopsis thaliana OX=3702 GN=SEOB PE=1 SV=1	S	Function unknown	protein SIEVE ELEMENT OCCLUSION B-like [Prunus avium]
gene_Pav_sc0000747.1_g600.1.mk	MSTRG.10166.2	5	6	1	23	21	19	0.026308	0.033898	0.002755	0.11563	0.113257	0.107289	0.0246371	2.03118	up	[E]	Amino acid transport and metabolism	Molecular Function: L-alanine:2-oxoglutarate aminotransferase activity (GO:0004021);; Biological Process: biosynthetic process (GO:0009058);; Molecular Function: pyridoxal phosphate binding (GO:0030170);;	K14272|0|pper:PRUPE_ppa005017mg|K14272 glutamate--glyoxylate aminotransferase [EC:2.6.1.4 2.6.1.2 2.6.1.44] | (RefSeq) hypothetical protein	Arginine biosynthesis (ko00220);; Alanine, aspartate and glutamate metabolism (ko00250);; Glycine, serine and threonine metabolism (ko00260);; Glyoxylate and dicarboxylate metabolism (ko00630);; Carbon fixation in photosynthetic organisms (ko00710);; Carbon metabolism (ko01200);; 2-Oxocarboxylic acid metabolism (ko01210);; Biosynthesis of amino acids (ko01230)	[E]	Amino acid transport and metabolism	Aminotransferase class I and II	Glutamate--glyoxylate aminotransferase 2 OS=Arabidopsis thaliana OX=3702 GN=GGAT2 PE=1 SV=1	E	Amino acid transport and metabolism	glutamate--glyoxylate aminotransferase 2 [Prunus avium]
gene_Pav_sc0000747.1_g610.1.mk	MSTRG.10166.2	5	6	1	23	21	19	0.026308	0.033898	0.002755	0.11563	0.113257	0.107289	0.0246371	2.03118	up	--	--	--	--	--	--	--	--	Cyclin-dependent protein kinase inhibitor SMR6 OS=Arabidopsis thaliana OX=3702 GN=SMR6 PE=1 SV=1	S	Function unknown	cyclin-dependent protein kinase inhibitor SMR6-like [Prunus avium]
gene_Pav_sc0000752.1_g040.1.br	MSTRG.10166.2	5	6	1	23	21	19	0.026308	0.033898	0.002755	0.11563	0.113257	0.107289	0.0246371	2.03118	up	--	--	Biological Process: response to auxin (GO:0009733);;	K14488|2.82011e-72|pper:PRUPE_ppa013764mg|K14488 SAUR family protein | (RefSeq) hypothetical protein	Plant hormone signal transduction (ko04075)	--	--	Auxin responsive protein	Auxin-responsive protein SAUR50 OS=Arabidopsis thaliana OX=3702 GN=SAUR50 PE=1 SV=1	S	Function unknown	PREDICTED: auxin-induced protein 15A-like [Prunus mume]
gene_Pav_sc0000754.1_g080.1.mk	MSTRG.10166.2	5	6	1	23	21	19	0.026308	0.033898	0.002755	0.11563	0.113257	0.107289	0.0246371	2.03118	up	--	--	Biological Process: ATP hydrolysis coupled proton transport (GO:0015991);; Cellular Component: proton-transporting two-sector ATPase complex, catalytic domain (GO:0033178);; Molecular Function: proton-transporting ATPase activity, rotational mechanism (GO:0046961);;	K02150|9.68909e-129|pmum:103337692|K02150 V-type H+-transporting ATPase subunit E | (RefSeq) V-type proton ATPase subunit E-like	Oxidative phosphorylation (ko00190);; Phagosome (ko04145)	[C]	Energy production and conversion	ATP synthase (E/31 kDa) subunit	V-type proton ATPase subunit E OS=Citrus limon OX=2708 GN=VATE PE=2 SV=1	C	Energy production and conversion	V-type proton ATPase subunit E [Prunus avium]
gene_Pav_sc0000754.1_g210.1.mk	MSTRG.10166.2	5	6	1	23	21	19	0.026308	0.033898	0.002755	0.11563	0.113257	0.107289	0.0246371	2.03118	up	[O]	Posttranslational modification, protein turnover, chaperones	Molecular Function: protein kinase activity (GO:0004672);; Molecular Function: ATP binding (GO:0005524);; Cellular Component: plasma membrane (GO:0005886);; Biological Process: protein phosphorylation (GO:0006468);; Cellular Component: integral component of membrane (GO:0016021);;	--	--	--	--	Protein kinase domain;; Protein tyrosine kinase;; Leucine rich repeat;; Leucine rich repeat N-terminal domain;; Leucine Rich repeats (2 copies)	Probable inactive receptor kinase At4g23740 OS=Arabidopsis thaliana OX=3702 GN=At4g23740 PE=2 SV=1	S	Function unknown	probable inactive receptor kinase At4g23740 [Prunus persica]
gene_Pav_sc0000754.1_g270.1.mk	MSTRG.10166.2	5	6	1	23	21	19	0.026308	0.033898	0.002755	0.11563	0.113257	0.107289	0.0246371	2.03118	up	--	--	--	--	--	--	--	--	--	S	Function unknown	hypothetical protein PRUPE_5G114500 [Prunus persica]
gene_Pav_sc0000754.1_g400.1.mk	MSTRG.10166.2	5	6	1	23	21	19	0.026308	0.033898	0.002755	0.11563	0.113257	0.107289	0.0246371	2.03118	up	--	--	Biological Process: amino acid transmembrane transport (GO:0003333);; Cellular Component: plasma membrane (GO:0005886);; Molecular Function: amino acid transmembrane transporter activity (GO:0015171);; Cellular Component: integral component of membrane (GO:0016021);;	--	--	[E]	Amino acid transport and metabolism	Transmembrane amino acid transporter protein	Probable GABA transporter 2 OS=Arabidopsis thaliana OX=3702 GN=At5g41800 PE=1 SV=1	E	Amino acid transport and metabolism	probable GABA transporter 2 isoform X1 [Prunus avium]
gene_Pav_sc0000754.1_g550.1.mk	MSTRG.10166.2	5	6	1	23	21	19	0.026308	0.033898	0.002755	0.11563	0.113257	0.107289	0.0246371	2.03118	up	--	--	Cellular Component: integral component of membrane (GO:0016021);; Molecular Function: transferase activity (GO:0016740);;	--	--	[YU]	Nuclear structure;; Intracellular trafficking, secretion, and vesicular transport	Protein of unknown function (DUF3593)	--	S	Function unknown	uncharacterized protein LOC110760657 [Prunus avium]
gene_Pav_sc0000754.1_g590.1.mk	MSTRG.10166.2	5	6	1	23	21	19	0.026308	0.033898	0.002755	0.11563	0.113257	0.107289	0.0246371	2.03118	up	--	--	--	--	--	--	--	Peptidase inhibitor I9	Subtilisin-like protease SBT2.5 OS=Arabidopsis thaliana OX=3702 GN=SBT2.5 PE=2 SV=1	S	Function unknown	subtilisin-like protease SBT2.5 [Prunus avium]
gene_Pav_sc0000754.1_g660.1.mk	MSTRG.10166.2	5	6	1	23	21	19	0.026308	0.033898	0.002755	0.11563	0.113257	0.107289	0.0246371	2.03118	up	[L]	Replication, recombination and repair	Molecular Function: DNA primase activity (GO:0003896);; Biological Process: DNA replication, synthesis of RNA primer (GO:0006269);; Cellular Component: primosome complex (GO:1990077);;	K02684|0|pper:PRUPE_ppa005529mg|K02684 DNA primase small subunit [EC:2.7.7.-] | (RefSeq) hypothetical protein	Purine metabolism (ko00230);; Pyrimidine metabolism (ko00240);; DNA replication (ko03030)	[L]	Replication, recombination and repair	DNA primase small subunit	--	L	Replication, recombination and repair	DNA primase small subunit isoform X1 [Prunus avium]
gene_Pav_sc0000754.1_g690.1.mk	MSTRG.10166.2	5	6	1	23	21	19	0.026308	0.033898	0.002755	0.11563	0.113257	0.107289	0.0246371	2.03118	up	[G]	Carbohydrate transport and metabolism	Molecular Function: cellulase activity (GO:0008810);; Biological Process: cellulose catabolic process (GO:0030245);; Molecular Function: polysaccharide binding (GO:0030247);;	--	--	--	--	Glycosyl hydrolase family 9;; Carbohydrate binding domain CBM49	Endoglucanase 6 OS=Arabidopsis thaliana OX=3702 GN=At1g64390 PE=2 SV=2	G	Carbohydrate transport and metabolism	endoglucanase 6 [Prunus avium]
gene_Pav_sc0000759.1_g420.1.mk	MSTRG.10166.2	5	6	1	23	21	19	0.026308	0.033898	0.002755	0.11563	0.113257	0.107289	0.0246371	2.03118	up	--	--	Molecular Function: nucleotide binding (GO:0000166);; Molecular Function: single-stranded DNA binding (GO:0003697);; Molecular Function: nucleocytoplasmic transporter activity (GO:0005487);; Molecular Function: phospholipid binding (GO:0005543);; Biological Process: regulation of transcription, DNA-templated (GO:0006355);; Biological Process: NLS-bearing protein import into nucleus (GO:0006607);;…	K14313|0|pmum:103327852|K14313 nuclear pore complex protein Nup53 | (RefSeq) nuclear pore complex protein NUP35	RNA transport (ko03013)	[D]	Cell cycle control, cell division, chromosome partitioning	Nup53/35/40-type RNA recognition motif;; Nup53/35/40-type RNA recognition motif	Nuclear pore complex protein NUP35 OS=Arabidopsis thaliana OX=3702 GN=NUP35 PE=1 SV=1	U	Intracellular trafficking, secretion, and vesicular transport	nuclear pore complex protein NUP35 [Prunus avium]
gene_Pav_sc0000766.1_g050.1.mk	MSTRG.10166.2	5	6	1	23	21	19	0.026308	0.033898	0.002755	0.11563	0.113257	0.107289	0.0246371	2.03118	up	--	--	Cellular Component: membrane (GO:0016020);;	--	--	--	--	Gibberellin regulated protein	Gibberellin-regulated protein 4 OS=Arabidopsis thaliana OX=3702 GN=GASA4 PE=1 SV=2	S	Function unknown	gibberellin-regulated protein 6-like [Prunus avium]
gene_Pav_sc0000766.1_g340.1.mk	MSTRG.10166.2	5	6	1	23	21	19	0.026308	0.033898	0.002755	0.11563	0.113257	0.107289	0.0246371	2.03118	up	[G]	Carbohydrate transport and metabolism	Molecular Function: aldose 1-epimerase activity (GO:0004034);; Biological Process: hexose metabolic process (GO:0019318);; Molecular Function: carbohydrate binding (GO:0030246);;	K01785|0|pper:PRUPE_ppa024124mg|K01785 aldose 1-epimerase [EC:5.1.3.3] | (RefSeq) hypothetical protein	Glycolysis / Gluconeogenesis (ko00010);; Galactose metabolism (ko00052)	[G]	Carbohydrate transport and metabolism	Aldose 1-epimerase	--	G	Carbohydrate transport and metabolism	aldose 1-epimerase [Prunus persica]
gene_Pav_sc0000772.1_g030.1.mk	MSTRG.10166.2	5	6	1	23	21	19	0.026308	0.033898	0.002755	0.11563	0.113257	0.107289	0.0246371	2.03118	up	--	--	Molecular Function: binding (GO:0005488);;	K10406|0|pmum:103337454|K10406 kinesin family member C2/C3 | (RefSeq) kinesin-4	--	[Z]	Cytoskeleton	Kinesin motor domain;; Microtubule binding;; Calponin homology (CH) domain	Kinesin-like protein KIN-14J OS=Arabidopsis thaliana OX=3702 GN=KIN14J PE=1 SV=1	Z	Cytoskeleton	kinesin-like protein KIN-14J [Prunus avium]
gene_Pav_sc0000780.1_g090.1.mk	MSTRG.10166.2	5	6	1	23	21	19	0.026308	0.033898	0.002755	0.11563	0.113257	0.107289	0.0246371	2.03118	up	[R]	General function prediction only	Molecular Function: GTP binding (GO:0005525);; Cellular Component: intracellular (GO:0005622);; Biological Process: vesicle docking involved in exocytosis (GO:0006904);; Biological Process: small GTPase mediated signal transduction (GO:0007264);; Biological Process: protein secretion (GO:0009306);; Molecular Function: hydrolase activity (GO:0016787);;	--	--	[TU]	Signal transduction mechanisms;; Intracellular trafficking, secretion, and vesicular transport	Ras family;; Ras of Complex, Roc, domain of DAPkinase;; ADP-ribosylation factor family;; 50S ribosome-binding GTPase;; Gtr1/RagA G protein conserved region	Ras-related protein RABE1a OS=Arabidopsis thaliana OX=3702 GN=RABE1A PE=1 SV=1	S	Function unknown	PREDICTED: ras-related protein RABE1c-like [Juglans regia]
gene_Pav_sc0000780.1_g240.1.mk	MSTRG.10166.2	5	6	1	23	21	19	0.026308	0.033898	0.002755	0.11563	0.113257	0.107289	0.0246371	2.03118	up	[IQR]	Lipid transport and metabolism;; Secondary metabolites biosynthesis, transport and catabolism;; General function prediction only	Molecular Function: protochlorophyllide reductase activity (GO:0016630);; Biological Process: oxidation-reduction process (GO:0055114);;	--	--	[Q]	Secondary metabolites biosynthesis, transport and catabolism	short chain dehydrogenase;; Enoyl-(Acyl carrier protein) reductase;; KR domain	Short-chain dehydrogenase TIC 32, chloroplastic OS=Pisum sativum OX=3888 GN=TIC32 PE=1 SV=1	S	Function unknown	short-chain dehydrogenase TIC 32, chloroplastic-like [Prunus avium]
gene_Pav_sc0000780.1_g410.1.mk	MSTRG.10166.2	5	6	1	23	21	19	0.026308	0.033898	0.002755	0.11563	0.113257	0.107289	0.0246371	2.03118	up	--	--	Biological Process: metabolic process (GO:0008152);; Molecular Function: acetylglucosaminyltransferase activity (GO:0008375);; Molecular Function: glucuronosyltransferase activity (GO:0015020);; Cellular Component: membrane (GO:0016020);;	K20891|0|pmum:103339600|K20891 beta-glucuronosyltransferase [EC:2.4.1.-] | (RefSeq) beta-glucuronosyltransferase GlcAT14C	--	[G]	Carbohydrate transport and metabolism	Core-2/I-Branching enzyme	Beta-glucuronosyltransferase GlcAT14C OS=Arabidopsis thaliana OX=3702 GN=GLCAT14C PE=2 SV=1	S	Function unknown	beta-glucuronosyltransferase GlcAT14C [Prunus avium]
gene_Pav_sc0000780.1_g490.1.mk	MSTRG.10166.2	5	6	1	23	21	19	0.026308	0.033898	0.002755	0.11563	0.113257	0.107289	0.0246371	2.03118	up	[Z]	Cytoskeleton	Molecular Function: ATP binding (GO:0005524);;	K10355|0|pmum:103339527|K10355 actin, other eukaryote | (RefSeq) actin	--	[Z]	Cytoskeleton	Actin	Actin OS=Gossypium hirsutum OX=3635 PE=3 SV=1	Z	Cytoskeleton	PREDICTED: actin [Prunus mume]
gene_Pav_sc0000789.1_g320.1.mk	MSTRG.10166.2	5	6	1	23	21	19	0.026308	0.033898	0.002755	0.11563	0.113257	0.107289	0.0246371	2.03118	up	--	--	--	--	--	[U]	Intracellular trafficking, secretion, and vesicular transport	Rab-GTPase-TBC domain	--	S	Function unknown	rab GTPase-activating protein 1-like [Prunus avium]
gene_Pav_sc0000789.1_g480.1.br	MSTRG.10166.2	5	6	1	23	21	19	0.026308	0.033898	0.002755	0.11563	0.113257	0.107289	0.0246371	2.03118	up	--	--	--	--	--	[PT]	Inorganic ion transport and metabolism;; Signal transduction mechanisms	Cyclic nucleotide-binding domain;; Protein of unknown function (DUF861)	Cyclic nucleotide-gated ion channel 1 OS=Arabidopsis thaliana OX=3702 GN=CNGC1 PE=1 SV=1	U	Intracellular trafficking, secretion, and vesicular transport	uncharacterized protein LOC110761081 isoform X1 [Prunus avium]
gene_Pav_sc0000791.1_g150.1.mk	MSTRG.10166.2	5	6	1	23	21	19	0.026308	0.033898	0.002755	0.11563	0.113257	0.107289	0.0246371	2.03118	up	--	--	Biological Process: response to auxin (GO:0009733);;	--	--	--	--	Auxin responsive protein	Auxin-responsive protein SAUR41 OS=Arabidopsis thaliana OX=3702 GN=SAUR41 PE=2 SV=1	S	Function unknown	auxin-responsive protein SAUR71 [Prunus avium]
gene_Pav_sc0000800.1_g1140.1.mk	MSTRG.10166.2	5	6	1	23	21	19	0.026308	0.033898	0.002755	0.11563	0.113257	0.107289	0.0246371	2.03118	up	--	--	Molecular Function: nucleotide binding (GO:0000166);; Molecular Function: RNA binding (GO:0003723);; Cellular Component: cell wall (GO:0005618);; Cellular Component: nucleoplasm (GO:0005654);; Cellular Component: nucleolus (GO:0005730);; Cellular Component: cytosol (GO:0005829);; Cellular Component: intracellular ribonucleoprotein complex (GO:0030529);; Biological Process: ncRNA processing (GO:00…	K11090|0|pmum:103320182|K11090 lupus La protein | (RefSeq) la protein 1	--	[R]	General function prediction only	La domain;; RNA binding motif;; RNA recognition motif. (a.k.a. RRM, RBD, or RNP domain)	La protein 1 OS=Arabidopsis thaliana OX=3702 GN=LA1 PE=1 SV=1	JO	Translation, ribosomal structure and biogenesis;; Posttranslational modification, protein turnover, chaperones	la protein 1 [Prunus avium]
gene_Pav_sc0000800.1_g1440.1.mk	MSTRG.10166.2	5	6	1	23	21	19	0.026308	0.033898	0.002755	0.11563	0.113257	0.107289	0.0246371	2.03118	up	[HT]	Coenzyme transport and metabolism;; Signal transduction mechanisms	--	K08869|0|pmum:103320134|K08869 aarF domain-containing kinase | (RefSeq) uncharacterized LOC103320134	--	[R]	General function prediction only	Beta-lactamase;; ABC1 family	Protein ACTIVITY OF BC1 COMPLEX KINASE 8, chloroplastic OS=Arabidopsis thaliana OX=3702 GN=ABC1K8 PE=2 SV=1	S	Function unknown	uncharacterized protein LOC110761193 isoform X1 [Prunus avium]
gene_Pav_sc0000800.1_g500.1.mk	MSTRG.10166.2	5	6	1	23	21	19	0.026308	0.033898	0.002755	0.11563	0.113257	0.107289	0.0246371	2.03118	up	--	--	Biological Process: transcription, DNA-templated (GO:0006351);; Biological Process: regulation of cellular process (GO:0050794);;	K14484|0|pmum:103320251|K14484 auxin-responsive protein IAA | (RefSeq) auxin-responsive protein IAA2-like	Plant hormone signal transduction (ko04075)	--	--	AUX/IAA family	Auxin-responsive protein IAA26 OS=Arabidopsis thaliana OX=3702 GN=IAA26 PE=1 SV=2	--	--	auxin-responsive protein IAA2-like [Prunus avium]
gene_Pav_sc0000800.1_g740.1.mk	MSTRG.10166.2	5	6	1	23	21	19	0.026308	0.033898	0.002755	0.11563	0.113257	0.107289	0.0246371	2.03118	up	[DZ]	Cell cycle control, cell division, chromosome partitioning;; Cytoskeleton	--	K14304|0|pper:PRUPE_ppa002043mg|K14304 nuclear pore complex protein Nup85 | (RefSeq) hypothetical protein	RNA transport (ko03013)	[S]	Function unknown	Nup85 Nucleoporin;; Regulator of chromosome condensation (RCC1) repeat;; Regulator of chromosome condensation (RCC1) repeat	Nuclear pore complex protein NUP85 OS=Arabidopsis thaliana OX=3702 GN=NUP85 PE=1 SV=1	U	Intracellular trafficking, secretion, and vesicular transport	nuclear pore complex protein NUP85 [Prunus avium]
gene_Pav_sc0000813.1_g220.1.mk	MSTRG.10166.2	5	6	1	23	21	19	0.026308	0.033898	0.002755	0.11563	0.113257	0.107289	0.0246371	2.03118	up	--	--	--	--	--	[BK]	Chromatin structure and dynamics;; Transcription	Divergent CRAL/TRIO domain	--	S	Function unknown	protein GDAP2 homolog [Prunus avium]
gene_Pav_sc0000813.1_g350.1.mk	MSTRG.10166.2	5	6	1	23	21	19	0.026308	0.033898	0.002755	0.11563	0.113257	0.107289	0.0246371	2.03118	up	--	--	Biological Process: amino acid transmembrane transport (GO:0003333);; Molecular Function: amino acid transmembrane transporter activity (GO:0015171);; Cellular Component: integral component of membrane (GO:0016021);;	--	--	[E]	Amino acid transport and metabolism	Transmembrane amino acid transporter protein	Lysine histidine transporter-like 8 OS=Arabidopsis thaliana OX=3702 GN=AATL1 PE=1 SV=1	E	Amino acid transport and metabolism	lysine histidine transporter-like 8 [Prunus avium]
gene_Pav_sc0000813.1_g400.1.mk	MSTRG.10166.2	5	6	1	23	21	19	0.026308	0.033898	0.002755	0.11563	0.113257	0.107289	0.0246371	2.03118	up	--	--	--	--	--	--	--	Arabidopsis protein of unknown function	--	S	Function unknown	uncharacterized protein LOC110761380 [Prunus avium]
gene_Pav_sc0000817.1_g120.1.mk	MSTRG.10166.2	5	6	1	23	21	19	0.026308	0.033898	0.002755	0.11563	0.113257	0.107289	0.0246371	2.03118	up	--	--	Molecular Function: calcium ion binding (GO:0005509);; Molecular Function: calcium-dependent phospholipid binding (GO:0005544);;	K17099|0|pper:PRUPE_ppa021580mg|K17099 annexin A13 | (RefSeq) hypothetical protein	--	[U]	Intracellular trafficking, secretion, and vesicular transport	Annexin;; Hsp20/alpha crystallin family	Annexin D1 OS=Arabidopsis thaliana OX=3702 GN=ANN1 PE=1 SV=1	S	Function unknown	annexin A13-like [Prunus avium]
gene_Pav_sc0000823.1_g680.1.mk	MSTRG.10166.2	5	6	1	23	21	19	0.026308	0.033898	0.002755	0.11563	0.113257	0.107289	0.0246371	2.03118	up	--	--	--	--	--	--	--	Plant phosphoribosyltransferase C-terminal;; C2 domain	FT-interacting protein 1 OS=Arabidopsis thaliana OX=3702 GN=FTIP1 PE=1 SV=1	S	Function unknown	FT-interacting protein 1-like isoform X1 [Prunus avium]
gene_Pav_sc0000829.1_g390.1.mk	MSTRG.10166.2	5	6	1	23	21	19	0.026308	0.033898	0.002755	0.11563	0.113257	0.107289	0.0246371	2.03118	up	[E]	Amino acid transport and metabolism	Molecular Function: ornithine decarboxylase activity (GO:0004586);; Cellular Component: cytoplasm (GO:0005737);; Biological Process: putrescine biosynthetic process from ornithine (GO:0033387);;	K01581|9.89483e-99|pmum:103336175|K01581 ornithine decarboxylase [EC:4.1.1.17] | (RefSeq) ornithine decarboxylase-like	Arginine and proline metabolism (ko00330);; Glutathione metabolism (ko00480)	[E]	Amino acid transport and metabolism	Pyridoxal-dependent decarboxylase, pyridoxal binding domain	Ornithine decarboxylase OS=Solanum lycopersicum OX=4081 GN=ODC PE=2 SV=2	E	Amino acid transport and metabolism	ornithine decarboxylase-like [Prunus avium]
gene_Pav_sc0000830.1_g450.1.mk	MSTRG.10166.2	5	6	1	23	21	19	0.026308	0.033898	0.002755	0.11563	0.113257	0.107289	0.0246371	2.03118	up	--	--	--	--	--	--	--	BURP domain	BURP domain-containing protein 3 OS=Oryza sativa subsp. japonica OX=39947 GN=BURP3 PE=2 SV=1	S	Function unknown	BURP domain-containing protein 6-like [Prunus avium]
gene_Pav_sc0000843.1_g590.1.br	MSTRG.10166.2	5	6	1	23	21	19	0.026308	0.033898	0.002755	0.11563	0.113257	0.107289	0.0246371	2.03118	up	--	--	--	--	--	--	--	Williams-Beuren syndrome DDT (WSD), D-TOX E motif	Homeobox-DDT domain protein RLT3 OS=Arabidopsis thaliana OX=3702 GN=RLT3 PE=3 SV=1	S	Function unknown	homeobox-DDT domain protein RLT3 isoform X3 [Prunus avium]
gene_Pav_sc0000843.1_g720.1.mk	MSTRG.10166.2	5	6	1	23	21	19	0.026308	0.033898	0.002755	0.11563	0.113257	0.107289	0.0246371	2.03118	up	[I]	Lipid transport and metabolism	Biological Process: pentacyclic triterpenoid biosynthetic process (GO:0019745);; Molecular Function: beta-amyrin synthase activity (GO:0042300);;	K15813|0|pper:PRUPE_ppa001810mg|K15813 beta-amyrin synthase [EC:5.4.99.39] | (RefSeq) hypothetical protein	Sesquiterpenoid and triterpenoid biosynthesis (ko00909)	[I]	Lipid transport and metabolism	Squalene-hopene cyclase C-terminal domain;; Squalene-hopene cyclase N-terminal domain;; Prenyltransferase and squalene oxidase repeat;; Pectic acid lyase	Beta-amyrin synthase OS=Betula platyphylla OX=78630 GN=OSCBPY PE=1 SV=1	I	Lipid transport and metabolism	beta-amyrin synthase [Prunus persica]
gene_Pav_sc0000843.1_g760.1.br	MSTRG.10166.2	5	6	1	23	21	19	0.026308	0.033898	0.002755	0.11563	0.113257	0.107289	0.0246371	2.03118	up	[I]	Lipid transport and metabolism	Biological Process: pentacyclic triterpenoid biosynthetic process (GO:0019745);; Molecular Function: beta-amyrin synthase activity (GO:0042300);;	K15813|0|pper:PRUPE_ppa001812mg|K15813 beta-amyrin synthase [EC:5.4.99.39] | (RefSeq) hypothetical protein	Sesquiterpenoid and triterpenoid biosynthesis (ko00909)	[I]	Lipid transport and metabolism	Squalene-hopene cyclase C-terminal domain;; Squalene-hopene cyclase N-terminal domain;; Prenyltransferase and squalene oxidase repeat;; Pectic acid lyase	Beta-amyrin synthase OS=Betula platyphylla OX=78630 GN=OSCBPY PE=1 SV=1	I	Lipid transport and metabolism	beta-amyrin synthase isoform X1 [Prunus avium]
gene_Pav_sc0000843.1_g830.1.br	MSTRG.10166.2	5	6	1	23	21	19	0.026308	0.033898	0.002755	0.11563	0.113257	0.107289	0.0246371	2.03118	up	[I]	Lipid transport and metabolism	Biological Process: pentacyclic triterpenoid biosynthetic process (GO:0019745);; Molecular Function: beta-amyrin synthase activity (GO:0042300);;	K15813|0|pper:PRUPE_ppa001817mg|K15813 beta-amyrin synthase [EC:5.4.99.39] | (RefSeq) hypothetical protein	Sesquiterpenoid and triterpenoid biosynthesis (ko00909)	[I]	Lipid transport and metabolism	Squalene-hopene cyclase N-terminal domain;; Squalene-hopene cyclase C-terminal domain;; Prenyltransferase and squalene oxidase repeat	Beta-amyrin synthase OS=Betula platyphylla OX=78630 GN=OSCBPY PE=1 SV=1	I	Lipid transport and metabolism	hypothetical protein PRUPE_3G026200 [Prunus persica]
gene_Pav_sc0000848.1_g020.1.mk	MSTRG.10166.2	5	6	1	23	21	19	0.026308	0.033898	0.002755	0.11563	0.113257	0.107289	0.0246371	2.03118	up	--	--	Molecular Function: protein serine/threonine kinase activity (GO:0004674);; Molecular Function: ATP binding (GO:0005524);; Biological Process: protein phosphorylation (GO:0006468);;	--	--	[T]	Signal transduction mechanisms	Protein tyrosine kinase;; Protein kinase domain	Receptor-like cytosolic serine/threonine-protein kinase RBK2 OS=Arabidopsis thaliana OX=3702 GN=RBK2 PE=1 SV=1	T	Signal transduction mechanisms	receptor-like cytosolic serine/threonine-protein kinase RBK2 [Prunus avium]
gene_Pav_sc0000848.1_g220.1.mk	MSTRG.10166.2	5	6	1	23	21	19	0.026308	0.033898	0.002755	0.11563	0.113257	0.107289	0.0246371	2.03118	up	[J]	Translation, ribosomal structure and biogenesis	Molecular Function: nucleotide binding (GO:0000166);; Molecular Function: RNA binding (GO:0003723);;	K13207|0|pper:PRUPE_ppa006027mg|K13207 CUG-BP- and ETR3-like factor | (RefSeq) hypothetical protein	--	[A]	RNA processing and modification	RNA recognition motif. (a.k.a. RRM, RBD, or RNP domain);; RNA recognition motif. (a.k.a. RRM, RBD, or RNP domain)	RNA-binding protein BRN1 OS=Arabidopsis thaliana OX=3702 GN=BRN1 PE=2 SV=1	S	Function unknown	RNA-binding protein BRN1 isoform X1 [Prunus avium]
gene_Pav_sc0000852.1_g1000.1.br	MSTRG.10166.2	5	6	1	23	21	19	0.026308	0.033898	0.002755	0.11563	0.113257	0.107289	0.0246371	2.03118	up	--	--	--	--	--	--	--	EF hand;; EF-hand domain;; EF hand	Probable calcium-binding protein CML15 OS=Arabidopsis thaliana OX=3702 GN=CML15 PE=2 SV=1	S	Function unknown	hypothetical protein PRUPE_1G436500 [Prunus persica]
gene_Pav_sc0000852.1_g1050.1.br	MSTRG.10166.2	5	6	1	23	21	19	0.026308	0.033898	0.002755	0.11563	0.113257	0.107289	0.0246371	2.03118	up	--	--	Molecular Function: calcium ion binding (GO:0005509);;	--	--	[T]	Signal transduction mechanisms	EF-hand domain pair;; EF hand;; EF-hand domain;; EF hand	Probable calcium-binding protein CML10 OS=Oryza sativa subsp. japonica OX=39947 GN=CML10 PE=2 SV=1	--	--	hypothetical protein PRUPE_1G437100 [Prunus persica]
gene_Pav_sc0000852.1_g1150.1.mk	MSTRG.10166.2	5	6	1	23	21	19	0.026308	0.033898	0.002755	0.11563	0.113257	0.107289	0.0246371	2.03118	up	--	--	Cellular Component: origin recognition complex (GO:0000808);; Cellular Component: nucleus (GO:0005634);; Biological Process: DNA replication (GO:0006260);;	--	--	[L]	Replication, recombination and repair	Origin recognition complex subunit 2;; Eukaryotic protein of unknown function (DUF829)	Origin of replication complex subunit 2 OS=Arabidopsis thaliana OX=3702 GN=ORC2 PE=1 SV=1	S	Function unknown	uncharacterized protein LOC110761927 [Prunus avium]
gene_Pav_sc0000852.1_g390.1.mk	MSTRG.10166.2	5	6	1	23	21	19	0.026308	0.033898	0.002755	0.11563	0.113257	0.107289	0.0246371	2.03118	up	[E]	Amino acid transport and metabolism	Molecular Function: hydrolase activity (GO:0016787);;	K13051|0|pmum:103320375|K13051 beta-aspartyl-peptidase (threonine type) [EC:3.4.19.5] | (RefSeq) probable isoaspartyl peptidase/L-asparaginase 2	--	[E]	Amino acid transport and metabolism	Asparaginase	Probable isoaspartyl peptidase/L-asparaginase 2 OS=Arabidopsis thaliana OX=3702 GN=At3g16150 PE=2 SV=2	E	Amino acid transport and metabolism	probable isoaspartyl peptidase/L-asparaginase 2 [Prunus avium]
gene_Pav_sc0000852.1_g900.1.mk	MSTRG.10166.2	5	6	1	23	21	19	0.026308	0.033898	0.002755	0.11563	0.113257	0.107289	0.0246371	2.03118	up	[QV]	Secondary metabolites biosynthesis, transport and catabolism;; Defense mechanisms	Molecular Function: iron ion binding (GO:0005506);; Biological Process: multicellular organism development (GO:0007275);; Biological Process: brassinosteroid homeostasis (GO:0010268);; Molecular Function: (+)-abscisic acid 8'-hydroxylase activity (GO:0010295);; Cellular Component: integral component of membrane (GO:0016021);; Biological Process: sterol metabolic process (GO:0016125);; Biological …	K09843|0|pmum:103320438|K09843 (+)-abscisic acid 8'-hydroxylase [EC:1.14.13.93] | (RefSeq) abscisic acid 8'-hydroxylase 4-like	Carotenoid biosynthesis (ko00906)	[QI]	Secondary metabolites biosynthesis, transport and catabolism;; Lipid transport and metabolism	Cytochrome P450	Abscisic acid 8&apos;-hydroxylase 3 OS=Oryza sativa subsp. japonica OX=39947 GN=CYP707A7 PE=2 SV=1	Q	Secondary metabolites biosynthesis, transport and catabolism	abscisic acid 8&apos;-hydroxylase 4-like [Prunus avium]
gene_Pav_sc0000861.1_g060.1.mk	MSTRG.10166.2	5	6	1	23	21	19	0.026308	0.033898	0.002755	0.11563	0.113257	0.107289	0.0246371	2.03118	up	--	--	Cellular Component: chloroplast (GO:0009507);; Biological Process: lateral root formation (GO:0010311);; Biological Process: oxylipin biosynthetic process (GO:0031408);; Biological Process: lipid oxidation (GO:0034440);; Molecular Function: metal ion binding (GO:0046872);; Biological Process: negative regulation of defense response to insect (GO:1900366);; Molecular Function: linoleate 9S-lipoxyg…	K15718|0|pper:PRUPE_ppa001207mg|K15718 linoleate 9S-lipoxygenase [EC:1.13.11.58] | (RefSeq) hypothetical protein	Linoleic acid metabolism (ko00591)	--	--	Lipoxygenase;; PLAT/LH2 domain	Linoleate 9S-lipoxygenase 5 OS=Arabidopsis thaliana OX=3702 GN=LOX5 PE=2 SV=2	S	Function unknown	linoleate 9S-lipoxygenase 5, chloroplastic [Prunus avium]
gene_Pav_sc0000862.1_g070.1.mk	MSTRG.10166.2	5	6	1	23	21	19	0.026308	0.033898	0.002755	0.11563	0.113257	0.107289	0.0246371	2.03118	up	--	--	--	--	--	--	--	Protein of unknown function (DUF1635)	--	S	Function unknown	uncharacterized protein LOC110762059 [Prunus avium]
gene_Pav_sc0000862.1_g170.1.mk	MSTRG.10166.2	5	6	1	23	21	19	0.026308	0.033898	0.002755	0.11563	0.113257	0.107289	0.0246371	2.03118	up	--	--	--	--	--	--	--	Domain of unknown function (DUF966)	Protein UPSTREAM OF FLC OS=Arabidopsis thaliana OX=3702 GN=UFC PE=2 SV=1	S	Function unknown	protein UPSTREAM OF FLC [Prunus avium]
gene_Pav_sc0000862.1_g360.1.mk	MSTRG.10166.2	5	6	1	23	21	19	0.026308	0.033898	0.002755	0.11563	0.113257	0.107289	0.0246371	2.03118	up	--	--	Cellular Component: nucleosome (GO:0000786);; Cellular Component: nuclear chromatin (GO:0000790);; Molecular Function: DNA binding (GO:0003677);; Biological Process: chromatin silencing (GO:0006342);; Molecular Function: protein heterodimerization activity (GO:0046982);;	K11251|6.45248e-48|pper:PRUPE_ppa012888mg|K11251 histone H2A | (RefSeq) hypothetical protein	--	[B]	Chromatin structure and dynamics	C-terminus of histone H2A;; Core histone H2A/H2B/H3/H4;; Histone-like transcription factor (CBF/NF-Y) and archaeal histone	Histone H2A OS=Euphorbia esula OX=3993 PE=2 SV=1	B	Chromatin structure and dynamics	PREDICTED: histone H2A [Prunus mume]
gene_Pav_sc0000863.1_g110.1.mk	MSTRG.10166.2	5	6	1	23	21	19	0.026308	0.033898	0.002755	0.11563	0.113257	0.107289	0.0246371	2.03118	up	--	--	Biological Process: response to stress (GO:0006950);;	--	--	--	--	ABA/WDS induced protein	--	--	--	glycine-rich protein 2-like [Prunus avium]
gene_Pav_sc0000863.1_g390.1.mk	MSTRG.10166.2	5	6	1	23	21	19	0.026308	0.033898	0.002755	0.11563	0.113257	0.107289	0.0246371	2.03118	up	[G]	Carbohydrate transport and metabolism	--	K05841|0|pper:PRUPE_ppa002535mg|K05841 sterol 3beta-glucosyltransferase [EC:2.4.1.173] | (RefSeq) hypothetical protein	--	[GC]	Carbohydrate transport and metabolism;; Energy production and conversion	Glycosyltransferase family 28 N-terminal domain;; UDP-glucoronosyl and UDP-glucosyl transferase	Sterol 3-beta-glucosyltransferase UGT80B1 OS=Arabidopsis thaliana OX=3702 GN=UGT80B1 PE=2 SV=1	S	Function unknown	sterol 3-beta-glucosyltransferase UGT80B1 [Prunus avium]
gene_Pav_sc0000869.1_g070.1.mk	MSTRG.10166.2	5	6	1	23	21	19	0.026308	0.033898	0.002755	0.11563	0.113257	0.107289	0.0246371	2.03118	up	--	--	Cellular Component: membrane (GO:0016020);;	--	--	--	--	Protein of unknown function (DUF1191)	--	S	Function unknown	uncharacterized protein LOC110762223 [Prunus avium]
gene_Pav_sc0000877.1_g070.1.mk	MSTRG.10166.2	5	6	1	23	21	19	0.026308	0.033898	0.002755	0.11563	0.113257	0.107289	0.0246371	2.03118	up	--	--	Cellular Component: integral component of membrane (GO:0016021);;	K17279|2.14446e-118|pper:PRUPE_ppa012417mg|K17279 receptor expression-enhancing protein 5/6 | (RefSeq) hypothetical protein	--	[U]	Intracellular trafficking, secretion, and vesicular transport	TB2/DP1, HVA22 family	HVA22-like protein a OS=Arabidopsis thaliana OX=3702 GN=HVA22A PE=2 SV=1	U	Intracellular trafficking, secretion, and vesicular transport	HVA22-like protein a [Prunus avium]
gene_Pav_sc0000877.1_g1350.1.mk	MSTRG.10166.2	5	6	1	23	21	19	0.026308	0.033898	0.002755	0.11563	0.113257	0.107289	0.0246371	2.03118	up	--	--	--	--	--	--	--	Protein of unknown function, DUF538	Uncharacterized protein At5g01610 OS=Arabidopsis thaliana OX=3702 GN=At5g01610 PE=1 SV=1	S	Function unknown	uncharacterized protein At5g01610-like [Prunus avium]
gene_Pav_sc0000877.1_g1490.1.mk	MSTRG.10166.2	5	6	1	23	21	19	0.026308	0.033898	0.002755	0.11563	0.113257	0.107289	0.0246371	2.03118	up	[V]	Defense mechanisms	--	K16904|2.15513e-69|pper:PRUPE_ppa013150mg|K16904 dCTP diphosphatase [EC:3.6.1.12] | (RefSeq) hypothetical protein	Pyrimidine metabolism (ko00240)	--	--	MazG-like family;; MazG nucleotide pyrophosphohydrolase domain	--	S	Function unknown	dCTP pyrophosphatase 1-like [Prunus avium]
gene_Pav_sc0000877.1_g740.1.mk	MSTRG.10166.2	5	6	1	23	21	19	0.026308	0.033898	0.002755	0.11563	0.113257	0.107289	0.0246371	2.03118	up	--	--	Cellular Component: integral component of membrane (GO:0016021);;	--	--	[GMW]	Carbohydrate transport and metabolism;; Cell wall/membrane/envelope biogenesis;; Extracellular structures	Exostosin family;; Gibberellin regulated protein	Probable arabinosyltransferase ARAD1 OS=Arabidopsis thaliana OX=3702 GN=ARAD1 PE=1 SV=1	S	Function unknown	probable arabinosyltransferase ARAD1 [Prunus avium]
gene_Pav_sc0000877.1_g930.1.mk	MSTRG.10166.2	5	6	1	23	21	19	0.026308	0.033898	0.002755	0.11563	0.113257	0.107289	0.0246371	2.03118	up	[O]	Posttranslational modification, protein turnover, chaperones	Biological Process: glycerol ether metabolic process (GO:0006662);; Cellular Component: chloroplast (GO:0009507);; Molecular Function: protein disulfide oxidoreductase activity (GO:0015035);; Biological Process: cell redox homeostasis (GO:0045454);; Biological Process: oxidation-reduction process (GO:0055114);;	--	--	[O]	Posttranslational modification, protein turnover, chaperones	Thioredoxin	Thioredoxin-like 1-2, chloroplastic OS=Arabidopsis thaliana OX=3702 GN=At5g61440 PE=2 SV=1	O	Posttranslational modification, protein turnover, chaperones	thioredoxin-like 1-2, chloroplastic [Prunus avium]
gene_Pav_sc0000886.1_g010.1.mk	MSTRG.10166.2	5	6	1	23	21	19	0.026308	0.033898	0.002755	0.11563	0.113257	0.107289	0.0246371	2.03118	up	--	--	Molecular Function: DNA binding (GO:0003677);; Molecular Function: protein dimerization activity (GO:0046983);;	--	--	--	--	bHLH-MYC and R2R3-MYB transcription factors N-terminal;; Helix-loop-helix DNA-binding domain	Transcription factor GLABRA 3 OS=Arabidopsis thaliana OX=3702 GN=GL3 PE=1 SV=1	K	Transcription	transcription factor EGL1 [Prunus avium]
gene_Pav_sc0000886.1_g070.1.mk	MSTRG.10166.2	5	6	1	23	21	19	0.026308	0.033898	0.002755	0.11563	0.113257	0.107289	0.0246371	2.03118	up	--	--	--	--	--	--	--	Domain of unknown function (DUF4378);; Protein of unknown function (DUF3741)	--	S	Function unknown	uncharacterized protein LOC110762491 isoform X1 [Prunus avium]
gene_Pav_sc0000886.1_g210.1.mk	MSTRG.10166.2	5	6	1	23	21	19	0.026308	0.033898	0.002755	0.11563	0.113257	0.107289	0.0246371	2.03118	up	[QV]	Secondary metabolites biosynthesis, transport and catabolism;; Defense mechanisms	Molecular Function: monooxygenase activity (GO:0004497);; Molecular Function: iron ion binding (GO:0005506);; Cellular Component: integral component of membrane (GO:0016021);; Molecular Function: oxidoreductase activity, acting on paired donors, with incorporation or reduction of molecular oxygen (GO:0016705);; Molecular Function: heme binding (GO:0020037);; Biological Process: oxidation-reductio…	K15398|0|pper:PRUPE_ppa004078mg|K15398 fatty acid omega-hydroxylase [EC:1.14.-.-] | (RefSeq) hypothetical protein	Cutin, suberine and wax biosynthesis (ko00073)	[QI]	Secondary metabolites biosynthesis, transport and catabolism;; Lipid transport and metabolism	Cytochrome P450	Cytochrome P450 86A22 OS=Petunia hybrida OX=4102 GN=CYP86A22 PE=1 SV=1	Q	Secondary metabolites biosynthesis, transport and catabolism	cytochrome P450 86A22-like [Prunus avium]
gene_Pav_sc0000886.1_g330.1.mk	MSTRG.10166.2	5	6	1	23	21	19	0.026308	0.033898	0.002755	0.11563	0.113257	0.107289	0.0246371	2.03118	up	--	--	--	K19202|1.1718e-125|pper:PRUPE_ppa023648mg|K19202 histone deacetylase complex subunit SAP30 | (RefSeq) hypothetical protein	--	--	--	Sin3 binding region of histone deacetylase complex subunit SAP30	--	S	Function unknown	uncharacterized protein LOC18776444 isoform X1 [Prunus persica]
gene_Pav_sc0000886.1_g420.1.mk	MSTRG.10166.2	5	6	1	23	21	19	0.026308	0.033898	0.002755	0.11563	0.113257	0.107289	0.0246371	2.03118	up	[G]	Carbohydrate transport and metabolism	Cellular Component: cytosol (GO:0005829);; Biological Process: dephosphorylation (GO:0016311);; Molecular Function: sedoheptulose-bisphosphatase activity (GO:0050278);;	--	--	--	--	Histidine phosphatase superfamily (branch 1)	Phosphoglycerate mutase-like protein AT74 OS=Arabidopsis thaliana OX=3702 GN=At3g05170 PE=2 SV=1	T	Signal transduction mechanisms	phosphoglycerate mutase-like protein AT74H [Prunus avium]
gene_Pav_sc0000890.1_g1270.1.br	MSTRG.10166.2	5	6	1	23	21	19	0.026308	0.033898	0.002755	0.11563	0.113257	0.107289	0.0246371	2.03118	up	[K]	Transcription	Biological Process: protein phosphorylation (GO:0006468);; Molecular Function: myosin heavy chain kinase activity (GO:0016905);;	--	--	[R]	General function prediction only	WD domain, G-beta repeat;; PQQ-like domain;; Nup133 N terminal like;; Nucleoporin Nup120/160	Protein JINGUBANG OS=Arabidopsis thaliana OX=3702 GN=JGB PE=1 SV=1	S	Function unknown	protein JINGUBANG [Prunus avium]
gene_Pav_sc0000890.1_g1470.1.mk	MSTRG.10166.2	5	6	1	23	21	19	0.026308	0.033898	0.002755	0.11563	0.113257	0.107289	0.0246371	2.03118	up	--	--	Cellular Component: membrane (GO:0016020);; Molecular Function: transmembrane transporter activity (GO:0022857);; Biological Process: transmembrane transport (GO:0055085);;	K03327|2.13423e-154|pper:PRUPE_ppa005018mg|K03327 multidrug resistance protein, MATE family | (RefSeq) hypothetical protein	--	[R]	General function prediction only	MatE	Protein DETOXIFICATION 33 OS=Arabidopsis thaliana OX=3702 GN=DTX33 PE=2 SV=1	V	Defense mechanisms	protein DETOXIFICATION 33 [Prunus avium]
gene_Pav_sc0000890.1_g1550.1.mk	MSTRG.10166.2	5	6	1	23	21	19	0.026308	0.033898	0.002755	0.11563	0.113257	0.107289	0.0246371	2.03118	up	--	--	Molecular Function: metalloendopeptidase activity (GO:0004222);; Biological Process: proteolysis (GO:0006508);; Biological Process: cell adhesion (GO:0007155);; Cellular Component: integral component of membrane (GO:0016021);;	K01404|0|pper:PRUPE_ppa001285mg|K01404 leishmanolysin [EC:3.4.24.36] | (RefSeq) hypothetical protein	--	[MV]	Cell wall/membrane/envelope biogenesis;; Defense mechanisms	Leishmanolysin;; EGF-like domain	--	O	Posttranslational modification, protein turnover, chaperones	leishmanolysin [Prunus avium]
gene_Pav_sc0000890.1_g170.1.mk	MSTRG.10166.2	5	6	1	23	21	19	0.026308	0.033898	0.002755	0.11563	0.113257	0.107289	0.0246371	2.03118	up	--	--	Molecular Function: RNA binding (GO:0003723);;	K14327|2.68056e-24|pper:PRUPE_ppa000441mg|K14327 regulator of nonsense transcripts 2 | (RefSeq) hypothetical protein	RNA transport (ko03013);; mRNA surveillance pathway (ko03015)	[A]	RNA processing and modification	--	Regulator of nonsense transcripts UPF2 OS=Arabidopsis thaliana OX=3702 GN=UPF2 PE=2 SV=1	S	Function unknown	MIF4G-like [Macleaya cordata]
gene_Pav_sc0000890.1_g360.1.mk	MSTRG.10166.2	5	6	1	23	21	19	0.026308	0.033898	0.002755	0.11563	0.113257	0.107289	0.0246371	2.03118	up	--	--	Cellular Component: integral component of membrane (GO:0016021);;	K17086|0|pper:PRUPE_ppa002736mg|K17086 transmembrane 9 superfamily member 2/4 | (RefSeq) hypothetical protein	--	[U]	Intracellular trafficking, secretion, and vesicular transport	Endomembrane protein 70	Transmembrane 9 superfamily member 8 OS=Arabidopsis thaliana OX=3702 GN=TMN8 PE=2 SV=1	S	Function unknown	transmembrane 9 superfamily member 8 [Prunus avium]
gene_Pav_sc0000893.1_g1250.1.mk	MSTRG.10166.2	5	6	1	23	21	19	0.026308	0.033898	0.002755	0.11563	0.113257	0.107289	0.0246371	2.03118	up	--	--	Molecular Function: nucleic acid binding (GO:0003676);; Molecular Function: metal ion binding (GO:0046872);;	--	--	[R]	General function prediction only	Zinc finger, C2H2 type;; Zinc-finger double-stranded RNA-binding	Protein indeterminate-domain 5, chloroplastic OS=Arabidopsis thaliana OX=3702 GN=IDD5 PE=1 SV=1	S	Function unknown	protein indeterminate-domain 5, chloroplastic-like [Prunus avium]
gene_Pav_sc0000893.1_g130.1.mk	MSTRG.10166.2	5	6	1	23	21	19	0.026308	0.033898	0.002755	0.11563	0.113257	0.107289	0.0246371	2.03118	up	--	--	--	K13464|0|pper:PRUPE_ppa007235mg|K13464 jasmonate ZIM domain-containing protein | (RefSeq) hypothetical protein	Plant hormone signal transduction (ko04075)	--	--	tify domain;; Divergent CCT motif	Protein TIFY 6B OS=Arabidopsis thaliana OX=3702 GN=TIFY6B PE=1 SV=1	S	Function unknown	protein TIFY 6B-like [Prunus avium]
gene_Pav_sc0000893.1_g280.1.mk	MSTRG.10166.2	5	6	1	23	21	19	0.026308	0.033898	0.002755	0.11563	0.113257	0.107289	0.0246371	2.03118	up	--	--	Biological Process: transcription, RNA-templated (GO:0001172);; Molecular Function: RNA-directed 5'-3' RNA polymerase activity (GO:0003968);;	K11699|0|pmum:103320955|K11699 RNA-dependent RNA polymerase [EC:2.7.7.48] | (RefSeq) probable RNA-dependent RNA polymerase 1	--	[A]	RNA processing and modification	RNA dependent RNA polymerase	Probable RNA-dependent RNA polymerase 1 OS=Oryza sativa subsp. japonica OX=39947 GN=RDR1 PE=2 SV=2	K	Transcription	PREDICTED: probable RNA-dependent RNA polymerase 1 [Prunus mume]
gene_Pav_sc0000893.1_g390.1.mk	MSTRG.10166.2	5	6	1	23	21	19	0.026308	0.033898	0.002755	0.11563	0.113257	0.107289	0.0246371	2.03118	up	[R]	General function prediction only	Cellular Component: nucleus (GO:0005634);; Biological Process: polar nucleus fusion (GO:0010197);;	K13148|0|pper:PRUPE_ppa002557mg|K13148 integrator complex subunit 11 [EC:3.1.27.-] | (RefSeq) hypothetical protein	--	[A]	RNA processing and modification	Microtubule-associated protein 70;; Beta-Casp domain;; Metallo-beta-lactamase superfamily domain;; Zn-dependent metallo-hydrolase RNA specificity domain	Cleavage and polyadenylation specificity factor subunit 3-II OS=Arabidopsis thaliana OX=3702 GN=CPSF73-II PE=1 SV=2	J	Translation, ribosomal structure and biogenesis	PREDICTED: cleavage and polyadenylation specificity factor subunit 3-II [Prunus mume]
gene_Pav_sc0000893.1_g780.1.mk	MSTRG.10166.2	5	6	1	23	21	19	0.026308	0.033898	0.002755	0.11563	0.113257	0.107289	0.0246371	2.03118	up	[G]	Carbohydrate transport and metabolism	Molecular Function: hydrolase activity, hydrolyzing O-glycosyl compounds (GO:0004553);; Cellular Component: cell wall (GO:0005618);; Biological Process: xyloglucan metabolic process (GO:0010411);; Molecular Function: xyloglucan:xyloglucosyl transferase activity (GO:0016762);; Biological Process: cell wall biogenesis (GO:0042546);; Cellular Component: apoplast (GO:0048046);; Biological Process: ce…	K08235|7.74259e-109|pper:PRUPE_ppa008275mg|K08235 xyloglucan:xyloglucosyl transferase [EC:2.4.1.207] | (RefSeq) hypothetical protein	--	--	--	Glycosyl hydrolases family 16;; Xyloglucan endo-transglycosylase (XET) C-terminus;; Glycosyl hydrolases family 16	Probable xyloglucan endotransglucosylase/hydrolase protein 27 OS=Arabidopsis thaliana OX=3702 GN=XTH27 PE=2 SV=2	G	Carbohydrate transport and metabolism	probable xyloglucan endotransglucosylase/hydrolase protein 28 [Prunus avium]
gene_Pav_sc0000893.1_g930.1.mk	MSTRG.10166.2	5	6	1	23	21	19	0.026308	0.033898	0.002755	0.11563	0.113257	0.107289	0.0246371	2.03118	up	--	--	Biological Process: mRNA export from nucleus (GO:0006406);; Biological Process: protein import into nucleus (GO:0006606);; Molecular Function: structural constituent of nuclear pore (GO:0017056);; Cellular Component: nuclear pore outer ring (GO:0031080);; Biological Process: positive regulation of transcription, DNA-templated (GO:0045893);;	K14304|0|pper:PRUPE_ppa002043mg|K14304 nuclear pore complex protein Nup85 | (RefSeq) hypothetical protein	RNA transport (ko03013)	[YU]	Nuclear structure;; Intracellular trafficking, secretion, and vesicular transport	Nup85 Nucleoporin	Nuclear pore complex protein NUP85 OS=Arabidopsis thaliana OX=3702 GN=NUP85 PE=1 SV=1	U	Intracellular trafficking, secretion, and vesicular transport	nuclear pore complex protein NUP85-like [Prunus avium]
gene_Pav_sc0000907.1_g290.1.mk	MSTRG.10166.2	5	6	1	23	21	19	0.026308	0.033898	0.002755	0.11563	0.113257	0.107289	0.0246371	2.03118	up	--	--	Biological Process: cellular process (GO:0009987);;	K11666|0|pmum:103344169|K11666 INO80 complex subunit B | (RefSeq) uncharacterized LOC103344169	--	--	--	PAPA-1-like conserved region;; HIT zinc finger	--	S	Function unknown	uncharacterized protein LOC110762880 [Prunus avium]
gene_Pav_sc0000907.1_g450.1.mk	MSTRG.10166.2	5	6	1	23	21	19	0.026308	0.033898	0.002755	0.11563	0.113257	0.107289	0.0246371	2.03118	up	--	--	Molecular Function: calcium ion binding (GO:0005509);; Cellular Component: endoplasmic reticulum lumen (GO:0005788);; Biological Process: protein folding (GO:0006457);; Molecular Function: carbohydrate binding (GO:0030246);; Molecular Function: unfolded protein binding (GO:0051082);;	K08057|0|pper:PRUPE_ppa006226mg|K08057 calreticulin | (RefSeq) hypothetical protein	Protein processing in endoplasmic reticulum (ko04141);; Phagosome (ko04145)	[O]	Posttranslational modification, protein turnover, chaperones	Calreticulin family	Calreticulin OS=Prunus armeniaca OX=36596 PE=2 SV=1	O	Posttranslational modification, protein turnover, chaperones	calreticulin [Prunus avium]
gene_Pav_sc0000907.1_g580.1.mk	MSTRG.10166.2	5	6	1	23	21	19	0.026308	0.033898	0.002755	0.11563	0.113257	0.107289	0.0246371	2.03118	up	--	--	--	--	--	--	--	Protein of unknown function (DUF1645)	--	S	Function unknown	uncharacterized protein LOC110762889 [Prunus avium]
gene_Pav_sc0000907.1_g820.1.mk	MSTRG.10166.2	5	6	1	23	21	19	0.026308	0.033898	0.002755	0.11563	0.113257	0.107289	0.0246371	2.03118	up	[R]	General function prediction only	Biological Process: regulation of transcription, DNA-templated (GO:0006355);;	--	--	[R]	General function prediction only	Protein phosphatase 2C;; WD domain, G-beta repeat;; Anaphase-promoting complex subunit 4 WD40 domain;; Protein phosphatase 2C	Topless-related protein 2 OS=Arabidopsis thaliana OX=3702 GN=TPR2 PE=1 SV=2	S	Function unknown	PREDICTED: topless-related protein 3 isoform X1 [Prunus mume]
gene_Pav_sc0000907.1_g850.1.mk	MSTRG.10166.2	5	6	1	23	21	19	0.026308	0.033898	0.002755	0.11563	0.113257	0.107289	0.0246371	2.03118	up	[T]	Signal transduction mechanisms	Molecular Function: ATP binding (GO:0005524);; Cellular Component: integral component of membrane (GO:0016021);; Molecular Function: ATPase activity (GO:0016887);;	--	--	[Q]	Secondary metabolites biosynthesis, transport and catabolism	ABC transporter;; P-loop containing region of AAA domain;; ABC-2 type transporter	ABC transporter G family member 11 OS=Arabidopsis thaliana OX=3702 GN=ABCG11 PE=1 SV=1	V	Defense mechanisms	hypothetical protein TSUD_294990 [Trifolium subterraneum]
gene_Pav_sc0000908.1_g210.1.mk	MSTRG.10166.2	5	6	1	23	21	19	0.026308	0.033898	0.002755	0.11563	0.113257	0.107289	0.0246371	2.03118	up	--	--	--	--	--	--	--	TIR domain;; NB-ARC domain;; TIR domain;; ATPase family associated with various cellular activities (AAA)	TMV resistance protein N OS=Nicotiana glutinosa OX=35889 GN=N PE=1 SV=1	S	Function unknown	TMV resistance protein N-like isoform X1 [Prunus avium]
gene_Pav_sc0000909.1_g490.1.mk	MSTRG.10166.2	5	6	1	23	21	19	0.026308	0.033898	0.002755	0.11563	0.113257	0.107289	0.0246371	2.03118	up	--	--	Biological Process: phenylpropanoid biosynthetic process (GO:0009699);; Molecular Function: guiding stereospecific synthesis activity (GO:0042349);; Biological Process: regulation of catalytic activity (GO:0050790);;	--	--	--	--	Dirigent-like protein	Dirigent protein 19 OS=Arabidopsis thaliana OX=3702 GN=DIR19 PE=2 SV=1	S	Function unknown	dirigent protein 22-like [Prunus avium]
gene_Pav_sc0000909.1_g680.1.mk	MSTRG.10166.2	5	6	1	23	21	19	0.026308	0.033898	0.002755	0.11563	0.113257	0.107289	0.0246371	2.03118	up	[E]	Amino acid transport and metabolism	Biological Process: amino acid transmembrane transport (GO:0003333);; Cellular Component: integral component of plasma membrane (GO:0005887);; Molecular Function: L-amino acid transmembrane transporter activity (GO:0015179);; Molecular Function: polyamine transmembrane transporter activity (GO:0015203);; Molecular Function: antiporter activity (GO:0015297);; Biological Process: polyamine transmem…	--	--	[E]	Amino acid transport and metabolism	Amino acid permease;; Amino acid permease	Probable polyamine transporter At3g13620 OS=Arabidopsis thaliana OX=3702 GN=At3g13620 PE=2 SV=1	E	Amino acid transport and metabolism	probable polyamine transporter At3g13620 [Prunus avium]
gene_Pav_sc0000910.1_g150.1.mk	MSTRG.10166.2	5	6	1	23	21	19	0.026308	0.033898	0.002755	0.11563	0.113257	0.107289	0.0246371	2.03118	up	[DPM]	Cell cycle control, cell division, chromosome partitioning;; Inorganic ion transport and metabolism;; Cell wall/membrane/envelope biogenesis	Molecular Function: copper ion binding (GO:0005507);; Cellular Component: plant-type cell wall (GO:0009505);; Cellular Component: plasmodesma (GO:0009506);; Cellular Component: membrane (GO:0016020);; Molecular Function: oxidoreductase activity (GO:0016491);; Biological Process: oxidation-reduction process (GO:0055114);;	--	--	[Q]	Secondary metabolites biosynthesis, transport and catabolism	Multicopper oxidase;; Multicopper oxidase;; Multicopper oxidase	L-ascorbate oxidase homolog OS=Brassica napus OX=3708 GN=Bp10 PE=2 SV=1	Q	Secondary metabolites biosynthesis, transport and catabolism	L-ascorbate oxidase homolog [Prunus avium]
gene_Pav_sc0000910.1_g450.1.mk	MSTRG.10166.2	5	6	1	23	21	19	0.026308	0.033898	0.002755	0.11563	0.113257	0.107289	0.0246371	2.03118	up	--	--	Biological Process: drug transmembrane transport (GO:0006855);; Molecular Function: drug transmembrane transporter activity (GO:0015238);; Molecular Function: antiporter activity (GO:0015297);; Cellular Component: integral component of membrane (GO:0016021);;	K03327|5.7003e-143|mdm:103427792|K03327 multidrug resistance protein, MATE family | (RefSeq) protein DETOXIFICATION 40-like	--	[R]	General function prediction only	MatE	Protein DETOXIFICATION 40 OS=Arabidopsis thaliana OX=3702 GN=DTX40 PE=1 SV=1	V	Defense mechanisms	PREDICTED: protein DETOXIFICATION 40-like isoform X2 [Prunus mume]
gene_Pav_sc0000910.1_g650.1.mk	MSTRG.10166.2	5	6	1	23	21	19	0.026308	0.033898	0.002755	0.11563	0.113257	0.107289	0.0246371	2.03118	up	[F]	Nucleotide transport and metabolism	Molecular Function: adenosine deaminase activity (GO:0004000);; Cellular Component: cytosol (GO:0005829);; Biological Process: adenosine catabolic process (GO:0006154);; Biological Process: hypoxanthine salvage (GO:0043103);; Biological Process: inosine biosynthetic process (GO:0046103);;	--	--	[F]	Nucleotide transport and metabolism	Adenosine/AMP deaminase	--	F	Nucleotide transport and metabolism	adenosine deaminase-like protein [Prunus avium]
gene_Pav_sc0000910.1_g690.1.mk	MSTRG.10166.2	5	6	1	23	21	19	0.026308	0.033898	0.002755	0.11563	0.113257	0.107289	0.0246371	2.03118	up	--	--	Molecular Function: transporter activity (GO:0005215);; Cellular Component: integral component of membrane (GO:0016021);; Biological Process: carbohydrate transmembrane transport (GO:0034219);;	K15283|0|pmum:103324506|K15283 solute carrier family 35, member E1 | (RefSeq) glucose-6-phosphate/phosphate translocator 2, chloroplastic	--	[GE]	Carbohydrate transport and metabolism;; Amino acid transport and metabolism	Triose-phosphate Transporter family;; EamA-like transporter family	Glucose-6-phosphate/phosphate translocator 2, chloroplastic OS=Arabidopsis thaliana OX=3702 GN=GPT2 PE=2 SV=2	S	Function unknown	glucose-6-phosphate/phosphate translocator 2, chloroplastic [Prunus avium]
gene_Pav_sc0000910.1_g920.1.mk	MSTRG.10166.2	5	6	1	23	21	19	0.026308	0.033898	0.002755	0.11563	0.113257	0.107289	0.0246371	2.03118	up	--	--	--	K04733|2.07369e-163|pper:PRUPE_ppa022109mg|K04733 interleukin-1 receptor-associated kinase 4 [EC:2.7.11.1] | (RefSeq) hypothetical protein	--	--	--	Salt stress response/antifungal	Cysteine-rich receptor-like protein kinase 25 OS=Arabidopsis thaliana OX=3702 GN=CRK25 PE=3 SV=1	--	--	cysteine-rich receptor-like protein kinase 10 [Prunus avium]
gene_Pav_sc0000912.1_g010.1.mk	MSTRG.10166.2	5	6	1	23	21	19	0.026308	0.033898	0.002755	0.11563	0.113257	0.107289	0.0246371	2.03118	up	--	--	Cellular Component: chloroplast (GO:0009507);; Cellular Component: integral component of membrane (GO:0016021);;	--	--	--	--	Protein of unknown function (DUF3054)	--	S	Function unknown	uncharacterized protein LOC110763150 [Prunus avium]
gene_Pav_sc0000937.1_g020.1.mk	MSTRG.10166.2	5	6	1	23	21	19	0.026308	0.033898	0.002755	0.11563	0.113257	0.107289	0.0246371	2.03118	up	--	--	--	K05391|2.64202e-24|fve:105353149|K05391 cyclic nucleotide gated channel, other eukaryote | (RefSeq) cyclic nucleotide-gated ion channel 1-like	--	--	--	--	--	--	--	cyclic nucleotide-gated ion channel 1-like [Prunus avium]
gene_Pav_sc0000947.1_g150.1.mk	MSTRG.10166.2	5	6	1	23	21	19	0.026308	0.033898	0.002755	0.11563	0.113257	0.107289	0.0246371	2.03118	up	--	--	--	K10706|6.19088e-69|pmum:103322331|K10706 senataxin [EC:3.6.4.-] | (RefSeq) helicase SEN1-like	--	[A]	RNA processing and modification	--	--	L	Replication, recombination and repair	PREDICTED: helicase SEN1-like [Prunus mume]
gene_Pav_sc0000976.1_g140.1.mk	MSTRG.10166.2	5	6	1	23	21	19	0.026308	0.033898	0.002755	0.11563	0.113257	0.107289	0.0246371	2.03118	up	--	--	Cellular Component: integral component of membrane (GO:0016021);;	--	--	[E]	Amino acid transport and metabolism	Transmembrane amino acid transporter protein	GABA transporter 1 OS=Arabidopsis thaliana OX=3702 GN=GAT1 PE=1 SV=1	E	Amino acid transport and metabolism	uncharacterized protein LOC111294868 [Durio zibethinus]
gene_Pav_sc0000977.1_g060.1.mk	MSTRG.10166.2	5	6	1	23	21	19	0.026308	0.033898	0.002755	0.11563	0.113257	0.107289	0.0246371	2.03118	up	--	--	Molecular Function: nucleic acid binding (GO:0003676);; Cellular Component: nucleus (GO:0005634);; Molecular Function: metal ion binding (GO:0046872);;	--	--	[R]	General function prediction only	--	Zinc finger protein WIP3 OS=Arabidopsis thaliana OX=3702 GN=WIP3 PE=2 SV=1	S	Function unknown	zinc finger protein WIP3 [Prunus avium]
gene_Pav_sc0000979.1_g130.1.mk	MSTRG.10166.2	5	6	1	23	21	19	0.026308	0.033898	0.002755	0.11563	0.113257	0.107289	0.0246371	2.03118	up	--	--	--	K09422|0|pmum:103332727|K09422 myb proto-oncogene protein, plant | (RefSeq) transcription factor RAX2-like	--	[K]	Transcription	Myb-like DNA-binding domain;; Myb-like DNA-binding domain	Transcription factor MYB1 OS=Arabidopsis thaliana OX=3702 GN=MYB1 PE=2 SV=1	K	Transcription	transcription factor MYB25-like [Prunus avium]
gene_Pav_sc0000983.1_g330.1.mk	MSTRG.10166.2	5	6	1	23	21	19	0.026308	0.033898	0.002755	0.11563	0.113257	0.107289	0.0246371	2.03118	up	--	--	Molecular Function: GTPase activity (GO:0003924);; Molecular Function: GTP binding (GO:0005525);; Cellular Component: integral component of membrane (GO:0016021);;	--	--	[R]	General function prediction only	Guanylate-binding protein, N-terminal domain;; Guanylate-binding protein, C-terminal domain	--	S	Function unknown	guanylate-binding protein 5 [Prunus avium]
gene_Pav_sc0000983.1_g370.1.mk	MSTRG.10166.2	5	6	1	23	21	19	0.026308	0.033898	0.002755	0.11563	0.113257	0.107289	0.0246371	2.03118	up	--	--	Biological Process: regulation of monopolar cell growth (GO:0051513);;	--	--	--	--	Domain of unknown function (DUF4378);; DUF761-associated sequence motif	Protein LONGIFOLIA 1 OS=Arabidopsis thaliana OX=3702 GN=LNG1 PE=1 SV=1	S	Function unknown	protein LONGIFOLIA 1 [Prunus avium]
gene_Pav_sc0000983.1_g430.1.mk	MSTRG.10166.2	5	6	1	23	21	19	0.026308	0.033898	0.002755	0.11563	0.113257	0.107289	0.0246371	2.03118	up	[T]	Signal transduction mechanisms	Molecular Function: calcium ion binding (GO:0005509);; Molecular Function: 2-alkenal reductase [NAD(P)] activity (GO:0032440);; Biological Process: oxidation-reduction process (GO:0055114);;	--	--	[T]	Signal transduction mechanisms	EF hand;; EF-hand domain pair;; EF-hand domain;; EF-hand domain pair;; EF hand;; Secreted protein acidic and rich in cysteine Ca binding region;; Cytoskeletal-regulatory complex EF hand	Calmodulin OS=Mougeotia scalaris OX=13158 PE=2 SV=3	DTZ	Cell cycle control, cell division, chromosome partitioning;; Signal transduction mechanisms;; Cytoskeleton	calmodulin-like protein 11 [Prunus avium]
gene_Pav_sc0000984.1_g050.1.br	MSTRG.10166.2	5	6	1	23	21	19	0.026308	0.033898	0.002755	0.11563	0.113257	0.107289	0.0246371	2.03118	up	--	--	--	--	--	--	--	GDSL/SGNH-like Acyl-Esterase family found in Pmr5 and Cas1p;; PMR5 N terminal Domain	Protein trichome birefringence-like 38 OS=Arabidopsis thaliana OX=3702 GN=TBL38 PE=2 SV=1	--	--	protein trichome birefringence-like 38 [Prunus avium]
gene_Pav_sc0000984.1_g110.1.br	MSTRG.10166.2	5	6	1	23	21	19	0.026308	0.033898	0.002755	0.11563	0.113257	0.107289	0.0246371	2.03118	up	--	--	--	--	--	--	--	GDSL/SGNH-like Acyl-Esterase family found in Pmr5 and Cas1p;; PMR5 N terminal Domain	Protein trichome birefringence-like 38 OS=Arabidopsis thaliana OX=3702 GN=TBL38 PE=2 SV=1	S	Function unknown	protein trichome birefringence-like 38 [Prunus avium]
gene_Pav_sc0000984.1_g120.1.br	MSTRG.10166.2	5	6	1	23	21	19	0.026308	0.033898	0.002755	0.11563	0.113257	0.107289	0.0246371	2.03118	up	--	--	--	--	--	--	--	GDSL/SGNH-like Acyl-Esterase family found in Pmr5 and Cas1p;; PMR5 N terminal Domain	Protein trichome birefringence-like 38 OS=Arabidopsis thaliana OX=3702 GN=TBL38 PE=2 SV=1	--	--	protein trichome birefringence-like 38 [Prunus avium]
gene_Pav_sc0000996.1_g060.1.mk	MSTRG.10166.2	5	6	1	23	21	19	0.026308	0.033898	0.002755	0.11563	0.113257	0.107289	0.0246371	2.03118	up	--	--	Molecular Function: protein tyrosine phosphatase activity (GO:0004725);; Molecular Function: protein tyrosine/serine/threonine phosphatase activity (GO:0008138);; Biological Process: peptidyl-tyrosine dephosphorylation (GO:0035335);;	K14819|2.87081e-143|vvi:100256857|K14819 dual specificity phosphatase 12 [EC:3.1.3.16 3.1.3.48] | (RefSeq) dual specificity protein phosphatase 12	--	[V]	Defense mechanisms	Dual specificity phosphatase, catalytic domain;; Dual specificity phosphatase, catalytic domain;; Protein-tyrosine phosphatase	Probable inactive dual specificity protein phosphatase-like At4g18593 OS=Arabidopsis thaliana OX=3702 GN=At4g18593 PE=2 SV=1	T	Signal transduction mechanisms	PREDICTED: dual specificity protein phosphatase 12-like isoform X1 [Ziziphus jujuba]
gene_Pav_sc0000998.1_g120.1.mk	MSTRG.10166.2	5	6	1	23	21	19	0.026308	0.033898	0.002755	0.11563	0.113257	0.107289	0.0246371	2.03118	up	[E]	Amino acid transport and metabolism	--	K01303|0|pmum:103323950|K01303 acylaminoacyl-peptidase [EC:3.4.19.1] | (RefSeq) acylamino-acid-releasing enzyme-like	--	[O]	Posttranslational modification, protein turnover, chaperones	Prolyl oligopeptidase family;; PPR repeat family;; PPR repeat;; alpha/beta hydrolase fold;; PPR repeat;; Serine aminopeptidase, S33;; Carboxylesterase family;; Pentatricopeptide repeat domain;; Heavy-metal resistance protein CzcE;; alpha/beta hydrolase fold;; Double-sex mab3 related transcription factor 1	Acylamino-acid-releasing enzyme OS=Arabidopsis thaliana OX=3702 GN=AARE PE=1 SV=1	E	Amino acid transport and metabolism	acylamino-acid-releasing enzyme-like isoform X2 [Prunus avium]
gene_Pav_sc0000998.1_g140.1.mk	MSTRG.10166.2	5	6	1	23	21	19	0.026308	0.033898	0.002755	0.11563	0.113257	0.107289	0.0246371	2.03118	up	--	--	Molecular Function: protein kinase activity (GO:0004672);; Molecular Function: ATP binding (GO:0005524);; Biological Process: protein phosphorylation (GO:0006468);; Cellular Component: integral component of membrane (GO:0016021);;	K04733|0|pmum:103323946|K04733 interleukin-1 receptor-associated kinase 4 [EC:2.7.11.1] | (RefSeq) lysM domain receptor-like kinase 4	--	--	--	LysM domain	Serine/threonine receptor-like kinase NFP OS=Medicago truncatula OX=3880 GN=NFP PE=1 SV=1	T	Signal transduction mechanisms	serine/threonine receptor-like kinase NFP [Prunus avium]
gene_Pav_sc0000998.1_g150.1.mk	MSTRG.10166.2	5	6	1	23	21	19	0.026308	0.033898	0.002755	0.11563	0.113257	0.107289	0.0246371	2.03118	up	[P]	Inorganic ion transport and metabolism	Cellular Component: integral component of membrane (GO:0016021);;	--	--	--	--	Castor and Pollux, part of voltage-gated ion channel	Putative ion channel POLLUX-like 2 OS=Arabidopsis thaliana OX=3702 GN=At5g43745 PE=2 SV=1	P	Inorganic ion transport and metabolism	putative ion channel POLLUX-like 2 [Prunus avium]
gene_Pav_sc0000998.1_g460.1.mk	MSTRG.10166.2	5	6	1	23	21	19	0.026308	0.033898	0.002755	0.11563	0.113257	0.107289	0.0246371	2.03118	up	--	--	--	--	--	--	--	Sieve element occlusion N-terminus;; Sieve element occlusion C-terminus;; Thioredoxin-like	Protein SIEVE ELEMENT OCCLUSION B OS=Arabidopsis thaliana OX=3702 GN=SEOB PE=1 SV=1	--	--	protein SIEVE ELEMENT OCCLUSION B-like [Prunus avium]
gene_Pav_sc0000998.1_g640.1.mk	MSTRG.10166.2	5	6	1	23	21	19	0.026308	0.033898	0.002755	0.11563	0.113257	0.107289	0.0246371	2.03118	up	--	--	Molecular Function: protein dimerization activity (GO:0046983);;	--	--	--	--	Helix-loop-helix DNA-binding domain	Transcription factor bHLH92 OS=Arabidopsis thaliana OX=3702 GN=BHLH92 PE=1 SV=1	K	Transcription	transcription factor bHLH92 [Prunus avium]
gene_Pav_sc0000999.1_g160.1.mk	MSTRG.10166.2	5	6	1	23	21	19	0.026308	0.033898	0.002755	0.11563	0.113257	0.107289	0.0246371	2.03118	up	--	--	Molecular Function: RNA binding (GO:0003723);; Biological Process: RNA processing (GO:0006396);;	K13096|0|pmum:103330493|K13096 splicing factor 4 | (RefSeq) SURP and G-patch domain-containing protein 1-like protein	--	[R]	General function prediction only	G-patch domain;; Surp module;; G-patch domain	SURP and G-patch domain-containing protein 1-like protein OS=Arabidopsis thaliana OX=3702 GN=At3g52120 PE=2 SV=1	S	Function unknown	SURP and G-patch domain-containing protein 1-like protein [Prunus avium]
[truncated: 29,709 more rows]
