# Supplementary material for: Integrated Metabolome, Transcriptome and Long Non-Coding RNA Analysis Reveals Potential Molecular Mechanisms of Sweet Cherry Fruit Ripening
Source: Int J Mol Sci. 2024 Sep 12;25(18):9860. doi: 10.3390/ijms25189860 (PMC11432518; doi:10.3390/ijms25189860)
Supplement: Supplementary file 1 [file ijms-25-09860-s001.zip › Table S11.xlsx]

## Sheet: Table S11
#Gene	ID	P1_Count	P2_Count	P3_Count	DR1_Count	DR2_Count	DR3_Count	P1_FPKM	P2_FPKM	P3_FPKM	DR1_FPKM	DR2_FPKM	DR3_FPKM	FDR	log2FC	regulated	COG_class	COG_class_annotation	GO_annotation	KEGG_annotation	KEGG_pathway_annotation	KOG_class	KOG_class_annotation	Pfam_annotation	Swiss-Prot_annotation	eggNOG_class	eggNOG_class_annotation	NR_annotation
Prunus_avium_newGene_2224	MSTRG.1025.3	0	0	0	30	221	9	0	0	0	0.724575	6.14998	0.251972	0.00124725	3.8616	up	--	--	--	K16297|1.75826e-30|pper:PRUPE_ppa023729mg|K16297 serine carboxypeptidase-like clade II [EC:3.4.16.-] | (RefSeq) hypothetical protein	--	[OE]	Posttranslational modification, protein turnover, chaperones;; Amino acid transport and metabolism	Serine carboxypeptidase	Serine carboxypeptidase-like 32 OS=Arabidopsis thaliana OX=3702 GN=SCPL32 PE=2 SV=1	E	Amino acid transport and metabolism	uncharacterized protein LOC110761164 [Prunus avium]
Prunus_avium_newGene_4003	MSTRG.1025.3	0	0	0	30	221	9	0	0	0	0.724575	6.14998	0.251972	0.00124725	3.8616	up	--	--	Biological Process: cellular metabolic process (GO:0044237);;	--	--	--	--	--	--	S	Function unknown	PREDICTED: uncharacterized mitochondrial protein AtMg00820-like [Prunus mume]
Prunus_avium_newGene_4248	MSTRG.1025.3	0	0	0	30	221	9	0	0	0	0.724575	6.14998	0.251972	0.00124725	3.8616	up	--	--	Molecular Function: magnesium ion binding (GO:0000287);; Cellular Component: mitochondrion (GO:0005739);; Cellular Component: cytosol (GO:0005829);; Cellular Component: chloroplast (GO:0009507);; Molecular Function: terpene synthase activity (GO:0010333);; Biological Process: terpenoid biosynthetic process (GO:0016114);;	K14175|3.2909e-34|pper:PRUPE_ppa003380mg|K14175 (3S,6E)-nerolidol synthase [EC:4.2.3.48] | (RefSeq) hypothetical protein	Monoterpenoid biosynthesis (ko00902)	--	--	Terpene synthase family, metal binding domain	(3S,6E)-nerolidol synthase 1 OS=Fragaria ananassa OX=3747 PE=1 SV=1	--	--	(3S,6E)-nerolidol synthase 1-like [Prunus avium]
Prunus_avium_newGene_4667	MSTRG.1025.3	0	0	0	30	221	9	0	0	0	0.724575	6.14998	0.251972	0.00124725	3.8616	up	--	--	--	--	--	[R]	General function prediction only	Aspartyl protease	--	L	Replication, recombination and repair	uncharacterized protein LOC110759359 [Prunus avium]
Prunus_avium_newGene_4668	MSTRG.1025.3	0	0	0	30	221	9	0	0	0	0.724575	6.14998	0.251972	0.00124725	3.8616	up	--	--	--	--	--	[R]	General function prediction only	--	Putative ribonuclease H protein At1g65750 OS=Arabidopsis thaliana OX=3702 GN=At1g65750 PE=3 SV=1	--	--	cysteine-rich receptor-like protein kinase 29 [Prunus persica]
Prunus_avium_newGene_6326	MSTRG.1025.3	0	0	0	30	221	9	0	0	0	0.724575	6.14998	0.251972	0.00124725	3.8616	up	--	--	Molecular Function: protein kinase activity (GO:0004672);;	K04733|1.47138e-69|pper:PRUPE_ppa021182mg|K04733 interleukin-1 receptor-associated kinase 4 [EC:2.7.11.1] | (RefSeq) hypothetical protein	--	--	--	--	Probable LRR receptor-like serine/threonine-protein kinase At1g53440 OS=Arabidopsis thaliana OX=3702 GN=At1g53440 PE=2 SV=2	--	--	cold-responsive protein kinase 1-like [Prunus avium]
Prunus_avium_newGene_6581	MSTRG.1025.3	0	0	0	30	221	9	0	0	0	0.724575	6.14998	0.251972	0.00124725	3.8616	up	--	--	--	--	--	--	--	--	--	S	Function unknown	--
Prunus_avium_newGene_7402	MSTRG.1025.3	0	0	0	30	221	9	0	0	0	0.724575	6.14998	0.251972	0.00124725	3.8616	up	--	--	--	--	--	--	--	--	Glutathione S-transferase T3 OS=Arabidopsis thaliana OX=3702 GN=GSTT3 PE=2 SV=1	--	--	glutathione S-transferase T3-like [Prunus avium]
Prunus_avium_newGene_789	MSTRG.1025.3	0	0	0	30	221	9	0	0	0	0.724575	6.14998	0.251972	0.00124725	3.8616	up	--	--	--	--	--	--	--	--	--	S	Function unknown	uncharacterized protein LOC110758059 [Prunus avium]
Prunus_avium_newGene_8834	MSTRG.1025.3	0	0	0	30	221	9	0	0	0	0.724575	6.14998	0.251972	0.00124725	3.8616	up	--	--	Biological Process: formation of translation preinitiation complex (GO:0001731);; Molecular Function: translation initiation factor activity (GO:0003743);; Cellular Component: eukaryotic translation initiation factor 3 complex (GO:0005852);; Biological Process: regulation of translational initiation (GO:0006446);; Cellular Component: eukaryotic 43S preinitiation complex (GO:0016282);; Molecular F…	K03252|0|pper:PRUPE_ppa001006mg|K03252 translation initiation factor 3 subunit C | (RefSeq) hypothetical protein	RNA transport (ko03013)	[J]	Translation, ribosomal structure and biogenesis	Eukaryotic translation initiation factor 3 subunit 8 N-terminus;; PCI domain	Eukaryotic translation initiation factor 3 subunit C OS=Medicago truncatula OX=3880 GN=TIF3C1 PE=2 SV=1	J	Translation, ribosomal structure and biogenesis	eukaryotic translation initiation factor 3 subunit C-like isoform X2 [Prunus avium]
gene_Pav_co3988703.1_g010.1.br	MSTRG.1025.3	0	0	0	30	221	9	0	0	0	0.724575	6.14998	0.251972	0.00124725	3.8616	up	--	--	--	K13457|1.9901e-29|pmum:103334684|K13457 disease resistance protein RPM1 | (RefSeq) disease resistance protein RPM1-like	Plant-pathogen interaction (ko04626)	[R]	General function prediction only	--	--	L	Replication, recombination and repair	uncharacterized protein LOC110763346, partial [Prunus avium]
gene_Pav_co3991701.1_g010.1.br	MSTRG.1025.3	0	0	0	30	221	9	0	0	0	0.724575	6.14998	0.251972	0.00124725	3.8616	up	--	--	Cellular Component: cytosol (GO:0005829);;	--	--	[S]	Function unknown	--	--	S	Function unknown	uncharacterized protein LOC110747695, partial [Prunus avium]
gene_Pav_co3992741.1_g010.1.br	MSTRG.1025.3	0	0	0	30	221	9	0	0	0	0.724575	6.14998	0.251972	0.00124725	3.8616	up	--	--	--	--	--	[R]	General function prediction only	Domain of unknown function (DUF4283)	--	S	Function unknown	uncharacterized protein LOC110747710, partial [Prunus avium]
gene_Pav_co3993909.1_g010.1.mk	MSTRG.1025.3	0	0	0	30	221	9	0	0	0	0.724575	6.14998	0.251972	0.00124725	3.8616	up	[Q]	Secondary metabolites biosynthesis, transport and catabolism	Molecular Function: copper ion binding (GO:0005507);; Molecular Function: primary amine oxidase activity (GO:0008131);; Biological Process: amine metabolic process (GO:0009308);; Molecular Function: quinone binding (GO:0048038);; Biological Process: oxidation-reduction process (GO:0055114);;	K00276|1.63701e-134|pmum:103324275|K00276 primary-amine oxidase [EC:1.4.3.21] | (RefSeq) primary amine oxidase-like	Glycine, serine and threonine metabolism (ko00260);; Tyrosine metabolism (ko00350);; Phenylalanine metabolism (ko00360);; beta-Alanine metabolism (ko00410);; Isoquinoline alkaloid biosynthesis (ko00950);; Tropane, piperidine and pyridine alkaloid biosynthesis (ko00960)	[Q]	Secondary metabolites biosynthesis, transport and catabolism	Copper amine oxidase, enzyme domain	Primary amine oxidase (Fragment) OS=Lens culinaris OX=3864 PE=1 SV=3	Q	Secondary metabolites biosynthesis, transport and catabolism	primary amine oxidase-like [Prunus avium]
gene_Pav_co3995099.1_g010.1.br	MSTRG.1025.3	0	0	0	30	221	9	0	0	0	0.724575	6.14998	0.251972	0.00124725	3.8616	up	--	--	Molecular Function: transporter activity (GO:0005215);; Biological Process: transport (GO:0006810);; Cellular Component: integral component of membrane (GO:0016021);; Molecular Function: hydrolase activity (GO:0016787);;	K09875|7.09342e-19|pper:PRUPE_ppa010591mg|K09875 aquaporin SIP | (RefSeq) hypothetical protein	--	[G]	Carbohydrate transport and metabolism	--	Probable aquaporin SIP1-2 OS=Arabidopsis thaliana OX=3702 GN=SIP1-2 PE=2 SV=1	G	Carbohydrate transport and metabolism	aquaporin SIP1-2 isoform X2 [Prunus avium]
gene_Pav_co4001325.1_g010.1.mk	MSTRG.1025.3	0	0	0	30	221	9	0	0	0	0.724575	6.14998	0.251972	0.00124725	3.8616	up	[A]	RNA processing and modification	Molecular Function: catalytic activity (GO:0003824);; Cellular Component: nucleolus (GO:0005730);; Biological Process: RNA processing (GO:0006396);; Biological Process: ribosome biogenesis (GO:0042254);;	K11108|2.69972e-78|fve:101310005|K11108 RNA 3'-terminal phosphate cyclase-like protein | (RefSeq) probable RNA 3'-terminal phosphate cyclase-like protein	Ribosome biogenesis in eukaryotes (ko03008)	[A]	RNA processing and modification	RNA 3'-terminal phosphate cyclase	Probable RNA 3&apos;-terminal phosphate cyclase-like protein OS=Arabidopsis thaliana OX=3702 GN=At5g22100 PE=2 SV=1	A	RNA processing and modification	probable RNA 3&apos;-terminal phosphate cyclase-like protein [Prunus avium]
gene_Pav_co4021631.1_g010.1.mk	MSTRG.1025.3	0	0	0	30	221	9	0	0	0	0.724575	6.14998	0.251972	0.00124725	3.8616	up	--	--	Molecular Function: transferase activity, transferring acyl groups other than amino-acyl groups (GO:0016747);;	--	--	--	--	Transferase family	--	S	Function unknown	putrescine hydroxycinnamoyltransferase-like, partial [Prunus avium]
gene_Pav_co4030147.1_g010.1.br	MSTRG.1025.3	0	0	0	30	221	9	0	0	0	0.724575	6.14998	0.251972	0.00124725	3.8616	up	--	--	--	--	--	--	--	--	--	--	--	uncharacterized protein LOC110747385, partial [Prunus avium]
gene_Pav_co4033967.1_g010.1.br	MSTRG.1025.3	0	0	0	30	221	9	0	0	0	0.724575	6.14998	0.251972	0.00124725	3.8616	up	--	--	--	--	--	[T]	Signal transduction mechanisms	Apoptosis inhibitory protein 5 (API5)	Apoptosis inhibitor 5-like protein API5 OS=Oryza sativa subsp. japonica OX=39947 GN=API5 PE=1 SV=1	S	Function unknown	apoptosis inhibitor 5-like protein API5, partial [Prunus avium]
gene_Pav_co4048231.1_g010.1.br	MSTRG.1025.3	0	0	0	30	221	9	0	0	0	0.724575	6.14998	0.251972	0.00124725	3.8616	up	--	--	Biological Process: metal ion transport (GO:0030001);; Molecular Function: metal ion binding (GO:0046872);;	--	--	--	--	--	Heavy metal-associated isoprenylated plant protein 47 OS=Arabidopsis thaliana OX=3702 GN=HIPP47 PE=3 SV=1	S	Function unknown	heavy metal-associated isoprenylated plant protein 47-like [Prunus avium]
gene_Pav_co4051049.1_g010.1.mk	MSTRG.1025.3	0	0	0	30	221	9	0	0	0	0.724575	6.14998	0.251972	0.00124725	3.8616	up	--	--	Molecular Function: SNARE binding (GO:0000149);; Molecular Function: SNAP receptor activity (GO:0005484);; Cellular Component: endoplasmic reticulum membrane (GO:0005789);; Cellular Component: trans-Golgi network (GO:0005802);; Cellular Component: cytosol (GO:0005829);; Cellular Component: plasma membrane (GO:0005886);; Biological Process: protein targeting to vacuole (GO:0006623);; Biological Pr…	K08493|1.89661e-141|pmum:103321534|K08493 vesicle transport through interaction with t-SNAREs 1 | (RefSeq) vesicle transport v-SNARE 12	SNARE interactions in vesicular transport (ko04130)	[U]	Intracellular trafficking, secretion, and vesicular transport	Snare region anchored in the vesicle membrane C-terminus;; Vesicle transport v-SNARE protein N-terminus	Vesicle transport v-SNARE 12 OS=Arabidopsis thaliana OX=3702 GN=VTI12 PE=1 SV=3	U	Intracellular trafficking, secretion, and vesicular transport	vesicle transport v-SNARE 12-like, partial [Prunus avium]
gene_Pav_co4063677.1_g010.1.br	MSTRG.1025.3	0	0	0	30	221	9	0	0	0	0.724575	6.14998	0.251972	0.00124725	3.8616	up	--	--	--	--	--	[R]	General function prediction only	Endonuclease/Exonuclease/phosphatase family	--	S	Function unknown	uncharacterized protein LOC110767113 [Prunus avium]
gene_Pav_co4063677.1_g020.1.mk	MSTRG.1025.3	0	0	0	30	221	9	0	0	0	0.724575	6.14998	0.251972	0.00124725	3.8616	up	--	--	--	--	--	--	--	--	--	--	--	uncharacterized protein LOC110765193 isoform X2 [Prunus avium]
gene_Pav_co4064297.1_g010.1.mk	MSTRG.1025.3	0	0	0	30	221	9	0	0	0	0.724575	6.14998	0.251972	0.00124725	3.8616	up	--	--	--	--	--	--	--	--	--	S	Function unknown	hypothetical protein PRUPE_1G404600 [Prunus persica]
gene_Pav_co4073323.1_g010.1.br	MSTRG.1025.3	0	0	0	30	221	9	0	0	0	0.724575	6.14998	0.251972	0.00124725	3.8616	up	--	--	Molecular Function: nucleotide binding (GO:0000166);; Molecular Function: RNA binding (GO:0003723);; Cellular Component: nucleus (GO:0005634);; Biological Process: mRNA processing (GO:0006397);;	K13091|2.39471e-20|pmum:103334919|K13091 RNA-binding protein 39 | (RefSeq) RNA-binding protein 39	--	--	--	--	--	S	Function unknown	zinc finger CCCH domain-containing protein 13-like [Prunus avium]
gene_Pav_sc0000003.1_g100.1.br	MSTRG.1025.3	0	0	0	30	221	9	0	0	0	0.724575	6.14998	0.251972	0.00124725	3.8616	up	--	--	--	--	--	--	--	--	--	--	--	uncharacterized protein LOC110764017 [Prunus avium]
gene_Pav_sc0000006.1_g240.1.br	MSTRG.1025.3	0	0	0	30	221	9	0	0	0	0.724575	6.14998	0.251972	0.00124725	3.8616	up	--	--	--	--	--	--	--	--	--	--	--	uncharacterized protein LOC109947841 [Prunus persica]
gene_Pav_sc0000008.1_g520.1.br	MSTRG.1025.3	0	0	0	30	221	9	0	0	0	0.724575	6.14998	0.251972	0.00124725	3.8616	up	--	--	--	--	--	--	--	--	--	S	Function unknown	uncharacterized protein LOC18780761 [Prunus persica]
gene_Pav_sc0000008.1_g620.1.br	MSTRG.1025.3	0	0	0	30	221	9	0	0	0	0.724575	6.14998	0.251972	0.00124725	3.8616	up	--	--	--	--	--	--	--	Plant mobile domain	--	S	Function unknown	uncharacterized protein LOC110752168 [Prunus avium]
gene_Pav_sc0000009.1_g450.1.br	MSTRG.1025.3	0	0	0	30	221	9	0	0	0	0.724575	6.14998	0.251972	0.00124725	3.8616	up	[CR]	Energy production and conversion;; General function prediction only	Molecular Function: zinc ion binding (GO:0008270);; Molecular Function: oxidoreductase activity (GO:0016491);; Biological Process: oxidation-reduction process (GO:0055114);;	K18980|0|pmum:103329864|K18980 2-methylene-furan-3-one reductase [EC:1.3.1.105] | (RefSeq) 2-methylene-furan-3-one reductase-like	--	[CR]	Energy production and conversion;; General function prediction only	Zinc-binding dehydrogenase;; Zinc-binding dehydrogenase;; Alcohol dehydrogenase GroES-like domain	2-methylene-furan-3-one reductase OS=Fragaria ananassa OX=3747 GN=EO PE=1 SV=1	C	Energy production and conversion	2-methylene-furan-3-one reductase isoform X1 [Prunus persica]
gene_Pav_sc0000015.1_g330.1.mk	MSTRG.1025.3	0	0	0	30	221	9	0	0	0	0.724575	6.14998	0.251972	0.00124725	3.8616	up	--	--	--	--	--	--	--	--	--	--	--	vegetative cell wall protein gp1-like [Prunus avium]
gene_Pav_sc0000017.1_g1290.1.br	MSTRG.1025.3	0	0	0	30	221	9	0	0	0	0.724575	6.14998	0.251972	0.00124725	3.8616	up	--	--	--	--	--	--	--	--	--	S	Function unknown	PREDICTED: uncharacterized protein LOC103336966 [Prunus mume]
gene_Pav_sc0000017.1_g130.1.mk	MSTRG.1025.3	0	0	0	30	221	9	0	0	0	0.724575	6.14998	0.251972	0.00124725	3.8616	up	[E]	Amino acid transport and metabolism	Molecular Function: 3-phosphoshikimate 1-carboxyvinyltransferase activity (GO:0003866);; Cellular Component: cytoplasm (GO:0005737);; Biological Process: aromatic amino acid family biosynthetic process (GO:0009073);; Biological Process: chorismate biosynthetic process (GO:0009423);;	K00800|3.43608e-32|pxb:103964964|K00800 3-phosphoshikimate 1-carboxyvinyltransferase [EC:2.5.1.19] | (RefSeq) 3-phosphoshikimate 1-carboxyvinyltransferase 2	Phenylalanine, tyrosine and tryptophan biosynthesis (ko00400);; Biosynthesis of amino acids (ko01230)	[E]	Amino acid transport and metabolism	EPSP synthase (3-phosphoshikimate 1-carboxyvinyltransferase)	3-phosphoshikimate 1-carboxyvinyltransferase, chloroplastic OS=Solanum lycopersicum OX=4081 PE=2 SV=1	E	Amino acid transport and metabolism	hypothetical protein VITISV_004387 [Vitis vinifera]
gene_Pav_sc0000017.1_g1470.1.br	MSTRG.1025.3	0	0	0	30	221	9	0	0	0	0.724575	6.14998	0.251972	0.00124725	3.8616	up	--	--	--	--	--	--	--	--	--	--	--	uncharacterized protein LOC18786176 [Prunus persica]
gene_Pav_sc0000020.1_g100.1.br	MSTRG.1025.3	0	0	0	30	221	9	0	0	0	0.724575	6.14998	0.251972	0.00124725	3.8616	up	--	--	--	--	--	[R]	General function prediction only	Reverse transcriptase (RNA-dependent DNA polymerase);; zinc-binding in reverse transcriptase;; Reverse transcriptase-like	Putative ribonuclease H protein At1g65750 OS=Arabidopsis thaliana OX=3702 GN=At1g65750 PE=3 SV=1	S	Function unknown	uncharacterized protein LOC110746741 [Prunus avium]
gene_Pav_sc0000023.1_g490.1.mk	MSTRG.1025.3	0	0	0	30	221	9	0	0	0	0.724575	6.14998	0.251972	0.00124725	3.8616	up	[L]	Replication, recombination and repair	Molecular Function: nucleotide binding (GO:0000166);; Molecular Function: hydrolase activity (GO:0016787);;	K12854|3.23457e-137|pxb:103930373|K12854 pre-mRNA-splicing helicase BRR2 [EC:3.6.4.13] | (RefSeq) DExH-box ATP-dependent RNA helicase DExH12-like	Spliceosome (ko03040)	[A]	RNA processing and modification	Sec63 Brl domain	DExH-box ATP-dependent RNA helicase DExH12 OS=Arabidopsis thaliana OX=3702 GN=BRR2A PE=1 SV=1	L	Replication, recombination and repair	PREDICTED: DExH-box ATP-dependent RNA helicase DExH12-like [Pyrus x bretschneideri]
gene_Pav_sc0000024.1_g460.1.br	MSTRG.1025.3	0	0	0	30	221	9	0	0	0	0.724575	6.14998	0.251972	0.00124725	3.8616	up	--	--	--	--	--	--	--	--	--	--	--	uncharacterized protein LOC110754223 [Prunus avium]
gene_Pav_sc0000026.1_g620.1.br	MSTRG.1025.3	0	0	0	30	221	9	0	0	0	0.724575	6.14998	0.251972	0.00124725	3.8616	up	--	--	--	--	--	[R]	General function prediction only	zinc-binding in reverse transcriptase	--	S	Function unknown	PREDICTED: uncharacterized protein LOC105353255 [Fragaria vesca subsp. vesca]
gene_Pav_sc0000027.1_g010.1.mk	MSTRG.1025.3	0	0	0	30	221	9	0	0	0	0.724575	6.14998	0.251972	0.00124725	3.8616	up	--	--	Molecular Function: serine-type endopeptidase inhibitor activity (GO:0004867);; Biological Process: response to wounding (GO:0009611);; Biological Process: negative regulation of endopeptidase activity (GO:0010951);;	--	--	--	--	Potato inhibitor I family	Glu S.griseus protease inhibitor OS=Momordica charantia OX=3673 PE=1 SV=1	S	Function unknown	glu S.griseus protease inhibitor-like [Prunus avium]
gene_Pav_sc0000028.1_g1110.1.br	MSTRG.1025.3	0	0	0	30	221	9	0	0	0	0.724575	6.14998	0.251972	0.00124725	3.8616	up	--	--	Cellular Component: endoplasmic reticulum (GO:0005783);; Cellular Component: integral component of membrane (GO:0016021);; Molecular Function: carboxy-lyase activity (GO:0016831);; Biological Process: carboxylic acid metabolic process (GO:0019752);; Biological Process: sphingolipid catabolic process (GO:0030149);; Molecular Function: pyridoxal phosphate binding (GO:0030170);;	K01634|3.72584e-14|pmum:103322098|K01634 sphinganine-1-phosphate aldolase [EC:4.1.2.27] | (RefSeq) sphingosine-1-phosphate lyase	Sphingolipid metabolism (ko00600)	--	--	--	--	E	Amino acid transport and metabolism	PREDICTED: sphingosine-1-phosphate lyase [Prunus mume]
gene_Pav_sc0000030.1_g1360.1.mk	MSTRG.1025.3	0	0	0	30	221	9	0	0	0	0.724575	6.14998	0.251972	0.00124725	3.8616	up	[M]	Cell wall/membrane/envelope biogenesis	Molecular Function: protein serine/threonine kinase activity (GO:0004674);; Molecular Function: ATP binding (GO:0005524);; Biological Process: protein phosphorylation (GO:0006468);; Cellular Component: integral component of membrane (GO:0016021);; Molecular Function: carbohydrate binding (GO:0030246);; Biological Process: recognition of pollen (GO:0048544);;	--	--	--	--	Transglycosylase	--	M	Cell wall/membrane/envelope biogenesis	PREDICTED: uncharacterized protein LOC103936485 [Pyrus x bretschneideri]
gene_Pav_sc0000031.1_g110.1.br	MSTRG.1025.3	0	0	0	30	221	9	0	0	0	0.724575	6.14998	0.251972	0.00124725	3.8616	up	--	--	--	--	--	--	--	Protein of unknown function (DUF 659)	--	S	Function unknown	uncharacterized protein LOC110754213 [Prunus avium]
gene_Pav_sc0000036.1_g280.1.br	MSTRG.1025.3	0	0	0	30	221	9	0	0	0	0.724575	6.14998	0.251972	0.00124725	3.8616	up	--	--	--	--	--	--	--	--	--	--	--	uncharacterized protein LOC110747355 [Prunus avium]
gene_Pav_sc0000037.1_g330.1.mk	MSTRG.1025.3	0	0	0	30	221	9	0	0	0	0.724575	6.14998	0.251972	0.00124725	3.8616	up	--	--	Biological Process: DNA-templated transcription, initiation (GO:0006352);; Biological Process: regulation of transcription, DNA-templated (GO:0006355);; Molecular Function: zinc ion binding (GO:0008270);;	K15196|0|pper:PRUPE_ppa026349mg|K15196 transcription factor IIIB 90 kDa subunit | (RefSeq) hypothetical protein	--	[K]	Transcription	--	Plant-specific TFIIB-related protein PTF2 OS=Arabidopsis thaliana OX=3702 GN=PTF2 PE=1 SV=1	S	Function unknown	plant-specific TFIIB-related protein PTF2 [Prunus avium]
gene_Pav_sc0000038.1_g140.1.br	MSTRG.1025.3	0	0	0	30	221	9	0	0	0	0.724575	6.14998	0.251972	0.00124725	3.8616	up	--	--	--	--	--	--	--	--	--	--	--	uncharacterized protein LOC109947578 [Prunus persica]
gene_Pav_sc0000046.1_g120.1.br	MSTRG.1025.3	0	0	0	30	221	9	0	0	0	0.724575	6.14998	0.251972	0.00124725	3.8616	up	--	--	--	--	--	--	--	--	--	--	--	uncharacterized protein LOC110747355 [Prunus avium]
gene_Pav_sc0000051.1_g580.1.mk	MSTRG.1025.3	0	0	0	30	221	9	0	0	0	0.724575	6.14998	0.251972	0.00124725	3.8616	up	--	--	Cellular Component: Golgi apparatus (GO:0005794);; Cellular Component: integral component of membrane (GO:0016021);; Molecular Function: O-acetyltransferase activity (GO:0016413);; Biological Process: cell wall organization or biogenesis (GO:0071554);;	--	--	--	--	GDSL/SGNH-like Acyl-Esterase family found in Pmr5 and Cas1p	Protein trichome birefringence-like 19 OS=Arabidopsis thaliana OX=3702 GN=TBL19 PE=3 SV=1	S	Function unknown	protein trichome birefringence-like 19 [Prunus avium]
gene_Pav_sc0000055.1_g710.1.br	MSTRG.1025.3	0	0	0	30	221	9	0	0	0	0.724575	6.14998	0.251972	0.00124725	3.8616	up	--	--	--	--	--	--	--	--	--	--	--	F-box/LRR-repeat protein 25-like, partial [Prunus avium]
gene_Pav_sc0000058.1_g290.1.br	MSTRG.1025.3	0	0	0	30	221	9	0	0	0	0.724575	6.14998	0.251972	0.00124725	3.8616	up	--	--	--	--	--	--	--	Plant transposase (Ptta/En/Spm family)	--	S	Function unknown	hypothetical protein PRUPE_3G107500 [Prunus persica]
gene_Pav_sc0000065.1_g410.1.mk	MSTRG.1025.3	0	0	0	30	221	9	0	0	0	0.724575	6.14998	0.251972	0.00124725	3.8616	up	--	--	--	--	--	--	--	--	--	--	--	pentatricopeptide repeat-containing protein At2g36240 [Prunus avium]
gene_Pav_sc0000067.1_g730.1.br	MSTRG.1025.3	0	0	0	30	221	9	0	0	0	0.724575	6.14998	0.251972	0.00124725	3.8616	up	--	--	--	--	--	--	--	--	--	--	--	elastin-like [Prunus avium]
gene_Pav_sc0000069.1_g100.1.mk	MSTRG.1025.3	0	0	0	30	221	9	0	0	0	0.724575	6.14998	0.251972	0.00124725	3.8616	up	--	--	Molecular Function: DNA binding (GO:0003677);;	K09422|1.39059e-148|pper:PRUPE_ppa023768mg|K09422 myb proto-oncogene protein, plant | (RefSeq) hypothetical protein	--	[K]	Transcription	Myb-like DNA-binding domain;; Myb-like DNA-binding domain	Transcription repressor MYB6 OS=Arabidopsis thaliana OX=3702 GN=MYB6 PE=1 SV=1	K	Transcription	transcription repressor MYB6-like [Prunus avium]
gene_Pav_sc0000071.1_g540.1.mk	MSTRG.1025.3	0	0	0	30	221	9	0	0	0	0.724575	6.14998	0.251972	0.00124725	3.8616	up	--	--	Molecular Function: protein dimerization activity (GO:0046983);;	--	--	--	--	Helix-loop-helix DNA-binding domain	Transcription factor HEC2 OS=Arabidopsis thaliana OX=3702 GN=HEC2 PE=1 SV=1	K	Transcription	transcription factor HEC2-like [Prunus avium]
gene_Pav_sc0000072.1_g090.1.mk	MSTRG.1025.3	0	0	0	30	221	9	0	0	0	0.724575	6.14998	0.251972	0.00124725	3.8616	up	--	--	Cellular Component: membrane (GO:0016020);;	--	--	--	--	--	--	--	--	uncharacterized protein LOC110767006 [Prunus avium]
gene_Pav_sc0000072.1_g460.1.br	MSTRG.1025.3	0	0	0	30	221	9	0	0	0	0.724575	6.14998	0.251972	0.00124725	3.8616	up	--	--	--	--	--	--	--	--	--	--	--	uncharacterized protein LOC110767025 [Prunus avium]
gene_Pav_sc0000072.1_g560.1.mk	MSTRG.1025.3	0	0	0	30	221	9	0	0	0	0.724575	6.14998	0.251972	0.00124725	3.8616	up	[CHR]	Energy production and conversion;; Coenzyme transport and metabolism;; General function prediction only	Molecular Function: oxidoreductase activity, acting on the CH-OH group of donors, NAD or NADP as acceptor (GO:0016616);; Molecular Function: NAD binding (GO:0051287);; Biological Process: oxidation-reduction process (GO:0055114);;	K15919|7.17396e-78|pper:PRUPE_ppa025566mg|K15919 hydroxypyruvate reductase 2 | (RefSeq) hypothetical protein	Glycine, serine and threonine metabolism (ko00260);; Glyoxylate and dicarboxylate metabolism (ko00630);; Carbon metabolism (ko01200)	[C]	Energy production and conversion	D-isomer specific 2-hydroxyacid dehydrogenase, catalytic domain	Glyoxylate/hydroxypyruvate reductase HPR3 OS=Arabidopsis thaliana OX=3702 GN=HPR3 PE=2 SV=1	C	Energy production and conversion	glyoxylate/hydroxypyruvate reductase HPR3-like [Prunus avium]
gene_Pav_sc0000084.1_g290.1.br	MSTRG.1025.3	0	0	0	30	221	9	0	0	0	0.724575	6.14998	0.251972	0.00124725	3.8616	up	--	--	--	--	--	[R]	General function prediction only	--	Retrovirus-related Pol polyprotein from transposon RE1 OS=Arabidopsis thaliana OX=3702 GN=RE1 PE=2 SV=1	L	Replication, recombination and repair	uncharacterized protein LOC110772908 [Prunus avium]
gene_Pav_sc0000087.1_g060.1.mk	MSTRG.1025.3	0	0	0	30	221	9	0	0	0	0.724575	6.14998	0.251972	0.00124725	3.8616	up	--	--	--	--	--	--	--	--	--	--	--	PREDICTED: transcription repressor OFP13-like [Juglans regia]
gene_Pav_sc0000091.1_g010.1.mk	MSTRG.1025.3	0	0	0	30	221	9	0	0	0	0.724575	6.14998	0.251972	0.00124725	3.8616	up	--	--	--	--	--	--	--	--	Putative fasciclin-like arabinogalactan protein 20 OS=Arabidopsis thaliana OX=3702 GN=FLA20 PE=3 SV=1	S	Function unknown	putative fasciclin-like arabinogalactan protein 20 [Prunus avium]
gene_Pav_sc0000094.1_g640.1.br	MSTRG.1025.3	0	0	0	30	221	9	0	0	0	0.724575	6.14998	0.251972	0.00124725	3.8616	up	[T]	Signal transduction mechanisms	--	--	--	--	--	Protein kinase domain;; Protein tyrosine kinase;; D-mannose binding lectin	G-type lectin S-receptor-like serine/threonine-protein kinase LECRK3 OS=Oryza sativa subsp. japonica OX=39947 GN=LECRK3 PE=3 SV=2	T	Signal transduction mechanisms	PREDICTED: G-type lectin S-receptor-like serine/threonine-protein kinase LECRK3 [Pyrus x bretschneideri]
gene_Pav_sc0000096.1_g010.1.br	MSTRG.1025.3	0	0	0	30	221	9	0	0	0	0.724575	6.14998	0.251972	0.00124725	3.8616	up	--	--	Biological Process: proteolysis (GO:0006508);; Molecular Function: cysteine-type peptidase activity (GO:0008234);;	--	--	--	--	--	--	S	Function unknown	uncharacterized protein LOC110755071 [Prunus avium]
gene_Pav_sc0000099.1_g560.1.mk	MSTRG.1025.3	0	0	0	30	221	9	0	0	0	0.724575	6.14998	0.251972	0.00124725	3.8616	up	[L]	Replication, recombination and repair	--	K10756|0|pper:PRUPE_ppa018050mg|K10756 replication factor C subunit 3/5 | (RefSeq) hypothetical protein	DNA replication (ko03030);; Nucleotide excision repair (ko03420);; Mismatch repair (ko03430)	[DL]	Cell cycle control, cell division, chromosome partitioning;; Replication, recombination and repair	--	Replication factor C subunit 3 OS=Arabidopsis thaliana OX=3702 GN=RFC3 PE=2 SV=1	L	Replication, recombination and repair	uncharacterized protein LOC110773723 [Prunus avium]
gene_Pav_sc0000103.1_g1060.1.mk	MSTRG.1025.3	0	0	0	30	221	9	0	0	0	0.724575	6.14998	0.251972	0.00124725	3.8616	up	--	--	--	--	--	--	--	Agglutinin domain	--	--	--	PREDICTED: uncharacterized protein LOC103343703 [Prunus mume]
gene_Pav_sc0000106.1_g040.1.br	MSTRG.1025.3	0	0	0	30	221	9	0	0	0	0.724575	6.14998	0.251972	0.00124725	3.8616	up	--	--	--	--	--	--	--	--	--	--	--	uncharacterized protein LOC109946288 [Prunus persica]
gene_Pav_sc0000107.1_g510.1.br	MSTRG.1025.3	0	0	0	30	221	9	0	0	0	0.724575	6.14998	0.251972	0.00124725	3.8616	up	--	--	Molecular Function: DNA binding (GO:0003677);; Molecular Function: transcription factor activity, sequence-specific DNA binding (GO:0003700);; Cellular Component: nucleus (GO:0005634);; Biological Process: regulation of transcription, DNA-templated (GO:0006355);;	--	--	--	--	AP2 domain	Dehydration-responsive element-binding protein 1D OS=Arabidopsis thaliana OX=3702 GN=DREB1D PE=2 SV=1	K	Transcription	dehydration-responsive element-binding protein 1F-like [Prunus avium]
gene_Pav_sc0000108.1_g950.1.br	MSTRG.1025.3	0	0	0	30	221	9	0	0	0	0.724575	6.14998	0.251972	0.00124725	3.8616	up	--	--	--	--	--	--	--	--	--	--	--	uncharacterized protein LOC109946669 [Prunus persica]
gene_Pav_sc0000112.1_g190.1.mk	MSTRG.1025.3	0	0	0	30	221	9	0	0	0	0.724575	6.14998	0.251972	0.00124725	3.8616	up	[O]	Posttranslational modification, protein turnover, chaperones	Molecular Function: carboxypeptidase activity (GO:0004180);; Biological Process: proteolysis (GO:0006508);; Cellular Component: integral component of membrane (GO:0016021);;	K01301|0|pmum:103339585|K01301 N-acetylated-alpha-linked acidic dipeptidase [EC:3.4.17.21] | (RefSeq) probable glutamate carboxypeptidase 2	--	[OPR]	Posttranslational modification, protein turnover, chaperones;; Inorganic ion transport and metabolism;; General function prediction only	Transferrin receptor-like dimerisation domain;; PA domain;; Peptidase family M28	Probable glutamate carboxypeptidase AMP1 OS=Arabidopsis thaliana OX=3702 GN=AMP1 PE=1 SV=3	S	Function unknown	LOW QUALITY PROTEIN: probable glutamate carboxypeptidase AMP1 [Prunus avium]
gene_Pav_sc0000113.1_g610.1.mk	MSTRG.1025.3	0	0	0	30	221	9	0	0	0	0.724575	6.14998	0.251972	0.00124725	3.8616	up	[O]	Posttranslational modification, protein turnover, chaperones	Molecular Function: thioredoxin-disulfide reductase activity (GO:0004791);; Cellular Component: cytoplasm (GO:0005737);; Biological Process: removal of superoxide radicals (GO:0019430);; Biological Process: oxidation-reduction process (GO:0055114);;	K00384|0|pper:PRUPE_ppa007040mg|K00384 thioredoxin reductase (NADPH) [EC:1.8.1.9] | (RefSeq) hypothetical protein	Pyrimidine metabolism (ko00240);; Selenocompound metabolism (ko00450)	[O]	Posttranslational modification, protein turnover, chaperones	Pyridine nucleotide-disulphide oxidoreductase;; Pyridine nucleotide-disulphide oxidoreductase;; Pyridine nucleotide-disulphide oxidoreductase;; NAD(P)-binding Rossmann-like domain	Thioredoxin reductase 2 OS=Arabidopsis thaliana OX=3702 GN=NTR2 PE=2 SV=2	O	Posttranslational modification, protein turnover, chaperones	thioredoxin reductase NTRB-like [Prunus avium]
gene_Pav_sc0000120.1_g180.1.mk	MSTRG.1025.3	0	0	0	30	221	9	0	0	0	0.724575	6.14998	0.251972	0.00124725	3.8616	up	--	--	Molecular Function: DNA binding (GO:0003677);; Cellular Component: nucleus (GO:0005634);; Biological Process: megasporogenesis (GO:0009554);; Biological Process: microsporogenesis (GO:0009556);; Biological Process: anther development (GO:0048653);;	--	--	--	--	SBP domain	Squamosa promoter-binding-like protein 8 OS=Arabidopsis thaliana OX=3702 GN=SPL8 PE=1 SV=2	S	Function unknown	squamosa promoter-binding-like protein 8 [Prunus avium]
gene_Pav_sc0000129.1_g1090.1.mk	MSTRG.1025.3	0	0	0	30	221	9	0	0	0	0.724575	6.14998	0.251972	0.00124725	3.8616	up	[QV]	Secondary metabolites biosynthesis, transport and catabolism;; Defense mechanisms	Molecular Function: monooxygenase activity (GO:0004497);; Molecular Function: iron ion binding (GO:0005506);; Molecular Function: oxidoreductase activity, acting on paired donors, with incorporation or reduction of molecular oxygen (GO:0016705);; Molecular Function: heme binding (GO:0020037);; Biological Process: oxidation-reduction process (GO:0055114);;	--	--	[Q]	Secondary metabolites biosynthesis, transport and catabolism	Cytochrome P450	Flavonoid 3&apos;-monooxygenase OS=Arabidopsis thaliana OX=3702 GN=CYP75B1 PE=1 SV=1	Q	Secondary metabolites biosynthesis, transport and catabolism	flavonoid 3&apos;-monooxygenase-like [Prunus avium]
gene_Pav_sc0000129.1_g1170.1.br	MSTRG.1025.3	0	0	0	30	221	9	0	0	0	0.724575	6.14998	0.251972	0.00124725	3.8616	up	--	--	Molecular Function: iron ion binding (GO:0005506);; Cellular Component: integral component of membrane (GO:0016021);; Molecular Function: oxidoreductase activity, acting on single donors with incorporation of molecular oxygen, incorporation of two atoms of oxygen (GO:0016702);; Molecular Function: oxidoreductase activity, acting on paired donors, with incorporation or reduction of molecular oxyge…	--	--	[Q]	Secondary metabolites biosynthesis, transport and catabolism	Cytochrome P450	Flavonoid 3&apos;-monooxygenase OS=Petunia hybrida OX=4102 GN=CYP75B2 PE=2 SV=1	Q	Secondary metabolites biosynthesis, transport and catabolism	flavonoid 3&apos;-monooxygenase [Prunus persica]
gene_Pav_sc0000138.1_g830.1.br	MSTRG.1025.3	0	0	0	30	221	9	0	0	0	0.724575	6.14998	0.251972	0.00124725	3.8616	up	--	--	Biological Process: response to auxin (GO:0009733);;	K14488|1.78963e-50|pper:PRUPE_ppa013301mg|K14488 SAUR family protein | (RefSeq) hypothetical protein	Plant hormone signal transduction (ko04075)	--	--	Auxin responsive protein	Auxin-responsive protein SAUR32 OS=Arabidopsis thaliana OX=3702 GN=SAUR32 PE=2 SV=1	S	Function unknown	PREDICTED: auxin-responsive protein SAUR32-like [Prunus mume]
gene_Pav_sc0000138.1_g850.1.mk	MSTRG.1025.3	0	0	0	30	221	9	0	0	0	0.724575	6.14998	0.251972	0.00124725	3.8616	up	--	--	Cellular Component: membrane (GO:0016020);;	--	--	--	--	--	--	S	Function unknown	hypothetical protein PRUPE_2G316900 [Prunus persica]
gene_Pav_sc0000144.1_g120.1.br	MSTRG.1025.3	0	0	0	30	221	9	0	0	0	0.724575	6.14998	0.251972	0.00124725	3.8616	up	--	--	--	--	--	--	--	--	--	--	--	uncharacterized protein LOC109950200 [Prunus persica]
gene_Pav_sc0000174.1_g1340.1.mk	MSTRG.1025.3	0	0	0	30	221	9	0	0	0	0.724575	6.14998	0.251972	0.00124725	3.8616	up	--	--	--	--	--	--	--	Reverse transcriptase-like	--	--	--	PREDICTED: uncharacterized protein LOC107881115 [Prunus mume]
gene_Pav_sc0000174.1_g370.1.mk	MSTRG.1025.3	0	0	0	30	221	9	0	0	0	0.724575	6.14998	0.251972	0.00124725	3.8616	up	--	--	--	--	--	--	--	--	--	S	Function unknown	uncharacterized protein LOC110750299 isoform X2 [Prunus avium]
gene_Pav_sc0000174.1_g590.1.br	MSTRG.1025.3	0	0	0	30	221	9	0	0	0	0.724575	6.14998	0.251972	0.00124725	3.8616	up	[HR]	Coenzyme transport and metabolism;; General function prediction only	Molecular Function: hydrolase activity (GO:0016787);;	--	--	[I]	Lipid transport and metabolism	--	--	S	Function unknown	hypothetical protein PRUPE_1G124300 [Prunus persica]
gene_Pav_sc0000174.1_g610.1.br	MSTRG.1025.3	0	0	0	30	221	9	0	0	0	0.724575	6.14998	0.251972	0.00124725	3.8616	up	--	--	Molecular Function: nucleic acid binding (GO:0003676);;	--	--	[L]	Replication, recombination and repair	hAT family C-terminal dimerisation region	Putative AC9 transposase OS=Zea mays OX=4577 PE=4 SV=1	--	--	hypothetical protein F511_39096 [Dorcoceras hygrometricum]
gene_Pav_sc0000175.1_g220.1.br	MSTRG.1025.3	0	0	0	30	221	9	0	0	0	0.724575	6.14998	0.251972	0.00124725	3.8616	up	--	--	--	--	--	--	--	--	--	--	--	hypothetical protein PRUPE_1G195200 [Prunus persica]
gene_Pav_sc0000183.1_g230.1.br	MSTRG.1025.3	0	0	0	30	221	9	0	0	0	0.724575	6.14998	0.251972	0.00124725	3.8616	up	--	--	Molecular Function: zinc ion transmembrane transporter activity (GO:0005385);; Cellular Component: integral component of membrane (GO:0016021);; Biological Process: zinc II ion transmembrane transport (GO:0071577);;	K14709|1.73284e-49|pper:PRUPE_ppa021733mg|K14709 solute carrier family 39 (zinc transporter), member 1/2/3 | (RefSeq) hypothetical protein	--	[P]	Inorganic ion transport and metabolism	ZIP Zinc transporter	Fe(2+) transport protein 1 OS=Oryza sativa subsp. japonica OX=39947 GN=IRT1 PE=2 SV=1	P	Inorganic ion transport and metabolism	PREDICTED: zinc transporter 5-like [Prunus mume]
gene_Pav_sc0000190.1_g270.1.br	MSTRG.1025.3	0	0	0	30	221	9	0	0	0	0.724575	6.14998	0.251972	0.00124725	3.8616	up	--	--	Biological Process: proteolysis (GO:0006508);; Molecular Function: cysteine-type peptidase activity (GO:0008234);;	--	--	--	--	Domain of unknown function (DUF4218);; Plant transposase (Ptta/En/Spm family)	--	S	Function unknown	PREDICTED: uncharacterized protein LOC107882007 [Prunus mume]
gene_Pav_sc0000195.1_g260.1.br	MSTRG.1025.3	0	0	0	30	221	9	0	0	0	0.724575	6.14998	0.251972	0.00124725	3.8616	up	--	--	Molecular Function: heat shock protein binding (GO:0031072);; Molecular Function: unfolded protein binding (GO:0051082);;	--	--	--	--	Putative peptidoglycan binding domain	Protein disulfide isomerase pTAC5, chloroplastic OS=Arabidopsis thaliana OX=3702 GN=PTAC5 PE=1 SV=1	S	Function unknown	uncharacterized protein LOC18788652 [Prunus persica]
gene_Pav_sc0000202.1_g200.1.br	MSTRG.1025.3	0	0	0	30	221	9	0	0	0	0.724575	6.14998	0.251972	0.00124725	3.8616	up	--	--	--	--	--	--	--	--	--	--	--	uncharacterized protein LOC110759110 [Prunus avium]
gene_Pav_sc0000207.1_g1230.1.mk	MSTRG.1025.3	0	0	0	30	221	9	0	0	0	0.724575	6.14998	0.251972	0.00124725	3.8616	up	[K]	Transcription	Molecular Function: protein serine/threonine kinase activity (GO:0004674);; Molecular Function: ATP binding (GO:0005524);; Biological Process: protein phosphorylation (GO:0006468);; Cellular Component: integral component of membrane (GO:0016021);;	--	--	--	--	Leucine rich repeat;; Leucine Rich repeats (2 copies);; Leucine Rich Repeat;; Leucine rich repeat N-terminal domain	Receptor-like protein kinase 2 OS=Arabidopsis thaliana OX=3702 GN=RCH2 PE=1 SV=1	S	Function unknown	receptor-like protein kinase 2 isoform X1 [Prunus avium]
gene_Pav_sc0000207.1_g180.1.mk	MSTRG.1025.3	0	0	0	30	221	9	0	0	0	0.724575	6.14998	0.251972	0.00124725	3.8616	up	--	--	--	--	--	--	--	Transcription factor TFIID complex subunit 8 C-term	--	--	--	uncharacterized protein LOC110750873 [Prunus avium]
gene_Pav_sc0000216.1_g700.1.br	MSTRG.1025.3	0	0	0	30	221	9	0	0	0	0.724575	6.14998	0.251972	0.00124725	3.8616	up	--	--	--	--	--	--	--	--	--	--	--	uncharacterized protein CG45076-like [Prunus avium]
gene_Pav_sc0000217.1_g020.1.br	MSTRG.1025.3	0	0	0	30	221	9	0	0	0	0.724575	6.14998	0.251972	0.00124725	3.8616	up	--	--	--	--	--	--	--	Plant mobile domain	--	S	Function unknown	uncharacterized protein LOC110749533 [Prunus avium]
gene_Pav_sc0000220.1_g1540.1.br	MSTRG.1025.3	0	0	0	30	221	9	0	0	0	0.724575	6.14998	0.251972	0.00124725	3.8616	up	--	--	--	--	--	--	--	--	--	--	--	PREDICTED: protein PHYTOCHROME KINASE SUBSTRATE 2 [Prunus mume]
gene_Pav_sc0000220.1_g880.1.br	MSTRG.1025.3	0	0	0	30	221	9	0	0	0	0.724575	6.14998	0.251972	0.00124725	3.8616	up	--	--	--	--	--	--	--	--	--	--	--	hypothetical protein PRUPE_4G163000 [Prunus persica]
gene_Pav_sc0000231.1_g160.1.br	MSTRG.1025.3	0	0	0	30	221	9	0	0	0	0.724575	6.14998	0.251972	0.00124725	3.8616	up	--	--	--	--	--	--	--	--	--	--	--	LOW QUALITY PROTEIN: angiopoietin-1 receptor-like [Prunus persica]
gene_Pav_sc0000231.1_g870.1.br	MSTRG.1025.3	0	0	0	30	221	9	0	0	0	0.724575	6.14998	0.251972	0.00124725	3.8616	up	--	--	--	--	--	--	--	--	--	--	--	uncharacterized protein LOC110763842 [Prunus avium]
gene_Pav_sc0000241.1_g150.1.mk	MSTRG.1025.3	0	0	0	30	221	9	0	0	0	0.724575	6.14998	0.251972	0.00124725	3.8616	up	--	--	Cellular Component: integral component of membrane (GO:0016021);;	--	--	--	--	Protein of unknown function (DUF3537)	--	S	Function unknown	uncharacterized protein LOC110751594 [Prunus avium]
gene_Pav_sc0000241.1_g210.1.mk	MSTRG.1025.3	0	0	0	30	221	9	0	0	0	0.724575	6.14998	0.251972	0.00124725	3.8616	up	--	--	--	--	--	--	--	F-box domain	F-box/kelch-repeat protein At3g06240 OS=Arabidopsis thaliana OX=3702 GN=At3g06240 PE=2 SV=1	S	Function unknown	PREDICTED: F-box/kelch-repeat protein At3g06240-like [Prunus mume]
gene_Pav_sc0000244.1_g090.1.br	MSTRG.1025.3	0	0	0	30	221	9	0	0	0	0.724575	6.14998	0.251972	0.00124725	3.8616	up	--	--	--	--	--	--	--	Arabidopsis protein of unknown function	--	S	Function unknown	uncharacterized protein LOC110751663 [Prunus avium]
gene_Pav_sc0000244.1_g120.1.br	MSTRG.1025.3	0	0	0	30	221	9	0	0	0	0.724575	6.14998	0.251972	0.00124725	3.8616	up	--	--	--	--	--	--	--	Arabidopsis protein of unknown function	--	S	Function unknown	uncharacterized protein LOC110751665 [Prunus avium]
gene_Pav_sc0000248.1_g010.1.br	MSTRG.1025.3	0	0	0	30	221	9	0	0	0	0.724575	6.14998	0.251972	0.00124725	3.8616	up	--	--	--	K10666|7.33371e-21|pmum:103331757|K10666 E3 ubiquitin-protein ligase RNF5 [EC:2.3.2.27] | (RefSeq) uncharacterized LOC103331757	Protein processing in endoplasmic reticulum (ko04141)	--	--	--	--	--	--	hypothetical protein PRUPE_2G141400 [Prunus persica]
gene_Pav_sc0000248.1_g020.1.br	MSTRG.1025.3	0	0	0	30	221	9	0	0	0	0.724575	6.14998	0.251972	0.00124725	3.8616	up	--	--	Molecular Function: translation elongation factor activity (GO:0003746);; Biological Process: translational elongation (GO:0006414);;	--	--	[S]	Function unknown	Transcription elongation factor Elf1 like	Transcription elongation factor 1 homolog OS=Oryza sativa subsp. japonica OX=39947 GN=Os07g0631100 PE=3 SV=1	S	Function unknown	hypothetical protein PRUPE_2G137800 [Prunus persica]
gene_Pav_sc0000254.1_g040.1.mk	MSTRG.1025.3	0	0	0	30	221	9	0	0	0	0.724575	6.14998	0.251972	0.00124725	3.8616	up	[M]	Cell wall/membrane/envelope biogenesis	--	--	--	[V]	Defense mechanisms	3-beta hydroxysteroid dehydrogenase/isomerase family	Anthocyanidin reductase ((2S)-flavan-3-ol-forming) OS=Vitis vinifera OX=29760 GN=ANR PE=3 SV=1	M	Cell wall/membrane/envelope biogenesis	hypothetical protein PRUPE_2G185000 [Prunus persica]
gene_Pav_sc0000254.1_g1530.1.mk	MSTRG.1025.3	0	0	0	30	221	9	0	0	0	0.724575	6.14998	0.251972	0.00124725	3.8616	up	--	--	Biological Process: drug transmembrane transport (GO:0006855);; Molecular Function: drug transmembrane transporter activity (GO:0015238);; Molecular Function: antiporter activity (GO:0015297);; Cellular Component: integral component of membrane (GO:0016021);;	K03327|5.22404e-47|pmum:103332103|K03327 multidrug resistance protein, MATE family | (RefSeq) protein DETOXIFICATION 34	--	[R]	General function prediction only	MatE	Protein DETOXIFICATION 34 OS=Arabidopsis thaliana OX=3702 GN=DTX34 PE=2 SV=1	V	Defense mechanisms	protein DETOXIFICATION 34 isoform X3 [Prunus avium]
gene_Pav_sc0000254.1_g160.1.br	MSTRG.1025.3	0	0	0	30	221	9	0	0	0	0.724575	6.14998	0.251972	0.00124725	3.8616	up	--	--	--	K14565|4.7521e-07|pper:PRUPE_ppa015915mg|K14565 nucleolar protein 58 | (RefSeq) hypothetical protein	Ribosome biogenesis in eukaryotes (ko03008)	--	--	--	--	--	--	hypothetical protein PRUPE_4G191400 [Prunus persica]
gene_Pav_sc0000254.1_g280.1.mk	MSTRG.1025.3	0	0	0	30	221	9	0	0	0	0.724575	6.14998	0.251972	0.00124725	3.8616	up	--	--	Cellular Component: membrane (GO:0016020);;	--	--	--	--	Late embryogenesis abundant protein	NDR1/HIN1-like protein 6 OS=Arabidopsis thaliana OX=3702 GN=NHL6 PE=1 SV=1	S	Function unknown	NDR1/HIN1-like protein 6 [Prunus avium]
gene_Pav_sc0000254.1_g610.1.br	MSTRG.1025.3	0	0	0	30	221	9	0	0	0	0.724575	6.14998	0.251972	0.00124725	3.8616	up	--	--	--	--	--	--	--	--	--	--	--	uncharacterized protein LOC110751739 [Prunus avium]
gene_Pav_sc0000257.1_g1230.1.br	MSTRG.1025.3	0	0	0	30	221	9	0	0	0	0.724575	6.14998	0.251972	0.00124725	3.8616	up	--	--	--	K13993|2.13156e-73|pper:PRUPE_ppa011103mg|K13993 HSP20 family protein | (RefSeq) hypothetical protein	Protein processing in endoplasmic reticulum (ko04141)	[O]	Posttranslational modification, protein turnover, chaperones	Hsp20/alpha crystallin family	Small heat shock protein, chloroplastic OS=Solanum lycopersicum OX=4081 GN=HSP21 PE=2 SV=1	O	Posttranslational modification, protein turnover, chaperones	25.3 kDa heat shock protein, chloroplastic-like [Prunus avium]
gene_Pav_sc0000258.1_g110.1.br	MSTRG.1025.3	0	0	0	30	221	9	0	0	0	0.724575	6.14998	0.251972	0.00124725	3.8616	up	--	--	--	--	--	--	--	--	--	--	--	uncharacterized protein LOC109949768 [Prunus persica]
gene_Pav_sc0000263.1_g110.1.mk	MSTRG.1025.3	0	0	0	30	221	9	0	0	0	0.724575	6.14998	0.251972	0.00124725	3.8616	up	--	--	--	--	--	--	--	Plant mobile domain	--	S	Function unknown	uncharacterized protein LOC110749533 [Prunus avium]
gene_Pav_sc0000287.1_g1080.1.br	MSTRG.1025.3	0	0	0	30	221	9	0	0	0	0.724575	6.14998	0.251972	0.00124725	3.8616	up	--	--	--	--	--	--	--	--	--	--	--	uncharacterized protein LOC110747355 [Prunus avium]
gene_Pav_sc0000287.1_g1100.1.br	MSTRG.1025.3	0	0	0	30	221	9	0	0	0	0.724575	6.14998	0.251972	0.00124725	3.8616	up	--	--	--	--	--	--	--	--	--	--	--	uncharacterized protein LOC110763842 [Prunus avium]
gene_Pav_sc0000293.1_g110.1.mk	MSTRG.1025.3	0	0	0	30	221	9	0	0	0	0.724575	6.14998	0.251972	0.00124725	3.8616	up	--	--	Molecular Function: DNA binding (GO:0003677);; Molecular Function: nuclease activity (GO:0004518);; Biological Process: nucleic acid phosphodiester bond hydrolysis (GO:0090305);;	--	--	--	--	YqaJ-like viral recombinase domain	--	S	Function unknown	PREDICTED: uncharacterized protein LOC103327389 [Prunus mume]
gene_Pav_sc0000308.1_g520.1.br	MSTRG.1025.3	0	0	0	30	221	9	0	0	0	0.724575	6.14998	0.251972	0.00124725	3.8616	up	[K]	Transcription	Molecular Function: nucleotide binding (GO:0000166);; Molecular Function: protein kinase activity (GO:0004672);; Cellular Component: membrane (GO:0016020);; Biological Process: phosphorylation (GO:0016310);;	--	--	--	--	Leucine rich repeat;; Leucine Rich repeats (2 copies);; Leucine Rich Repeat	LRR receptor-like serine/threonine-protein kinase ERL2 OS=Arabidopsis thaliana OX=3702 GN=ERL2 PE=2 SV=1	T	Signal transduction mechanisms	receptor kinase-like protein Xa21 [Prunus avium]
gene_Pav_sc0000309.1_g020.1.br	MSTRG.1025.3	0	0	0	30	221	9	0	0	0	0.724575	6.14998	0.251972	0.00124725	3.8616	up	--	--	--	--	--	--	--	--	--	--	--	PREDICTED: uncharacterized protein LOC103326882 [Prunus mume]
gene_Pav_sc0000311.1_g050.1.mk	MSTRG.1025.3	0	0	0	30	221	9	0	0	0	0.724575	6.14998	0.251972	0.00124725	3.8616	up	--	--	Molecular Function: chitinase activity (GO:0004568);; Cellular Component: extracellular region (GO:0005576);; Biological Process: carbohydrate metabolic process (GO:0005975);; Biological Process: chitin catabolic process (GO:0006032);; Molecular Function: chitin binding (GO:0008061);; Cellular Component: membrane (GO:0016020);;	K01183|1.02872e-31|pper:PRUPE_ppa020647mg|K01183 chitinase [EC:3.2.1.14] | (RefSeq) hypothetical protein	Amino sugar and nucleotide sugar metabolism (ko00520)	[G]	Carbohydrate transport and metabolism	Glycosyl hydrolases family 18	Class V chitinase OS=Arabidopsis thaliana OX=3702 GN=ChiC PE=1 SV=1	G	Carbohydrate transport and metabolism	hypothetical protein POPTR_0006s20270g [Populus trichocarpa]
gene_Pav_sc0000311.1_g380.1.mk	MSTRG.1025.3	0	0	0	30	221	9	0	0	0	0.724575	6.14998	0.251972	0.00124725	3.8616	up	--	--	--	--	--	--	--	--	--	--	--	basic-leucine zipper transcription factor A [Prunus avium]
gene_Pav_sc0000323.1_g610.1.br	MSTRG.1025.3	0	0	0	30	221	9	0	0	0	0.724575	6.14998	0.251972	0.00124725	3.8616	up	--	--	--	--	--	--	--	--	--	--	--	uncharacterized protein LOC110764017 [Prunus avium]
gene_Pav_sc0000329.1_g080.1.br	MSTRG.1025.3	0	0	0	30	221	9	0	0	0	0.724575	6.14998	0.251972	0.00124725	3.8616	up	--	--	--	--	--	--	--	--	--	--	--	uncharacterized protein LOC109946288 [Prunus persica]
gene_Pav_sc0000334.1_g560.1.br	MSTRG.1025.3	0	0	0	30	221	9	0	0	0	0.724575	6.14998	0.251972	0.00124725	3.8616	up	--	--	--	--	--	[R]	General function prediction only	Reverse transcriptase-like	Putative ribonuclease H protein At1g65750 OS=Arabidopsis thaliana OX=3702 GN=At1g65750 PE=3 SV=1	S	Function unknown	uncharacterized protein LOC110752903 [Prunus avium]
gene_Pav_sc0000337.1_g010.1.mk	MSTRG.1025.3	0	0	0	30	221	9	0	0	0	0.724575	6.14998	0.251972	0.00124725	3.8616	up	--	--	--	--	--	--	--	--	--	--	--	pentatricopeptide repeat-containing protein At2g36240 [Prunus avium]
gene_Pav_sc0000348.1_g910.1.mk	MSTRG.1025.3	0	0	0	30	221	9	0	0	0	0.724575	6.14998	0.251972	0.00124725	3.8616	up	--	--	Cellular Component: integral component of membrane (GO:0016021);;	--	--	--	--	Transmembrane family 220, helix	--	S	Function unknown	uncharacterized protein LOC110753043 [Prunus avium]
gene_Pav_sc0000350.1_g400.1.br	MSTRG.1025.3	0	0	0	30	221	9	0	0	0	0.724575	6.14998	0.251972	0.00124725	3.8616	up	--	--	--	--	--	--	--	--	--	--	--	uncharacterized protein LOC110763842 [Prunus avium]
gene_Pav_sc0000352.1_g030.1.mk	MSTRG.1025.3	0	0	0	30	221	9	0	0	0	0.724575	6.14998	0.251972	0.00124725	3.8616	up	--	--	--	K17508|1.07148e-163|pmum:103325953|K17508 protein phosphatase PTC7 [EC:3.1.3.16] | (RefSeq) probable protein phosphatase 2C 55	--	[T]	Signal transduction mechanisms	Stage II sporulation protein E (SpoIIE)	Probable protein phosphatase 2C 55 OS=Arabidopsis thaliana OX=3702 GN=At4g16580 PE=2 SV=2	T	Signal transduction mechanisms	probable protein phosphatase 2C 55 [Prunus avium]
gene_Pav_sc0000357.1_g110.1.mk	MSTRG.1025.3	0	0	0	30	221	9	0	0	0	0.724575	6.14998	0.251972	0.00124725	3.8616	up	[N]	Cell motility	Molecular Function: RNA polymerase II regulatory region sequence-specific DNA binding (GO:0000977);; Cellular Component: Golgi apparatus (GO:0005794);; Biological Process: plant-type cell wall biogenesis (GO:0009832);; Biological Process: pollen germination (GO:0009846);; Cellular Component: integral component of membrane (GO:0016021);; Molecular Function: cellulose synthase (UDP-forming) activit…	K20924|0|egr:104415930|K20924 cellulose synthase-like protein [EC:2.4.1.-] | (RefSeq) cellulose synthase-like protein D4	--	--	--	Cellulose synthase;; Domain of unknown function (DUF296);; RING/Ubox like zinc-binding domain;; Glycosyl transferase family group 2	Cellulose synthase-like protein D4 OS=Arabidopsis thaliana OX=3702 GN=CSLD4 PE=2 SV=1	M	Cell wall/membrane/envelope biogenesis	PREDICTED: cellulose synthase-like protein D4 [Eucalyptus grandis]
gene_Pav_sc0000359.1_g030.1.mk	MSTRG.1025.3	0	0	0	30	221	9	0	0	0	0.724575	6.14998	0.251972	0.00124725	3.8616	up	--	--	Biological Process: transcription, DNA-templated (GO:0006351);;	--	--	--	--	No apical meristem (NAM) protein	NAC transcription factor 32 OS=Arabidopsis thaliana OX=3702 GN=NAC032 PE=2 SV=1	--	--	NAC transcription factor 29-like [Prunus avium]
gene_Pav_sc0000359.1_g420.1.mk	MSTRG.1025.3	0	0	0	30	221	9	0	0	0	0.724575	6.14998	0.251972	0.00124725	3.8616	up	--	--	--	--	--	--	--	--	--	S	Function unknown	uncharacterized protein LOC110753477 [Prunus avium]
gene_Pav_sc0000369.1_g060.1.br	MSTRG.1025.3	0	0	0	30	221	9	0	0	0	0.724575	6.14998	0.251972	0.00124725	3.8616	up	--	--	--	--	--	[R]	General function prediction only	Reverse transcriptase-like	--	--	--	uncharacterized protein LOC110746423 [Prunus avium]
gene_Pav_sc0000373.1_g1030.1.br	MSTRG.1025.3	0	0	0	30	221	9	0	0	0	0.724575	6.14998	0.251972	0.00124725	3.8616	up	--	--	Molecular Function: O-methyltransferase activity (GO:0008171);; Biological Process: methylation (GO:0032259);; Molecular Function: protein dimerization activity (GO:0046983);;	--	--	[R]	General function prediction only	--	3&apos;-hydroxy-N-methyl-(S)-coclaurine 4&apos;-O-methyltransferase 2 OS=Papaver somniferum OX=3469 GN=4&apos;OMT2 PE=1 SV=1	S	Function unknown	PREDICTED: 3&apos;-hydroxy-N-methyl-(S)-coclaurine 4&apos;-O-methyltransferase 2-like [Prunus mume]
gene_Pav_sc0000373.1_g370.1.br	MSTRG.1025.3	0	0	0	30	221	9	0	0	0	0.724575	6.14998	0.251972	0.00124725	3.8616	up	--	--	--	--	--	--	--	Plant transposon protein	--	S	Function unknown	uncharacterized protein LOC110748540 [Prunus avium]
gene_Pav_sc0000373.1_g520.1.br	MSTRG.1025.3	0	0	0	30	221	9	0	0	0	0.724575	6.14998	0.251972	0.00124725	3.8616	up	--	--	--	--	--	--	--	--	--	--	--	hypothetical protein PRUPE_5G057200 [Prunus persica]
gene_Pav_sc0000373.1_g550.1.mk	MSTRG.1025.3	0	0	0	30	221	9	0	0	0	0.724575	6.14998	0.251972	0.00124725	3.8616	up	--	--	--	--	--	--	--	--	--	--	--	hypothetical protein PRUPE_8G166200 [Prunus persica]
gene_Pav_sc0000375.1_g290.1.mk	MSTRG.1025.3	0	0	0	30	221	9	0	0	0	0.724575	6.14998	0.251972	0.00124725	3.8616	up	--	--	Molecular Function: peroxidase activity (GO:0004601);; Cellular Component: extracellular region (GO:0005576);; Biological Process: response to oxidative stress (GO:0006979);; Molecular Function: heme binding (GO:0020037);; Biological Process: hydrogen peroxide catabolic process (GO:0042744);; Molecular Function: metal ion binding (GO:0046872);; Biological Process: oxidation-reduction process (GO:…	K00430|0|pper:PRUPE_ppa018750mg|K00430 peroxidase [EC:1.11.1.7] | (RefSeq) hypothetical protein	Phenylpropanoid biosynthesis (ko00940)	--	--	Peroxidase;; Peroxidase	Cationic peroxidase 1 OS=Arachis hypogaea OX=3818 GN=PNC1 PE=1 SV=2	G	Carbohydrate transport and metabolism	cationic peroxidase 1-like [Prunus avium]
gene_Pav_sc0000378.1_g070.1.mk	MSTRG.1025.3	0	0	0	30	221	9	0	0	0	0.724575	6.14998	0.251972	0.00124725	3.8616	up	--	--	--	--	--	--	--	Domain of unknown function (DUF296)	AT-hook motif nuclear-localized protein 17 OS=Arabidopsis thaliana OX=3702 GN=AHL17 PE=2 SV=1	--	--	AT-hook motif nuclear-localized protein 28-like [Prunus avium]
gene_Pav_sc0000383.1_g530.1.mk	MSTRG.1025.3	0	0	0	30	221	9	0	0	0	0.724575	6.14998	0.251972	0.00124725	3.8616	up	--	--	Cellular Component: plant-type vacuole membrane (GO:0009705);; Molecular Function: malate transmembrane transporter activity (GO:0015140);; Cellular Component: integral component of membrane (GO:0016021);; Biological Process: malate transmembrane transport (GO:0071423);;	--	--	[R]	General function prediction only	Aluminium activated malate transporter	Aluminum-activated malate transporter 9 OS=Arabidopsis thaliana OX=3702 GN=ALMT9 PE=2 SV=1	S	Function unknown	aluminum-activated malate transporter 9-like isoform X3 [Prunus avium]
gene_Pav_sc0000389.1_g1030.1.br	MSTRG.1025.3	0	0	0	30	221	9	0	0	0	0.724575	6.14998	0.251972	0.00124725	3.8616	up	--	--	--	--	--	[R]	General function prediction only	--	--	S	Function unknown	PREDICTED: uncharacterized protein LOC107881841 [Prunus mume]
gene_Pav_sc0000389.1_g640.1.br	MSTRG.1025.3	0	0	0	30	221	9	0	0	0	0.724575	6.14998	0.251972	0.00124725	3.8616	up	--	--	--	--	--	--	--	Plant mobile domain	--	S	Function unknown	uncharacterized protein LOC110749533 [Prunus avium]
gene_Pav_sc0000396.1_g500.1.mk	MSTRG.1025.3	0	0	0	30	221	9	0	0	0	0.724575	6.14998	0.251972	0.00124725	3.8616	up	--	--	--	--	--	--	--	Ubiquitin family	--	--	--	--
gene_Pav_sc0000400.1_g030.1.br	MSTRG.1025.3	0	0	0	30	221	9	0	0	0	0.724575	6.14998	0.251972	0.00124725	3.8616	up	--	--	--	--	--	--	--	Transposase family tnp2;; Transposase-associated domain	--	--	--	hypothetical protein VITISV_030061 [Vitis vinifera]
gene_Pav_sc0000400.1_g120.1.br	MSTRG.1025.3	0	0	0	30	221	9	0	0	0	0.724575	6.14998	0.251972	0.00124725	3.8616	up	--	--	--	--	--	--	--	Plant mobile domain	--	S	Function unknown	uncharacterized protein LOC110752168 [Prunus avium]
gene_Pav_sc0000405.1_g390.1.mk	MSTRG.1025.3	0	0	0	30	221	9	0	0	0	0.724575	6.14998	0.251972	0.00124725	3.8616	up	--	--	--	--	--	--	--	Protein of unknown function, DUF573	STOREKEEPER protein OS=Solanum tuberosum OX=4113 GN=STK PE=2 SV=1	K	Transcription	STOREKEEPER protein-like [Prunus avium]
gene_Pav_sc0000407.1_g140.1.mk	MSTRG.1025.3	0	0	0	30	221	9	0	0	0	0.724575	6.14998	0.251972	0.00124725	3.8616	up	--	--	--	--	--	--	--	FAM193 family C-terminal	Transcription factor RF2b OS=Oryza sativa subsp. japonica OX=39947 GN=RF2b PE=1 SV=2	--	--	transcription factor RF2b-like [Prunus avium]
gene_Pav_sc0000410.1_g380.1.br	MSTRG.1025.3	0	0	0	30	221	9	0	0	0	0.724575	6.14998	0.251972	0.00124725	3.8616	up	--	--	Biological Process: negative regulation of peptidase activity (GO:0010466);; Molecular Function: peptidase inhibitor activity (GO:0030414);;	--	--	--	--	--	--	--	--	PREDICTED: cysteine proteinase inhibitor 12-like [Prunus mume]
gene_Pav_sc0000415.1_g390.1.br	MSTRG.1025.3	0	0	0	30	221	9	0	0	0	0.724575	6.14998	0.251972	0.00124725	3.8616	up	--	--	--	--	--	--	--	--	--	--	--	uncharacterized protein LOC110763842 [Prunus avium]
gene_Pav_sc0000426.1_g010.1.br	MSTRG.1025.3	0	0	0	30	221	9	0	0	0	0.724575	6.14998	0.251972	0.00124725	3.8616	up	[K]	Transcription	--	--	--	[R]	General function prediction only	Leucine rich repeat;; Leucine Rich repeats (2 copies);; Leucine Rich Repeat;; Leucine Rich repeat;; Leucine-rich repeat;; Leucine rich repeat N-terminal domain;; Leucine rich repeats (6 copies);; FMRFamide related peptide family	Receptor-like protein 19 OS=Arabidopsis thaliana OX=3702 GN=RLP19 PE=2 SV=1	S	Function unknown	receptor-like protein 12 [Prunus avium]
gene_Pav_sc0000428.1_g330.1.mk	MSTRG.1025.3	0	0	0	30	221	9	0	0	0	0.724575	6.14998	0.251972	0.00124725	3.8616	up	--	--	Molecular Function: transcription factor activity, sequence-specific DNA binding (GO:0003700);; Biological Process: regulation of transcription, DNA-templated (GO:0006355);; Molecular Function: sequence-specific DNA binding (GO:0043565);;	--	--	--	--	WRKY DNA -binding domain	Probable WRKY transcription factor 71 OS=Arabidopsis thaliana OX=3702 GN=WRKY71 PE=2 SV=1	K	Transcription	probable WRKY transcription factor 71 [Prunus avium]
gene_Pav_sc0000428.1_g680.1.mk	MSTRG.1025.3	0	0	0	30	221	9	0	0	0	0.724575	6.14998	0.251972	0.00124725	3.8616	up	[K]	Transcription	--	--	--	--	--	Leucine rich repeat;; Leucine Rich repeats (2 copies)	MDIS1-interacting receptor like kinase 2 OS=Arabidopsis thaliana OX=3702 GN=MIK2 PE=1 SV=3	S	Function unknown	MDIS1-interacting receptor like kinase 2-like [Prunus avium]
gene_Pav_sc0000441.1_g070.1.br	MSTRG.1025.3	0	0	0	30	221	9	0	0	0	0.724575	6.14998	0.251972	0.00124725	3.8616	up	--	--	--	--	--	--	--	Transposase family tnp2	--	S	Function unknown	PREDICTED: uncharacterized protein LOC107177904 [Citrus sinensis]
gene_Pav_sc0000449.1_g390.1.mk	MSTRG.1025.3	0	0	0	30	221	9	0	0	0	0.724575	6.14998	0.251972	0.00124725	3.8616	up	--	--	--	--	--	--	--	--	--	S	Function unknown	uncharacterized protein LOC18789350 [Prunus persica]
gene_Pav_sc0000464.1_g060.1.mk	MSTRG.1025.3	0	0	0	30	221	9	0	0	0	0.724575	6.14998	0.251972	0.00124725	3.8616	up	--	--	Cellular Component: integral component of membrane (GO:0016021);;	--	--	--	--	--	Protein GAMETE EXPRESSED 1 OS=Arabidopsis thaliana OX=3702 GN=GEX1 PE=1 SV=1	S	Function unknown	PREDICTED: protein GAMETE EXPRESSED 1 [Prunus mume]
gene_Pav_sc0000464.1_g1170.1.br	MSTRG.1025.3	0	0	0	30	221	9	0	0	0	0.724575	6.14998	0.251972	0.00124725	3.8616	up	[T]	Signal transduction mechanisms	Molecular Function: nucleotide binding (GO:0000166);; Molecular Function: protein kinase activity (GO:0004672);;	--	--	[T]	Signal transduction mechanisms	Protein kinase domain;; Protein tyrosine kinase	Mitogen-activated protein kinase kinase kinase 17 OS=Arabidopsis thaliana OX=3702 GN=MAPKKK17 PE=1 SV=1	T	Signal transduction mechanisms	mitogen-activated protein kinase kinase kinase 17-like [Prunus avium]
gene_Pav_sc0000465.1_g520.1.br	MSTRG.1025.3	0	0	0	30	221	9	0	0	0	0.724575	6.14998	0.251972	0.00124725	3.8616	up	--	--	--	--	--	--	--	--	--	--	--	PREDICTED: uncharacterized protein LOC103332085 [Prunus mume]
gene_Pav_sc0000465.1_g650.1.mk	MSTRG.1025.3	0	0	0	30	221	9	0	0	0	0.724575	6.14998	0.251972	0.00124725	3.8616	up	--	--	--	--	--	--	--	--	--	--	--	hypothetical protein PRUPE_3G120800 [Prunus persica]
gene_Pav_sc0000467.1_g020.1.br	MSTRG.1025.3	0	0	0	30	221	9	0	0	0	0.724575	6.14998	0.251972	0.00124725	3.8616	up	--	--	--	--	--	[R]	General function prediction only	--	--	S	Function unknown	uncharacterized protein LOC110765086 [Prunus avium]
gene_Pav_sc0000467.1_g1120.1.mk	MSTRG.1025.3	0	0	0	30	221	9	0	0	0	0.724575	6.14998	0.251972	0.00124725	3.8616	up	--	--	Molecular Function: DNA binding (GO:0003677);; Cellular Component: nucleus (GO:0005634);; Biological Process: regulation of transcription, DNA-templated (GO:0006355);;	--	--	--	--	--	--	--	--	uncharacterized protein LOC110755267 isoform X1 [Prunus avium]
gene_Pav_sc0000473.1_g160.1.br	MSTRG.1025.3	0	0	0	30	221	9	0	0	0	0.724575	6.14998	0.251972	0.00124725	3.8616	up	--	--	--	--	--	--	--	Reverse transcriptase-like	--	--	--	uncharacterized protein LOC110760337 [Prunus avium]
gene_Pav_sc0000478.1_g090.1.br	MSTRG.1025.3	0	0	0	30	221	9	0	0	0	0.724575	6.14998	0.251972	0.00124725	3.8616	up	--	--	--	--	--	--	--	--	--	S	Function unknown	uncharacterized protein LOC110745629 [Prunus avium]
gene_Pav_sc0000478.1_g160.1.br	MSTRG.1025.3	0	0	0	30	221	9	0	0	0	0.724575	6.14998	0.251972	0.00124725	3.8616	up	--	--	--	--	--	[R]	General function prediction only	Reverse transcriptase-like	--	L	Replication, recombination and repair	uncharacterized protein LOC110773565 [Prunus avium]
gene_Pav_sc0000488.1_g590.1.mk	MSTRG.1025.3	0	0	0	30	221	9	0	0	0	0.724575	6.14998	0.251972	0.00124725	3.8616	up	--	--	Cellular Component: endosome (GO:0005768);; Cellular Component: vacuolar membrane (GO:0005774);; Cellular Component: trans-Golgi network (GO:0005802);; Cellular Component: plasmodesma (GO:0009506);; Cellular Component: integral component of membrane (GO:0016021);;	--	--	[U]	Intracellular trafficking, secretion, and vesicular transport	Endomembrane protein 70;; Chlorophyll A-B binding protein	Transmembrane 9 superfamily member 12 OS=Arabidopsis thaliana OX=3702 GN=TMN12 PE=2 SV=1	S	Function unknown	transmembrane 9 superfamily member 12 [Prunus avium]
gene_Pav_sc0000491.1_g200.1.br	MSTRG.1025.3	0	0	0	30	221	9	0	0	0	0.724575	6.14998	0.251972	0.00124725	3.8616	up	--	--	--	--	--	--	--	--	--	--	--	uncharacterized protein LOC110764568 [Prunus avium]
gene_Pav_sc0000492.1_g650.1.br	MSTRG.1025.3	0	0	0	30	221	9	0	0	0	0.724575	6.14998	0.251972	0.00124725	3.8616	up	--	--	--	--	--	--	--	--	--	--	--	TMV resistance protein N-like [Prunus avium]
gene_Pav_sc0000500.1_g190.1.mk	MSTRG.1025.3	0	0	0	30	221	9	0	0	0	0.724575	6.14998	0.251972	0.00124725	3.8616	up	--	--	Cellular Component: integral component of membrane (GO:0016021);; Biological Process: vesicle-mediated transport (GO:0016192);;	--	--	--	--	--	Phytolongin Phyl1.1 OS=Arabidopsis thaliana OX=3702 GN=PHYL1.1 PE=2 SV=1	S	Function unknown	phytolongin Phyl1.1-like [Prunus avium]
gene_Pav_sc0000501.1_g120.1.br	MSTRG.1025.3	0	0	0	30	221	9	0	0	0	0.724575	6.14998	0.251972	0.00124725	3.8616	up	--	--	--	--	--	[R]	General function prediction only	Reverse transcriptase (RNA-dependent DNA polymerase);; zinc-binding in reverse transcriptase	Putative ribonuclease H protein At1g65750 OS=Arabidopsis thaliana OX=3702 GN=At1g65750 PE=3 SV=1	S	Function unknown	uncharacterized protein LOC110746741 [Prunus avium]
gene_Pav_sc0000503.1_g020.1.mk	MSTRG.1025.3	0	0	0	30	221	9	0	0	0	0.724575	6.14998	0.251972	0.00124725	3.8616	up	--	--	Biological Process: transport (GO:0006810);; Cellular Component: membrane (GO:0016020);;	K05387|1.4226e-64|pper:PRUPE_ppa020480mg|K05387 glutamate receptor, ionotropic, plant | (RefSeq) hypothetical protein	--	[PET]	Inorganic ion transport and metabolism;; Amino acid transport and metabolism;; Signal transduction mechanisms	--	Glutamate receptor 1.2 OS=Arabidopsis thaliana OX=3702 GN=GLR1.2 PE=2 SV=1	S	Function unknown	glutamate receptor 1.3-like [Prunus avium]
gene_Pav_sc0000503.1_g170.1.mk	MSTRG.1025.3	0	0	0	30	221	9	0	0	0	0.724575	6.14998	0.251972	0.00124725	3.8616	up	--	--	--	--	--	--	--	--	--	--	--	glycine-rich protein A3 isoform X1 [Prunus persica]
gene_Pav_sc0000503.1_g460.1.br	MSTRG.1025.3	0	0	0	30	221	9	0	0	0	0.724575	6.14998	0.251972	0.00124725	3.8616	up	--	--	--	--	--	--	--	--	--	--	--	uncharacterized protein LOC110769840 [Prunus avium]
gene_Pav_sc0000525.1_g300.1.br	MSTRG.1025.3	0	0	0	30	221	9	0	0	0	0.724575	6.14998	0.251972	0.00124725	3.8616	up	--	--	--	--	--	--	--	--	--	--	--	uncharacterized protein LOC110755792 [Prunus avium]
gene_Pav_sc0000535.1_g420.1.br	MSTRG.1025.3	0	0	0	30	221	9	0	0	0	0.724575	6.14998	0.251972	0.00124725	3.8616	up	--	--	--	--	--	--	--	Domain of unknown function (DUF1985)	--	O	Posttranslational modification, protein turnover, chaperones	uncharacterized protein LOC110770825 [Prunus avium]
gene_Pav_sc0000539.1_g070.1.br	MSTRG.1025.3	0	0	0	30	221	9	0	0	0	0.724575	6.14998	0.251972	0.00124725	3.8616	up	--	--	--	--	--	--	--	MuDR family transposase	--	S	Function unknown	PREDICTED: uncharacterized protein LOC103322213 [Prunus mume]
gene_Pav_sc0000540.1_g230.1.mk	MSTRG.1025.3	0	0	0	30	221	9	0	0	0	0.724575	6.14998	0.251972	0.00124725	3.8616	up	[C]	Energy production and conversion	Cellular Component: mitochondrial proton-transporting ATP synthase complex, catalytic core F(1) (GO:0000275);; Molecular Function: zinc ion binding (GO:0008270);; Biological Process: ATP synthesis coupled proton transport (GO:0015986);; Molecular Function: proton-transporting ATP synthase activity, rotational mechanism (GO:0046933);; Molecular Function: proton-transporting ATPase activity, rotati…	K02134|4.10105e-131|pper:PRUPE_ppa011618mg|K02134 F-type H+-transporting ATPase subunit delta | (RefSeq) hypothetical protein	Oxidative phosphorylation (ko00190)	[C]	Energy production and conversion	ATP synthase, Delta/Epsilon chain, beta-sandwich domain	ATP synthase subunit delta&apos;, mitochondrial OS=Ipomoea batatas OX=4120 PE=1 SV=1	C	Energy production and conversion	ATP synthase subunit delta&apos;, mitochondrial [Prunus avium]
gene_Pav_sc0000543.1_g080.1.br	MSTRG.1025.3	0	0	0	30	221	9	0	0	0	0.724575	6.14998	0.251972	0.00124725	3.8616	up	--	--	--	--	--	--	--	Transposase family tnp2;; Leucine rich repeat;; Leucine Rich repeats (2 copies)	Protein STRUBBELIG OS=Arabidopsis thaliana OX=3702 GN=SUB PE=1 SV=1	--	--	uncharacterized protein LOC110744592, partial [Prunus avium]
gene_Pav_sc0000546.1_g390.1.br	MSTRG.1025.3	0	0	0	30	221	9	0	0	0	0.724575	6.14998	0.251972	0.00124725	3.8616	up	--	--	--	--	--	--	--	--	--	--	--	cold shock domain-containing protein 4-like [Prunus persica]
gene_Pav_sc0000549.1_g630.1.br	MSTRG.1025.3	0	0	0	30	221	9	0	0	0	0.724575	6.14998	0.251972	0.00124725	3.8616	up	--	--	--	--	--	[R]	General function prediction only	Reverse transcriptase-like	--	--	--	hypothetical protein PRUPE_1G283700 [Prunus persica]
gene_Pav_sc0000554.1_g1000.1.mk	MSTRG.1025.3	0	0	0	30	221	9	0	0	0	0.724575	6.14998	0.251972	0.00124725	3.8616	up	--	--	--	--	--	--	--	--	--	S	Function unknown	uncharacterized protein LOC110756729 [Prunus avium]
gene_Pav_sc0000554.1_g940.1.mk	MSTRG.1025.3	0	0	0	30	221	9	0	0	0	0.724575	6.14998	0.251972	0.00124725	3.8616	up	--	--	--	--	--	--	--	--	--	S	Function unknown	uncharacterized protein LOC110756564 [Prunus avium]
gene_Pav_sc0000556.1_g010.1.br	MSTRG.1025.3	0	0	0	30	221	9	0	0	0	0.724575	6.14998	0.251972	0.00124725	3.8616	up	--	--	--	--	--	--	--	D-mannose binding lectin	G-type lectin S-receptor-like serine/threonine-protein kinase LECRK2 OS=Oryza sativa subsp. japonica OX=39947 GN=LECRK2 PE=3 SV=1	T	Signal transduction mechanisms	G-type lectin S-receptor-like serine/threonine-protein kinase LECRK3 [Prunus avium]
gene_Pav_sc0000558.1_g1010.1.mk	MSTRG.1025.3	0	0	0	30	221	9	0	0	0	0.724575	6.14998	0.251972	0.00124725	3.8616	up	--	--	--	--	--	--	--	--	--	S	Function unknown	uncharacterized protein LOC110757011 [Prunus avium]
gene_Pav_sc0000566.1_g130.1.br	MSTRG.1025.3	0	0	0	30	221	9	0	0	0	0.724575	6.14998	0.251972	0.00124725	3.8616	up	--	--	--	--	--	--	--	--	--	--	--	uncharacterized protein CG45076-like [Prunus avium]
gene_Pav_sc0000567.1_g1130.1.mk	MSTRG.1025.3	0	0	0	30	221	9	0	0	0	0.724575	6.14998	0.251972	0.00124725	3.8616	up	--	--	Molecular Function: monooxygenase activity (GO:0004497);; Molecular Function: iron ion binding (GO:0005506);; Molecular Function: oxidoreductase activity, acting on paired donors, with incorporation or reduction of molecular oxygen (GO:0016705);; Molecular Function: heme binding (GO:0020037);; Biological Process: oxidation-reduction process (GO:0055114);;	--	--	--	--	--	--	--	--	cytochrome P450 89A2-like [Prunus avium]
gene_Pav_sc0000567.1_g640.1.br	MSTRG.1025.3	0	0	0	30	221	9	0	0	0	0.724575	6.14998	0.251972	0.00124725	3.8616	up	--	--	--	--	--	--	--	--	--	--	--	PREDICTED: uncharacterized protein LOC107880377 [Prunus mume]
gene_Pav_sc0000568.1_g690.1.mk	MSTRG.1025.3	0	0	0	30	221	9	0	0	0	0.724575	6.14998	0.251972	0.00124725	3.8616	up	[EH]	Amino acid transport and metabolism;; Coenzyme transport and metabolism	--	--	--	[E]	Amino acid transport and metabolism	Amino-transferase class IV	Branched-chain amino acid aminotransferase 2, chloroplastic OS=Humulus lupulus OX=3486 GN=BCAT2 PE=1 SV=1	E	Amino acid transport and metabolism	putative branched-chain-amino-acid aminotransferase 7 [Prunus persica]
gene_Pav_sc0000584.1_g270.1.mk	MSTRG.1025.3	0	0	0	30	221	9	0	0	0	0.724575	6.14998	0.251972	0.00124725	3.8616	up	--	--	Molecular Function: hydrolase activity (GO:0016787);;	--	--	[G]	Carbohydrate transport and metabolism	--	Beta-galactosidase 15 OS=Arabidopsis thaliana OX=3702 GN=BGAL15 PE=2 SV=1	G	Carbohydrate transport and metabolism	PREDICTED: beta-galactosidase 7-like [Ziziphus jujuba]
gene_Pav_sc0000588.1_g850.1.br	MSTRG.1025.3	0	0	0	30	221	9	0	0	0	0.724575	6.14998	0.251972	0.00124725	3.8616	up	[F]	Nucleotide transport and metabolism	Molecular Function: hydrolase activity (GO:0016787);;	K03574|4.41971e-102|pmum:103341635|K03574 8-oxo-dGTP diphosphatase [EC:3.6.1.55] | (RefSeq) nudix hydrolase 1-like	--	--	--	NUDIX domain	Geranyl diphosphate phosphohydrolase OS=Rosa hybrid cultivar OX=128735 GN=NUDIX1 PE=1 SV=1	F	Nucleotide transport and metabolism	geranyl diphosphate phosphohydrolase-like [Prunus avium]
gene_Pav_sc0000598.1_g250.1.mk	MSTRG.1025.3	0	0	0	30	221	9	0	0	0	0.724575	6.14998	0.251972	0.00124725	3.8616	up	--	--	--	K18812|0|pmum:103324617|K18812 cyclin D6, plant | (RefSeq) putative cyclin-D6-1	--	[D]	Cell cycle control, cell division, chromosome partitioning	Cyclin, N-terminal domain;; Cyclin, C-terminal domain	Putative cyclin-D6-1 OS=Arabidopsis thaliana OX=3702 GN=CYCD6-1 PE=3 SV=1	D	Cell cycle control, cell division, chromosome partitioning	putative cyclin-D6-1 [Prunus avium]
gene_Pav_sc0000598.1_g670.1.br	MSTRG.1025.3	0	0	0	30	221	9	0	0	0	0.724575	6.14998	0.251972	0.00124725	3.8616	up	--	--	--	--	--	--	--	F-box domain	Putative F-box protein At1g33020 OS=Arabidopsis thaliana OX=3702 GN=At1g33020 PE=4 SV=2	S	Function unknown	uncharacterized protein LOC18779096 [Prunus persica]
gene_Pav_sc0000599.1_g150.1.mk	MSTRG.1025.3	0	0	0	30	221	9	0	0	0	0.724575	6.14998	0.251972	0.00124725	3.8616	up	[VI]	Defense mechanisms;; Lipid transport and metabolism	Molecular Function: glutathione peroxidase activity (GO:0004602);; Biological Process: response to oxidative stress (GO:0006979);; Biological Process: oxidation-reduction process (GO:0055114);; Biological Process: cellular oxidant detoxification (GO:0098869);;	K00432|1.57157e-152|pper:PRUPE_ppa018305mg|K00432 glutathione peroxidase [EC:1.11.1.9] | (RefSeq) hypothetical protein	Glutathione metabolism (ko00480);; Arachidonic acid metabolism (ko00590)	[O]	Posttranslational modification, protein turnover, chaperones	Glutathione peroxidase;; AhpC/TSA family;; Redoxin	Probable phospholipid hydroperoxide glutathione peroxidase OS=Mesembryanthemum crystallinum OX=3544 GN=GPXMC1 PE=2 SV=1	O	Posttranslational modification, protein turnover, chaperones	probable phospholipid hydroperoxide glutathione peroxidase isoform X1 [Prunus avium]
gene_Pav_sc0000600.1_g580.1.br	MSTRG.1025.3	0	0	0	30	221	9	0	0	0	0.724575	6.14998	0.251972	0.00124725	3.8616	up	[T]	Signal transduction mechanisms	--	K04733|0|pper:PRUPE_ppa015696mg|K04733 interleukin-1 receptor-associated kinase 4 [EC:2.7.11.1] | (RefSeq) hypothetical protein	--	--	--	Protein tyrosine kinase;; Protein kinase domain;; Wall-associated receptor kinase galacturonan-binding	Wall-associated receptor kinase 3 OS=Arabidopsis thaliana OX=3702 GN=WAK3 PE=2 SV=2	T	Signal transduction mechanisms	wall-associated receptor kinase 2-like [Prunus avium]
gene_Pav_sc0000615.1_g150.1.br	MSTRG.1025.3	0	0	0	30	221	9	0	0	0	0.724575	6.14998	0.251972	0.00124725	3.8616	up	--	--	--	--	--	--	--	--	--	--	--	uncharacterized protein LOC110766716 [Prunus avium]
gene_Pav_sc0000615.1_g260.1.br	MSTRG.1025.3	0	0	0	30	221	9	0	0	0	0.724575	6.14998	0.251972	0.00124725	3.8616	up	--	--	--	--	--	--	--	FAR1 DNA-binding domain	Protein FAR1-RELATED SEQUENCE 5 OS=Arabidopsis thaliana OX=3702 GN=FRS5 PE=1 SV=1	--	--	protein FAR1-RELATED SEQUENCE 5-like [Prunus persica]
gene_Pav_sc0000617.1_g510.1.br	MSTRG.1025.3	0	0	0	30	221	9	0	0	0	0.724575	6.14998	0.251972	0.00124725	3.8616	up	--	--	--	--	--	--	--	Leucine rich repeat;; Leucine Rich repeats (2 copies);; Leucine rich repeat N-terminal domain;; Leucine Rich repeat;; Leucine Rich Repeat	Tyrosine-sulfated glycopeptide receptor 1 OS=Arabidopsis thaliana OX=3702 GN=PSY1R PE=1 SV=1	S	Function unknown	tyrosine-sulfated glycopeptide receptor 1 [Prunus persica]
gene_Pav_sc0000624.1_g1190.1.br	MSTRG.1025.3	0	0	0	30	221	9	0	0	0	0.724575	6.14998	0.251972	0.00124725	3.8616	up	--	--	--	--	--	[R]	General function prediction only	Reverse transcriptase (RNA-dependent DNA polymerase)	Uncharacterized mitochondrial protein AtMg01250 OS=Arabidopsis thaliana OX=3702 GN=AtMg01250 PE=4 SV=1	S	Function unknown	PREDICTED: uncharacterized protein LOC103944460 [Pyrus x bretschneideri]
gene_Pav_sc0000636.1_g140.1.mk	MSTRG.1025.3	0	0	0	30	221	9	0	0	0	0.724575	6.14998	0.251972	0.00124725	3.8616	up	[DPM]	Cell cycle control, cell division, chromosome partitioning;; Inorganic ion transport and metabolism;; Cell wall/membrane/envelope biogenesis	Molecular Function: copper ion binding (GO:0005507);; Biological Process: lignin catabolic process (GO:0046274);; Cellular Component: apoplast (GO:0048046);; Molecular Function: hydroquinone:oxygen oxidoreductase activity (GO:0052716);; Biological Process: oxidation-reduction process (GO:0055114);;	K05909|0|pper:PRUPE_ppa003529mg|K05909 laccase [EC:1.10.3.2] | (RefSeq) hypothetical protein	--	[Q]	Secondary metabolites biosynthesis, transport and catabolism	Multicopper oxidase;; Multicopper oxidase;; Multicopper oxidase	Laccase-15 OS=Arabidopsis thaliana OX=3702 GN=TT10 PE=1 SV=1	Q	Secondary metabolites biosynthesis, transport and catabolism	laccase-15-like [Prunus avium]
gene_Pav_sc0000636.1_g550.1.br	MSTRG.1025.3	0	0	0	30	221	9	0	0	0	0.724575	6.14998	0.251972	0.00124725	3.8616	up	--	--	--	--	--	--	--	--	--	S	Function unknown	PREDICTED: uncharacterized protein LOC107881815 [Prunus mume]
gene_Pav_sc0000648.1_g430.1.mk	MSTRG.1025.3	0	0	0	30	221	9	0	0	0	0.724575	6.14998	0.251972	0.00124725	3.8616	up	--	--	Cellular Component: integral component of membrane (GO:0016021);;	--	--	--	--	Protein of unknown function (DUF707)	--	--	--	hypothetical protein PRUPE_8G187400 [Prunus persica]
gene_Pav_sc0000652.1_g010.1.br	MSTRG.1025.3	0	0	0	30	221	9	0	0	0	0.724575	6.14998	0.251972	0.00124725	3.8616	up	--	--	--	--	--	--	--	--	--	L	Replication, recombination and repair	uncharacterized protein LOC110758916 [Prunus avium]
gene_Pav_sc0000671.1_g230.1.mk	MSTRG.1025.3	0	0	0	30	221	9	0	0	0	0.724575	6.14998	0.251972	0.00124725	3.8616	up	[O]	Posttranslational modification, protein turnover, chaperones	Molecular Function: ATP binding (GO:0005524);; Cellular Component: mediator complex (GO:0016592);;	K09490|8.92217e-118|pmum:103344590|K09490 heat shock 70kDa protein 5 | (RefSeq) luminal-binding protein 5	Protein export (ko03060);; Protein processing in endoplasmic reticulum (ko04141)	[O]	Posttranslational modification, protein turnover, chaperones	Hsp70 protein	Probable mediator of RNA polymerase II transcription subunit 37b OS=Arabidopsis thaliana OX=3702 GN=MED37B PE=1 SV=1	O	Posttranslational modification, protein turnover, chaperones	hypothetical protein CUMW_137930 [Citrus unshiu]
gene_Pav_sc0000675.1_g1030.1.br	MSTRG.1025.3	0	0	0	30	221	9	0	0	0	0.724575	6.14998	0.251972	0.00124725	3.8616	up	--	--	--	--	--	--	--	--	--	--	--	hypothetical protein PRUPE_2G143000 [Prunus persica]
gene_Pav_sc0000678.1_g010.1.br	MSTRG.1025.3	0	0	0	30	221	9	0	0	0	0.724575	6.14998	0.251972	0.00124725	3.8616	up	--	--	Cellular Component: cytoplasm (GO:0005737);; Molecular Function: O-hydroxycinnamoyltransferase activity (GO:0050737);; Biological Process: biological regulation (GO:0065007);; Biological Process: organic substance biosynthetic process (GO:1901576);;	K13065|2.04743e-74|pper:PRUPE_ppa024073mg|K13065 shikimate O-hydroxycinnamoyltransferase [EC:2.3.1.133] | (RefSeq) hypothetical protein	Phenylpropanoid biosynthesis (ko00940);; Flavonoid biosynthesis (ko00941);; Stilbenoid, diarylheptanoid and gingerol biosynthesis (ko00945)	--	--	Transferase family	Shikimate O-hydroxycinnamoyltransferase OS=Nicotiana tabacum OX=4097 GN=HST PE=1 SV=1	S	Function unknown	hypothetical protein PRUPE_3G101100 [Prunus persica]
gene_Pav_sc0000691.1_g330.1.br	MSTRG.1025.3	0	0	0	30	221	9	0	0	0	0.724575	6.14998	0.251972	0.00124725	3.8616	up	[K]	Transcription	--	--	--	--	--	Leucine rich repeat;; Leucine Rich repeats (2 copies);; Leucine Rich Repeat	Probable leucine-rich repeat receptor-like protein kinase At1g35710 OS=Arabidopsis thaliana OX=3702 GN=At1g35710 PE=2 SV=1	S	Function unknown	hypothetical protein PRUPE_8G061100 [Prunus persica]
gene_Pav_sc0000702.1_g760.1.br	MSTRG.1025.3	0	0	0	30	221	9	0	0	0	0.724575	6.14998	0.251972	0.00124725	3.8616	up	[K]	Transcription	--	--	--	--	--	Leucine rich repeat;; Leucine Rich repeats (2 copies);; Leucine Rich Repeat	Tyrosine-sulfated glycopeptide receptor 1 OS=Arabidopsis thaliana OX=3702 GN=PSY1R PE=1 SV=1	S	Function unknown	tyrosine-sulfated glycopeptide receptor 1-like [Prunus avium]
gene_Pav_sc0000704.1_g020.1.mk	MSTRG.1025.3	0	0	0	30	221	9	0	0	0	0.724575	6.14998	0.251972	0.00124725	3.8616	up	[Q]	Secondary metabolites biosynthesis, transport and catabolism	Molecular Function: oxidoreductase activity (GO:0016491);; Molecular Function: metal ion binding (GO:0046872);; Biological Process: oxidation-reduction process (GO:0055114);;	K04124|0|pper:PRUPE_ppa020624mg|K04124 gibberellin 3-beta-dioxygenase [EC:1.14.11.15] | (RefSeq) hypothetical protein	Diterpenoid biosynthesis (ko00904)	[QR]	Secondary metabolites biosynthesis, transport and catabolism;; General function prediction only	2OG-Fe(II) oxygenase superfamily;; non-haem dioxygenase in morphine synthesis N-terminal	Gibberellin 3-beta-dioxygenase 3 OS=Arabidopsis thaliana OX=3702 GN=GA3OX3 PE=2 SV=1	S	Function unknown	gibberellin 3-beta-dioxygenase 3-like [Prunus avium]
gene_Pav_sc0000704.1_g690.1.br	MSTRG.1025.3	0	0	0	30	221	9	0	0	0	0.724575	6.14998	0.251972	0.00124725	3.8616	up	--	--	--	--	--	[R]	General function prediction only	PPR repeat;; PPR repeat family;; Pentatricopeptide repeat domain;; PPR repeat	Pentatricopeptide repeat-containing protein At4g32430, mitochondrial OS=Arabidopsis thaliana OX=3702 GN=PCMP-E40 PE=2 SV=1	S	Function unknown	pentatricopeptide repeat-containing protein At4g32430, mitochondrial [Prunus persica]
gene_Pav_sc0000716.1_g300.1.mk	MSTRG.1025.3	0	0	0	30	221	9	0	0	0	0.724575	6.14998	0.251972	0.00124725	3.8616	up	[Q]	Secondary metabolites biosynthesis, transport and catabolism	Molecular Function: iron ion binding (GO:0005506);; Molecular Function: dioxygenase activity (GO:0051213);; Biological Process: oxidation-reduction process (GO:0055114);;	K04124|0|pmum:103328005|K04124 gibberellin 3-beta-dioxygenase [EC:1.14.11.15] | (RefSeq) gibberellin 3-beta-dioxygenase 1	Diterpenoid biosynthesis (ko00904)	[QR]	Secondary metabolites biosynthesis, transport and catabolism;; General function prediction only	2OG-Fe(II) oxygenase superfamily;; non-haem dioxygenase in morphine synthesis N-terminal	Gibberellin 3-beta-dioxygenase 1 OS=Pisum sativum OX=3888 GN=LE PE=1 SV=1	S	Function unknown	gibberellin 3-beta-dioxygenase 1 [Prunus avium]
gene_Pav_sc0000729.1_g090.1.br	MSTRG.1025.3	0	0	0	30	221	9	0	0	0	0.724575	6.14998	0.251972	0.00124725	3.8616	up	[C]	Energy production and conversion	Molecular Function: oxidoreductase activity, acting on CH-OH group of donors (GO:0016614);; Molecular Function: flavin adenine dinucleotide binding (GO:0050660);; Biological Process: oxidation-reduction process (GO:0055114);;	--	--	--	--	--	Berberine bridge enzyme-like 15 OS=Arabidopsis thaliana OX=3702 GN=MEE23 PE=1 SV=1	C	Energy production and conversion	hypothetical protein PRUPE_4G097700 [Prunus persica]
gene_Pav_sc0000729.1_g290.1.br	MSTRG.1025.3	0	0	0	30	221	9	0	0	0	0.724575	6.14998	0.251972	0.00124725	3.8616	up	[C]	Energy production and conversion	Molecular Function: oxidoreductase activity, acting on CH-OH group of donors (GO:0016614);; Molecular Function: flavin adenine dinucleotide binding (GO:0050660);; Biological Process: oxidation-reduction process (GO:0055114);;	--	--	--	--	Berberine and berberine like	Berberine bridge enzyme-like 22 OS=Arabidopsis thaliana OX=3702 GN=FAD-OXR PE=2 SV=1	C	Energy production and conversion	berberine bridge enzyme-like 22 [Prunus persica]
gene_Pav_sc0000739.1_g090.1.br	MSTRG.1025.3	0	0	0	30	221	9	0	0	0	0.724575	6.14998	0.251972	0.00124725	3.8616	up	--	--	--	K08592|7.8382e-65|pmum:103328680|K08592 sentrin-specific protease 1 [EC:3.4.22.68] | (RefSeq) sentrin-specific protease 2-like	--	--	--	Ulp1 protease family, C-terminal catalytic domain	--	--	--	ubiquitin-like-specific protease ESD4 [Prunus avium]
gene_Pav_sc0000745.1_g320.1.mk	MSTRG.1025.3	0	0	0	30	221	9	0	0	0	0.724575	6.14998	0.251972	0.00124725	3.8616	up	[O]	Posttranslational modification, protein turnover, chaperones	Molecular Function: transferase activity (GO:0016740);; Molecular Function: lyase activity (GO:0016829);;	K00799|9.05809e-144|pper:PRUPE_ppa022301mg|K00799 glutathione S-transferase [EC:2.5.1.18] | (RefSeq) hypothetical protein	Glutathione metabolism (ko00480)	[O]	Posttranslational modification, protein turnover, chaperones	Glutathione S-transferase, N-terminal domain;; Glutathione S-transferase, N-terminal domain;; Glutathione S-transferase, C-terminal domain;; Glutathione S-transferase, N-terminal domain;; Glutathione S-transferase, C-terminal domain	Probable glutathione S-transferase parA OS=Nicotiana tabacum OX=4097 GN=PARA PE=2 SV=1	O	Posttranslational modification, protein turnover, chaperones	hypothetical protein PRUPE_1G180800 [Prunus persica]
gene_Pav_sc0000747.1_g080.1.mk	MSTRG.1025.3	0	0	0	30	221	9	0	0	0	0.724575	6.14998	0.251972	0.00124725	3.8616	up	--	--	Cellular Component: cytoplasm (GO:0005737);; Molecular Function: S-adenosylmethionine-dependent methyltransferase activity (GO:0008757);; Cellular Component: integral component of membrane (GO:0016021);; Biological Process: methylation (GO:0032259);;	--	--	--	--	--	--	S	Function unknown	uncharacterized protein LOC110760500 isoform X1 [Prunus avium]
gene_Pav_sc0000747.1_g370.1.mk	MSTRG.1025.3	0	0	0	30	221	9	0	0	0	0.724575	6.14998	0.251972	0.00124725	3.8616	up	[QV]	Secondary metabolites biosynthesis, transport and catabolism;; Defense mechanisms	Molecular Function: monooxygenase activity (GO:0004497);; Molecular Function: iron ion binding (GO:0005506);; Cellular Component: integral component of membrane (GO:0016021);; Molecular Function: oxidoreductase activity, acting on paired donors, with incorporation or reduction of molecular oxygen (GO:0016705);; Molecular Function: heme binding (GO:0020037);; Biological Process: oxidation-reductio…	K15402|0|pper:PRUPE_ppa019933mg|K15402 fatty acid omega-hydroxylase [EC:1.14.-.-] | (RefSeq) hypothetical protein	Cutin, suberine and wax biosynthesis (ko00073)	[QI]	Secondary metabolites biosynthesis, transport and catabolism;; Lipid transport and metabolism	Cytochrome P450	Cytochrome P450 86B1 OS=Arabidopsis thaliana OX=3702 GN=CYP86B1 PE=2 SV=1	Q	Secondary metabolites biosynthesis, transport and catabolism	cytochrome P450 86B1-like [Prunus avium]
gene_Pav_sc0000747.1_g390.1.mk	MSTRG.1025.3	0	0	0	30	221	9	0	0	0	0.724575	6.14998	0.251972	0.00124725	3.8616	up	[QV]	Secondary metabolites biosynthesis, transport and catabolism;; Defense mechanisms	Molecular Function: threonine-type endopeptidase activity (GO:0004298);; Molecular Function: monooxygenase activity (GO:0004497);; Molecular Function: iron ion binding (GO:0005506);; Cellular Component: proteasome core complex (GO:0005839);; Cellular Component: integral component of membrane (GO:0016021);; Molecular Function: oxidoreductase activity, acting on paired donors, with incorporation or…	K15402|0|pper:PRUPE_ppa019933mg|K15402 fatty acid omega-hydroxylase [EC:1.14.-.-] | (RefSeq) hypothetical protein	Cutin, suberine and wax biosynthesis (ko00073)	[QI]	Secondary metabolites biosynthesis, transport and catabolism;; Lipid transport and metabolism	Cytochrome P450	Cytochrome P450 86B1 OS=Arabidopsis thaliana OX=3702 GN=CYP86B1 PE=2 SV=1	Q	Secondary metabolites biosynthesis, transport and catabolism	cytochrome P450 86B1-like, partial [Prunus avium]
gene_Pav_sc0000747.1_g480.1.br	MSTRG.1025.3	0	0	0	30	221	9	0	0	0	0.724575	6.14998	0.251972	0.00124725	3.8616	up	--	--	--	--	--	--	--	Plant transposase (Ptta/En/Spm family)	--	S	Function unknown	uncharacterized protein LOC110768483 [Prunus avium]
gene_Pav_sc0000754.1_g150.1.br	MSTRG.1025.3	0	0	0	30	221	9	0	0	0	0.724575	6.14998	0.251972	0.00124725	3.8616	up	--	--	--	K13457|1.61368e-12|pmum:103334684|K13457 disease resistance protein RPM1 | (RefSeq) disease resistance protein RPM1-like	Plant-pathogen interaction (ko04626)	--	--	--	--	--	--	uncharacterized protein LOC109947676 [Prunus persica]
gene_Pav_sc0000755.1_g270.1.br	MSTRG.1025.3	0	0	0	30	221	9	0	0	0	0.724575	6.14998	0.251972	0.00124725	3.8616	up	--	--	--	--	--	--	--	--	--	--	--	uncharacterized protein LOC110750660 [Prunus avium]
gene_Pav_sc0000762.1_g410.1.br	MSTRG.1025.3	0	0	0	30	221	9	0	0	0	0.724575	6.14998	0.251972	0.00124725	3.8616	up	--	--	--	--	--	--	--	Plant mobile domain	--	S	Function unknown	uncharacterized protein LOC110749533 [Prunus avium]
gene_Pav_sc0000762.1_g440.1.mk	MSTRG.1025.3	0	0	0	30	221	9	0	0	0	0.724575	6.14998	0.251972	0.00124725	3.8616	up	[E]	Amino acid transport and metabolism	Molecular Function: carboxypeptidase activity (GO:0004180);;	K09645|1.21268e-53|pper:PRUPE_ppa005652mg|K09645 vitellogenic carboxypeptidase-like protein [EC:3.4.16.-] | (RefSeq) hypothetical protein	--	[OE]	Posttranslational modification, protein turnover, chaperones;; Amino acid transport and metabolism	Serine carboxypeptidase	Serine carboxypeptidase-like 50 OS=Arabidopsis thaliana OX=3702 GN=SCPL50 PE=2 SV=1	E	Amino acid transport and metabolism	serine carboxypeptidase-like 50 [Prunus avium]
gene_Pav_sc0000774.1_g010.1.br	MSTRG.1025.3	0	0	0	30	221	9	0	0	0	0.724575	6.14998	0.251972	0.00124725	3.8616	up	--	--	--	--	--	--	--	--	--	--	--	hypothetical protein PRUPE_1G571800 [Prunus persica]
gene_Pav_sc0000775.1_g130.1.mk	MSTRG.1025.3	0	0	0	30	221	9	0	0	0	0.724575	6.14998	0.251972	0.00124725	3.8616	up	--	--	--	--	--	--	--	--	F-box protein CPR1 OS=Arabidopsis thaliana OX=3702 GN=CPR1 PE=1 SV=2	S	Function unknown	PREDICTED: F-box protein CPR30-like [Prunus mume]
gene_Pav_sc0000791.1_g020.1.br	MSTRG.1025.3	0	0	0	30	221	9	0	0	0	0.724575	6.14998	0.251972	0.00124725	3.8616	up	--	--	Molecular Function: translation elongation factor activity (GO:0003746);; Molecular Function: GTPase activity (GO:0003924);; Molecular Function: GTP binding (GO:0005525);; Biological Process: translational elongation (GO:0006414);;	K03234|2.06352e-26|pper:PRUPE_ppa020696mg|K03234 elongation factor 2 | (RefSeq) hypothetical protein	--	[J]	Translation, ribosomal structure and biogenesis	--	Elongation factor 2 OS=Arabidopsis thaliana OX=3702 GN=LOS1 PE=1 SV=1	J	Translation, ribosomal structure and biogenesis	elongation factor 2 [Prunus persica]
gene_Pav_sc0000800.1_g1240.1.mk	MSTRG.1025.3	0	0	0	30	221	9	0	0	0	0.724575	6.14998	0.251972	0.00124725	3.8616	up	[D]	Cell cycle control, cell division, chromosome partitioning	Biological Process: barrier septum assembly (GO:0000917);; Molecular Function: GTP binding (GO:0005525);; Molecular Function: hydrolase activity (GO:0016787);;	K03978|0|pmum:103320170|K03978 GTP-binding protein | (RefSeq) GTP-binding protein At2g22870	--	[R]	General function prediction only	50S ribosome-binding GTPase;; Ferrous iron transport protein B	GTP-binding protein At2g22870 OS=Arabidopsis thaliana OX=3702 GN=EMB2001 PE=2 SV=2	S	Function unknown	GTP-binding protein At2g22870 [Prunus avium]
gene_Pav_sc0000800.1_g420.1.br	MSTRG.1025.3	0	0	0	30	221	9	0	0	0	0.724575	6.14998	0.251972	0.00124725	3.8616	up	--	--	--	--	--	--	--	--	--	--	--	PREDICTED: uncharacterized protein LOC103322219 [Prunus mume]
gene_Pav_sc0000800.1_g590.1.mk	MSTRG.1025.3	0	0	0	30	221	9	0	0	0	0.724575	6.14998	0.251972	0.00124725	3.8616	up	--	--	--	--	--	--	--	--	--	--	--	uncharacterized protein LOC110761178 [Prunus avium]
gene_Pav_sc0000815.1_g440.1.br	MSTRG.1025.3	0	0	0	30	221	9	0	0	0	0.724575	6.14998	0.251972	0.00124725	3.8616	up	--	--	Biological Process: proteolysis (GO:0006508);; Molecular Function: cysteine-type peptidase activity (GO:0008234);;	--	--	--	--	--	--	S	Function unknown	uncharacterized protein LOC18780761 [Prunus persica]
gene_Pav_sc0000816.1_g130.1.br	MSTRG.1025.3	0	0	0	30	221	9	0	0	0	0.724575	6.14998	0.251972	0.00124725	3.8616	up	[L]	Replication, recombination and repair	--	--	--	[R]	General function prediction only	Reverse transcriptase-like;; RNase H	--	L	Replication, recombination and repair	uncharacterized protein LOC110764618 [Prunus avium]
gene_Pav_sc0000817.1_g010.1.mk	MSTRG.1025.3	0	0	0	30	221	9	0	0	0	0.724575	6.14998	0.251972	0.00124725	3.8616	up	--	--	Cellular Component: integral component of membrane (GO:0016021);;	--	--	[O]	Posttranslational modification, protein turnover, chaperones	Hsp20/alpha crystallin family	Protein RESTRICTED TEV MOVEMENT 2 OS=Arabidopsis thaliana OX=3702 GN=RTM2 PE=1 SV=1	O	Posttranslational modification, protein turnover, chaperones	PREDICTED: inactive protein RESTRICTED TEV MOVEMENT 2-like [Prunus mume]
gene_Pav_sc0000820.1_g050.1.br	MSTRG.1025.3	0	0	0	30	221	9	0	0	0	0.724575	6.14998	0.251972	0.00124725	3.8616	up	--	--	--	--	--	--	--	--	--	--	--	uncharacterized protein LOC110762233 [Prunus avium]
gene_Pav_sc0000829.1_g190.1.br	MSTRG.1025.3	0	0	0	30	221	9	0	0	0	0.724575	6.14998	0.251972	0.00124725	3.8616	up	--	--	--	--	--	--	--	--	--	--	--	uncharacterized protein LOC110760952, partial [Prunus avium]
gene_Pav_sc0000832.1_g200.1.br	MSTRG.1025.3	0	0	0	30	221	9	0	0	0	0.724575	6.14998	0.251972	0.00124725	3.8616	up	--	--	--	--	--	--	--	--	--	--	--	uncharacterized protein LOC110747355 [Prunus avium]
gene_Pav_sc0000832.1_g640.1.mk	MSTRG.1025.3	0	0	0	30	221	9	0	0	0	0.724575	6.14998	0.251972	0.00124725	3.8616	up	--	--	Molecular Function: metal ion binding (GO:0046872);;	--	--	[R]	General function prediction only	Zinc finger C-x8-C-x5-C-x3-H type (and similar)	Zinc finger CCCH domain-containing protein 2 OS=Arabidopsis thaliana OX=3702 GN=At1g03790 PE=2 SV=1	S	Function unknown	zinc finger CCCH domain-containing protein 2-like [Prunus avium]
gene_Pav_sc0000848.1_g510.1.mk	MSTRG.1025.3	0	0	0	30	221	9	0	0	0	0.724575	6.14998	0.251972	0.00124725	3.8616	up	[O]	Posttranslational modification, protein turnover, chaperones	Cellular Component: cell (GO:0005623);; Molecular Function: electron carrier activity (GO:0009055);; Molecular Function: protein disulfide oxidoreductase activity (GO:0015035);; Biological Process: cell redox homeostasis (GO:0045454);; Biological Process: oxidation-reduction process (GO:0055114);;	K03676|4.61542e-74|pper:PRUPE_ppa024889mg|K03676 glutaredoxin 3 | (RefSeq) hypothetical protein	--	[O]	Posttranslational modification, protein turnover, chaperones	Glutaredoxin	Monothiol glutaredoxin-S1 OS=Arabidopsis thaliana OX=3702 GN=GRXS1 PE=3 SV=1	O	Posttranslational modification, protein turnover, chaperones	monothiol glutaredoxin-S1 [Prunus persica]
gene_Pav_sc0000852.1_g840.1.mk	MSTRG.1025.3	0	0	0	30	221	9	0	0	0	0.724575	6.14998	0.251972	0.00124725	3.8616	up	--	--	Biological Process: transport (GO:0006810);; Cellular Component: membrane (GO:0016020);;	K05387|4.11033e-49|pmum:103320439|K05387 glutamate receptor, ionotropic, plant | (RefSeq) glutamate receptor 2.9-like	--	--	--	--	--	S	Function unknown	PREDICTED: glutamate receptor 2.9-like [Prunus mume]
gene_Pav_sc0000866.1_g060.1.br	MSTRG.1025.3	0	0	0	30	221	9	0	0	0	0.724575	6.14998	0.251972	0.00124725	3.8616	up	[K]	Transcription	--	--	--	--	--	TIR domain;; Leucine Rich repeats (2 copies);; Leucine rich repeat	TMV resistance protein N OS=Nicotiana glutinosa OX=35889 GN=N PE=1 SV=1	S	Function unknown	TMV resistance protein N-like [Prunus avium]
gene_Pav_sc0000869.1_g110.1.mk	MSTRG.1025.3	0	0	0	30	221	9	0	0	0	0.724575	6.14998	0.251972	0.00124725	3.8616	up	--	--	--	--	--	--	--	Acyl-coenzyme A:6-aminopenicillanic acid acyl-transferase	--	S	Function unknown	uncharacterized protein LOC110762229 [Prunus avium]
gene_Pav_sc0000877.1_g1400.1.br	MSTRG.1025.3	0	0	0	30	221	9	0	0	0	0.724575	6.14998	0.251972	0.00124725	3.8616	up	--	--	--	--	--	--	--	--	--	--	--	PREDICTED: uncharacterized protein LOC107881683 [Prunus mume]
gene_Pav_sc0000877.1_g1510.1.mk	MSTRG.1025.3	0	0	0	30	221	9	0	0	0	0.724575	6.14998	0.251972	0.00124725	3.8616	up	[P]	Inorganic ion transport and metabolism	Molecular Function: N,N-dimethylaniline monooxygenase activity (GO:0004499);; Molecular Function: flavin adenine dinucleotide binding (GO:0050660);; Molecular Function: NADP binding (GO:0050661);; Biological Process: oxidation-reduction process (GO:0055114);;	--	--	[Q]	Secondary metabolites biosynthesis, transport and catabolism	Flavin-binding monooxygenase-like;; Pyridine nucleotide-disulphide oxidoreductase;; Pyridine nucleotide-disulphide oxidoreductase;; NAD(P)-binding Rossmann-like domain;; FAD dependent oxidoreductase;; HI0933-like protein;; Thi4 family;; FAD binding domain;; FAD binding domain;; Flavin containing amine oxidoreductase	Flavin-containing monooxygenase FMO GS-OX-like 9 OS=Arabidopsis thaliana OX=3702 GN=At5g07800 PE=2 SV=1	P	Inorganic ion transport and metabolism	flavin-containing monooxygenase FMO GS-OX-like 9 [Prunus avium]
gene_Pav_sc0000877.1_g700.1.br	MSTRG.1025.3	0	0	0	30	221	9	0	0	0	0.724575	6.14998	0.251972	0.00124725	3.8616	up	--	--	--	--	--	--	--	Domain of unknown function (DUF2828)	--	S	Function unknown	uncharacterized protein LOC110752073 [Prunus avium]
gene_Pav_sc0000886.1_g060.1.br	MSTRG.1025.3	0	0	0	30	221	9	0	0	0	0.724575	6.14998	0.251972	0.00124725	3.8616	up	--	--	--	--	--	--	--	--	--	--	--	PREDICTED: uncharacterized protein LOC103326882 [Prunus mume]
gene_Pav_sc0000886.1_g190.1.mk	MSTRG.1025.3	0	0	0	30	221	9	0	0	0	0.724575	6.14998	0.251972	0.00124725	3.8616	up	--	--	--	--	--	--	--	--	B3 domain-containing protein At2g33720 OS=Arabidopsis thaliana OX=3702 GN=At2g33720 PE=2 SV=1	K	Transcription	putative B3 domain-containing protein At1g78640 [Prunus avium]
gene_Pav_sc0000890.1_g1370.1.br	MSTRG.1025.3	0	0	0	30	221	9	0	0	0	0.724575	6.14998	0.251972	0.00124725	3.8616	up	--	--	Biological Process: regulation of transcription, DNA-templated (GO:0006355);;	--	--	[R]	General function prediction only	Reverse transcriptase-like;; Transcriptional regulator DELLA protein N terminal	--	--	--	uncharacterized protein LOC110753617 [Prunus avium]
gene_Pav_sc0000893.1_g1080.1.br	MSTRG.1025.3	0	0	0	30	221	9	0	0	0	0.724575	6.14998	0.251972	0.00124725	3.8616	up	--	--	--	--	--	--	--	Domain of unknown function (DUF1985)	--	--	--	uncharacterized protein LOC110762785 [Prunus avium]
gene_Pav_sc0000893.1_g1090.1.mk	MSTRG.1025.3	0	0	0	30	221	9	0	0	0	0.724575	6.14998	0.251972	0.00124725	3.8616	up	--	--	--	--	--	--	--	--	--	--	--	hypothetical protein PRUPE_1G339500 [Prunus persica]
gene_Pav_sc0000893.1_g740.1.mk	MSTRG.1025.3	0	0	0	30	221	9	0	0	0	0.724575	6.14998	0.251972	0.00124725	3.8616	up	--	--	Cellular Component: integral component of membrane (GO:0016021);; Molecular Function: oxidoreductase activity (GO:0016491);; Biological Process: oxidation-reduction process (GO:0055114);;	K08360|4.92667e-23|pper:PRUPE_ppa026406mg|K08360 cytochrome b-561 [EC:1.16.5.1] | (RefSeq) hypothetical protein	--	--	--	--	--	O	Posttranslational modification, protein turnover, chaperones	hypothetical protein PRUPE_1G336700 [Prunus persica]
gene_Pav_sc0000907.1_g070.1.br	MSTRG.1025.3	0	0	0	30	221	9	0	0	0	0.724575	6.14998	0.251972	0.00124725	3.8616	up	--	--	--	--	--	[O]	Posttranslational modification, protein turnover, chaperones	Ulp1 protease family, C-terminal catalytic domain	Ubiquitin-like-specific protease ESD4 OS=Arabidopsis thaliana OX=3702 GN=ESD4 PE=1 SV=1	O	Posttranslational modification, protein turnover, chaperones	putative ubiquitin-like-specific protease 1B [Prunus avium]
gene_Pav_sc0000907.1_g240.1.mk	MSTRG.1025.3	0	0	0	30	221	9	0	0	0	0.724575	6.14998	0.251972	0.00124725	3.8616	up	--	--	Molecular Function: zinc ion binding (GO:0008270);;	--	--	[R]	General function prediction only	PPR repeat family;; PPR repeat;; PPR repeat;; DYW family of nucleic acid deaminases;; Pentatricopeptide repeat domain;; Pentacotripeptide-repeat region of PRORP	Pentatricopeptide repeat-containing protein At4g18840 OS=Arabidopsis thaliana OX=3702 GN=PCMP-E101 PE=3 SV=2	S	Function unknown	pentatricopeptide repeat-containing protein At5g66520-like [Prunus avium]
gene_Pav_sc0000909.1_g580.1.mk	MSTRG.1025.3	0	0	0	30	221	9	0	0	0	0.724575	6.14998	0.251972	0.00124725	3.8616	up	--	--	--	--	--	--	--	Protein of unknown function, DUF538	--	S	Function unknown	uncharacterized protein LOC110762970 [Prunus avium]
gene_Pav_sc0000910.1_g630.1.mk	MSTRG.1025.3	0	0	0	30	221	9	0	0	0	0.724575	6.14998	0.251972	0.00124725	3.8616	up	--	--	--	--	--	--	--	--	--	S	Function unknown	uncharacterized protein LOC18780768 [Prunus persica]
gene_Pav_sc0000910.1_g700.1.mk	MSTRG.1025.3	0	0	0	30	221	9	0	0	0	0.724575	6.14998	0.251972	0.00124725	3.8616	up	--	--	--	--	--	--	--	F-box domain	F-box/FBD/LRR-repeat protein At5g56420 OS=Arabidopsis thaliana OX=3702 GN=At5g56420 PE=2 SV=1	S	Function unknown	PREDICTED: F-box/LRR-repeat protein At3g26922-like [Prunus mume]
gene_Pav_sc0000911.1_g160.1.br	MSTRG.1025.3	0	0	0	30	221	9	0	0	0	0.724575	6.14998	0.251972	0.00124725	3.8616	up	--	--	--	--	--	--	--	--	--	--	--	PREDICTED: uncharacterized protein LOC107881315 [Prunus mume]
gene_Pav_sc0000941.1_g080.1.br	MSTRG.1025.3	0	0	0	30	221	9	0	0	0	0.724575	6.14998	0.251972	0.00124725	3.8616	up	--	--	--	--	--	--	--	--	--	--	--	protein ACCELERATED CELL DEATH 6-like [Prunus avium]
gene_Pav_sc0000969.1_g170.1.br	MSTRG.1025.3	0	0	0	30	221	9	0	0	0	0.724575	6.14998	0.251972	0.00124725	3.8616	up	--	--	--	--	--	--	--	--	--	S	Function unknown	uncharacterized protein LOC110764515 [Prunus avium]
gene_Pav_sc0000969.1_g360.1.br	MSTRG.1025.3	0	0	0	30	221	9	0	0	0	0.724575	6.14998	0.251972	0.00124725	3.8616	up	--	--	--	--	--	--	--	--	--	L	Replication, recombination and repair	uncharacterized protein LOC110770168 [Prunus avium]
gene_Pav_sc0000984.1_g100.1.br	MSTRG.1025.3	0	0	0	30	221	9	0	0	0	0.724575	6.14998	0.251972	0.00124725	3.8616	up	--	--	--	--	--	--	--	GDSL/SGNH-like Acyl-Esterase family found in Pmr5 and Cas1p	Protein trichome birefringence-like 41 OS=Arabidopsis thaliana OX=3702 GN=TBL41 PE=2 SV=1	S	Function unknown	protein trichome birefringence-like 41 [Prunus avium]
gene_Pav_sc0000988.1_g070.1.br	MSTRG.1025.3	0	0	0	30	221	9	0	0	0	0.724575	6.14998	0.251972	0.00124725	3.8616	up	--	--	--	--	--	--	--	--	--	--	--	hypothetical protein PRUPE_6G056000 [Prunus persica]
gene_Pav_sc0000990.1_g060.1.mk	MSTRG.1025.3	0	0	0	30	221	9	0	0	0	0.724575	6.14998	0.251972	0.00124725	3.8616	up	[Q]	Secondary metabolites biosynthesis, transport and catabolism	Biological Process: cellular aromatic compound metabolic process (GO:0006725);; Molecular Function: ferrous iron binding (GO:0008198);; Molecular Function: zinc ion binding (GO:0008270);; Molecular Function: oxidoreductase activity, acting on single donors with incorporation of molecular oxygen (GO:0016701);; Molecular Function: dioxygenase activity (GO:0051213);; Biological Process: oxidation-re…	K15777|3.03777e-51|pper:PRUPE_ppa009849mg|K15777 4,5-DOPA dioxygenase extradiol [EC:1.13.11.-] | (RefSeq) hypothetical protein	--	--	--	Catalytic LigB subunit of aromatic ring-opening dioxygenase	Extradiol ring-cleavage dioxygenase OS=Arabidopsis thaliana OX=3702 GN=LIGB PE=2 SV=1	S	Function unknown	extradiol ring-cleavage dioxygenase [Prunus persica]
gene_Pav_sc0001002.1_g080.1.mk	MSTRG.1025.3	0	0	0	30	221	9	0	0	0	0.724575	6.14998	0.251972	0.00124725	3.8616	up	--	--	Cellular Component: integral component of membrane (GO:0016021);; Molecular Function: transmembrane transporter activity (GO:0022857);; Biological Process: transmembrane transport (GO:0055085);;	--	--	--	--	EamA-like transporter family	WAT1-related protein At5g40240 OS=Arabidopsis thaliana OX=3702 GN=At5g40240 PE=2 SV=1	S	Function unknown	WAT1-related protein At3g28050-like [Prunus avium]
gene_Pav_sc0001015.1_g030.1.mk	MSTRG.1025.3	0	0	0	30	221	9	0	0	0	0.724575	6.14998	0.251972	0.00124725	3.8616	up	--	--	Biological Process: metabolic process (GO:0008152);; Molecular Function: carboxylic ester hydrolase activity (GO:0052689);;	--	--	[V]	Defense mechanisms	alpha/beta hydrolase fold	Probable carboxylesterase 15 OS=Arabidopsis thaliana OX=3702 GN=CXE15 PE=2 SV=1	I	Lipid transport and metabolism	probable carboxylesterase 15 [Prunus avium]
gene_Pav_sc0001024.1_g060.1.br	MSTRG.1025.3	0	0	0	30	221	9	0	0	0	0.724575	6.14998	0.251972	0.00124725	3.8616	up	--	--	--	--	--	--	--	--	--	--	--	uncharacterized protein LOC110751539 [Prunus avium]
gene_Pav_sc0001040.1_g260.1.mk	MSTRG.1025.3	0	0	0	30	221	9	0	0	0	0.724575	6.14998	0.251972	0.00124725	3.8616	up	--	--	Cellular Component: integral component of membrane (GO:0016021);;	--	--	--	--	GDP-fucose protein O-fucosyltransferase	O-fucosyltransferase 20 OS=Arabidopsis thaliana OX=3702 GN=OFUT20 PE=1 SV=1	S	Function unknown	uncharacterized protein At1g04910-like [Prunus avium]
gene_Pav_sc0001040.1_g570.1.br	MSTRG.1025.3	0	0	0	30	221	9	0	0	0	0.724575	6.14998	0.251972	0.00124725	3.8616	up	--	--	--	--	--	--	--	Protein of unknown function (DUF674);; Protein of unknown function (DUF674)	--	S	Function unknown	PREDICTED: uncharacterized protein LOC103320235 isoform X2 [Prunus mume]
gene_Pav_sc0001044.1_g430.1.br	MSTRG.1025.3	0	0	0	30	221	9	0	0	0	0.724575	6.14998	0.251972	0.00124725	3.8616	up	--	--	--	--	--	--	--	--	--	--	--	uncharacterized protein LOC110758410 [Prunus avium]
gene_Pav_sc0001057.1_g160.1.br	MSTRG.1025.3	0	0	0	30	221	9	0	0	0	0.724575	6.14998	0.251972	0.00124725	3.8616	up	--	--	--	--	--	--	--	--	--	S	Function unknown	uncharacterized protein LOC110773733 [Prunus avium]
gene_Pav_sc0001059.1_g550.1.br	MSTRG.1025.3	0	0	0	30	221	9	0	0	0	0.724575	6.14998	0.251972	0.00124725	3.8616	up	[QV]	Secondary metabolites biosynthesis, transport and catabolism;; Defense mechanisms	Molecular Function: monooxygenase activity (GO:0004497);; Molecular Function: iron ion binding (GO:0005506);; Cellular Component: integral component of membrane (GO:0016021);; Molecular Function: oxidoreductase activity, acting on paired donors, with incorporation or reduction of molecular oxygen (GO:0016705);; Molecular Function: heme binding (GO:0020037);; Biological Process: oxidation-reductio…	--	--	[QI]	Secondary metabolites biosynthesis, transport and catabolism;; Lipid transport and metabolism	Cytochrome P450	Cytochrome P450 714C2 OS=Oryza sativa subsp. japonica OX=39947 GN=CYP714C2 PE=2 SV=1	Q	Secondary metabolites biosynthesis, transport and catabolism	cytochrome P450 714C2-like [Prunus avium]
gene_Pav_sc0001059.1_g570.1.mk	MSTRG.1025.3	0	0	0	30	221	9	0	0	0	0.724575	6.14998	0.251972	0.00124725	3.8616	up	--	--	Molecular Function: DNA binding (GO:0003677);; Cellular Component: nucleus (GO:0005634);; Biological Process: regulation of transcription, DNA-templated (GO:0006355);; Molecular Function: protein dimerization activity (GO:0046983);;	--	--	--	--	--	--	--	--	agamous-like MADS-box protein AGL62 [Prunus avium]
gene_Pav_sc0001073.1_g160.1.mk	MSTRG.1025.3	0	0	0	30	221	9	0	0	0	0.724575	6.14998	0.251972	0.00124725	3.8616	up	--	--	--	K18757|1.48636e-170|pper:PRUPE_ppa017375mg|K18757 la-related protein 1 | (RefSeq) hypothetical protein	--	[OJ]	Posttranslational modification, protein turnover, chaperones;; Translation, ribosomal structure and biogenesis	La domain	La-related protein 1A OS=Arabidopsis thaliana OX=3702 GN=LARP1A PE=1 SV=1	JO	Translation, ribosomal structure and biogenesis;; Posttranslational modification, protein turnover, chaperones	la-related protein 1A-like [Prunus avium]
gene_Pav_sc0001080.1_g1140.1.mk	MSTRG.1025.3	0	0	0	30	221	9	0	0	0	0.724575	6.14998	0.251972	0.00124725	3.8616	up	--	--	--	--	--	--	--	Nucleotide-diphospho-sugar transferase	--	--	--	PREDICTED: uncharacterized protein At4g15970 [Prunus mume]
gene_Pav_sc0001081.1_g090.1.br	MSTRG.1025.3	0	0	0	30	221	9	0	0	0	0.724575	6.14998	0.251972	0.00124725	3.8616	up	--	--	Molecular Function: nucleic acid binding (GO:0003676);; Biological Process: DNA integration (GO:0015074);;	--	--	[R]	General function prediction only	--	Retrovirus-related Pol polyprotein from transposon TNT 1-94 OS=Nicotiana tabacum OX=4097 PE=2 SV=1	L	Replication, recombination and repair	PREDICTED: uncharacterized protein LOC107881150 [Prunus mume]
gene_Pav_sc0001102.1_g760.1.mk	MSTRG.1025.3	0	0	0	30	221	9	0	0	0	0.724575	6.14998	0.251972	0.00124725	3.8616	up	--	--	Cellular Component: integral component of membrane (GO:0016021);;	--	--	--	--	--	--	S	Function unknown	hypothetical protein PRUPE_2G277600 [Prunus persica]
gene_Pav_sc0001107.1_g420.1.br	MSTRG.1025.3	0	0	0	30	221	9	0	0	0	0.724575	6.14998	0.251972	0.00124725	3.8616	up	--	--	--	--	--	[R]	General function prediction only	--	--	L	Replication, recombination and repair	uncharacterized protein LOC110746545 [Prunus avium]
gene_Pav_sc0001110.1_g310.1.br	MSTRG.1025.3	0	0	0	30	221	9	0	0	0	0.724575	6.14998	0.251972	0.00124725	3.8616	up	--	--	--	--	--	[R]	General function prediction only	--	Putative ribonuclease H protein At1g65750 OS=Arabidopsis thaliana OX=3702 GN=At1g65750 PE=3 SV=1	S	Function unknown	uncharacterized protein LOC110766949 [Prunus avium]
gene_Pav_sc0001132.1_g420.1.br	MSTRG.1025.3	0	0	0	30	221	9	0	0	0	0.724575	6.14998	0.251972	0.00124725	3.8616	up	--	--	--	--	--	--	--	--	--	--	--	uncharacterized protein LOC110763842 [Prunus avium]
gene_Pav_sc0001141.1_g290.1.mk	MSTRG.1025.3	0	0	0	30	221	9	0	0	0	0.724575	6.14998	0.251972	0.00124725	3.8616	up	--	--	Cellular Component: endoplasmic reticulum (GO:0005783);; Molecular Function: hydrolase activity, acting on carbon-nitrogen (but not peptide) bonds (GO:0016810);; Cellular Component: perinuclear region of cytoplasm (GO:0048471);;	--	--	--	--	--	--	S	Function unknown	uncharacterized protein LOC110765221 [Prunus avium]
gene_Pav_sc0001141.1_g320.1.br	MSTRG.1025.3	0	0	0	30	221	9	0	0	0	0.724575	6.14998	0.251972	0.00124725	3.8616	up	--	--	--	--	--	--	--	--	--	--	--	hypothetical protein PRUPE_1G195200 [Prunus persica]
gene_Pav_sc0001142.1_g240.1.br	MSTRG.1025.3	0	0	0	30	221	9	0	0	0	0.724575	6.14998	0.251972	0.00124725	3.8616	up	--	--	--	--	--	--	--	Transposase family tnp2	--	S	Function unknown	uncharacterized protein LOC110744592, partial [Prunus avium]
gene_Pav_sc0001163.1_g050.1.br	MSTRG.1025.3	0	0	0	30	221	9	0	0	0	0.724575	6.14998	0.251972	0.00124725	3.8616	up	--	--	Molecular Function: binding (GO:0005488);;	--	--	[L]	Replication, recombination and repair	hAT family C-terminal dimerisation region	Putative AC9 transposase OS=Zea mays OX=4577 PE=4 SV=1	S	Function unknown	uncharacterized protein LOC110765274 [Prunus avium]
gene_Pav_sc0001168.1_g060.1.br	MSTRG.1025.3	0	0	0	30	221	9	0	0	0	0.724575	6.14998	0.251972	0.00124725	3.8616	up	--	--	--	--	--	--	--	--	--	L	Replication, recombination and repair	uncharacterized protein LOC110770168 [Prunus avium]
gene_Pav_sc0001181.1_g1040.1.br	MSTRG.1025.3	0	0	0	30	221	9	0	0	0	0.724575	6.14998	0.251972	0.00124725	3.8616	up	--	--	--	--	--	--	--	--	--	--	--	ubiquitin-conjugating enzyme E2 2-like [Prunus avium]
gene_Pav_sc0001181.1_g430.1.mk	MSTRG.1025.3	0	0	0	30	221	9	0	0	0	0.724575	6.14998	0.251972	0.00124725	3.8616	up	--	--	--	--	--	[R]	General function prediction only	--	--	S	Function unknown	PREDICTED: uncharacterized protein LOC103339206 [Prunus mume]
gene_Pav_sc0001181.1_g840.1.mk	MSTRG.1025.3	0	0	0	30	221	9	0	0	0	0.724575	6.14998	0.251972	0.00124725	3.8616	up	--	--	--	--	--	--	--	Fasciclin domain	Putative fasciclin-like arabinogalactan protein 20 OS=Arabidopsis thaliana OX=3702 GN=FLA20 PE=3 SV=1	S	Function unknown	putative fasciclin-like arabinogalactan protein 20 [Prunus avium]
gene_Pav_sc0001203.1_g060.1.mk	MSTRG.1025.3	0	0	0	30	221	9	0	0	0	0.724575	6.14998	0.251972	0.00124725	3.8616	up	--	--	--	--	--	[R]	General function prediction only	--	--	--	--	uncharacterized protein LOC110758782 [Prunus avium]
gene_Pav_sc0001215.1_g050.1.mk	MSTRG.1025.3	0	0	0	30	221	9	0	0	0	0.724575	6.14998	0.251972	0.00124725	3.8616	up	--	--	--	K12492|1.13408e-09|pmum:103339724|K12492 ADP-ribosylation factor GTPase-activating protein 1 | (RefSeq) probable ADP-ribosylation factor GTPase-activating protein AGD6	Endocytosis (ko04144)	--	--	--	--	--	--	PREDICTED: probable ADP-ribosylation factor GTPase-activating protein AGD6 [Prunus mume]
gene_Pav_sc0001226.1_g210.1.br	MSTRG.1025.3	0	0	0	30	221	9	0	0	0	0.724575	6.14998	0.251972	0.00124725	3.8616	up	--	--	--	--	--	--	--	--	--	S	Function unknown	uncharacterized protein LOC110774128 [Prunus avium]
gene_Pav_sc0001232.1_g120.1.br	MSTRG.1025.3	0	0	0	30	221	9	0	0	0	0.724575	6.14998	0.251972	0.00124725	3.8616	up	--	--	--	--	--	--	--	--	--	--	--	LRR receptor-like serine/threonine-protein kinase FLS2 [Prunus avium]
gene_Pav_sc0001232.1_g160.1.br	MSTRG.1025.3	0	0	0	30	221	9	0	0	0	0.724575	6.14998	0.251972	0.00124725	3.8616	up	--	--	--	--	--	--	--	Transposase family tnp2	--	--	--	uncharacterized protein LOC110744592, partial [Prunus avium]
gene_Pav_sc0001236.1_g310.1.br	MSTRG.1025.3	0	0	0	30	221	9	0	0	0	0.724575	6.14998	0.251972	0.00124725	3.8616	up	--	--	Molecular Function: transferase activity, transferring glycosyl groups (GO:0016757);;	K18819|7.19066e-63|pper:PRUPE_ppa008294mg|K18819 inositol 3-alpha-galactosyltransferase [EC:2.4.1.123] | (RefSeq) hypothetical protein	Galactose metabolism (ko00052)	[G]	Carbohydrate transport and metabolism	Arabidopsis protein of unknown function	Galactinol synthase 2 OS=Solanum lycopersicum OX=4081 GN=GOLS2 PE=2 SV=1	O	Posttranslational modification, protein turnover, chaperones	galactinol synthase 2 [Prunus persica]
gene_Pav_sc0001236.1_g400.1.mk	MSTRG.1025.3	0	0	0	30	221	9	0	0	0	0.724575	6.14998	0.251972	0.00124725	3.8616	up	--	--	Cellular Component: membrane (GO:0016020);;	--	--	--	--	EamA-like transporter family	WAT1-related protein At1g09380 OS=Arabidopsis thaliana OX=3702 GN=At1g09380 PE=2 SV=1	S	Function unknown	WAT1-related protein At1g09380-like [Prunus avium]
gene_Pav_sc0001242.1_g050.1.br	MSTRG.1025.3	0	0	0	30	221	9	0	0	0	0.724575	6.14998	0.251972	0.00124725	3.8616	up	[K]	Transcription	--	--	--	--	--	--	Probable disease resistance protein At5g66910 OS=Arabidopsis thaliana OX=3702 GN=At5g66910 PE=2 SV=1	S	Function unknown	PREDICTED: probable disease resistance protein At5g66900, partial [Malus domestica]
gene_Pav_sc0001248.1_g290.1.mk	MSTRG.1025.3	0	0	0	30	221	9	0	0	0	0.724575	6.14998	0.251972	0.00124725	3.8616	up	[J]	Translation, ribosomal structure and biogenesis	Molecular Function: translation elongation factor activity (GO:0003746);; Molecular Function: GTP binding (GO:0005525);; Biological Process: translational elongation (GO:0006414);;	K03231|1.41321e-40|crb:CARUB_v100096370m|K03231 elongation factor 1-alpha | (RefSeq) hypothetical protein	RNA transport (ko03013)	[J]	Translation, ribosomal structure and biogenesis	Elongation factor Tu C-terminal domain	Elongation factor 1-alpha OS=Solanum lycopersicum OX=4081 PE=2 SV=1	J	Translation, ribosomal structure and biogenesis	LOW QUALITY PROTEIN: elongation factor 1-alpha [Prunus avium]
gene_Pav_sc0001248.1_g320.1.mk	MSTRG.1025.3	0	0	0	30	221	9	0	0	0	0.724575	6.14998	0.251972	0.00124725	3.8616	up	[QV]	Secondary metabolites biosynthesis, transport and catabolism;; Defense mechanisms	Molecular Function: iron ion binding (GO:0005506);; Cellular Component: integral component of membrane (GO:0016021);; Molecular Function: oxidoreductase activity, acting on paired donors, with incorporation or reduction of molecular oxygen, NAD(P)H as one donor, and incorporation of one atom of oxygen (GO:0016709);; Molecular Function: heme binding (GO:0020037);; Biological Process: secondary met…	K00487|0|pmum:103323718|K00487 trans-cinnamate 4-monooxygenase [EC:1.14.13.11] | (RefSeq) cytochrome P450 CYP73A100-like	Ubiquinone and other terpenoid-quinone biosynthesis (ko00130);; Phenylalanine metabolism (ko00360);; Phenylpropanoid biosynthesis (ko00940);; Flavonoid biosynthesis (ko00941);; Stilbenoid, diarylheptanoid and gingerol biosynthesis (ko00945)	[Q]	Secondary metabolites biosynthesis, transport and catabolism	Cytochrome P450	Cytochrome P450 CYP73A100 OS=Panax ginseng OX=4054 PE=2 SV=1	Q	Secondary metabolites biosynthesis, transport and catabolism	cytochrome P450 CYP73A100-like [Prunus avium]
gene_Pav_sc0001258.1_g020.1.mk	MSTRG.1025.3	0	0	0	30	221	9	0	0	0	0.724575	6.14998	0.251972	0.00124725	3.8616	up	[P]	Inorganic ion transport and metabolism	Cellular Component: Golgi membrane (GO:0000139);; Molecular Function: N,N-dimethylaniline monooxygenase activity (GO:0004499);; Cellular Component: nucleoplasm (GO:0005654);; Cellular Component: endoplasmic reticulum membrane (GO:0005789);; Cellular Component: cytosol (GO:0005829);; Biological Process: auxin biosynthetic process (GO:0009851);; Biological Process: positive regulation of flower dev…	K11816|0|pmum:103320034|K11816 indole-3-pyruvate monooxygenase [EC:1.14.13.168] | (RefSeq) probable indole-3-pyruvate monooxygenase YUCCA4	Tryptophan metabolism (ko00380)	[Q]	Secondary metabolites biosynthesis, transport and catabolism	Pyridine nucleotide-disulphide oxidoreductase;; Flavin-binding monooxygenase-like;; L-lysine 6-monooxygenase (NADPH-requiring);; Pyridine nucleotide-disulphide oxidoreductase;; NAD(P)-binding Rossmann-like domain;; FAD binding domain;; Pyridine nucleotide-disulphide oxidoreductase;; HI0933-like protein;; FAD-NAD(P)-binding;; Glucose inhibited division protein A	Probable indole-3-pyruvate monooxygenase YUCCA4 OS=Arabidopsis thaliana OX=3702 GN=YUC4 PE=1 SV=1	P	Inorganic ion transport and metabolism	probable indole-3-pyruvate monooxygenase YUCCA4 [Prunus avium]
gene_Pav_sc0001265.1_g110.1.br	MSTRG.1025.3	0	0	0	30	221	9	0	0	0	0.724575	6.14998	0.251972	0.00124725	3.8616	up	--	--	--	--	--	--	--	MULE transposase domain;; MuDR family transposase;; SWIM zinc finger	--	S	Function unknown	hypothetical protein PRUPE_6G181000 [Prunus persica]
gene_Pav_sc0001275.1_g600.1.br	MSTRG.1025.3	0	0	0	30	221	9	0	0	0	0.724575	6.14998	0.251972	0.00124725	3.8616	up	[S]	Function unknown	--	K07192|0|pmum:103319738|K07192 flotillin | (RefSeq) flotillin-like protein 3	--	[UZ]	Intracellular trafficking, secretion, and vesicular transport;; Cytoskeleton	SPFH domain / Band 7 family	Flotillin-like protein 4 OS=Medicago truncatula OX=3880 GN=FLOT4 PE=2 SV=1	S	Function unknown	uncharacterized protein LOC110766427 isoform X1 [Prunus avium]
gene_Pav_sc0001289.1_g330.1.mk	MSTRG.1025.3	0	0	0	30	221	9	0	0	0	0.724575	6.14998	0.251972	0.00124725	3.8616	up	--	--	--	--	--	[R]	General function prediction only	PPR repeat family;; PPR repeat;; PPR repeat;; Pentatricopeptide repeat domain	Pentatricopeptide repeat-containing protein At5g46460, mitochondrial OS=Arabidopsis thaliana OX=3702 GN=PCMP-H49 PE=2 SV=1	S	Function unknown	LOW QUALITY PROTEIN: pentatricopeptide repeat-containing protein At5g46460, mitochondrial [Prunus avium]
gene_Pav_sc0001293.1_g320.1.mk	MSTRG.1025.3	0	0	0	30	221	9	0	0	0	0.724575	6.14998	0.251972	0.00124725	3.8616	up	--	--	--	--	--	--	--	Glycine rich protein family	--	--	--	putative glycine-rich protein, partial [Prunus dulcis]
gene_Pav_sc0001309.1_g710.1.mk	MSTRG.1025.3	0	0	0	30	221	9	0	0	0	0.724575	6.14998	0.251972	0.00124725	3.8616	up	--	--	--	--	--	--	--	Reverse transcriptase-like	--	--	--	hypothetical protein PRUPE_7G083900 [Prunus persica]
gene_Pav_sc0001314.1_g060.1.mk	MSTRG.1025.3	0	0	0	30	221	9	0	0	0	0.724575	6.14998	0.251972	0.00124725	3.8616	up	--	--	Molecular Function: calcium ion binding (GO:0005509);; Cellular Component: photosystem II oxygen evolving complex (GO:0009654);; Biological Process: photosynthetic electron transport chain (GO:0009767);; Cellular Component: extrinsic component of membrane (GO:0019898);; Molecular Function: electron transporter, transferring electrons within the cyclic electron transport pathway of photosynthesis …	--	--	--	--	Oxygen evolving enhancer protein 3 (PsbQ)	PsbQ-like protein 3, chloroplastic OS=Arabidopsis thaliana OX=3702 GN=PQL3 PE=2 SV=1	S	Function unknown	psbQ-like protein 3, chloroplastic [Prunus avium]
gene_Pav_sc0001323.1_g620.1.br	MSTRG.1025.3	0	0	0	30	221	9	0	0	0	0.724575	6.14998	0.251972	0.00124725	3.8616	up	--	--	--	--	--	--	--	Leucine Rich repeats (2 copies)	Disease resistance-like protein CSA1 OS=Arabidopsis thaliana OX=3702 GN=CSA1 PE=4 SV=1	S	Function unknown	TMV resistance protein N-like [Prunus avium]
gene_Pav_sc0001323.1_g710.1.mk	MSTRG.1025.3	0	0	0	30	221	9	0	0	0	0.724575	6.14998	0.251972	0.00124725	3.8616	up	[O]	Posttranslational modification, protein turnover, chaperones	--	--	--	[O]	Posttranslational modification, protein turnover, chaperones	DnaJ domain	Chaperone protein dnaJ 20, chloroplastic OS=Arabidopsis thaliana OX=3702 GN=ATJ20 PE=1 SV=2	O	Posttranslational modification, protein turnover, chaperones	chaperone protein dnaJ 20, chloroplastic-like [Prunus avium]
gene_Pav_sc0001335.1_g030.1.br	MSTRG.1025.3	0	0	0	30	221	9	0	0	0	0.724575	6.14998	0.251972	0.00124725	3.8616	up	--	--	--	K05391|3.40943e-69|pmum:103333626|K05391 cyclic nucleotide gated channel, other eukaryote | (RefSeq) cyclic nucleotide-gated ion channel 1-like	--	[PT]	Inorganic ion transport and metabolism;; Signal transduction mechanisms	--	Cyclic nucleotide-gated ion channel 1 OS=Arabidopsis thaliana OX=3702 GN=CNGC1 PE=1 SV=1	U	Intracellular trafficking, secretion, and vesicular transport	PREDICTED: cyclic nucleotide-gated ion channel 1-like [Prunus mume]
gene_Pav_sc0001335.1_g510.1.mk	MSTRG.1025.3	0	0	0	30	221	9	0	0	0	0.724575	6.14998	0.251972	0.00124725	3.8616	up	--	--	--	K15193|3.21582e-48|pmum:103333770|K15193 protein SPT2 | (RefSeq) transcription initiation factor TFIID subunit 11-like	--	--	--	SPT2 chromatin protein	--	--	--	protein spt2-like [Prunus avium]
gene_Pav_sc0001392.1_g080.1.br	MSTRG.1025.3	0	0	0	30	221	9	0	0	0	0.724575	6.14998	0.251972	0.00124725	3.8616	up	--	--	--	--	--	--	--	--	--	--	--	hypothetical protein PRUPE_6G208300 [Prunus persica]
gene_Pav_sc0001392.1_g570.1.mk	MSTRG.1025.3	0	0	0	30	221	9	0	0	0	0.724575	6.14998	0.251972	0.00124725	3.8616	up	[J]	Translation, ribosomal structure and biogenesis	Molecular Function: RNA binding (GO:0003723);;	K11884|4.03907e-141|pmum:103319236|K11884 RNA-binding protein PNO1 | (RefSeq) RNA-binding protein pno1-like	--	[O]	Posttranslational modification, protein turnover, chaperones	KH domain	--	S	Function unknown	RNA-binding protein pno1-like [Prunus avium]
gene_Pav_sc0001405.1_g1930.1.mk	MSTRG.1025.3	0	0	0	30	221	9	0	0	0	0.724575	6.14998	0.251972	0.00124725	3.8616	up	--	--	Molecular Function: hydrolase activity, hydrolyzing O-glycosyl compounds (GO:0004553);; Biological Process: carbohydrate metabolic process (GO:0005975);; Cellular Component: membrane (GO:0016020);;	K01183|2.50209e-75|pper:PRUPE_ppa024550mg|K01183 chitinase [EC:3.2.1.14] | (RefSeq) hypothetical protein	Amino sugar and nucleotide sugar metabolism (ko00520)	[M]	Cell wall/membrane/envelope biogenesis	Glycosyl hydrolases family 18	Acidic endochitinase OS=Cicer arietinum OX=3827 PE=2 SV=1	G	Carbohydrate transport and metabolism	unnamed protein product [Coffea canephora]
gene_Pav_sc0001405.1_g230.1.mk	MSTRG.1025.3	0	0	0	30	221	9	0	0	0	0.724575	6.14998	0.251972	0.00124725	3.8616	up	[I]	Lipid transport and metabolism	--	--	--	[V]	Defense mechanisms	alpha/beta hydrolase fold	Carboxylesterase 1 OS=Actinidia eriantha OX=165200 GN=CXE1 PE=1 SV=1	I	Lipid transport and metabolism	carboxylesterase 1-like [Prunus avium]
gene_Pav_sc0001405.1_g430.1.mk	MSTRG.1025.3	0	0	0	30	221	9	0	0	0	0.724575	6.14998	0.251972	0.00124725	3.8616	up	--	--	--	--	--	[R]	General function prediction only	PPR repeat;; PPR repeat family;; PPR repeat;; Pentatricopeptide repeat domain;; Pentacotripeptide-repeat region of PRORP	Pentatricopeptide repeat-containing protein At4g21065 OS=Arabidopsis thaliana OX=3702 GN=PCMP-H28 PE=2 SV=2	S	Function unknown	pentatricopeptide repeat-containing protein At2g29760, chloroplastic-like isoform X1 [Prunus avium]
gene_Pav_sc0001413.1_g390.1.br	MSTRG.1025.3	0	0	0	30	221	9	0	0	0	0.724575	6.14998	0.251972	0.00124725	3.8616	up	[I]	Lipid transport and metabolism	Biological Process: metabolic process (GO:0008152);; Molecular Function: hydrolase activity (GO:0016787);;	--	--	[V]	Defense mechanisms	alpha/beta hydrolase fold;; Carboxylesterase family;; Steryl acetyl hydrolase	Probable carboxylesterase 13 OS=Arabidopsis thaliana OX=3702 GN=CXE13 PE=1 SV=1	I	Lipid transport and metabolism	probable carboxylesterase 12 [Prunus avium]
gene_Pav_sc0001416.1_g020.1.br	MSTRG.1025.3	0	0	0	30	221	9	0	0	0	0.724575	6.14998	0.251972	0.00124725	3.8616	up	--	--	Molecular Function: kinase activity (GO:0016301);;	--	--	--	--	--	G-type lectin S-receptor-like serine/threonine-protein kinase LECRK2 OS=Oryza sativa subsp. japonica OX=39947 GN=LECRK2 PE=3 SV=1	T	Signal transduction mechanisms	PREDICTED: G-type lectin S-receptor-like serine/threonine-protein kinase LECRK3, partial [Malus domestica]
gene_Pav_sc0001454.1_g170.1.br	MSTRG.1025.3	0	0	0	30	221	9	0	0	0	0.724575	6.14998	0.251972	0.00124725	3.8616	up	--	--	--	--	--	--	--	--	--	--	--	protein FAR-RED IMPAIRED RESPONSE 1 [Prunus persica]
gene_Pav_sc0001454.1_g370.1.br	MSTRG.1025.3	0	0	0	30	221	9	0	0	0	0.724575	6.14998	0.251972	0.00124725	3.8616	up	[L]	Replication, recombination and repair	--	K10880|1.9935e-161|pmum:103343712|K10880 DNA-repair protein XRCC3 | (RefSeq) DNA repair protein XRCC3 homolog	Homologous recombination (ko03440)	[L]	Replication, recombination and repair	Rad51	DNA repair protein XRCC3 homolog OS=Arabidopsis thaliana OX=3702 GN=XRCC3 PE=1 SV=1	L	Replication, recombination and repair	DNA repair protein XRCC3 homolog [Prunus persica]
gene_Pav_sc0001461.1_g250.1.br	MSTRG.1025.3	0	0	0	30	221	9	0	0	0	0.724575	6.14998	0.251972	0.00124725	3.8616	up	--	--	--	--	--	[G]	Carbohydrate transport and metabolism	Glycosyl hydrolase family 47	Alpha-mannosidase I MNS5 OS=Arabidopsis thaliana OX=3702 GN=MNS5 PE=1 SV=1	O	Posttranslational modification, protein turnover, chaperones	transcription factor GTE11-like isoform X1 [Prunus avium]
gene_Pav_sc0001475.1_g160.1.br	MSTRG.1025.3	0	0	0	30	221	9	0	0	0	0.724575	6.14998	0.251972	0.00124725	3.8616	up	--	--	Molecular Function: nucleic acid binding (GO:0003676);; Molecular Function: ATP binding (GO:0005524);; Molecular Function: ATP-dependent helicase activity (GO:0008026);;	K12818|1.99482e-37|pmum:103320470|K12818 ATP-dependent RNA helicase DHX8/PRP22 [EC:3.6.4.13] | (RefSeq) probable pre-mRNA-splicing factor ATP-dependent RNA helicase DEAH5	Spliceosome (ko03040)	[A]	RNA processing and modification	--	Probable pre-mRNA-splicing factor ATP-dependent RNA helicase DEAH5 OS=Arabidopsis thaliana OX=3702 GN=At3g26560 PE=1 SV=2	L	Replication, recombination and repair	PREDICTED: probable pre-mRNA-splicing factor ATP-dependent RNA helicase DEAH5 [Prunus mume]
gene_Pav_sc0001478.1_g390.1.mk	MSTRG.1025.3	0	0	0	30	221	9	0	0	0	0.724575	6.14998	0.251972	0.00124725	3.8616	up	--	--	Biological Process: regulation of transcription, DNA-templated (GO:0006355);; Biological Process: cold acclimation (GO:0009631);; Biological Process: leaf senescence (GO:0010150);; Cellular Component: mediator complex (GO:0016592);; Biological Process: root development (GO:0048364);;	--	--	--	--	--	Mediator of RNA polymerase II transcription subunit 32 OS=Arabidopsis thaliana OX=3702 GN=MED32 PE=1 SV=1	S	Function unknown	mediator of RNA polymerase II transcription subunit 32-like [Prunus avium]
gene_Pav_sc0001497.1_g040.1.br	MSTRG.1025.3	0	0	0	30	221	9	0	0	0	0.724575	6.14998	0.251972	0.00124725	3.8616	up	--	--	--	--	--	--	--	--	--	L	Replication, recombination and repair	PREDICTED: uncharacterized protein LOC105965962 [Erythranthe guttata]
gene_Pav_sc0001503.1_g270.1.mk	MSTRG.1025.3	0	0	0	30	221	9	0	0	0	0.724575	6.14998	0.251972	0.00124725	3.8616	up	--	--	Molecular Function: metal ion binding (GO:0046872);;	K16276|4.89774e-132|pper:PRUPE_ppa000358mg|K16276 zinc finger protein-like protein | (RefSeq) hypothetical protein	--	[R]	General function prediction only	--	Zinc finger protein BRUTUS OS=Arabidopsis thaliana OX=3702 GN=BTS PE=1 SV=1	S	Function unknown	hypothetical protein PRUPE_5G223100 [Prunus persica]
gene_Pav_sc0001510.1_g290.1.br	MSTRG.1025.3	0	0	0	30	221	9	0	0	0	0.724575	6.14998	0.251972	0.00124725	3.8616	up	--	--	--	--	--	--	--	--	--	--	--	uncharacterized protein LOC18769695 [Prunus persica]
gene_Pav_sc0001539.1_g390.1.br	MSTRG.1025.3	0	0	0	30	221	9	0	0	0	0.724575	6.14998	0.251972	0.00124725	3.8616	up	--	--	--	--	--	[R]	General function prediction only	PPR repeat family;; PPR repeat	Pentatricopeptide repeat-containing protein At4g32430, mitochondrial OS=Arabidopsis thaliana OX=3702 GN=PCMP-E40 PE=2 SV=1	S	Function unknown	PREDICTED: LOW QUALITY PROTEIN: pentatricopeptide repeat-containing protein At4g32430, mitochondrial-like [Prunus mume]
gene_Pav_sc0001576.1_g360.1.mk	MSTRG.1025.3	0	0	0	30	221	9	0	0	0	0.724575	6.14998	0.251972	0.00124725	3.8616	up	--	--	Molecular Function: DNA binding (GO:0003677);;	--	--	[K]	Transcription	Myb-like DNA-binding domain;; Myb-like DNA-binding domain	Transcription factor DUO1 OS=Arabidopsis thaliana OX=3702 GN=DUO1 PE=1 SV=1	K	Transcription	transcription factor DUO1-like [Prunus avium]
gene_Pav_sc0001583.1_g100.1.br	MSTRG.1025.3	0	0	0	30	221	9	0	0	0	0.724575	6.14998	0.251972	0.00124725	3.8616	up	[T]	Signal transduction mechanisms	--	K04733|0|pper:PRUPE_ppa001628mg|K04733 interleukin-1 receptor-associated kinase 4 [EC:2.7.11.1] | (RefSeq) hypothetical protein	--	--	--	Protein tyrosine kinase;; Protein kinase domain;; D-mannose binding lectin	G-type lectin S-receptor-like serine/threonine-protein kinase At1g67520 OS=Arabidopsis thaliana OX=3702 GN=At1g67520 PE=2 SV=3	T	Signal transduction mechanisms	G-type lectin S-receptor-like serine/threonine-protein kinase CES101 [Prunus avium]
gene_Pav_sc0001613.1_g460.1.mk	MSTRG.1025.3	0	0	0	30	221	9	0	0	0	0.724575	6.14998	0.251972	0.00124725	3.8616	up	--	--	--	--	--	--	--	Protein of unknown function (DUF724);; Agenet domain	DUF724 domain-containing protein 7 OS=Arabidopsis thaliana OX=3702 GN=DUF7 PE=1 SV=1	S	Function unknown	DUF724 domain-containing protein 6-like isoform X2 [Prunus avium]
gene_Pav_sc0001627.1_g150.1.br	MSTRG.1025.3	0	0	0	30	221	9	0	0	0	0.724575	6.14998	0.251972	0.00124725	3.8616	up	--	--	Cellular Component: intrinsic component of membrane (GO:0031224);;	--	--	--	--	--	--	--	--	probable protein phosphatase 2C 51 [Prunus persica]
gene_Pav_sc0001640.1_g210.1.br	MSTRG.1025.3	0	0	0	30	221	9	0	0	0	0.724575	6.14998	0.251972	0.00124725	3.8616	up	--	--	--	--	--	--	--	Fasciclin domain	Putative fasciclin-like arabinogalactan protein 20 OS=Arabidopsis thaliana OX=3702 GN=FLA20 PE=3 SV=1	S	Function unknown	PREDICTED: putative fasciclin-like arabinogalactan protein 20 [Prunus mume]
gene_Pav_sc0001671.1_g060.1.br	MSTRG.1025.3	0	0	0	30	221	9	0	0	0	0.724575	6.14998	0.251972	0.00124725	3.8616	up	--	--	Cellular Component: extracellular region (GO:0005576);; Molecular Function: manganese ion binding (GO:0030145);; Molecular Function: nutrient reservoir activity (GO:0045735);;	--	--	--	--	Cupin;; Cupin domain	Germin-like protein 9-3 OS=Oryza sativa subsp. japonica OX=39947 GN=Os09g0568700 PE=2 SV=1	S	Function unknown	putative germin-like protein 9-2 [Prunus avium]
gene_Pav_sc0001695.1_g110.1.br	MSTRG.1025.3	0	0	0	30	221	9	0	0	0	0.724575	6.14998	0.251972	0.00124725	3.8616	up	--	--	Molecular Function: protein serine/threonine kinase activity (GO:0004674);; Molecular Function: transmembrane receptor protein tyrosine kinase activity (GO:0004714);; Molecular Function: ATP binding (GO:0005524);; Cellular Component: integral component of membrane (GO:0016021);; Biological Process: peptidyl-tyrosine phosphorylation (GO:0018108);; Molecular Function: carbohydrate binding (GO:00302…	K04733|4.33508e-25|pmum:103341911|K04733 interleukin-1 receptor-associated kinase 4 [EC:2.7.11.1] | (RefSeq) G-type lectin S-receptor-like serine/threonine-protein kinase RLK1	--	--	--	--	G-type lectin S-receptor-like serine/threonine-protein kinase RLK1 OS=Arabidopsis thaliana OX=3702 GN=RLK1 PE=2 SV=2	--	--	PREDICTED: G-type lectin S-receptor-like serine/threonine-protein kinase RLK1 [Prunus mume]
gene_Pav_sc0001699.1_g260.1.br	MSTRG.1025.3	0	0	0	30	221	9	0	0	0	0.724575	6.14998	0.251972	0.00124725	3.8616	up	--	--	--	--	--	--	--	--	--	--	--	hypothetical protein PRUPE_5G048400 [Prunus persica]
gene_Pav_sc0001699.1_g320.1.br	MSTRG.1025.3	0	0	0	30	221	9	0	0	0	0.724575	6.14998	0.251972	0.00124725	3.8616	up	--	--	--	--	--	--	--	--	--	--	--	probable O-methyltransferase 3 [Prunus avium]
gene_Pav_sc0001702.1_g040.1.br	MSTRG.1025.3	0	0	0	30	221	9	0	0	0	0.724575	6.14998	0.251972	0.00124725	3.8616	up	--	--	--	--	--	--	--	--	--	--	--	PREDICTED: uncharacterized protein LOC109122731 [Vitis vinifera]
gene_Pav_sc0001702.1_g110.1.br	MSTRG.1025.3	0	0	0	30	221	9	0	0	0	0.724575	6.14998	0.251972	0.00124725	3.8616	up	--	--	--	--	--	--	--	Plant mobile domain	--	S	Function unknown	uncharacterized protein LOC110752168 [Prunus avium]
gene_Pav_sc0001710.1_g1190.1.br	MSTRG.1025.3	0	0	0	30	221	9	0	0	0	0.724575	6.14998	0.251972	0.00124725	3.8616	up	--	--	--	--	--	[R]	General function prediction only	Reverse transcriptase (RNA-dependent DNA polymerase);; zinc-binding in reverse transcriptase	Putative ribonuclease H protein At1g65750 OS=Arabidopsis thaliana OX=3702 GN=At1g65750 PE=3 SV=1	S	Function unknown	uncharacterized protein LOC110746741 [Prunus avium]
gene_Pav_sc0001710.1_g1440.1.br	MSTRG.1025.3	0	0	0	30	221	9	0	0	0	0.724575	6.14998	0.251972	0.00124725	3.8616	up	--	--	--	--	--	[G]	Carbohydrate transport and metabolism	--	--	GM	Carbohydrate transport and metabolism;; Cell wall/membrane/envelope biogenesis	uncharacterized protein LOC110756119 [Prunus avium]
gene_Pav_sc0001718.1_g100.1.br	MSTRG.1025.3	0	0	0	30	221	9	0	0	0	0.724575	6.14998	0.251972	0.00124725	3.8616	up	--	--	Molecular Function: binding (GO:0005488);;	--	--	[L]	Replication, recombination and repair	BED zinc finger	--	S	Function unknown	hypothetical protein PRUPE_8G039800 [Prunus persica]
gene_Pav_sc0001738.1_g050.1.br	MSTRG.1025.3	0	0	0	30	221	9	0	0	0	0.724575	6.14998	0.251972	0.00124725	3.8616	up	--	--	--	--	--	--	--	Plant protein of unknown function	UPF0481 protein At3g47200 OS=Arabidopsis thaliana OX=3702 GN=At3g47200 PE=2 SV=1	S	Function unknown	protein FAR1-RELATED SEQUENCE 5-like [Prunus avium]
gene_Pav_sc0001744.1_g030.1.br	MSTRG.1025.3	0	0	0	30	221	9	0	0	0	0.724575	6.14998	0.251972	0.00124725	3.8616	up	--	--	--	--	--	--	--	--	--	--	--	uncharacterized protein LOC110773184 [Prunus avium]
gene_Pav_sc0001744.1_g050.1.br	MSTRG.1025.3	0	0	0	30	221	9	0	0	0	0.724575	6.14998	0.251972	0.00124725	3.8616	up	--	--	--	--	--	--	--	--	--	--	--	uncharacterized protein LOC110747355 [Prunus avium]
gene_Pav_sc0001781.1_g140.1.mk	MSTRG.1025.3	0	0	0	30	221	9	0	0	0	0.724575	6.14998	0.251972	0.00124725	3.8616	up	[QV]	Secondary metabolites biosynthesis, transport and catabolism;; Defense mechanisms	Molecular Function: iron ion binding (GO:0005506);; Cellular Component: integral component of membrane (GO:0016021);; Molecular Function: oxidoreductase activity, acting on paired donors, with incorporation or reduction of molecular oxygen, NAD(P)H as one donor, and incorporation of one atom of oxygen (GO:0016709);; Molecular Function: heme binding (GO:0020037);; Biological Process: secondary met…	--	--	[Q]	Secondary metabolites biosynthesis, transport and catabolism	Cytochrome P450	Cytochrome P450 82A4 OS=Glycine max OX=3847 GN=CYP82A4 PE=2 SV=1	Q	Secondary metabolites biosynthesis, transport and catabolism	cytochrome P450 CYP82D47-like [Prunus avium]
gene_Pav_sc0001786.1_g240.1.mk	MSTRG.1025.3	0	0	0	30	221	9	0	0	0	0.724575	6.14998	0.251972	0.00124725	3.8616	up	--	--	Cellular Component: integral component of membrane (GO:0016021);;	--	--	[E]	Amino acid transport and metabolism	Transmembrane amino acid transporter protein	Amino acid permease 2 OS=Arabidopsis thaliana OX=3702 GN=AAP2 PE=1 SV=1	E	Amino acid transport and metabolism	PREDICTED: amino acid permease 4 isoform X2 [Prunus mume]
gene_Pav_sc0001790.1_g020.1.br	MSTRG.1025.3	0	0	0	30	221	9	0	0	0	0.724575	6.14998	0.251972	0.00124725	3.8616	up	--	--	Cellular Component: membrane (GO:0016020);;	--	--	--	--	--	--	--	--	probable protein phosphatase 2C 51 [Prunus persica]
gene_Pav_sc0001794.1_g440.1.br	MSTRG.1025.3	0	0	0	30	221	9	0	0	0	0.724575	6.14998	0.251972	0.00124725	3.8616	up	--	--	--	--	--	--	--	--	--	--	--	uncharacterized protein LOC110769840 [Prunus avium]
gene_Pav_sc0001827.1_g370.1.br	MSTRG.1025.3	0	0	0	30	221	9	0	0	0	0.724575	6.14998	0.251972	0.00124725	3.8616	up	--	--	--	--	--	--	--	--	--	--	--	uncharacterized protein LOC110762176 [Prunus avium]
gene_Pav_sc0001827.1_g380.1.br	MSTRG.1025.3	0	0	0	30	221	9	0	0	0	0.724575	6.14998	0.251972	0.00124725	3.8616	up	--	--	--	--	--	--	--	--	--	--	--	uncharacterized protein LOC110764017 [Prunus avium]
gene_Pav_sc0001828.1_g230.1.br	MSTRG.1025.3	0	0	0	30	221	9	0	0	0	0.724575	6.14998	0.251972	0.00124725	3.8616	up	--	--	--	--	--	--	--	Plant mobile domain	--	S	Function unknown	uncharacterized protein LOC110749533 [Prunus avium]
gene_Pav_sc0001859.1_g330.1.mk	MSTRG.1025.3	0	0	0	30	221	9	0	0	0	0.724575	6.14998	0.251972	0.00124725	3.8616	up	--	--	--	--	--	[R]	General function prediction only	--	--	S	Function unknown	hypothetical protein PRUPE_4G011200 [Prunus persica]
gene_Pav_sc0001869.1_g660.1.br	MSTRG.1025.3	0	0	0	30	221	9	0	0	0	0.724575	6.14998	0.251972	0.00124725	3.8616	up	--	--	--	--	--	--	--	--	--	--	--	uncharacterized protein LOC109946862 [Prunus persica]
gene_Pav_sc0001872.1_g110.1.br	MSTRG.1025.3	0	0	0	30	221	9	0	0	0	0.724575	6.14998	0.251972	0.00124725	3.8616	up	--	--	--	--	--	--	--	--	--	--	--	hypothetical protein PRUPE_4G163000 [Prunus persica]
gene_Pav_sc0001877.1_g170.1.mk	MSTRG.1025.3	0	0	0	30	221	9	0	0	0	0.724575	6.14998	0.251972	0.00124725	3.8616	up	--	--	--	--	--	[R]	General function prediction only	PPR repeat family;; PPR repeat;; PPR repeat;; Pentatricopeptide repeat domain;; Pentacotripeptide-repeat region of PRORP	Pentatricopeptide repeat-containing protein At5g15010, mitochondrial OS=Arabidopsis thaliana OX=3702 GN=At5g15010 PE=2 SV=2	S	Function unknown	pentatricopeptide repeat-containing protein At5g15010, mitochondrial [Prunus avium]
gene_Pav_sc0001877.1_g400.1.br	MSTRG.1025.3	0	0	0	30	221	9	0	0	0	0.724575	6.14998	0.251972	0.00124725	3.8616	up	--	--	--	--	--	--	--	--	--	--	--	uncharacterized protein LOC110747355 [Prunus avium]
gene_Pav_sc0001911.1_g640.1.br	MSTRG.1025.3	0	0	0	30	221	9	0	0	0	0.724575	6.14998	0.251972	0.00124725	3.8616	up	--	--	--	--	--	--	--	Domain of unknown function (DUF4216)	--	--	--	hypothetical protein VITISV_022577 [Vitis vinifera]
gene_Pav_sc0001925.1_g330.1.mk	MSTRG.1025.3	0	0	0	30	221	9	0	0	0	0.724575	6.14998	0.251972	0.00124725	3.8616	up	--	--	--	--	--	[O]	Posttranslational modification, protein turnover, chaperones	Ring finger domain;; RING-variant domain	E3 ubiquitin-protein ligase RDUF2 OS=Arabidopsis thaliana OX=3702 GN=DURF2 PE=1 SV=1	O	Posttranslational modification, protein turnover, chaperones	hypothetical protein PRUPE_6G276400 [Prunus persica]
gene_Pav_sc0001944.1_g070.1.mk	MSTRG.1025.3	0	0	0	30	221	9	0	0	0	0.724575	6.14998	0.251972	0.00124725	3.8616	up	--	--	Biological Process: embryo development ending in seed dormancy (GO:0009793);; Molecular Function: protein dimerization activity (GO:0046983);;	--	--	--	--	Helix-loop-helix DNA-binding domain	Transcription factor bHLH95 OS=Arabidopsis thaliana OX=3702 GN=BHLH95 PE=2 SV=2	K	Transcription	transcription factor bHLH95 [Prunus persica]
gene_Pav_sc0001974.1_g010.1.mk	MSTRG.1025.3	0	0	0	30	221	9	0	0	0	0.724575	6.14998	0.251972	0.00124725	3.8616	up	[F]	Nucleotide transport and metabolism	Molecular Function: cation transmembrane transporter activity (GO:0008324);; Cellular Component: chloroplast (GO:0009507);; Cellular Component: integral component of membrane (GO:0016021);; Biological Process: flavin-containing compound metabolic process (GO:0042726);; Molecular Function: FAD diphosphatase activity (GO:0047884);; Biological Process: cation transmembrane transport (GO:0098655);;	K14692|2.44132e-153|pper:PRUPE_ppa006837mg|K14692 solute carrier family 30 (zinc transporter), member 5/7 | (RefSeq) hypothetical protein	--	[L]	Replication, recombination and repair	Cation efflux family;; Nudix N-terminal;; NUDIX domain;; DnaJ domain	Nudix hydrolase 23, chloroplastic OS=Arabidopsis thaliana OX=3702 GN=NUDT23 PE=1 SV=2	F	Nucleotide transport and metabolism	Metal tolerance protein C2 [Morus notabilis]
gene_Pav_sc0001983.1_g030.1.mk	MSTRG.1025.3	0	0	0	30	221	9	0	0	0	0.724575	6.14998	0.251972	0.00124725	3.8616	up	[IQ]	Lipid transport and metabolism;; Secondary metabolites biosynthesis, transport and catabolism	Molecular Function: catalytic activity (GO:0003824);; Biological Process: metabolic process (GO:0008152);; Cellular Component: membrane (GO:0016020);;	--	--	[I]	Lipid transport and metabolism	AMP-binding enzyme	Probable acyl-activating enzyme 1, peroxisomal OS=Arabidopsis thaliana OX=3702 GN=AAE1 PE=2 SV=1	IQ	Lipid transport and metabolism;; Secondary metabolites biosynthesis, transport and catabolism	PREDICTED: probable acyl-activating enzyme 1, peroxisomal [Prunus mume]
gene_Pav_sc0001989.1_g070.1.br	MSTRG.1025.3	0	0	0	30	221	9	0	0	0	0.724575	6.14998	0.251972	0.00124725	3.8616	up	--	--	--	--	--	--	--	--	--	--	--	uncharacterized protein LOC110755794 [Prunus avium]
gene_Pav_sc0001998.1_g030.1.br	MSTRG.1025.3	0	0	0	30	221	9	0	0	0	0.724575	6.14998	0.251972	0.00124725	3.8616	up	--	--	--	--	--	--	--	--	Putative disease resistance protein At3g14460 OS=Arabidopsis thaliana OX=3702 GN=At3g14460 PE=3 SV=1	S	Function unknown	PREDICTED: putative disease resistance RPP13-like protein 1 [Pyrus x bretschneideri]
gene_Pav_sc0002004.1_g120.1.br	MSTRG.1025.3	0	0	0	30	221	9	0	0	0	0.724575	6.14998	0.251972	0.00124725	3.8616	up	--	--	--	--	--	--	--	--	--	--	--	uncharacterized protein LOC110770852 isoform X2 [Prunus avium]
gene_Pav_sc0002009.1_g190.1.mk	MSTRG.1025.3	0	0	0	30	221	9	0	0	0	0.724575	6.14998	0.251972	0.00124725	3.8616	up	--	--	Biological Process: signal transduction (GO:0007165);;	--	--	--	--	TIR domain;; TIR domain	TIR domain-containing protein OS=Arabidopsis thaliana OX=3702 GN=TIK PE=1 SV=1	S	Function unknown	disease resistance-like protein CSA1 [Prunus avium]
gene_Pav_sc0002106.1_g170.1.br	MSTRG.1025.3	0	0	0	30	221	9	0	0	0	0.724575	6.14998	0.251972	0.00124725	3.8616	up	--	--	--	--	--	[R]	General function prediction only	--	--	L	Replication, recombination and repair	uncharacterized protein LOC110746532 [Prunus avium]
gene_Pav_sc0002106.1_g210.1.br	MSTRG.1025.3	0	0	0	30	221	9	0	0	0	0.724575	6.14998	0.251972	0.00124725	3.8616	up	--	--	--	--	--	--	--	--	--	--	--	hypothetical protein PRUPE_7G034600 [Prunus persica]
gene_Pav_sc0002106.1_g460.1.mk	MSTRG.1025.3	0	0	0	30	221	9	0	0	0	0.724575	6.14998	0.251972	0.00124725	3.8616	up	--	--	Molecular Function: protein serine/threonine kinase activity (GO:0004674);; Molecular Function: ATP binding (GO:0005524);; Biological Process: protein phosphorylation (GO:0006468);; Cellular Component: integral component of membrane (GO:0016021);;	--	--	[T]	Signal transduction mechanisms	Carbohydrate-binding protein of the ER;; Di-glucose binding within endoplasmic reticulum	Receptor-like protein kinase ANXUR1 OS=Arabidopsis thaliana OX=3702 GN=ANX1 PE=2 SV=1	T	Signal transduction mechanisms	receptor-like protein kinase ANXUR1 [Prunus avium]
gene_Pav_sc0002108.1_g120.1.br	MSTRG.1025.3	0	0	0	30	221	9	0	0	0	0.724575	6.14998	0.251972	0.00124725	3.8616	up	--	--	--	K12896|2.0218e-06|pper:PRUPE_ppa009074mg|K12896 splicing factor, arginine/serine-rich 7 | (RefSeq) hypothetical protein	Spliceosome (ko03040)	--	--	--	--	--	--	serine/arginine repetitive matrix protein 2-like, partial [Prunus avium]
gene_Pav_sc0002120.1_g010.1.br	MSTRG.1025.3	0	0	0	30	221	9	0	0	0	0.724575	6.14998	0.251972	0.00124725	3.8616	up	--	--	--	--	--	--	--	--	--	--	--	uncharacterized protein LOC110747594 [Prunus avium]
gene_Pav_sc0002176.1_g050.1.mk	MSTRG.1025.3	0	0	0	30	221	9	0	0	0	0.724575	6.14998	0.251972	0.00124725	3.8616	up	--	--	--	--	--	--	--	--	--	--	--	hypothetical protein PRUPE_7G053800 [Prunus persica]
gene_Pav_sc0002208.1_g630.1.mk	MSTRG.1025.3	0	0	0	30	221	9	0	0	0	0.724575	6.14998	0.251972	0.00124725	3.8616	up	[I]	Lipid transport and metabolism	Molecular Function: methyltransferase activity (GO:0008168);; Biological Process: methylation (GO:0032259);;	K08241|1.57493e-158|pmum:103320875|K08241 jasmonate O-methyltransferase [EC:2.1.1.141] | (RefSeq) jasmonate O-methyltransferase-like	alpha-Linolenic acid metabolism (ko00592)	--	--	SAM dependent carboxyl methyltransferase	Jasmonate O-methyltransferase OS=Brassica rapa subsp. pekinensis OX=51351 GN=JMT PE=1 SV=1	S	Function unknown	jasmonate O-methyltransferase-like [Prunus avium]
gene_Pav_sc0002208.1_g800.1.mk	MSTRG.1025.3	0	0	0	30	221	9	0	0	0	0.724575	6.14998	0.251972	0.00124725	3.8616	up	--	--	Cellular Component: integral component of membrane (GO:0016021);; Biological Process: killing of cells of other organism (GO:0031640);; Biological Process: defense response to fungus (GO:0050832);;	--	--	--	--	Gamma-thionin family	Defensin-like protein 19 OS=Arabidopsis thaliana OX=3702 GN=PDF1.4 PE=3 SV=2	S	Function unknown	defensin-like protein 19 [Prunus avium]
gene_Pav_sc0002208.1_g900.1.mk	MSTRG.1025.3	0	0	0	30	221	9	0	0	0	0.724575	6.14998	0.251972	0.00124725	3.8616	up	[R]	General function prediction only	--	--	--	--	--	Bacterial transferase hexapeptide (six repeats)	Gamma carbonic anhydrase 1, mitochondrial OS=Arabidopsis thaliana OX=3702 GN=GAMMACA1 PE=1 SV=1	S	Function unknown	gamma carbonic anhydrase 1, mitochondrial [Prunus avium]
gene_Pav_sc0002228.1_g070.1.br	MSTRG.1025.3	0	0	0	30	221	9	0	0	0	0.724575	6.14998	0.251972	0.00124725	3.8616	up	--	--	--	--	--	--	--	--	--	--	--	uncharacterized protein LOC110771610 [Prunus avium]
gene_Pav_sc0002236.1_g140.1.br	MSTRG.1025.3	0	0	0	30	221	9	0	0	0	0.724575	6.14998	0.251972	0.00124725	3.8616	up	--	--	--	--	--	--	--	Domain of unknown function (DUF4216)	--	--	--	PREDICTED: uncharacterized protein LOC103503126 [Cucumis melo]
gene_Pav_sc0002236.1_g260.1.br	MSTRG.1025.3	0	0	0	30	221	9	0	0	0	0.724575	6.14998	0.251972	0.00124725	3.8616	up	--	--	--	--	--	--	--	--	--	--	--	hypothetical protein PRUPE_5G057200 [Prunus persica]
gene_Pav_sc0002280.1_g320.1.br	MSTRG.1025.3	0	0	0	30	221	9	0	0	0	0.724575	6.14998	0.251972	0.00124725	3.8616	up	--	--	--	--	--	--	--	--	--	--	--	uncharacterized protein LOC110747355 [Prunus avium]
gene_Pav_sc0002281.1_g020.1.br	MSTRG.1025.3	0	0	0	30	221	9	0	0	0	0.724575	6.14998	0.251972	0.00124725	3.8616	up	--	--	Cellular Component: integral component of membrane (GO:0016021);;	--	--	--	--	--	Receptor-like protein kinase FERONIA OS=Arabidopsis thaliana OX=3702 GN=FER PE=1 SV=1	--	--	receptor-like protein kinase FERONIA [Prunus avium]
gene_Pav_sc0002287.1_g090.1.br	MSTRG.1025.3	0	0	0	30	221	9	0	0	0	0.724575	6.14998	0.251972	0.00124725	3.8616	up	--	--	Cellular Component: integral component of membrane (GO:0016021);;	--	--	--	--	--	--	S	Function unknown	uncharacterized protein LOC110771894 [Prunus avium]
gene_Pav_sc0002309.1_g450.1.br	MSTRG.1025.3	0	0	0	30	221	9	0	0	0	0.724575	6.14998	0.251972	0.00124725	3.8616	up	--	--	--	--	--	--	--	--	--	--	--	uncharacterized protein LOC109946406 [Prunus persica]
gene_Pav_sc0002318.1_g330.1.mk	MSTRG.1025.3	0	0	0	30	221	9	0	0	0	0.724575	6.14998	0.251972	0.00124725	3.8616	up	[G]	Carbohydrate transport and metabolism	Molecular Function: mannan endo-1,4-beta-mannosidase activity (GO:0016985);; Biological Process: mannan catabolic process (GO:0046355);;	K19355|0|pmum:103342830|K19355 mannan endo-1,4-beta-mannosidase [EC:3.2.1.78] | (RefSeq) mannan endo-1,4-beta-mannosidase 6	Fructose and mannose metabolism (ko00051)	--	--	Cellulase (glycosyl hydrolase family 5)	Mannan endo-1,4-beta-mannosidase 6 OS=Arabidopsis thaliana OX=3702 GN=MAN6 PE=2 SV=1	G	Carbohydrate transport and metabolism	mannan endo-1,4-beta-mannosidase 6 [Prunus avium]
gene_Pav_sc0002361.1_g030.1.br	MSTRG.1025.3	0	0	0	30	221	9	0	0	0	0.724575	6.14998	0.251972	0.00124725	3.8616	up	--	--	--	K15115|6.34893e-14|pper:PRUPE_ppa026269mg|K15115 solute carrier family 25 (mitochondrial folate transporter), member 32 | (RefSeq) hypothetical protein	--	[C]	Energy production and conversion	--	Folate transporter 1, chloroplastic OS=Arabidopsis thaliana OX=3702 GN=FOLT1 PE=2 SV=1	S	Function unknown	hypothetical protein PRUPE_7G162200 [Prunus persica]
gene_Pav_sc0002441.1_g090.1.br	MSTRG.1025.3	0	0	0	30	221	9	0	0	0	0.724575	6.14998	0.251972	0.00124725	3.8616	up	--	--	--	--	--	--	--	Plant mobile domain	--	S	Function unknown	PREDICTED: uncharacterized protein LOC103322714 [Prunus mume]
gene_Pav_sc0002465.1_g040.1.mk	MSTRG.1025.3	0	0	0	30	221	9	0	0	0	0.724575	6.14998	0.251972	0.00124725	3.8616	up	--	--	--	--	--	--	--	--	--	--	--	PREDICTED: uncharacterized protein LOC103331564 [Prunus mume]
gene_Pav_sc0002479.1_g080.1.br	MSTRG.1025.3	0	0	0	30	221	9	0	0	0	0.724575	6.14998	0.251972	0.00124725	3.8616	up	--	--	--	--	--	--	--	Transferase family	BAHD acyltransferase At5g47980 OS=Arabidopsis thaliana OX=3702 GN=BAHD1 PE=2 SV=1	S	Function unknown	PREDICTED: BAHD acyltransferase At5g47980-like [Prunus mume]
gene_Pav_sc0002496.1_g020.1.br	MSTRG.1025.3	0	0	0	30	221	9	0	0	0	0.724575	6.14998	0.251972	0.00124725	3.8616	up	--	--	--	--	--	[R]	General function prediction only	PPR repeat family;; PPR repeat;; Pentatricopeptide repeat domain;; PPR repeat	Pentatricopeptide repeat-containing protein At5g02860 OS=Arabidopsis thaliana OX=3702 GN=At5g02860 PE=2 SV=1	S	Function unknown	PREDICTED: pentatricopeptide repeat-containing protein At5g02860 [Prunus mume]
gene_Pav_sc0002501.1_g160.1.mk	MSTRG.1025.3	0	0	0	30	221	9	0	0	0	0.724575	6.14998	0.251972	0.00124725	3.8616	up	--	--	Molecular Function: monooxygenase activity (GO:0004497);; Molecular Function: iron ion binding (GO:0005506);; Cellular Component: integral component of membrane (GO:0016021);; Molecular Function: oxidoreductase activity, acting on paired donors, with incorporation or reduction of molecular oxygen (GO:0016705);; Molecular Function: heme binding (GO:0020037);; Biological Process: oxidation-reductio…	--	--	[Q]	Secondary metabolites biosynthesis, transport and catabolism	Cytochrome P450	Cytochrome P450 93A3 OS=Glycine max OX=3847 GN=CYP93A3 PE=2 SV=1	Q	Secondary metabolites biosynthesis, transport and catabolism	flavonoid 3&apos;-monooxygenase-like [Prunus avium]
gene_Pav_sc0002514.1_g250.1.br	MSTRG.1025.3	0	0	0	30	221	9	0	0	0	0.724575	6.14998	0.251972	0.00124725	3.8616	up	--	--	--	--	--	--	--	--	--	--	--	uncharacterized protein LOC110759283 [Prunus avium]
gene_Pav_sc0002589.1_g030.1.mk	MSTRG.1025.3	0	0	0	30	221	9	0	0	0	0.724575	6.14998	0.251972	0.00124725	3.8616	up	--	--	--	--	--	--	--	Plant protein of unknown function (DUF868)	--	S	Function unknown	uncharacterized protein LOC110772911 [Prunus avium]
gene_Pav_sc0002597.1_g090.1.br	MSTRG.1025.3	0	0	0	30	221	9	0	0	0	0.724575	6.14998	0.251972	0.00124725	3.8616	up	--	--	Molecular Function: hydrolase activity, acting on ester bonds (GO:0016788);;	--	--	--	--	Plant transposon protein	--	--	--	PREDICTED: uncharacterized protein LOC103329202 [Prunus mume]
gene_Pav_sc0002598.1_g110.1.br	MSTRG.1025.3	0	0	0	30	221	9	0	0	0	0.724575	6.14998	0.251972	0.00124725	3.8616	up	--	--	--	--	--	--	--	--	--	--	--	eukaryotic translation initiation factor 5B-like [Prunus avium]
gene_Pav_sc0002648.1_g270.1.br	MSTRG.1025.3	0	0	0	30	221	9	0	0	0	0.724575	6.14998	0.251972	0.00124725	3.8616	up	--	--	--	--	--	--	--	Transposase family tnp2	--	--	--	hypothetical protein PRUPE_5G033400 [Prunus persica]
gene_Pav_sc0002659.1_g080.1.br	MSTRG.1025.3	0	0	0	30	221	9	0	0	0	0.724575	6.14998	0.251972	0.00124725	3.8616	up	--	--	--	--	--	--	--	ABA/WDS induced protein	--	--	--	glycine-rich cell wall structural protein 2-like [Prunus avium]
gene_Pav_sc0002690.1_g220.1.br	MSTRG.1025.3	0	0	0	30	221	9	0	0	0	0.724575	6.14998	0.251972	0.00124725	3.8616	up	--	--	--	--	--	--	--	--	--	--	--	uncharacterized protein LOC110758542 [Prunus avium]
gene_Pav_sc0002727.1_g160.1.br	MSTRG.1025.3	0	0	0	30	221	9	0	0	0	0.724575	6.14998	0.251972	0.00124725	3.8616	up	--	--	--	--	--	--	--	--	--	--	--	uncharacterized protein LOC110751539 [Prunus avium]
gene_Pav_sc0002741.1_g020.1.br	MSTRG.1025.3	0	0	0	30	221	9	0	0	0	0.724575	6.14998	0.251972	0.00124725	3.8616	up	--	--	--	--	--	--	--	--	--	--	--	skeletal aspartic acid-rich protein 1-like [Prunus avium]
gene_Pav_sc0002772.1_g180.1.br	MSTRG.1025.3	0	0	0	30	221	9	0	0	0	0.724575	6.14998	0.251972	0.00124725	3.8616	up	--	--	--	--	--	--	--	--	--	S	Function unknown	hypothetical protein Malapachy_1099 [Malassezia pachydermatis]
gene_Pav_sc0002828.1_g740.1.mk	MSTRG.1025.3	0	0	0	30	221	9	0	0	0	0.724575	6.14998	0.251972	0.00124725	3.8616	up	[G]	Carbohydrate transport and metabolism	Molecular Function: magnesium ion binding (GO:0000287);; Cellular Component: cytosol (GO:0005829);; Cellular Component: chloroplast stroma (GO:0009570);; Biological Process: dephosphorylation (GO:0016311);; Molecular Function: lyase activity (GO:0016829);; Biological Process: L-methionine salvage from methylthioadenosine (GO:0019509);; Molecular Function: acireductone synthase activity (GO:004387…	K16054|0|pper:PRUPE_ppa004202mg|K16054 methylthioribulose 1-phosphate dehydratase / enolase-phosphatase E1 [EC:4.2.1.109 3.1.3.77] | (RefSeq) hypothetical protein	Cysteine and methionine metabolism (ko00270)	[E]	Amino acid transport and metabolism	Class II Aldolase and Adducin N-terminal domain	Probable bifunctional methylthioribulose-1-phosphate dehydratase/enolase-phosphatase E1 1 OS=Vitis vinifera OX=29760 GN=VIT_19s0014g02480 PE=3 SV=2	C	Energy production and conversion	probable bifunctional methylthioribulose-1-phosphate dehydratase/enolase-phosphatase E1 1 isoform X1 [Prunus avium]
gene_Pav_sc0002862.1_g420.1.br	MSTRG.1025.3	0	0	0	30	221	9	0	0	0	0.724575	6.14998	0.251972	0.00124725	3.8616	up	--	--	--	--	--	--	--	--	--	--	--	hypothetical protein PRUPE_5G083100 [Prunus persica]
gene_Pav_sc0002878.1_g110.1.br	MSTRG.1025.3	0	0	0	30	221	9	0	0	0	0.724575	6.14998	0.251972	0.00124725	3.8616	up	--	--	--	--	--	--	--	--	--	--	--	uncharacterized protein LOC110756195 [Prunus avium]
gene_Pav_sc0002882.1_g030.1.br	MSTRG.1025.3	0	0	0	30	221	9	0	0	0	0.724575	6.14998	0.251972	0.00124725	3.8616	up	--	--	--	--	--	--	--	Plant mobile domain	--	S	Function unknown	uncharacterized protein LOC110772988 [Prunus avium]
gene_Pav_sc0002893.1_g010.1.mk	MSTRG.1025.3	0	0	0	30	221	9	0	0	0	0.724575	6.14998	0.251972	0.00124725	3.8616	up	[G]	Carbohydrate transport and metabolism	Biological Process: metabolic process (GO:0008152);; Molecular Function: hydrolase activity, acting on glycosyl bonds (GO:0016798);;	--	--	--	--	Glycosyl hydrolases family 28	Probable polygalacturonase At3g15720 OS=Arabidopsis thaliana OX=3702 GN=At3g15720 PE=1 SV=1	M	Cell wall/membrane/envelope biogenesis	PREDICTED: polygalacturonase-like [Prunus mume]
gene_Pav_sc0002935.1_g050.1.br	MSTRG.1025.3	0	0	0	30	221	9	0	0	0	0.724575	6.14998	0.251972	0.00124725	3.8616	up	--	--	--	--	--	--	--	--	--	--	--	hypothetical protein [Prunus persica]
gene_Pav_sc0002935.1_g080.1.br	MSTRG.1025.3	0	0	0	30	221	9	0	0	0	0.724575	6.14998	0.251972	0.00124725	3.8616	up	--	--	--	--	--	--	--	Plant transposase (Ptta/En/Spm family)	--	S	Function unknown	PREDICTED: uncharacterized protein LOC107882007 [Prunus mume]
gene_Pav_sc0002974.1_g090.1.br	MSTRG.1025.3	0	0	0	30	221	9	0	0	0	0.724575	6.14998	0.251972	0.00124725	3.8616	up	--	--	Molecular Function: DNA binding (GO:0003677);; Molecular Function: protein dimerization activity (GO:0046983);;	--	--	[L]	Replication, recombination and repair	hAT family C-terminal dimerisation region	Putative AC transposase OS=Zea mays OX=4577 PE=2 SV=2	S	Function unknown	hypothetical protein F511_46109 [Dorcoceras hygrometricum]
gene_Pav_sc0002984.1_g080.1.br	MSTRG.1025.3	0	0	0	30	221	9	0	0	0	0.724575	6.14998	0.251972	0.00124725	3.8616	up	--	--	--	--	--	--	--	--	--	S	Function unknown	uncharacterized protein LOC110773713 [Prunus avium]
gene_Pav_sc0003015.1_g070.1.br	MSTRG.1025.3	0	0	0	30	221	9	0	0	0	0.724575	6.14998	0.251972	0.00124725	3.8616	up	--	--	--	--	--	--	--	--	--	--	--	uncharacterized protein LOC110766246 [Prunus avium]
gene_Pav_sc0003038.1_g030.1.br	MSTRG.1025.3	0	0	0	30	221	9	0	0	0	0.724575	6.14998	0.251972	0.00124725	3.8616	up	--	--	--	--	--	--	--	Wall-associated receptor kinase galacturonan-binding	--	T	Signal transduction mechanisms	uncharacterized protein LOC110773817 [Prunus avium]
gene_Pav_sc0003058.1_g010.1.br	MSTRG.1025.3	0	0	0	30	221	9	0	0	0	0.724575	6.14998	0.251972	0.00124725	3.8616	up	--	--	--	--	--	--	--	--	--	--	--	uncharacterized protein LOC110763842 [Prunus avium]
gene_Pav_sc0003086.1_g020.1.br	MSTRG.1025.3	0	0	0	30	221	9	0	0	0	0.724575	6.14998	0.251972	0.00124725	3.8616	up	[R]	General function prediction only	Molecular Function: phospholipase activity (GO:0004620);; Cellular Component: cytoplasm (GO:0005737);; Biological Process: lipid metabolic process (GO:0006629);; Cellular Component: membrane (GO:0016020);; Molecular Function: acylglycerol lipase activity (GO:0047372);;	--	--	[I]	Lipid transport and metabolism	Patatin-like phospholipase	Patatin-like protein 2 OS=Arabidopsis thaliana OX=3702 GN=PLP2 PE=1 SV=1	S	Function unknown	patatin-like protein 2 [Prunus avium]
gene_Pav_sc0003098.1_g210.1.br	MSTRG.1025.3	0	0	0	30	221	9	0	0	0	0.724575	6.14998	0.251972	0.00124725	3.8616	up	--	--	--	--	--	--	--	--	Phylloplanin OS=Nicotiana tabacum OX=4097 PE=1 SV=1	S	Function unknown	phylloplanin-like [Prunus avium]
gene_Pav_sc0003098.1_g300.1.br	MSTRG.1025.3	0	0	0	30	221	9	0	0	0	0.724575	6.14998	0.251972	0.00124725	3.8616	up	[K]	Transcription	--	--	--	--	--	NB-ARC domain;; Leucine rich repeat;; Leucine Rich repeats (2 copies)	Disease resistance-like protein DSC1 OS=Arabidopsis thaliana OX=3702 GN=DSC1 PE=1 SV=1	S	Function unknown	PREDICTED: TMV resistance protein N-like [Prunus mume]
gene_Pav_sc0003098.1_g390.1.br	MSTRG.1025.3	0	0	0	30	221	9	0	0	0	0.724575	6.14998	0.251972	0.00124725	3.8616	up	[K]	Transcription	--	--	--	--	--	TIR domain;; NB-ARC domain;; Leucine Rich repeats (2 copies);; Leucine rich repeat;; TIR domain	Disease resistance-like protein DSC1 OS=Arabidopsis thaliana OX=3702 GN=DSC1 PE=1 SV=1	S	Function unknown	protein SUPPRESSOR OF npr1-1, CONSTITUTIVE 1-like [Prunus avium]
gene_Pav_sc0003112.1_g020.1.br	MSTRG.1025.3	0	0	0	30	221	9	0	0	0	0.724575	6.14998	0.251972	0.00124725	3.8616	up	--	--	--	--	--	--	--	--	--	--	--	PREDICTED: uncharacterized protein LOC103332085 [Prunus mume]
gene_Pav_sc0003135.1_g990.1.br	MSTRG.1025.3	0	0	0	30	221	9	0	0	0	0.724575	6.14998	0.251972	0.00124725	3.8616	up	--	--	--	--	--	--	--	--	--	--	--	uncharacterized protein LOC110774078 isoform X1 [Prunus avium]
gene_Pav_sc0003140.1_g040.1.br	MSTRG.1025.3	0	0	0	30	221	9	0	0	0	0.724575	6.14998	0.251972	0.00124725	3.8616	up	--	--	Biological Process: transport (GO:0006810);; Cellular Component: membrane (GO:0016020);;	K05387|1.97737e-38|spen:107023367|K05387 glutamate receptor, ionotropic, plant | (RefSeq) glutamate receptor 2.8-like	--	[PET]	Inorganic ion transport and metabolism;; Amino acid transport and metabolism;; Signal transduction mechanisms	Bacterial extracellular solute-binding proteins, family 3	Glutamate receptor 2.8 OS=Arabidopsis thaliana OX=3702 GN=GLR2.8 PE=2 SV=2	P	Inorganic ion transport and metabolism	hypothetical protein POPTR_018G096300v3 [Populus trichocarpa]
gene_Pav_sc0003189.1_g130.1.mk	MSTRG.1025.3	0	0	0	30	221	9	0	0	0	0.724575	6.14998	0.251972	0.00124725	3.8616	up	--	--	Biological Process: metabolic process (GO:0008152);; Molecular Function: transferase activity, transferring hexosyl groups (GO:0016758);;	--	--	--	--	--	UDP-glucose:2-hydroxyflavanone C-glucosyltransferase OS=Oryza sativa subsp. japonica OX=39947 GN=CGT PE=3 SV=1	S	Function unknown	UDP-glycosyltransferase 708C1-like [Prunus avium]
gene_Pav_sc0003267.1_g140.1.br	MSTRG.1025.3	0	0	0	30	221	9	0	0	0	0.724575	6.14998	0.251972	0.00124725	3.8616	up	--	--	--	--	--	--	--	--	--	--	--	uncharacterized protein CG45076-like [Prunus avium]
gene_Pav_sc0003316.1_g020.1.mk	MSTRG.1025.3	0	0	0	30	221	9	0	0	0	0.724575	6.14998	0.251972	0.00124725	3.8616	up	--	--	Molecular Function: translation initiation factor activity (GO:0003743);; Biological Process: translational initiation (GO:0006413);;	K15027|5.09554e-176|pper:PRUPE_ppa003013mg|K15027 translation initiation factor 2D | (RefSeq) hypothetical protein	--	[J]	Translation, ribosomal structure and biogenesis	Translation initiation factor SUI1	--	J	Translation, ribosomal structure and biogenesis	eukaryotic translation initiation factor 2D-like [Prunus avium]
gene_Pav_sc0003445.1_g010.1.br	MSTRG.1025.3	0	0	0	30	221	9	0	0	0	0.724575	6.14998	0.251972	0.00124725	3.8616	up	--	--	--	--	--	--	--	--	--	--	--	uncharacterized protein LOC110747310, partial [Prunus avium]
gene_Pav_sc0003445.1_g020.1.br	MSTRG.1025.3	0	0	0	30	221	9	0	0	0	0.724575	6.14998	0.251972	0.00124725	3.8616	up	--	--	--	--	--	--	--	--	--	--	--	uncharacterized protein LOC110747355 [Prunus avium]
gene_Pav_sc0003465.1_g270.1.br	MSTRG.1025.3	0	0	0	30	221	9	0	0	0	0.724575	6.14998	0.251972	0.00124725	3.8616	up	--	--	--	--	--	--	--	FAR1 DNA-binding domain	Protein FAR1-RELATED SEQUENCE 5 OS=Arabidopsis thaliana OX=3702 GN=FRS5 PE=1 SV=1	S	Function unknown	protein FAR1-RELATED SEQUENCE 5-like, partial [Prunus avium]
gene_Pav_sc0003562.1_g510.1.br	MSTRG.1025.3	0	0	0	30	221	9	0	0	0	0.724575	6.14998	0.251972	0.00124725	3.8616	up	--	--	--	--	--	--	--	--	--	--	--	uncharacterized protein CG45076-like [Prunus avium]
gene_Pav_sc0003569.1_g150.1.br	MSTRG.1025.3	0	0	0	30	221	9	0	0	0	0.724575	6.14998	0.251972	0.00124725	3.8616	up	--	--	--	--	--	--	--	--	--	--	--	receptor-like protein 12, partial [Prunus avium]
gene_Pav_sc0003570.1_g050.1.mk	MSTRG.1025.3	0	0	0	30	221	9	0	0	0	0.724575	6.14998	0.251972	0.00124725	3.8616	up	--	--	Molecular Function: DNA binding (GO:0003677);; Cellular Component: nucleus (GO:0005634);; Biological Process: polar nucleus fusion (GO:0010197);; Molecular Function: protein dimerization activity (GO:0046983);;	--	--	--	--	Helix-loop-helix DNA-binding domain	Transcription factor IND OS=Arabidopsis thaliana OX=3702 GN=IND PE=1 SV=3	K	Transcription	putative transcription factor bHLH086 [Prunus avium]
gene_Pav_sc0003584.1_g050.1.br	MSTRG.1025.3	0	0	0	30	221	9	0	0	0	0.724575	6.14998	0.251972	0.00124725	3.8616	up	--	--	--	--	--	--	--	--	--	--	--	PREDICTED: uncharacterized PE-PGRS family protein PE_PGRS46-like [Prunus mume]
gene_Pav_sc0003682.1_g160.1.mk	MSTRG.1025.3	0	0	0	30	221	9	0	0	0	0.724575	6.14998	0.251972	0.00124725	3.8616	up	--	--	--	--	--	--	--	--	GDSL esterase/lipase At5g08460 OS=Arabidopsis thaliana OX=3702 GN=At5g08460 PE=2 SV=1	S	Function unknown	PREDICTED: GDSL esterase/lipase At4g16230-like [Prunus mume]
gene_Pav_sc0003693.1_g020.1.br	MSTRG.1025.3	0	0	0	30	221	9	0	0	0	0.724575	6.14998	0.251972	0.00124725	3.8616	up	--	--	--	--	--	--	--	Protein of unknown function (DUF295)	Putative F-box protein At4g22170 OS=Arabidopsis thaliana OX=3702 GN=At4g22170 PE=4 SV=2	S	Function unknown	F-box protein At2g26160-like [Prunus avium]
gene_Pav_sc0003699.1_g010.1.mk	MSTRG.1025.3	0	0	0	30	221	9	0	0	0	0.724575	6.14998	0.251972	0.00124725	3.8616	up	--	--	Molecular Function: protein kinase activity (GO:0004672);; Molecular Function: ATP binding (GO:0005524);; Biological Process: protein phosphorylation (GO:0006468);; Cellular Component: integral component of membrane (GO:0016021);;	--	--	--	--	Protein tyrosine kinase	Inactive LRR receptor-like serine/threonine-protein kinase BIR2 OS=Arabidopsis thaliana OX=3702 GN=BIR2 PE=1 SV=1	T	Signal transduction mechanisms	inactive LRR receptor-like serine/threonine-protein kinase BIR2 [Prunus avium]
gene_Pav_sc0003756.1_g070.1.mk	MSTRG.1025.3	0	0	0	30	221	9	0	0	0	0.724575	6.14998	0.251972	0.00124725	3.8616	up	--	--	Cellular Component: integral component of membrane (GO:0016021);;	--	--	--	--	Late embryogenesis abundant protein	--	S	Function unknown	uncharacterized protein LOC110744380 isoform X1 [Prunus avium]
gene_Pav_sc0003846.1_g170.1.br	MSTRG.1025.3	0	0	0	30	221	9	0	0	0	0.724575	6.14998	0.251972	0.00124725	3.8616	up	--	--	--	--	--	--	--	--	--	--	--	uncharacterized protein LOC110751173 [Prunus avium]
gene_Pav_sc0003853.1_g040.1.br	MSTRG.1025.3	0	0	0	30	221	9	0	0	0	0.724575	6.14998	0.251972	0.00124725	3.8616	up	--	--	Molecular Function: DNA binding (GO:0003677);; Biological Process: cell differentiation (GO:0030154);; Biological Process: anatomical structure development (GO:0048856);; Biological Process: regulation of cellular process (GO:0050794);;	K09338|0|pper:PRUPE_ppa019198mg|K09338 homeobox-leucine zipper protein | (RefSeq) hypothetical protein	--	--	--	START domain	Homeobox-leucine zipper protein HDG2 OS=Arabidopsis thaliana OX=3702 GN=HDG2 PE=1 SV=1	K	Transcription	LOW QUALITY PROTEIN: homeobox-leucine zipper protein ROC2-like [Prunus avium]
gene_Pav_sc0003891.1_g010.1.br	MSTRG.1025.3	0	0	0	30	221	9	0	0	0	0.724575	6.14998	0.251972	0.00124725	3.8616	up	--	--	--	--	--	--	--	Plant mobile domain	--	S	Function unknown	uncharacterized protein LOC110749533 [Prunus avium]
gene_Pav_sc0003942.1_g010.1.br	MSTRG.1025.3	0	0	0	30	221	9	0	0	0	0.724575	6.14998	0.251972	0.00124725	3.8616	up	[K]	Transcription	Molecular Function: ATP binding (GO:0005524);; Biological Process: defense response (GO:0006952);; Molecular Function: ADP binding (GO:0043531);;	--	--	[T]	Signal transduction mechanisms	NB-ARC domain;; Leucine Rich repeats (2 copies)	Putative disease resistance protein At1g58400 OS=Arabidopsis thaliana OX=3702 GN=At1g58400 PE=3 SV=1	S	Function unknown	putative disease resistance protein At1g50180, partial [Prunus avium]
gene_Pav_sc0003983.1_g030.1.br	MSTRG.1025.3	0	0	0	30	221	9	0	0	0	0.724575	6.14998	0.251972	0.00124725	3.8616	up	--	--	--	--	--	--	--	D-mannose binding lectin	G-type lectin S-receptor-like serine/threonine-protein kinase LECRK1 OS=Oryza sativa subsp. japonica OX=39947 GN=LECRK1 PE=2 SV=1	U	Intracellular trafficking, secretion, and vesicular transport	G-type lectin S-receptor-like serine/threonine-protein kinase B120 isoform X2 [Prunus persica]
gene_Pav_sc0004009.1_g010.1.br	MSTRG.1025.3	0	0	0	30	221	9	0	0	0	0.724575	6.14998	0.251972	0.00124725	3.8616	up	--	--	--	--	--	--	--	--	--	--	--	uncharacterized protein LOC109946288 [Prunus persica]
gene_Pav_sc0004023.1_g040.1.mk	MSTRG.1025.3	0	0	0	30	221	9	0	0	0	0.724575	6.14998	0.251972	0.00124725	3.8616	up	--		--	--	--	--	--	Protein kinase domain;; Protein tyrosine kinase;; Ion transport protein	Wall-associated receptor kinase 5 OS=Arabidopsis thaliana OX=3702 GN=WAK5 PE=2 SV=1	T	Signal transduction mechanisms	cyclic nucleotide-gated ion channel 1-like [Prunus avium]
gene_Pav_sc0004162.1_g010.1.br	MSTRG.1025.3	0	0	0	30	221	9	0	0	0	0.724575	6.14998	0.251972	0.00124725	3.8616	up	--	--	--	--	--	--	--	--	--	--	--	protein ALWAYS EARLY 3-like [Prunus avium]
gene_Pav_sc0004175.1_g100.1.br	MSTRG.1025.3	0	0	0	30	221	9	0	0	0	0.724575	6.14998	0.251972	0.00124725	3.8616	up	--	--	--	--	--	--	--	--	--	--	--	uncharacterized protein LOC109946288 [Prunus persica]
gene_Pav_sc0004188.1_g050.1.mk	MSTRG.1025.3	0	0	0	30	221	9	0	0	0	0.724575	6.14998	0.251972	0.00124725	3.8616	up	--	--	--	--	--	--	--	PPR repeat family;; PPR repeat;; PPR repeat;; Pentatricopeptide repeat domain;; Pentacotripeptide-repeat region of PRORP;; Wall-associated receptor kinase galacturonan-binding;; Wall-associated receptor kinase C-terminal	Pentatricopeptide repeat-containing protein At1g69290 OS=Arabidopsis thaliana OX=3702 GN=At1g69290 PE=2 SV=1	S	Function unknown	pentatricopeptide repeat-containing protein At1g69290 [Prunus avium]
gene_Pav_sc0004372.1_g010.1.br	MSTRG.1025.3	0	0	0	30	221	9	0	0	0	0.724575	6.14998	0.251972	0.00124725	3.8616	up	--	--	--	--	--	--	--	Plant protein of unknown function	--	S	Function unknown	UPF0481 protein At3g47200-like [Prunus avium]
gene_Pav_sc0004456.1_g160.1.mk	MSTRG.1025.3	0	0	0	30	221	9	0	0	0	0.724575	6.14998	0.251972	0.00124725	3.8616	up	--	--	Molecular Function: DNA binding (GO:0003677);;	K09422|1.00048e-77|pmum:103318740|K09422 myb proto-oncogene protein, plant | (RefSeq) transcription factor MYB90-like	--	--	--	--	--	--	--	transcription factor WER-like [Prunus avium]
gene_Pav_sc0004475.1_g120.1.br	MSTRG.1025.3	0	0	0	30	221	9	0	0	0	0.724575	6.14998	0.251972	0.00124725	3.8616	up	--	--	--	--	--	[R]	General function prediction only	Reverse transcriptase-like	Putative ribonuclease H protein At1g65750 OS=Arabidopsis thaliana OX=3702 GN=At1g65750 PE=3 SV=1	S	Function unknown	hypothetical protein PRUPE_1G446500 [Prunus persica]
gene_Pav_sc0004655.1_g020.1.br	MSTRG.1025.3	0	0	0	30	221	9	0	0	0	0.724575	6.14998	0.251972	0.00124725	3.8616	up	--	--	Biological Process: response to auxin (GO:0009733);;	K14488|5.01799e-57|pper:PRUPE_ppa013844mg|K14488 SAUR family protein | (RefSeq) hypothetical protein	Plant hormone signal transduction (ko04075)	--	--	Auxin responsive protein	Indole-3-acetic acid-induced protein ARG7 OS=Vigna radiata var. radiata OX=3916 GN=ARG7 PE=2 SV=1	S	Function unknown	auxin-induced protein 15A-like [Prunus avium]
gene_Pav_sc0004827.1_g070.1.mk	MSTRG.1025.3	0	0	0	30	221	9	0	0	0	0.724575	6.14998	0.251972	0.00124725	3.8616	up	--	--	Biological Process: regulation of systemic acquired resistance (GO:0010112);;	--	--	--	--	--	--	--	--	protein NIM1-INTERACTING 1 [Prunus avium]
gene_Pav_sc0004851.1_g030.1.mk	MSTRG.1025.3	0	0	0	30	221	9	0	0	0	0.724575	6.14998	0.251972	0.00124725	3.8616	up	--	--	--	--	--	--	--	Heavy-metal-associated domain	--	--	--	uncharacterized protein LOC110745290 [Prunus avium]
gene_Pav_sc0004894.1_g060.1.br	MSTRG.1025.3	0	0	0	30	221	9	0	0	0	0.724575	6.14998	0.251972	0.00124725	3.8616	up	[K]	Transcription	--	--	--	--	--	Leucine rich repeat;; Leucine Rich repeats (2 copies);; Leucine Rich Repeat	Pollen-specific leucine-rich repeat extensin-like protein 3 OS=Arabidopsis thaliana OX=3702 GN=PEX3 PE=2 SV=1	S	Function unknown	pollen-specific leucine-rich repeat extensin-like protein 3, partial [Prunus avium]
gene_Pav_sc0005207.1_g010.1.br	MSTRG.1025.3	0	0	0	30	221	9	0	0	0	0.724575	6.14998	0.251972	0.00124725	3.8616	up	--	--	--	--	--	--	--	--	--	--	--	hypothetical protein PRUPE_5G057200 [Prunus persica]
gene_Pav_sc0005273.1_g020.1.br	MSTRG.1025.3	0	0	0	30	221	9	0	0	0	0.724575	6.14998	0.251972	0.00124725	3.8616	up	--	--	--	--	--	--	--	--	--	--	--	PREDICTED: uncharacterized protein LOC107880389 [Prunus mume]
gene_Pav_sc0005342.1_g020.1.br	MSTRG.1025.3	0	0	0	30	221	9	0	0	0	0.724575	6.14998	0.251972	0.00124725	3.8616	up	--	--	--	--	--	--	--	--	--	--	--	uncharacterized protein LOC110747355 [Prunus avium]
gene_Pav_sc0005443.1_g010.1.br	MSTRG.1025.3	0	0	0	30	221	9	0	0	0	0.724575	6.14998	0.251972	0.00124725	3.8616	up	--	--	--	--	--	--	--	Domain of unknown function (DUF1985)	--	O	Posttranslational modification, protein turnover, chaperones	uncharacterized protein LOC109948957 [Prunus persica]
gene_Pav_sc0005509.1_g020.1.mk	MSTRG.1025.3	0	0	0	30	221	9	0	0	0	0.724575	6.14998	0.251972	0.00124725	3.8616	up	[R]	General function prediction only	Molecular Function: DNA binding (GO:0003677);; Molecular Function: transcription factor activity, sequence-specific DNA binding (GO:0003700);; Molecular Function: 3-oxoacyl-[acyl-carrier-protein] reductase (NADPH) activity (GO:0004316);; Cellular Component: nucleus (GO:0005634);; Biological Process: regulation of transcription, DNA-templated (GO:0006355);; Biological Process: multicellular organi…	--	--	[Q]	Secondary metabolites biosynthesis, transport and catabolism	short chain dehydrogenase;; Enoyl-(Acyl carrier protein) reductase;; KR domain	Secoisolariciresinol dehydrogenase (Fragment) OS=Forsythia intermedia OX=55183 PE=1 SV=1	S	Function unknown	uncharacterized protein LOC110745614 [Prunus avium]
gene_Pav_sc0005787.1_g130.1.br	MSTRG.1025.3	0	0	0	30	221	9	0	0	0	0.724575	6.14998	0.251972	0.00124725	3.8616	up	--	--	--	--	--	--	--	Plant mobile domain	--	S	Function unknown	uncharacterized protein LOC18793452 [Prunus persica]
gene_Pav_sc0006064.1_g090.1.br	MSTRG.1025.3	0	0	0	30	221	9	0	0	0	0.724575	6.14998	0.251972	0.00124725	3.8616	up	[J]	Translation, ribosomal structure and biogenesis	Cellular Component: cytosol (GO:0005829);;	K01409|1.18608e-51|pper:PRUPE_ppa007957mg|K01409 N6-L-threonylcarbamoyladenine synthase [EC:2.3.1.234] | (RefSeq) hypothetical protein	--	[O]	Posttranslational modification, protein turnover, chaperones	Glycoprotease family	--	O	Posttranslational modification, protein turnover, chaperones	probable tRNA N6-adenosine threonylcarbamoyltransferase, partial [Morus notabilis]
gene_Pav_sc0006118.1_g030.1.br	MSTRG.1025.3	0	0	0	30	221	9	0	0	0	0.724575	6.14998	0.251972	0.00124725	3.8616	up	[K]	Transcription	--	--	--	--	--	Leucine rich repeat;; Leucine Rich repeats (2 copies);; Protein kinase domain;; Protein tyrosine kinase;; Leucine Rich Repeat;; Leucine rich repeat N-terminal domain	Probable leucine-rich repeat receptor-like protein kinase At1g35710 OS=Arabidopsis thaliana OX=3702 GN=At1g35710 PE=2 SV=1	S	Function unknown	probable leucine-rich repeat receptor-like protein kinase At1g35710 [Prunus avium]
gene_Pav_sc0006153.1_g010.1.br	MSTRG.1025.3	0	0	0	30	221	9	0	0	0	0.724575	6.14998	0.251972	0.00124725	3.8616	up	--	--	--	--	--	--	--	--	--	--	--	PREDICTED: LEAF RUST 10 DISEASE-RESISTANCE LOCUS RECEPTOR-LIKE PROTEIN KINASE-like 2.5 [Prunus mume]
gene_Pav_sc0006195.1_g160.1.br	MSTRG.1025.3	0	0	0	30	221	9	0	0	0	0.724575	6.14998	0.251972	0.00124725	3.8616	up	--	--	--	--	--	--	--	--	--	--	--	uncharacterized protein LOC110747310, partial [Prunus avium]
gene_Pav_sc0006272.1_g050.1.br	MSTRG.1025.3	0	0	0	30	221	9	0	0	0	0.724575	6.14998	0.251972	0.00124725	3.8616	up	--	--	--	K13457|9.19676e-86|pper:PRUPE_ppa024016mg|K13457 disease resistance protein RPM1 | (RefSeq) hypothetical protein	Plant-pathogen interaction (ko04626)	--	--	--	--	S	Function unknown	disease resistance protein RPM1 [Prunus persica]
gene_Pav_sc0006375.1_g010.1.br	MSTRG.1025.3	0	0	0	30	221	9	0	0	0	0.724575	6.14998	0.251972	0.00124725	3.8616	up	--	--	--	--	--	--	--	--	--	--	--	uncharacterized protein LOC109947841 [Prunus persica]
gene_Pav_sc0006503.1_g010.1.br	MSTRG.1025.3	0	0	0	30	221	9	0	0	0	0.724575	6.14998	0.251972	0.00124725	3.8616	up	--	--	--	--	--	--	--	--	--	--	--	hypothetical protein PRUPE_5G057200 [Prunus persica]
gene_Pav_sc0006618.1_g020.1.br	MSTRG.1025.3	0	0	0	30	221	9	0	0	0	0.724575	6.14998	0.251972	0.00124725	3.8616	up	--	--	--	--	--	--	--	Protein of unknown function (DUF674)	--	S	Function unknown	PREDICTED: uncharacterized protein LOC103320235 isoform X2 [Prunus mume]
gene_Pav_sc0006618.1_g030.1.br	MSTRG.1025.3	0	0	0	30	221	9	0	0	0	0.724575	6.14998	0.251972	0.00124725	3.8616	up	--	--	--	--	--	--	--	Protein of unknown function (DUF674)	--	--	--	hypothetical protein PRUPE_6G064000 [Prunus persica]
gene_Pav_sc0006925.1_g070.1.br	MSTRG.1025.3	0	0	0	30	221	9	0	0	0	0.724575	6.14998	0.251972	0.00124725	3.8616	up	[L]	Replication, recombination and repair	--	--	--	[R]	General function prediction only	Reverse transcriptase-like	Putative ribonuclease H protein At1g65750 OS=Arabidopsis thaliana OX=3702 GN=At1g65750 PE=3 SV=1	S	Function unknown	uncharacterized protein LOC110753617 [Prunus avium]
gene_Pav_sc0007037.1_g020.1.br	MSTRG.1025.3	0	0	0	30	221	9	0	0	0	0.724575	6.14998	0.251972	0.00124725	3.8616	up	--	--	--	--	--	--	--	--	--	--	--	uncharacterized protein LOC110747594 [Prunus avium]
gene_Pav_sc0007209.1_g010.1.br	MSTRG.1025.3	0	0	0	30	221	9	0	0	0	0.724575	6.14998	0.251972	0.00124725	3.8616	up	--	--	--	--	--	--	--	--	--	S	Function unknown	hypothetical protein SNOG_10073 [Parastagonospora nodorum SN15]
gene_Pav_sc0007387.1_g020.1.br	MSTRG.1025.3	0	0	0	30	221	9	0	0	0	0.724575	6.14998	0.251972	0.00124725	3.8616	up	--	--	Molecular Function: nucleic acid binding (GO:0003676);; Molecular Function: protein dimerization activity (GO:0046983);;	--	--	--	--	--	--	--	--	hypothetical protein PRUPE_4G163000 [Prunus persica]
gene_Pav_sc0007428.1_g030.1.br	MSTRG.1025.3	0	0	0	30	221	9	0	0	0	0.724575	6.14998	0.251972	0.00124725	3.8616	up	--	--	Molecular Function: transferase activity (GO:0016740);;	--	--	[A]	RNA processing and modification	Lysine methyltransferase	--	S	Function unknown	protein N-lysine methyltransferase METTL21A-like [Prunus avium]
gene_Pav_sc0008038.1_g010.1.br	MSTRG.1025.3	0	0	0	30	221	9	0	0	0	0.724575	6.14998	0.251972	0.00124725	3.8616	up	--	--	--	--	--	[R]	General function prediction only	Domain of unknown function	Ankyrin repeat-containing protein ITN1 OS=Arabidopsis thaliana OX=3702 GN=ITN1 PE=1 SV=1	S	Function unknown	ankyrin repeat-containing protein NPR4-like [Prunus avium]
gene_Pav_sc0008725.1_g010.1.mk	MSTRG.1025.3	0	0	0	30	221	9	0	0	0	0.724575	6.14998	0.251972	0.00124725	3.8616	up	--	--	Molecular Function: DNA binding (GO:0003677);;	K09422|7.66902e-178|pper:PRUPE_ppa016398mg|K09422 myb proto-oncogene protein, plant | (RefSeq) hypothetical protein	--	[K]	Transcription	Myb-like DNA-binding domain	Transcription factor MYB54 OS=Arabidopsis thaliana OX=3702 GN=MYB54 PE=2 SV=1	K	Transcription	transcription factor MYB44-like, partial [Prunus avium]
gene_Pav_sc0008889.1_g030.1.br	MSTRG.1025.3	0	0	0	30	221	9	0	0	0	0.724575	6.14998	0.251972	0.00124725	3.8616	up	--	--	--	--	--	--	--	Phloem protein 2	Lectin OS=Luffa acutangula OX=56866 PE=1 SV=1	--	--	protein PHLOEM PROTEIN 2-LIKE A1-like [Prunus avium]
gene_Pav_sc0009159.1_g010.1.br	MSTRG.1025.3	0	0	0	30	221	9	0	0	0	0.724575	6.14998	0.251972	0.00124725	3.8616	up	--	--	--	--	--	--	--	--	--	--	--	eukaryotic translation initiation factor 5B-like [Prunus avium]
gene_Pav_sc0009362.1_g010.1.br	MSTRG.1025.3	0	0	0	30	221	9	0	0	0	0.724575	6.14998	0.251972	0.00124725	3.8616	up	--	--	--	--	--	--	--	--	--	--	--	PREDICTED: glutenin, low molecular weight subunit-like [Prunus mume]
gene_Pav_sc0009588.1_g010.1.br	MSTRG.1025.3	0	0	0	30	221	9	0	0	0	0.724575	6.14998	0.251972	0.00124725	3.8616	up	--	--	--	--	--	--	--	--	--	--	--	protein YLS3-like isoform X2 [Prunus avium]
gene_Pav_sc0009994.1_g030.1.mk	MSTRG.1025.3	0	0	0	30	221	9	0	0	0	0.724575	6.14998	0.251972	0.00124725	3.8616	up	--	--	Cellular Component: integral component of membrane (GO:0016021);;	--	--	--	--	Late embryogenesis abundant protein	--	--	--	hypothetical protein PRUPE_6G142600 [Prunus persica]
gene_Pav_sc0010215.1_g010.1.br	MSTRG.1025.3	0	0	0	30	221	9	0	0	0	0.724575	6.14998	0.251972	0.00124725	3.8616	up	--	--	--	--	--	[R]	General function prediction only	--	--	S	Function unknown	hypothetical protein PRUPE_4G011200 [Prunus persica]
gene_Pav_sc0010681.1_g010.1.mk	MSTRG.1025.3	0	0	0	30	221	9	0	0	0	0.724575	6.14998	0.251972	0.00124725	3.8616	up	--	--	--	--	--	--	--	--	--	--	--	mitogen-activated protein kinase kinase kinase 5 [Prunus persica]
gene_Pav_sc0010829.1_g010.1.mk	MSTRG.1025.3	0	0	0	30	221	9	0	0	0	0.724575	6.14998	0.251972	0.00124725	3.8616	up	[IR]	Lipid transport and metabolism;; General function prediction only	Molecular Function: hydrolase activity, acting on ester bonds (GO:0016788);;	--	--	--	--	GDSL-like Lipase/Acylhydrolase	GDSL esterase/lipase At5g55050 OS=Arabidopsis thaliana OX=3702 GN=At5g55050 PE=2 SV=1	S	Function unknown	GDSL esterase/lipase At5g55050-like [Prunus avium]
gene_Pav_sc0010853.1_g010.1.mk	MSTRG.1025.3	0	0	0	30	221	9	0	0	0	0.724575	6.14998	0.251972	0.00124725	3.8616	up	--	--	--	--	--	--	--	--	--	--	--	PREDICTED: uncharacterized protein LOC103336312 [Prunus mume]
gene_Pav_sc0011457.1_g010.1.br	MSTRG.1025.3	0	0	0	30	221	9	0	0	0	0.724575	6.14998	0.251972	0.00124725	3.8616	up	--	--	--	--	--	--	--	--	--	--	--	uncharacterized protein CG45076-like [Prunus avium]
gene_Pav_sc0011559.1_g010.1.br	MSTRG.1025.3	0	0	0	30	221	9	0	0	0	0.724575	6.14998	0.251972	0.00124725	3.8616	up	--	--	--	K01188|4.39637e-33|pper:PRUPE_ppa019582mg|K01188 beta-glucosidase [EC:3.2.1.21] | (RefSeq) hypothetical protein	Cyanoamino acid metabolism (ko00460);; Starch and sucrose metabolism (ko00500);; Phenylpropanoid biosynthesis (ko00940)	[R]	General function prediction only	--	--	--	--	PREDICTED: uncharacterized protein LOC103331021 [Prunus mume]
gene_Pav_sc0012417.1_g010.1.br	MSTRG.1025.3	0	0	0	30	221	9	0	0	0	0.724575	6.14998	0.251972	0.00124725	3.8616	up	--	--	--	--	--	--	--	--	--	--	--	uncharacterized protein LOC109946288 [Prunus persica]
gene_Pav_sc0012632.1_g010.1.br	MSTRG.1025.3	0	0	0	30	221	9	0	0	0	0.724575	6.14998	0.251972	0.00124725	3.8616	up	--	--	--	--	--	--	--	--	--	--	--	uncharacterized protein LOC110747310, partial [Prunus avium]
Prunus_avium_newGene_3513	MSTRG.11826.3	1007	1767	1003	0	0	0	9.28339	17.868	10.3961	0	0	0	1.8e-36	-9.17245	down	[L]	Replication, recombination and repair	Molecular Function: nucleic acid binding (GO:0003676);; Molecular Function: nuclease activity (GO:0004518);; Molecular Function: aminoacyl-tRNA ligase activity (GO:0004812);; Molecular Function: ATP binding (GO:0005524);; Biological Process: tRNA aminoacylation for protein translation (GO:0006418);; Biological Process: nucleic acid phosphodiester bond hydrolysis (GO:0090305);;	--	--	--	--	Staphylococcal nuclease homologue	Staphylococcal-like nuclease CAN2 OS=Arabidopsis thaliana OX=3702 GN=CAN2 PE=1 SV=1	L	Replication, recombination and repair	staphylococcal-like nuclease CAN2 [Prunus avium]
Prunus_avium_newGene_4582	MSTRG.11826.3	1007	1767	1003	0	0	0	9.28339	17.868	10.3961	0	0	0	1.8e-36	-9.17245	down	--	--	Molecular Function: RNA binding (GO:0003723);; Molecular Function: structural constituent of ribosome (GO:0003735);; Biological Process: translation (GO:0006412);; Biological Process: ribonucleoprotein complex assembly (GO:0022618);; Cellular Component: cytosolic large ribosomal subunit (GO:0022625);;	K02923|2.63101e-38|vvi:100268138|K02923 large subunit ribosomal protein L38e | (RefSeq) 60S ribosomal protein L38	Ribosome (ko03010)	[J]	Translation, ribosomal structure and biogenesis	Ribosomal L38e protein family	60S ribosomal protein L38 OS=Arabidopsis thaliana OX=3702 GN=RPL38A PE=3 SV=1	J	Translation, ribosomal structure and biogenesis	hypothetical protein EUGRSUZ_A00108, partial [Eucalyptus grandis]
Prunus_avium_newGene_5254	MSTRG.11826.3	1007	1767	1003	0	0	0	9.28339	17.868	10.3961	0	0	0	1.8e-36	-9.17245	down	--	--	Molecular Function: nucleotide binding (GO:0000166);; Molecular Function: protein serine/threonine kinase activity (GO:0004674);; Cellular Component: plasma membrane (GO:0005886);; Biological Process: phosphorylation (GO:0016310);;	K04733|4.99256e-14|pper:PRUPE_ppa007355mg|K04733 interleukin-1 receptor-associated kinase 4 [EC:2.7.11.1] | (RefSeq) hypothetical protein	--	[T]	Signal transduction mechanisms	--	G-type lectin S-receptor-like serine/threonine-protein kinase At1g61370 OS=Arabidopsis thaliana OX=3702 GN=At1g61370 PE=3 SV=2	T	Signal transduction mechanisms	putative serine/threonine-protein kinase isoform X2 [Prunus persica]
gene_Pav_sc0000054.1_g250.1.mk	MSTRG.11826.3	1007	1767	1003	0	0	0	9.28339	17.868	10.3961	0	0	0	1.8e-36	-9.17245	down	[C]	Energy production and conversion	Molecular Function: pyruvate dehydrogenase (acetyl-transferring) activity (GO:0004739);; Biological Process: acetyl-CoA biosynthetic process from pyruvate (GO:0006086);; Cellular Component: intracellular membrane-bounded organelle (GO:0043231);; Biological Process: oxidation-reduction process (GO:0055114);;	K00161|0|pmum:103321455|K00161 pyruvate dehydrogenase E1 component alpha subunit [EC:1.2.4.1] | (RefSeq) pyruvate dehydrogenase E1 component subunit alpha, mitochondrial	Glycolysis / Gluconeogenesis (ko00010);; Citrate cycle (TCA cycle) (ko00020);; Pyruvate metabolism (ko00620);; Carbon metabolism (ko01200)	[C]	Energy production and conversion	Dehydrogenase E1 component	Pyruvate dehydrogenase E1 component subunit alpha, mitochondrial OS=Pisum sativum OX=3888 PE=2 SV=1	C	Energy production and conversion	pyruvate dehydrogenase E1 component subunit alpha, mitochondrial [Prunus avium]
gene_Pav_sc0000059.1_g020.1.br	MSTRG.11826.3	1007	1767	1003	0	0	0	9.28339	17.868	10.3961	0	0	0	1.8e-36	-9.17245	down	--	--	--	--	--	--	--	--	--	--	--	uncharacterized protein LOC110760952, partial [Prunus avium]
gene_Pav_sc0000071.1_g180.1.mk	MSTRG.11826.3	1007	1767	1003	0	0	0	9.28339	17.868	10.3961	0	0	0	1.8e-36	-9.17245	down	--	--	Molecular Function: nucleic acid binding (GO:0003676);; Molecular Function: zinc ion binding (GO:0008270);;	K14821|3.58315e-76|pmum:103339834|K14821 bud site selection protein 20 | (RefSeq) zinc finger protein 593	--	[A]	RNA processing and modification	Zinc-finger double-stranded RNA-binding	--	S	Function unknown	zinc finger protein 593 [Prunus avium]
gene_Pav_sc0000108.1_g730.1.mk	MSTRG.11826.3	1007	1767	1003	0	0	0	9.28339	17.868	10.3961	0	0	0	1.8e-36	-9.17245	down	--	--	Biological Process: pollen development (GO:0009555);; Biological Process: regulation of biological process (GO:0050789);;	--	--	--	--	--	Protein SAMBA OS=Arabidopsis thaliana OX=3702 GN=SAMBA PE=1 SV=1	S	Function unknown	protein SAMBA [Prunus avium]
gene_Pav_sc0000212.1_g1940.1.mk	MSTRG.11826.3	1007	1767	1003	0	0	0	9.28339	17.868	10.3961	0	0	0	1.8e-36	-9.17245	down	[R]	General function prediction only	--	K10752|0|pmum:103340683|K10752 histone-binding protein RBBP4 | (RefSeq) WD-40 repeat-containing protein MSI4	--	[B]	Chromatin structure and dynamics	WD domain, G-beta repeat;; Histone-binding protein RBBP4 or subunit C of CAF1 complex	WD-40 repeat-containing protein MSI4 OS=Arabidopsis thaliana OX=3702 GN=MSI4 PE=1 SV=3	S	Function unknown	WD-40 repeat-containing protein MSI4 [Prunus avium]
gene_Pav_sc0000257.1_g950.1.mk	MSTRG.11826.3	1007	1767	1003	0	0	0	9.28339	17.868	10.3961	0	0	0	1.8e-36	-9.17245	down	--	--	--	--	--	--	--	--	--	S	Function unknown	testis-specific Y-encoded-like protein 2 isoform X1 [Prunus avium]
gene_Pav_sc0000354.1_g210.1.mk	MSTRG.11826.3	1007	1767	1003	0	0	0	9.28339	17.868	10.3961	0	0	0	1.8e-36	-9.17245	down	--	--	Cellular Component: integral component of membrane (GO:0016021);;	--	--	--	--	--	Probable carotenoid cleavage dioxygenase 4, chloroplastic OS=Arabidopsis thaliana OX=3702 GN=CCD4 PE=1 SV=1	S	Function unknown	uncharacterized protein LOC110753183 [Prunus avium]
gene_Pav_sc0000359.1_g320.1.mk	MSTRG.11826.3	1007	1767	1003	0	0	0	9.28339	17.868	10.3961	0	0	0	1.8e-36	-9.17245	down	--	--	Molecular Function: protein-lysine N-methyltransferase activity (GO:0016279);; Biological Process: peptidyl-lysine monomethylation (GO:0018026);;	--	--	--	--	SET domain;; Rubisco LSMT substrate-binding	--	S	Function unknown	uncharacterized protein LOC110753429 [Prunus avium]
gene_Pav_sc0000363.1_g130.1.mk	MSTRG.11826.3	1007	1767	1003	0	0	0	9.28339	17.868	10.3961	0	0	0	1.8e-36	-9.17245	down	[O]	Posttranslational modification, protein turnover, chaperones	Molecular Function: oxidoreductase activity (GO:0016491);; Biological Process: oxidation-reduction process (GO:0055114);;	--	--	[O]	Posttranslational modification, protein turnover, chaperones	Redoxin;; AhpC/TSA family	Peroxiredoxin-2E, chloroplastic OS=Arabidopsis thaliana OX=3702 GN=PRXIIE PE=1 SV=2	O	Posttranslational modification, protein turnover, chaperones	peroxiredoxin-2E-2, chloroplastic [Prunus persica]
gene_Pav_sc0000388.1_g010.1.br	MSTRG.11826.3	1007	1767	1003	0	0	0	9.28339	17.868	10.3961	0	0	0	1.8e-36	-9.17245	down	--	--	--	--	--	--	--	--	--	--	--	uncharacterized protein LOC110754194, partial [Prunus avium]
gene_Pav_sc0000388.1_g030.1.br	MSTRG.11826.3	1007	1767	1003	0	0	0	9.28339	17.868	10.3961	0	0	0	1.8e-36	-9.17245	down	[J]	Translation, ribosomal structure and biogenesis	Molecular Function: nucleic acid binding (GO:0003676);; Molecular Function: ATP binding (GO:0005524);; Molecular Function: ATP-dependent helicase activity (GO:0008026);;	K12818|4.14132e-84|pper:PRUPE_ppa011497mg|K12818 ATP-dependent RNA helicase DHX8/PRP22 [EC:3.6.4.13] | (RefSeq) hypothetical protein	Spliceosome (ko03040)	[A]	RNA processing and modification	Oligonucleotide/oligosaccharide-binding (OB)-fold	Probable pre-mRNA-splicing factor ATP-dependent RNA helicase DEAH5 OS=Arabidopsis thaliana OX=3702 GN=At3g26560 PE=1 SV=2	L	Replication, recombination and repair	uncharacterized protein LOC110754194, partial [Prunus avium]
gene_Pav_sc0000388.1_g040.1.br	MSTRG.11826.3	1007	1767	1003	0	0	0	9.28339	17.868	10.3961	0	0	0	1.8e-36	-9.17245	down	--	--	Molecular Function: DNA binding (GO:0003677);; Cellular Component: nucleus (GO:0005634);; Biological Process: regulation of transcription, DNA-templated (GO:0006355);; Biological Process: auxin-activated signaling pathway (GO:0009734);;	K14486|2.41878e-41|pmum:103321274|K14486 auxin response factor | (RefSeq) auxin response factor 5	Plant hormone signal transduction (ko04075)	--	--	--	--	K	Transcription	auxin response factor 5 [Prunus sibirica]
gene_Pav_sc0000388.1_g050.1.br	MSTRG.11826.3	1007	1767	1003	0	0	0	9.28339	17.868	10.3961	0	0	0	1.8e-36	-9.17245	down	--	--	--	--	--	--	--	--	--	--	--	uncharacterized protein LOC109946288 [Prunus persica]
gene_Pav_sc0000388.1_g060.1.br	MSTRG.11826.3	1007	1767	1003	0	0	0	9.28339	17.868	10.3961	0	0	0	1.8e-36	-9.17245	down	[K]	Transcription	Cellular Component: integral component of membrane (GO:0016021);;	--	--	[R]	General function prediction only	Leucine rich repeat;; Leucine Rich repeats (2 copies);; Leucine Rich Repeat	Receptor-like protein EIX2 OS=Solanum lycopersicum OX=4081 GN=EIX2 PE=1 SV=2	S	Function unknown	probable LRR receptor-like serine/threonine-protein kinase At1g12460 [Prunus avium]
gene_Pav_sc0000388.1_g090.1.br	MSTRG.11826.3	1007	1767	1003	0	0	0	9.28339	17.868	10.3961	0	0	0	1.8e-36	-9.17245	down	--	--	--	--	--	--	--	--	--	--	--	uncharacterized protein LOC110754197 [Prunus avium]
gene_Pav_sc0000388.1_g100.1.br	MSTRG.11826.3	1007	1767	1003	0	0	0	9.28339	17.868	10.3961	0	0	0	1.8e-36	-9.17245	down	--	--	Molecular Function: nucleic acid binding (GO:0003676);; Molecular Function: ATP binding (GO:0005524);; Molecular Function: ATP-dependent helicase activity (GO:0008026);;	K12818|8.07865e-84|pper:PRUPE_ppa000417mg|K12818 ATP-dependent RNA helicase DHX8/PRP22 [EC:3.6.4.13] | (RefSeq) hypothetical protein	Spliceosome (ko03040)	[A]	RNA processing and modification	--	Probable pre-mRNA-splicing factor ATP-dependent RNA helicase DEAH5 OS=Arabidopsis thaliana OX=3702 GN=At3g26560 PE=1 SV=2	L	Replication, recombination and repair	hypothetical protein PRUPE_2G077900 [Prunus persica]
gene_Pav_sc0000388.1_g110.1.mk	MSTRG.11826.3	1007	1767	1003	0	0	0	9.28339	17.868	10.3961	0	0	0	1.8e-36	-9.17245	down	[K]	Transcription	Cellular Component: integral component of membrane (GO:0016021);;	--	--	[R]	General function prediction only	Leucine rich repeat;; Leucine Rich repeats (2 copies);; Leucine Rich Repeat;; Leucine Rich repeat	Receptor-like protein EIX2 OS=Solanum lycopersicum OX=4081 GN=EIX2 PE=1 SV=2	S	Function unknown	serine/threonine-protein kinase BRI1-like 2 [Prunus avium]
gene_Pav_sc0000388.1_g120.1.mk	MSTRG.11826.3	1007	1767	1003	0	0	0	9.28339	17.868	10.3961	0	0	0	1.8e-36	-9.17245	down	--	--	Biological Process: defense response (GO:0006952);; Cellular Component: membrane (GO:0016020);; Molecular Function: ADP binding (GO:0043531);;	--	--	--	--	--	--	S	Function unknown	hypothetical protein PRUPE_6G088300 [Prunus persica]
gene_Pav_sc0000388.1_g130.1.mk	MSTRG.11826.3	1007	1767	1003	0	0	0	9.28339	17.868	10.3961	0	0	0	1.8e-36	-9.17245	down	--	--	Biological Process: defense response (GO:0006952);; Cellular Component: integral component of membrane (GO:0016021);; Molecular Function: ADP binding (GO:0043531);;	--	--	--	--	--	--	S	Function unknown	hypothetical protein PRUPE_6G088300 [Prunus persica]
gene_Pav_sc0000396.1_g270.1.mk	MSTRG.11826.3	1007	1767	1003	0	0	0	9.28339	17.868	10.3961	0	0	0	1.8e-36	-9.17245	down	--	--	--	--	--	--	--	C2 domain	--	S	Function unknown	uncharacterized protein LOC110754276 [Prunus avium]
gene_Pav_sc0000464.1_g1240.1.br	MSTRG.11826.3	1007	1767	1003	0	0	0	9.28339	17.868	10.3961	0	0	0	1.8e-36	-9.17245	down	[K]	Transcription	--	--	--	[R]	General function prediction only	Leucine rich repeat;; Leucine Rich repeats (2 copies);; Leucine Rich Repeat;; Leucine rich repeat N-terminal domain	Receptor-like protein 9DC3 OS=Solanum pimpinellifolium OX=4084 GN=9DC3 PE=3 SV=1	S	Function unknown	receptor-like protein 12 [Prunus avium]
gene_Pav_sc0000467.1_g940.1.mk	MSTRG.11826.3	1007	1767	1003	0	0	0	9.28339	17.868	10.3961	0	0	0	1.8e-36	-9.17245	down	[P]	Inorganic ion transport and metabolism	Molecular Function: superoxide dismutase activity (GO:0004784);; Cellular Component: chloroplast (GO:0009507);; Biological Process: removal of superoxide radicals (GO:0019430);; Molecular Function: metal ion binding (GO:0046872);; Biological Process: oxidation-reduction process (GO:0055114);; Biological Process: cellular response to high light intensity (GO:0071486);;	K04565|4.1259e-130|pper:PRUPE_ppa009729mg|K04565 superoxide dismutase, Cu-Zn family [EC:1.15.1.1] | (RefSeq) hypothetical protein	Peroxisome (ko04146)	[P]	Inorganic ion transport and metabolism	Copper/zinc superoxide dismutase (SODC)	Superoxide dismutase [Cu-Zn], chloroplastic OS=Solidago canadensis var. scabra OX=59294 GN=SODCP PE=2 SV=1	P	Inorganic ion transport and metabolism	superoxide dismutase [Cu-Zn], chloroplastic [Prunus avium]
gene_Pav_sc0000503.1_g350.1.mk	MSTRG.11826.3	1007	1767	1003	0	0	0	9.28339	17.868	10.3961	0	0	0	1.8e-36	-9.17245	down	[G]	Carbohydrate transport and metabolism	Biological Process: metabolic process (GO:0008152);; Cellular Component: intracellular ribonucleoprotein complex (GO:0030529);;	K00963|0|pmum:103331370|K00963 UTP--glucose-1-phosphate uridylyltransferase [EC:2.7.7.9] | (RefSeq) UTP--glucose-1-phosphate uridylyltransferase-like	Pentose and glucuronate interconversions (ko00040);; Galactose metabolism (ko00052);; Starch and sucrose metabolism (ko00500);; Amino sugar and nucleotide sugar metabolism (ko00520)	[G]	Carbohydrate transport and metabolism	UTP--glucose-1-phosphate uridylyltransferase;; Ribosomal protein S2	UTP--glucose-1-phosphate uridylyltransferase OS=Musa acuminata OX=4641 GN=UGPA PE=2 SV=1	G	Carbohydrate transport and metabolism	UTP--glucose-1-phosphate uridylyltransferase-like [Prunus avium]
gene_Pav_sc0000549.1_g550.1.mk	MSTRG.11826.3	1007	1767	1003	0	0	0	9.28339	17.868	10.3961	0	0	0	1.8e-36	-9.17245	down	[O]	Posttranslational modification, protein turnover, chaperones	Molecular Function: ATP binding (GO:0005524);; Cellular Component: cytosol (GO:0005829);; Biological Process: protein folding (GO:0006457);; Molecular Function: unfolded protein binding (GO:0051082);;	K09493|0|pper:PRUPE_ppa003729mg|K09493 T-complex protein 1 subunit alpha | (RefSeq) hypothetical protein	--	[O]	Posttranslational modification, protein turnover, chaperones	TCP-1/cpn60 chaperonin family	T-complex protein 1 subunit alpha OS=Arabidopsis thaliana OX=3702 GN=CCT1 PE=1 SV=1	O	Posttranslational modification, protein turnover, chaperones	T-complex protein 1 subunit alpha [Prunus avium]
gene_Pav_sc0000580.1_g180.1.mk	MSTRG.11826.3	1007	1767	1003	0	0	0	9.28339	17.868	10.3961	0	0	0	1.8e-36	-9.17245	down	--	--	--	--	--	--	--	--	--	S	Function unknown	josephin-like protein [Prunus avium]
gene_Pav_sc0000584.1_g380.1.mk	MSTRG.11826.3	1007	1767	1003	0	0	0	9.28339	17.868	10.3961	0	0	0	1.8e-36	-9.17245	down	[R]	General function prediction only	--	--	--	--	--	NHL repeat	Protein SUPPRESSOR OF QUENCHING 1, chloroplastic OS=Arabidopsis thaliana OX=3702 GN=SOQ1 PE=1 SV=1	S	Function unknown	uncharacterized protein LOC110757588 isoform X1 [Prunus avium]
gene_Pav_sc0000586.1_g120.1.mk	MSTRG.11826.3	1007	1767	1003	0	0	0	9.28339	17.868	10.3961	0	0	0	1.8e-36	-9.17245	down	[H]	Coenzyme transport and metabolism	Cellular Component: mitochondrion (GO:0005739);; Biological Process: Mo-molybdopterin cofactor biosynthetic process (GO:0006777);; Biological Process: molybdopterin cofactor biosynthetic process (GO:0032324);; Molecular Function: obsolete cyclic pyranopterin monophosphate synthase activity (GO:0061597);;	K03637|5.43134e-129|pmum:103332198|K03637 cyclic pyranopterin monophosphate synthase [EC:4.6.1.17] | (RefSeq) cyclic pyranopterin monophosphate synthase accessory protein, mitochondrial	Folate biosynthesis (ko00790);; Sulfur relay system (ko04122)	[H]	Coenzyme transport and metabolism	MoaC family	Cyclic pyranopterin monophosphate synthase, mitochondrial OS=Arabidopsis thaliana OX=3702 GN=CNX3 PE=1 SV=1	H	Coenzyme transport and metabolism	cyclic pyranopterin monophosphate synthase, mitochondrial [Prunus avium]
gene_Pav_sc0000700.1_g1120.1.mk	MSTRG.11826.3	1007	1767	1003	0	0	0	9.28339	17.868	10.3961	0	0	0	1.8e-36	-9.17245	down	--	--	--	--	--	--	--	Frigida-like protein	--	S	Function unknown	FRIGIDA-like protein 5 [Prunus avium]
gene_Pav_sc0000775.1_g020.1.mk	MSTRG.11826.3	1007	1767	1003	0	0	0	9.28339	17.868	10.3961	0	0	0	1.8e-36	-9.17245	down	[M]	Cell wall/membrane/envelope biogenesis	Molecular Function: RNA polymerase II transcription cofactor activity (GO:0001104);; Biological Process: regulation of transcription from RNA polymerase II promoter (GO:0006357);; Cellular Component: mediator complex (GO:0016592);; Molecular Function: GDP-mannose 3,5-epimerase activity (GO:0047918);; Molecular Function: coenzyme binding (GO:0050662);;	K10046|0|pper:PRUPE_ppa007183mg|K10046 GDP-D-mannose 3', 5'-epimerase [EC:5.1.3.18 5.1.3.-] | (RefSeq) hypothetical protein	Ascorbate and aldarate metabolism (ko00053);; Amino sugar and nucleotide sugar metabolism (ko00520)	[GM]	Carbohydrate transport and metabolism;; Cell wall/membrane/envelope biogenesis	NAD dependent epimerase/dehydratase family;; GDP-mannose 4,6 dehydratase;; 3-beta hydroxysteroid dehydrogenase/isomerase family;; Male sterility protein;; Polysaccharide biosynthesis protein	GDP-mannose 3,5-epimerase OS=Arabidopsis thaliana OX=3702 GN=At5g28840 PE=1 SV=1	M	Cell wall/membrane/envelope biogenesis	GDP-mannose 3,5-epimerase 2-like [Prunus avium]
gene_Pav_sc0000830.1_g100.1.mk	MSTRG.11826.3	1007	1767	1003	0	0	0	9.28339	17.868	10.3961	0	0	0	1.8e-36	-9.17245	down	--	--	--	--	--	--	--	Salt stress response/antifungal	Cysteine-rich receptor-like protein kinase 25 OS=Arabidopsis thaliana OX=3702 GN=CRK25 PE=3 SV=1	T	Signal transduction mechanisms	cysteine-rich receptor-like protein kinase 10 [Prunus avium]
gene_Pav_sc0000852.1_g450.1.mk	MSTRG.11826.3	1007	1767	1003	0	0	0	9.28339	17.868	10.3961	0	0	0	1.8e-36	-9.17245	down	--	--	Molecular Function: cysteine-type endopeptidase activity (GO:0004197);; Cellular Component: extracellular space (GO:0005615);; Cellular Component: lysosome (GO:0005764);; Biological Process: proteolysis involved in cellular protein catabolic process (GO:0051603);;	--	--	[O]	Posttranslational modification, protein turnover, chaperones	Cathepsin propeptide inhibitor domain (I29);; Granulin	Cysteine proteinase RD21A OS=Arabidopsis thaliana OX=3702 GN=RD21A PE=1 SV=1	O	Posttranslational modification, protein turnover, chaperones	low-temperature-induced cysteine proteinase-like [Prunus avium]
gene_Pav_sc0000910.1_g250.1.mk	MSTRG.11826.3	1007	1767	1003	0	0	0	9.28339	17.868	10.3961	0	0	0	1.8e-36	-9.17245	down	--	--	Biological Process: autophagy (GO:0006914);;	K08341|3.85337e-80|pper:PRUPE_ppa013505mg|K08341 GABA(A) receptor-associated protein | (RefSeq) hypothetical protein	Regulation of autophagy (ko04140)	[Z]	Cytoskeleton	Autophagy protein Atg8 ubiquitin like;; Ubiquitin-like autophagy protein Apg12	Autophagy-related protein 8C OS=Oryza sativa subsp. japonica OX=39947 GN=ATG8C PE=2 SV=1	U	Intracellular trafficking, secretion, and vesicular transport	autophagy-related protein 8C [Prunus persica]
gene_Pav_sc0001003.1_g080.1.mk	MSTRG.11826.3	1007	1767	1003	0	0	0	9.28339	17.868	10.3961	0	0	0	1.8e-36	-9.17245	down	--	--	--	--	--	--	--	Protein of unknown function (DUF1639)	--	S	Function unknown	espin isoform X1 [Prunus avium]
gene_Pav_sc0001080.1_g1220.1.mk	MSTRG.11826.3	1007	1767	1003	0	0	0	9.28339	17.868	10.3961	0	0	0	1.8e-36	-9.17245	down	--	--	Cellular Component: membrane (GO:0016020);;	--	--	--	--	--	--	S	Function unknown	uncharacterized protein LOC110764377 isoform X1 [Prunus avium]
gene_Pav_sc0001080.1_g290.1.mk	MSTRG.11826.3	1007	1767	1003	0	0	0	9.28339	17.868	10.3961	0	0	0	1.8e-36	-9.17245	down	--	--	--	--	--	--	--	Tumour suppressing sub-chromosomal transferable candidate 4	--	S	Function unknown	midasin [Prunus avium]
gene_Pav_sc0001105.1_g220.1.mk	MSTRG.11826.3	1007	1767	1003	0	0	0	9.28339	17.868	10.3961	0	0	0	1.8e-36	-9.17245	down	[M]	Cell wall/membrane/envelope biogenesis	Molecular Function: calmodulin-dependent protein kinase activity (GO:0004683);; Molecular Function: calcium ion binding (GO:0005509);; Molecular Function: calmodulin binding (GO:0005516);; Molecular Function: ATP binding (GO:0005524);; Cellular Component: nucleus (GO:0005634);; Cellular Component: cytoplasm (GO:0005737);; Cellular Component: plasma membrane (GO:0005886);; Biological Process: absc…	K13412|0|pper:PRUPE_ppa004580mg|K13412 calcium-dependent protein kinase [EC:2.7.11.1] | (RefSeq) hypothetical protein	Plant-pathogen interaction (ko04626)	[T]	Signal transduction mechanisms	Protein kinase domain;; EF hand;; Protein tyrosine kinase;; EF-hand domain;; EF-hand domain pair;; EF hand;; EF-hand domain pair;; Cytoskeletal-regulatory complex EF hand;; Lipopolysaccharide kinase (Kdo/WaaP) family	Calcium-dependent protein kinase SK5 OS=Glycine max OX=3847 PE=1 SV=1	T	Signal transduction mechanisms	calcium-dependent protein kinase SK5-like [Prunus avium]
gene_Pav_sc0001196.1_g950.1.mk	MSTRG.11826.3	1007	1767	1003	0	0	0	9.28339	17.868	10.3961	0	0	0	1.8e-36	-9.17245	down	[J]	Translation, ribosomal structure and biogenesis	Biological Process: pseudouridine synthesis (GO:0001522);; Molecular Function: RNA binding (GO:0003723);; Biological Process: tRNA processing (GO:0008033);; Molecular Function: pseudouridine synthase activity (GO:0009982);;	K06173|1.45818e-177|pmum:103319020|K06173 tRNA pseudouridine38-40 synthase [EC:5.4.99.12] | (RefSeq) tRNA pseudouridine synthase A	--	[AJ]	RNA processing and modification;; Translation, ribosomal structure and biogenesis	tRNA pseudouridine synthase;; tRNA pseudouridine synthase	--	J	Translation, ribosomal structure and biogenesis	uncharacterized protein LOC110765595 [Prunus avium]
gene_Pav_sc0001265.1_g180.1.mk	MSTRG.11826.3	1007	1767	1003	0	0	0	9.28339	17.868	10.3961	0	0	0	1.8e-36	-9.17245	down	--	--	Molecular Function: zinc ion binding (GO:0008270);; Cellular Component: integral component of membrane (GO:0016021);; Molecular Function: protein-cysteine S-palmitoyltransferase activity (GO:0019706);;	K20027|0|pmum:103336645|K20027 palmitoyltransferase ZDHHC1/11 [EC:2.3.1.225] | (RefSeq) protein S-acyltransferase 21	--	[R]	General function prediction only	DHHC palmitoyltransferase	Protein S-acyltransferase 21 OS=Arabidopsis thaliana OX=3702 GN=PAT21 PE=2 SV=1	S	Function unknown	LOW QUALITY PROTEIN: protein S-acyltransferase 21 [Prunus avium]
gene_Pav_sc0001293.1_g310.1.br	MSTRG.11826.3	1007	1767	1003	0	0	0	9.28339	17.868	10.3961	0	0	0	1.8e-36	-9.17245	down	--	--	Molecular Function: nucleic acid binding (GO:0003676);;	--	--	[R]	General function prediction only	Reverse transcriptase-like	Putative ribonuclease H protein At1g65750 OS=Arabidopsis thaliana OX=3702 GN=At1g65750 PE=3 SV=1	S	Function unknown	hypothetical protein PRUPE_1G446500 [Prunus persica]
gene_Pav_sc0001309.1_g340.1.mk	MSTRG.11826.3	1007	1767	1003	0	0	0	9.28339	17.868	10.3961	0	0	0	1.8e-36	-9.17245	down	[L]	Replication, recombination and repair	Molecular Function: endonuclease activity (GO:0004519);; Biological Process: base-excision repair (GO:0006284);; Biological Process: nucleic acid phosphodiester bond hydrolysis (GO:0090305);;	K10773|0|pmum:103338297|K10773 endonuclease III [EC:4.2.99.18] | (RefSeq) putative DNA glycosylase At3g47830	Base excision repair (ko03410)	--	--	HhH-GPD superfamily base excision DNA repair protein	Putative DNA glycosylase At3g47830 OS=Arabidopsis thaliana OX=3702 GN=At3g47830 PE=3 SV=1	L	Replication, recombination and repair	putative DNA glycosylase At3g47830 [Prunus avium]
gene_Pav_sc0001335.1_g660.1.mk	MSTRG.11826.3	1007	1767	1003	0	0	0	9.28339	17.868	10.3961	0	0	0	1.8e-36	-9.17245	down	--	--	Molecular Function: motor activity (GO:0003774);; Cellular Component: myosin complex (GO:0016459);;	--	--	--	--	Unconventional myosin tail, actin- and lipid-binding	--	S	Function unknown	myosin IB heavy chain [Prunus avium]
gene_Pav_sc0001748.1_g110.1.mk	MSTRG.11826.3	1007	1767	1003	0	0	0	9.28339	17.868	10.3961	0	0	0	1.8e-36	-9.17245	down	--	--	--	--	--	[R]	General function prediction only	PPR repeat family;; PPR repeat;; PPR repeat;; Pentatricopeptide repeat domain;; Pentacotripeptide-repeat region of PRORP	Pentatricopeptide repeat-containing protein At3g04130, mitochondrial OS=Arabidopsis thaliana OX=3702 GN=At3g04130 PE=2 SV=2	S	Function unknown	pentatricopeptide repeat-containing protein At3g04130, mitochondrial [Prunus avium]
gene_Pav_sc0001797.1_g480.1.mk	MSTRG.11826.3	1007	1767	1003	0	0	0	9.28339	17.868	10.3961	0	0	0	1.8e-36	-9.17245	down	--	--	--	--	--	--	--	--	--	S	Function unknown	uncharacterized protein LOC110769883 [Prunus avium]
gene_Pav_sc0001859.1_g260.1.br	MSTRG.11826.3	1007	1767	1003	0	0	0	9.28339	17.868	10.3961	0	0	0	1.8e-36	-9.17245	down	--		Molecular Function: protein serine/threonine kinase activity (GO:0004674);; Molecular Function: ATP binding (GO:0005524);; Biological Process: protein phosphorylation (GO:0006468);; Cellular Component: integral component of membrane (GO:0016021);; Biological Process: recognition of pollen (GO:0048544);;	--	--	--	--	Protein kinase domain;; Protein tyrosine kinase;; S-locus glycoprotein domain;; D-mannose binding lectin;; PAN-like domain	G-type lectin S-receptor-like serine/threonine-protein kinase At2g19130 OS=Arabidopsis thaliana OX=3702 GN=At2g19130 PE=2 SV=1	T	Signal transduction mechanisms	G-type lectin S-receptor-like serine/threonine-protein kinase At2g19130 isoform X1 [Prunus avium]
gene_Pav_sc0002001.1_g130.1.mk	MSTRG.11826.3	1007	1767	1003	0	0	0	9.28339	17.868	10.3961	0	0	0	1.8e-36	-9.17245	down	--	--	--	--	--	--	--	TPL-binding domain in jasmonate signalling;; PHD-finger	Increased DNA methylation 1 OS=Arabidopsis thaliana OX=3702 GN=IDM1 PE=1 SV=1	S	Function unknown	uncharacterized protein LOC110770841 isoform X1 [Prunus avium]
gene_Pav_sc0002024.1_g080.1.mk	MSTRG.11826.3	1007	1767	1003	0	0	0	9.28339	17.868	10.3961	0	0	0	1.8e-36	-9.17245	down	--	--	--	--	--	--	--	--	IRK-interacting protein OS=Arabidopsis thaliana OX=3702 GN=IRKI PE=1 SV=1	S	Function unknown	IRK-interacting protein [Prunus avium]
gene_Pav_sc0002181.1_g180.1.mk	MSTRG.11826.3	1007	1767	1003	0	0	0	9.28339	17.868	10.3961	0	0	0	1.8e-36	-9.17245	down	--	--	Cellular Component: integral component of membrane (GO:0016021);;	--	--	--	--	Vacuolar protein sorting-associated protein 62	--	S	Function unknown	uncharacterized protein LOC110771333 [Prunus avium]
gene_Pav_sc0002197.1_g100.1.mk	MSTRG.11826.3	1007	1767	1003	0	0	0	9.28339	17.868	10.3961	0	0	0	1.8e-36	-9.17245	down	[P]	Inorganic ion transport and metabolism	Molecular Function: ATP binding (GO:0005524);; Cellular Component: endoplasmic reticulum (GO:0005783);; Cellular Component: integral component of plasma membrane (GO:0005887);; Molecular Function: cation-transporting ATPase activity (GO:0019829);; Molecular Function: metal ion binding (GO:0046872);; Biological Process: cation transmembrane transport (GO:0098655);;	K01537|0|pper:PRUPE_ppa000629mg|K01537 Ca2+-transporting ATPase [EC:3.6.3.8] | (RefSeq) hypothetical protein	--	[P]	Inorganic ion transport and metabolism	Cation transporting ATPase, C-terminus;; E1-E2 ATPase;; haloacid dehalogenase-like hydrolase;; Cation transporter/ATPase, N-terminus;; Cation transport ATPase (P-type);; haloacid dehalogenase-like hydrolase	Calcium-transporting ATPase 1, endoplasmic reticulum-type OS=Arabidopsis thaliana OX=3702 GN=ECA1 PE=1 SV=2	P	Inorganic ion transport and metabolism	calcium-transporting ATPase 1, endoplasmic reticulum-type-like [Prunus avium]
gene_Pav_sc0002444.1_g080.1.mk	MSTRG.11826.3	1007	1767	1003	0	0	0	9.28339	17.868	10.3961	0	0	0	1.8e-36	-9.17245	down	[IQ]	Lipid transport and metabolism;; Secondary metabolites biosynthesis, transport and catabolism	Biological Process: fatty acid biosynthetic process (GO:0006633);; Molecular Function: transferase activity, transferring acyl groups other than amino-acyl groups (GO:0016747);;	K09458|0|pper:PRUPE_ppa020225mg|K09458 3-oxoacyl-[acyl-carrier-protein] synthase II [EC:2.3.1.179] | (RefSeq) hypothetical protein	Fatty acid biosynthesis (ko00061);; Biotin metabolism (ko00780);; Fatty acid metabolism (ko01212)	[IQ]	Lipid transport and metabolism;; Secondary metabolites biosynthesis, transport and catabolism	Beta-ketoacyl synthase, N-terminal domain;; Beta-ketoacyl synthase, C-terminal domain	3-oxoacyl-[acyl-carrier-protein] synthase, mitochondrial OS=Arabidopsis thaliana OX=3702 GN=KAS PE=1 SV=1	I	Lipid transport and metabolism	3-oxoacyl-[acyl-carrier-protein] synthase, mitochondrial [Prunus avium]
gene_Pav_sc0002607.1_g170.1.mk	MSTRG.11826.3	1007	1767	1003	0	0	0	9.28339	17.868	10.3961	0	0	0	1.8e-36	-9.17245	down	--	--	Molecular Function: transferase activity (GO:0016740);;	--	--	[L]	Replication, recombination and repair	Cid1 family poly A polymerase	Protein HESO1 OS=Arabidopsis thaliana OX=3702 GN=HESO1 PE=1 SV=1	S	Function unknown	uncharacterized protein LOC110769017 [Prunus avium]
gene_Pav_sc0002776.1_g020.1.mk	MSTRG.11826.3	1007	1767	1003	0	0	0	9.28339	17.868	10.3961	0	0	0	1.8e-36	-9.17245	down	--	--	--	--	--	--	--	--	--	--	--	uncharacterized protein LOC110773232 [Prunus avium]
gene_Pav_sc0002858.1_g100.1.mk	MSTRG.11826.3	1007	1767	1003	0	0	0	9.28339	17.868	10.3961	0	0	0	1.8e-36	-9.17245	down	[R]	General function prediction only	Molecular Function: GTP binding (GO:0005525);; Cellular Component: intracellular (GO:0005622);; Biological Process: small GTPase mediated signal transduction (GO:0007264);;	K07904|5.37431e-116|pper:PRUPE_ppa011297mg|K07904 Ras-related protein Rab-11A | (RefSeq) hypothetical protein	Endocytosis (ko04144)	[U]	Intracellular trafficking, secretion, and vesicular transport	Ras family;; Ras of Complex, Roc, domain of DAPkinase;; ADP-ribosylation factor family	Ras-related protein Rab11C OS=Lotus japonicus OX=34305 GN=RAB11C PE=2 SV=1	S	Function unknown	ras-related protein Rab2BV [Prunus persica]
gene_Pav_sc0003135.1_g140.1.mk	MSTRG.11826.3	1007	1767	1003	0	0	0	9.28339	17.868	10.3961	0	0	0	1.8e-36	-9.17245	down	[P]	Inorganic ion transport and metabolism	Molecular Function: hydrolase activity (GO:0016787);;	--	--	--	--	Beta-lactamase superfamily domain;; Metallo-beta-lactamase superfamily	--	S	Function unknown	putative hydrolase C777.06c [Prunus avium]
gene_Pav_sc0004208.1_g030.1.br	MSTRG.11826.3	1007	1767	1003	0	0	0	9.28339	17.868	10.3961	0	0	0	1.8e-36	-9.17245	down	[O]	Posttranslational modification, protein turnover, chaperones	Molecular Function: ATP binding (GO:0005524);;	K03283|0|pper:PRUPE_ppa026255mg|K03283 heat shock 70kDa protein 1/8 | (RefSeq) hypothetical protein	Spliceosome (ko03040);; Protein processing in endoplasmic reticulum (ko04141);; Endocytosis (ko04144)	[O]	Posttranslational modification, protein turnover, chaperones	Hsp70 protein;; MreB/Mbl protein;; NAD-specific glutamate dehydrogenase	Heat shock cognate 70 kDa protein OS=Petunia hybrida OX=4102 GN=HSP70 PE=2 SV=1	O	Posttranslational modification, protein turnover, chaperones	probable mediator of RNA polymerase II transcription subunit 37c isoform X1 [Prunus avium]
gene_Pav_sc0004298.1_g100.1.mk	MSTRG.11826.3	1007	1767	1003	0	0	0	9.28339	17.868	10.3961	0	0	0	1.8e-36	-9.17245	down	--	--	Cellular Component: cytosol (GO:0005829);; Biological Process: intracellular protein transport (GO:0006886);; Cellular Component: plasmodesma (GO:0009506);; Biological Process: vesicle-mediated transport (GO:0016192);; Cellular Component: membrane coat (GO:0030117);;	K12400|1.03881e-164|pper:PRUPE_ppa003225mg|K12400 AP-4 complex subunit epsilon-1 | (RefSeq) hypothetical protein	--	[U]	Intracellular trafficking, secretion, and vesicular transport	Adaptin N terminal region	AP-4 complex subunit epsilon OS=Arabidopsis thaliana OX=3702 GN=At1g31730 PE=1 SV=1	U	Intracellular trafficking, secretion, and vesicular transport	hypothetical protein F383_04635 [Gossypium arboreum]
gene_Pav_sc0004531.1_g040.1.mk	MSTRG.11826.3	1007	1767	1003	0	0	0	9.28339	17.868	10.3961	0	0	0	1.8e-36	-9.17245	down	--	--	--	--	--	--	--	--	--	--	--	hypothetical protein PRUPE_2G139800 [Prunus persica]
gene_Pav_sc0010300.1_g010.1.br	MSTRG.11826.3	1007	1767	1003	0	0	0	9.28339	17.868	10.3961	0	0	0	1.8e-36	-9.17245	down	--	--	--	--	--	--	--	--	--	--	--	uncharacterized protein At1g08160-like [Prunus avium]
gene_Pav_sc0010493.1_g010.1.mk	MSTRG.11826.3	1007	1767	1003	0	0	0	9.28339	17.868	10.3961	0	0	0	1.8e-36	-9.17245	down	[O]	Posttranslational modification, protein turnover, chaperones	Molecular Function: hydrolase activity, hydrolyzing O-glycosyl compounds (GO:0004553);; Cellular Component: vacuolar membrane (GO:0005774);; Biological Process: carbohydrate metabolic process (GO:0005975);;	--	--	--	--	Glycosyl hydrolase family 3 C-terminal domain;; Fibronectin type III-like domain	Probable beta-D-xylosidase 6 OS=Arabidopsis thaliana OX=3702 GN=BXL6 PE=2 SV=1	G	Carbohydrate transport and metabolism	probable beta-D-xylosidase 6, partial [Prunus avium]
Prunus_avium_newGene_106	MSTRG.13122.1	44	35	38	85	94	99	0.503101	0.441849	0.492803	0.961893	1.2172	1.33055	0.000909067	1.25555	up	--	--	Biological Process: defense response (GO:0006952);; Molecular Function: ADP binding (GO:0043531);;	--	--	--	--	Arabidopsis broad-spectrum mildew resistance protein RPW8	Probable disease resistance protein At5g66910 OS=Arabidopsis thaliana OX=3702 GN=At5g66910 PE=2 SV=1	--	--	probable disease resistance protein At5g66890 [Prunus avium]
Prunus_avium_newGene_1137	MSTRG.13122.1	44	35	38	85	94	99	0.503101	0.441849	0.492803	0.961893	1.2172	1.33055	0.000909067	1.25555	up	--	--	Molecular Function: serine-type carboxypeptidase activity (GO:0004185);; Biological Process: proteolysis (GO:0006508);; Cellular Component: integral component of membrane (GO:0016021);;	K16297|0|pmum:103341281|K16297 serine carboxypeptidase-like clade II [EC:3.4.16.-] | (RefSeq) serine carboxypeptidase 24	--	[OE]	Posttranslational modification, protein turnover, chaperones;; Amino acid transport and metabolism	Serine carboxypeptidase	Serine carboxypeptidase 24 OS=Arabidopsis thaliana OX=3702 GN=SCPL24 PE=1 SV=1	E	Amino acid transport and metabolism	serine carboxypeptidase 24 [Prunus avium]
Prunus_avium_newGene_1290	MSTRG.13122.1	44	35	38	85	94	99	0.503101	0.441849	0.492803	0.961893	1.2172	1.33055	0.000909067	1.25555	up	[J]	Translation, ribosomal structure and biogenesis	Molecular Function: tRNA binding (GO:0000049);; Biological Process: tRNA wobble uridine modification (GO:0002098);; Cellular Component: cytoplasm (GO:0005737);; Molecular Function: nucleotidyltransferase activity (GO:0016779);; Biological Process: protein urmylation (GO:0032447);; Biological Process: tRNA thio-modification (GO:0034227);;	K14168|3.52555e-33|pmum:103339042|K14168 cytoplasmic tRNA 2-thiolation protein 1 [EC:2.7.7.-] | (RefSeq) cytoplasmic tRNA 2-thiolation protein 1-like	Sulfur relay system (ko04122)	[R]	General function prediction only	--	Cytoplasmic tRNA 2-thiolation protein 1 OS=Arabidopsis thaliana OX=3702 GN=NCS6 PE=2 SV=2	D	Cell cycle control, cell division, chromosome partitioning	PREDICTED: cytoplasmic tRNA 2-thiolation protein 1-like [Prunus mume]
Prunus_avium_newGene_1431	MSTRG.13122.1	44	35	38	85	94	99	0.503101	0.441849	0.492803	0.961893	1.2172	1.33055	0.000909067	1.25555	up	--	--	--	--	--	--	--	--	--	--	--	uncharacterized protein LOC110764272 [Prunus avium]
Prunus_avium_newGene_1764	MSTRG.13122.1	44	35	38	85	94	99	0.503101	0.441849	0.492803	0.961893	1.2172	1.33055	0.000909067	1.25555	up	--	--	--	--	--	--	--	--	--	--	--	hypothetical protein PRUPE_1G174700 [Prunus persica]
Prunus_avium_newGene_2669	MSTRG.13122.1	44	35	38	85	94	99	0.503101	0.441849	0.492803	0.961893	1.2172	1.33055	0.000909067	1.25555	up	[Q]	Secondary metabolites biosynthesis, transport and catabolism	Molecular Function: oxidoreductase activity (GO:0016491);; Molecular Function: 6'-deoxychalcone synthase activity (GO:0033808);; Biological Process: oxidation-reduction process (GO:0055114);;	--	--	[R]	General function prediction only	Aldo/keto reductase family;; gag-polypeptide of LTR copia-type;; Domain of unknown function (DUF4219)	Non-functional NADPH-dependent codeinone reductase 2 OS=Papaver somniferum OX=3469 GN=COR2 PE=1 SV=1	S	Function unknown	non-functional NADPH-dependent codeinone reductase 2-like isoform X2 [Prunus avium]
Prunus_avium_newGene_2959	MSTRG.13122.1	44	35	38	85	94	99	0.503101	0.441849	0.492803	0.961893	1.2172	1.33055	0.000909067	1.25555	up	--	--	--	--	--	--	--	--	--	--	--	dolichyl-phosphate beta-glucosyltransferase-like [Prunus avium]
Prunus_avium_newGene_3091	MSTRG.13122.1	44	35	38	85	94	99	0.503101	0.441849	0.492803	0.961893	1.2172	1.33055	0.000909067	1.25555	up	--	--	Cellular Component: plasma membrane (GO:0005886);; Cellular Component: chloroplast thylakoid membrane (GO:0009535);; Biological Process: NADH dehydrogenase complex (plastoquinone) assembly (GO:0010258);; Molecular Function: oxidoreductase activity, acting on NAD(P)H, quinone or similar compound as acceptor (GO:0016655);; Biological Process: oxidation-reduction process (GO:0055114);;	--	--	--	--	--	NAD(P)H-quinone oxidoreductase subunit O, chloroplastic OS=Arabidopsis thaliana OX=3702 GN=ndhO PE=2 SV=1	S	Function unknown	PREDICTED: NAD(P)H-quinone oxidoreductase subunit O, chloroplastic [Fragaria vesca subsp. vesca]
Prunus_avium_newGene_3122	MSTRG.13122.1	44	35	38	85	94	99	0.503101	0.441849	0.492803	0.961893	1.2172	1.33055	0.000909067	1.25555	up	--	--	Cellular Component: endoplasmic reticulum (GO:0005783);; Biological Process: intracellular protein transport (GO:0006886);; Cellular Component: integral component of membrane (GO:0016021);;	K14009|1.80234e-142|pper:PRUPE_ppa011161mg|K14009 B-cell receptor-associated protein 31 | (RefSeq) hypothetical protein	Protein processing in endoplasmic reticulum (ko04141)	[V]	Defense mechanisms	B-cell receptor-associated protein 31-like	--	S	Function unknown	B-cell receptor-associated protein 31-like [Prunus avium]
Prunus_avium_newGene_359	MSTRG.13122.1	44	35	38	85	94	99	0.503101	0.441849	0.492803	0.961893	1.2172	1.33055	0.000909067	1.25555	up	--	--	Molecular Function: N,N-dimethylaniline monooxygenase activity (GO:0004499);; Cellular Component: integral component of membrane (GO:0016021);; Molecular Function: flavin adenine dinucleotide binding (GO:0050660);; Molecular Function: NADP binding (GO:0050661);; Biological Process: oxidation-reduction process (GO:0055114);;	K11816|2.62992e-21|pmum:103342563|K11816 indole-3-pyruvate monooxygenase [EC:1.14.13.168] | (RefSeq) probable indole-3-pyruvate monooxygenase YUCCA10	Tryptophan metabolism (ko00380)	--	--	--	--	--	--	PREDICTED: probable indole-3-pyruvate monooxygenase YUCCA10 [Prunus mume]
Prunus_avium_newGene_3799	MSTRG.13122.1	44	35	38	85	94	99	0.503101	0.441849	0.492803	0.961893	1.2172	1.33055	0.000909067	1.25555	up	--	--	Cellular Component: integral component of membrane (GO:0016021);;	--	--	--	--	--	--	S	Function unknown	uncharacterized protein LOC18777237 isoform X1 [Prunus persica]
Prunus_avium_newGene_401	MSTRG.13122.1	44	35	38	85	94	99	0.503101	0.441849	0.492803	0.961893	1.2172	1.33055	0.000909067	1.25555	up	--	--	Molecular Function: aspartic-type endopeptidase activity (GO:0004190);; Biological Process: proteolysis (GO:0006508);; Cellular Component: integral component of membrane (GO:0016021);;	--	--	[O]	Posttranslational modification, protein turnover, chaperones	Xylanase inhibitor N-terminal;; Eukaryotic aspartyl protease;; Xylanase inhibitor C-terminal	Aspartic proteinase-like protein 2 OS=Arabidopsis thaliana OX=3702 GN=At1g65240 PE=1 SV=2	O	Posttranslational modification, protein turnover, chaperones	aspartic proteinase-like protein 2 [Prunus avium]
Prunus_avium_newGene_4515	MSTRG.13122.1	44	35	38	85	94	99	0.503101	0.441849	0.492803	0.961893	1.2172	1.33055	0.000909067	1.25555	up	--	--	Molecular Function: aspartic-type endopeptidase activity (GO:0004190);; Biological Process: proteolysis (GO:0006508);; Biological Process: protein catabolic process (GO:0030163);;	--	--	--	--	--	--	O	Posttranslational modification, protein turnover, chaperones	PREDICTED: aspartic proteinase-like protein 2, partial [Prunus mume]
Prunus_avium_newGene_4528	MSTRG.13122.1	44	35	38	85	94	99	0.503101	0.441849	0.492803	0.961893	1.2172	1.33055	0.000909067	1.25555	up	--	--	Molecular Function: nucleic acid binding (GO:0003676);; Molecular Function: zinc ion binding (GO:0008270);;	K13128|2.32222e-98|pper:PRUPE_ppa003054mg|K13128 zinc finger CCHC domain-containing protein 8 | (RefSeq) hypothetical protein	--	[S]	Function unknown	--	--	S	Function unknown	uncharacterized protein LOC110760004 [Prunus avium]
Prunus_avium_newGene_4818	MSTRG.13122.1	44	35	38	85	94	99	0.503101	0.441849	0.492803	0.961893	1.2172	1.33055	0.000909067	1.25555	up	--	--	--	--	--	--	--	--	--	--	--	hypothetical protein PRUPE_2G064800 [Prunus persica]
Prunus_avium_newGene_5095	MSTRG.13122.1	44	35	38	85	94	99	0.503101	0.441849	0.492803	0.961893	1.2172	1.33055	0.000909067	1.25555	up	[T]	Signal transduction mechanisms	Molecular Function: ATP binding (GO:0005524);; Cellular Component: integral component of membrane (GO:0016021);; Molecular Function: ATPase activity (GO:0016887);;	--	--	[Q]	Secondary metabolites biosynthesis, transport and catabolism	ABC transporter;; ABC-2 type transporter	ABC transporter G family member 20 OS=Arabidopsis thaliana OX=3702 GN=ABCG20 PE=2 SV=1	V	Defense mechanisms	ABC transporter G family member 20-like [Prunus avium]
Prunus_avium_newGene_5762	MSTRG.13122.1	44	35	38	85	94	99	0.503101	0.441849	0.492803	0.961893	1.2172	1.33055	0.000909067	1.25555	up	--	--	Cellular Component: mitochondrial intermembrane space (GO:0005758);; Biological Process: copper ion transport (GO:0006825);; Molecular Function: copper chaperone activity (GO:0016531);;	K02260|6.93957e-48|pmum:103326208|K02260 cytochrome c oxidase assembly protein subunit 17 | (RefSeq) cytochrome c oxidase copper chaperone 1	Oxidative phosphorylation (ko00190)	[O]	Posttranslational modification, protein turnover, chaperones	Cytochrome C oxidase copper chaperone (COX17)	Cytochrome c oxidase copper chaperone 1 OS=Arabidopsis thaliana OX=3702 GN=COX17-1 PE=2 SV=1	O	Posttranslational modification, protein turnover, chaperones	cytochrome c oxidase copper chaperone 1-like [Prunus avium]
Prunus_avium_newGene_6031	MSTRG.13122.1	44	35	38	85	94	99	0.503101	0.441849	0.492803	0.961893	1.2172	1.33055	0.000909067	1.25555	up	[O]	Posttranslational modification, protein turnover, chaperones	Cellular Component: cytoplasm (GO:0005737);;	K08770|0|dosa:Os06t0681400-01|K08770 ubiquitin C | (RAP-DB) Os06g0681400; Ubiquitin domain containing protein.	--	[OR]	Posttranslational modification, protein turnover, chaperones;; General function prediction only	Ubiquitin family;; Ubiquitin-2 like Rad60 SUMO-like;; Ubiquitin-like domain;; DUF2407 ubiquitin-like domain;; Ubiquitin-2 like Rad60 SUMO-like;; RNA methyltransferase;; Protein of unknown function (DUF2870);; Domain of Unknown Function with PDB structure (DUF3861);; Toluene-4-monooxygenase system protein B (TmoB);; ACT domain	Polyubiquitin 10 OS=Arabidopsis thaliana OX=3702 GN=UBQ10 PE=2 SV=2	O	Posttranslational modification, protein turnover, chaperones	polyubiquitin 10 [Quercus suber]
Prunus_avium_newGene_612	MSTRG.13122.1	44	35	38	85	94	99	0.503101	0.441849	0.492803	0.961893	1.2172	1.33055	0.000909067	1.25555	up	--	--	Biological Process: protein folding (GO:0006457);; Cellular Component: prefoldin complex (GO:0016272);; Molecular Function: unfolded protein binding (GO:0051082);;	K09549|8.07897e-100|pmum:103324052|K09549 prefoldin subunit 2 | (RefSeq) probable prefoldin subunit 2	--	[O]	Posttranslational modification, protein turnover, chaperones	Prefoldin subunit	Probable prefoldin subunit 2 OS=Arabidopsis thaliana OX=3702 GN=At3g22480 PE=2 SV=1	O	Posttranslational modification, protein turnover, chaperones	probable prefoldin subunit 2 [Prunus avium]
Prunus_avium_newGene_6582	MSTRG.13122.1	44	35	38	85	94	99	0.503101	0.441849	0.492803	0.961893	1.2172	1.33055	0.000909067	1.25555	up	--	--	--	--	--	--	--	--	--	--	--	hypothetical protein PRUPE_6G326200 [Prunus persica]
Prunus_avium_newGene_687	MSTRG.13122.1	44	35	38	85	94	99	0.503101	0.441849	0.492803	0.961893	1.2172	1.33055	0.000909067	1.25555	up	--	--	--	--	--	--	--	--	--	--	--	uncharacterized protein LOC110750839 isoform X1 [Prunus avium]
Prunus_avium_newGene_691	MSTRG.13122.1	44	35	38	85	94	99	0.503101	0.441849	0.492803	0.961893	1.2172	1.33055	0.000909067	1.25555	up	--	--	Molecular Function: aspartic-type endopeptidase activity (GO:0004190);; Biological Process: proteolysis (GO:0006508);;	--	--	[O]	Posttranslational modification, protein turnover, chaperones	Xylanase inhibitor N-terminal;; Eukaryotic aspartyl protease;; Xylanase inhibitor C-terminal	Aspartic proteinase-like protein 2 OS=Arabidopsis thaliana OX=3702 GN=At1g65240 PE=1 SV=2	O	Posttranslational modification, protein turnover, chaperones	aspartic proteinase-like protein 2 [Prunus avium]
Prunus_avium_newGene_7234	MSTRG.13122.1	44	35	38	85	94	99	0.503101	0.441849	0.492803	0.961893	1.2172	1.33055	0.000909067	1.25555	up	--	--	Cellular Component: extracellular region (GO:0005576);; Cellular Component: plant-type cell wall (GO:0009505);; Biological Process: plant-type cell wall organization (GO:0009664);; Cellular Component: membrane (GO:0016020);;	--	--	--	--	Pollen allergen;; Lytic transglycolase	Expansin-A4 OS=Arabidopsis thaliana OX=3702 GN=EXPA4 PE=1 SV=1	G	Carbohydrate transport and metabolism	expansin-A6 [Prunus avium]
Prunus_avium_newGene_7265	MSTRG.13122.1	44	35	38	85	94	99	0.503101	0.441849	0.492803	0.961893	1.2172	1.33055	0.000909067	1.25555	up	--	--	Cellular Component: integral component of membrane (GO:0016021);;	--	--	--	--	--	--	--	--	uncharacterized protein LOC110769615 isoform X2 [Prunus avium]
Prunus_avium_newGene_7291	MSTRG.13122.1	44	35	38	85	94	99	0.503101	0.441849	0.492803	0.961893	1.2172	1.33055	0.000909067	1.25555	up	--	--	Molecular Function: nucleic acid binding (GO:0003676);; Biological Process: DNA integration (GO:0015074);;	--	--	[R]	General function prediction only	--	Retrovirus-related Pol polyprotein from transposon RE1 OS=Arabidopsis thaliana OX=3702 GN=RE1 PE=2 SV=1	L	Replication, recombination and repair	PREDICTED: uncharacterized mitochondrial protein AtMg00810-like [Malus domestica]
Prunus_avium_newGene_7537	MSTRG.13122.1	44	35	38	85	94	99	0.503101	0.441849	0.492803	0.961893	1.2172	1.33055	0.000909067	1.25555	up	--	--	Molecular Function: catalytic activity (GO:0003824);; Biological Process: metabolic process (GO:0008152);;	K01897|1.31082e-17|pxb:103937564|K01897 long-chain acyl-CoA synthetase [EC:6.2.1.3] | (RefSeq) long chain acyl-CoA synthetase 2-like	Fatty acid biosynthesis (ko00061);; Fatty acid degradation (ko00071);; Fatty acid metabolism (ko01212);; Peroxisome (ko04146)	[I]	Lipid transport and metabolism	--	Long chain acyl-CoA synthetase 2 OS=Arabidopsis thaliana OX=3702 GN=LACS2 PE=2 SV=1	I	Lipid transport and metabolism	PREDICTED: long chain acyl-CoA synthetase 2-like [Pyrus x bretschneideri]
Prunus_avium_newGene_7969	MSTRG.13122.1	44	35	38	85	94	99	0.503101	0.441849	0.492803	0.961893	1.2172	1.33055	0.000909067	1.25555	up	[L]	Replication, recombination and repair	--	--	--	[R]	General function prediction only	--	RNA-directed DNA polymerase homolog OS=Oenothera berteroana OX=3950 PE=4 SV=1	L	Replication, recombination and repair	uncharacterized protein LOC110747387 [Prunus avium]
Prunus_avium_newGene_8258	MSTRG.13122.1	44	35	38	85	94	99	0.503101	0.441849	0.492803	0.961893	1.2172	1.33055	0.000909067	1.25555	up	[G]	Carbohydrate transport and metabolism	Biological Process: glycogen metabolic process (GO:0005977);; Cellular Component: chloroplast (GO:0009507);; Biological Process: amylopectin biosynthetic process (GO:0010021);; Molecular Function: isoamylase activity (GO:0019156);;	K01214|0|pper:PRUPE_ppa001199mg|K01214 isoamylase [EC:3.2.1.68] | (RefSeq) hypothetical protein	--	[G]	Carbohydrate transport and metabolism	Carbohydrate-binding module 48 (Isoamylase N-terminal domain);; Alpha amylase, catalytic domain	Isoamylase 2, chloroplastic OS=Arabidopsis thaliana OX=3702 GN=ISA2 PE=1 SV=2	G	Carbohydrate transport and metabolism	isoamylase 2, chloroplastic [Prunus avium]
Prunus_avium_newGene_8263	MSTRG.13122.1	44	35	38	85	94	99	0.503101	0.441849	0.492803	0.961893	1.2172	1.33055	0.000909067	1.25555	up	[R]	General function prediction only	Molecular Function: catalytic activity (GO:0003824);; Biological Process: biosynthetic process (GO:0009058);;	--	--	[R]	General function prediction only	Phenazine biosynthesis-like protein	--	S	Function unknown	uncharacterized protein LOC110749818 [Prunus avium]
Prunus_avium_newGene_8298	MSTRG.13122.1	44	35	38	85	94	99	0.503101	0.441849	0.492803	0.961893	1.2172	1.33055	0.000909067	1.25555	up	--	--	--	K01537|1.75528e-41|pper:PRUPE_ppa024933mg|K01537 Ca2+-transporting ATPase [EC:3.6.3.8] | (RefSeq) hypothetical protein	--	--	--	--	--	--	--	calcium-transporting ATPase 12, plasma membrane-type-like [Prunus avium]
Prunus_avium_newGene_8325	MSTRG.13122.1	44	35	38	85	94	99	0.503101	0.441849	0.492803	0.961893	1.2172	1.33055	0.000909067	1.25555	up	--	--	Cellular Component: nucleus (GO:0005634);; Biological Process: DNA replication (GO:0006260);;	K10732|1.97632e-141|pmum:103341936|K10732 GINS complex subunit 1 | (RefSeq) probable DNA replication complex GINS protein PSF1	--	[L]	Replication, recombination and repair	GINS complex protein	--	S	Function unknown	probable DNA replication complex GINS protein PSF1 [Prunus avium]
Prunus_avium_newGene_8525	MSTRG.13122.1	44	35	38	85	94	99	0.503101	0.441849	0.492803	0.961893	1.2172	1.33055	0.000909067	1.25555	up	[T]	Signal transduction mechanisms	Molecular Function: protein serine/threonine kinase activity (GO:0004674);; Molecular Function: ATP binding (GO:0005524);; Biological Process: protein phosphorylation (GO:0006468);; Cellular Component: integral component of membrane (GO:0016021);; Molecular Function: carbohydrate binding (GO:0030246);;	--	--	--	--	Legume lectin domain;; Protein kinase domain;; Protein tyrosine kinase	L-type lectin-domain containing receptor kinase VIII.1 OS=Arabidopsis thaliana OX=3702 GN=LECRK81 PE=2 SV=1	T	Signal transduction mechanisms	L-type lectin-domain containing receptor kinase VIII.1 [Prunus avium]
gene_Pav_co3990539.1_g010.1.br	MSTRG.13122.1	44	35	38	85	94	99	0.503101	0.441849	0.492803	0.961893	1.2172	1.33055	0.000909067	1.25555	up	--	--	Molecular Function: hydrolase activity (GO:0016787);;	--	--	[R]	General function prediction only	--	--	S	Function unknown	uncharacterized protein LOC110747549 [Prunus avium]
gene_Pav_co3992633.1_g010.1.mk	MSTRG.13122.1	44	35	38	85	94	99	0.503101	0.441849	0.492803	0.961893	1.2172	1.33055	0.000909067	1.25555	up	[J]	Translation, ribosomal structure and biogenesis	Molecular Function: nucleotide binding (GO:0000166);; Molecular Function: nucleic acid binding (GO:0003676);;	K12890|2.15286e-50|pper:PRUPE_ppa009045mg|K12890 splicing factor, arginine/serine-rich 1 | (RefSeq) hypothetical protein	Spliceosome (ko03040)	[A]	RNA processing and modification	RNA recognition motif. (a.k.a. RRM, RBD, or RNP domain)	Serine/arginine-rich-splicing factor SR34 OS=Arabidopsis thaliana OX=3702 GN=SR34 PE=1 SV=1	S	Function unknown	serine/arginine-rich-splicing factor SR34-like, partial [Prunus avium]
gene_Pav_co4002539.1_g010.1.mk	MSTRG.13122.1	44	35	38	85	94	99	0.503101	0.441849	0.492803	0.961893	1.2172	1.33055	0.000909067	1.25555	up	--	--	--	--	--	--	--	TIR domain;; NB-ARC domain	TMV resistance protein N OS=Nicotiana glutinosa OX=35889 GN=N PE=1 SV=1	S	Function unknown	TMV resistance protein N-like [Prunus avium]
gene_Pav_co4007377.1_g010.1.br	MSTRG.13122.1	44	35	38	85	94	99	0.503101	0.441849	0.492803	0.961893	1.2172	1.33055	0.000909067	1.25555	up	[G]	Carbohydrate transport and metabolism	Cellular Component: integral component of membrane (GO:0016021);; Molecular Function: substrate-specific transmembrane transporter activity (GO:0022891);; Biological Process: transmembrane transport (GO:0055085);;	--	--	[R]	General function prediction only	Sugar (and other) transporter	Polyol transporter 5 OS=Arabidopsis thaliana OX=3702 GN=PLT5 PE=1 SV=2	G	Carbohydrate transport and metabolism	polyol transporter 5-like [Prunus avium]
gene_Pav_co4009049.1_g010.1.br	MSTRG.13122.1	44	35	38	85	94	99	0.503101	0.441849	0.492803	0.961893	1.2172	1.33055	0.000909067	1.25555	up	--	--	--	--	--	--	--	--	--	S	Function unknown	serine/arginine repetitive matrix protein 2 [Prunus avium]
gene_Pav_co4017755.1_g010.1.br	MSTRG.13122.1	44	35	38	85	94	99	0.503101	0.441849	0.492803	0.961893	1.2172	1.33055	0.000909067	1.25555	up	--	--	--	--	--	[R]	General function prediction only	zinc-binding in reverse transcriptase	--	S	Function unknown	uncharacterized protein LOC110748022 [Prunus avium]
gene_Pav_co4022399.1_g010.1.mk	MSTRG.13122.1	44	35	38	85	94	99	0.503101	0.441849	0.492803	0.961893	1.2172	1.33055	0.000909067	1.25555	up	--	--	--	--	--	--	--	--	Protein GRAVITROPIC IN THE LIGHT 1 OS=Arabidopsis thaliana OX=3702 GN=GIL1 PE=2 SV=1	S	Function unknown	protein GRAVITROPIC IN THE LIGHT 1-like [Prunus avium]
gene_Pav_co4022557.1_g010.1.br	MSTRG.13122.1	44	35	38	85	94	99	0.503101	0.441849	0.492803	0.961893	1.2172	1.33055	0.000909067	1.25555	up	--	--	Cellular Component: integral component of membrane (GO:0016021);; Biological Process: transmembrane transport (GO:0055085);;	--	--	[T]	Signal transduction mechanisms	OPT oligopeptide transporter protein	Oligopeptide transporter 7 OS=Arabidopsis thaliana OX=3702 GN=OPT7 PE=2 SV=1	S	Function unknown	PREDICTED: oligopeptide transporter 7-like [Prunus mume]
gene_Pav_co4031697.1_g010.1.mk	MSTRG.13122.1	44	35	38	85	94	99	0.503101	0.441849	0.492803	0.961893	1.2172	1.33055	0.000909067	1.25555	up	[EH]	Amino acid transport and metabolism;; Coenzyme transport and metabolism	Cellular Component: cell (GO:0005623);; Molecular Function: oxidoreductase activity, acting on a sulfur group of donors, disulfide as acceptor (GO:0016671);; Biological Process: sulfate reduction (GO:0019419);; Biological Process: cell redox homeostasis (GO:0045454);;	K05907|0|pmum:103326433|K05907 adenylyl-sulfate reductase (glutathione) [EC:1.8.4.9] | (RefSeq) 5'-adenylylsulfate reductase 3, chloroplastic-like	Sulfur metabolism (ko00920)	[E]	Amino acid transport and metabolism	Phosphoadenosine phosphosulfate reductase family;; Thioredoxin	5&apos;-adenylylsulfate reductase 3, chloroplastic OS=Arabidopsis thaliana OX=3702 GN=APR3 PE=2 SV=2	P	Inorganic ion transport and metabolism	5&apos;-adenylylsulfate reductase 3, chloroplastic-like [Prunus avium]
gene_Pav_co4036933.1_g010.1.mk	MSTRG.13122.1	44	35	38	85	94	99	0.503101	0.441849	0.492803	0.961893	1.2172	1.33055	0.000909067	1.25555	up	--	--	Molecular Function: cysteine-type endopeptidase inhibitor activity (GO:0004869);; Molecular Function: peptidase activity (GO:0008233);; Biological Process: negative regulation of endopeptidase activity (GO:0010951);;	--	--	--	--	Aspartic acid proteinase inhibitor;; Cystatin domain	Cysteine proteinase inhibitor OS=Vigna unguiculata OX=3917 PE=1 SV=1	S	Function unknown	cysteine proteinase inhibitor-like, partial [Prunus avium]
gene_Pav_co4038429.1_g010.1.mk	MSTRG.13122.1	44	35	38	85	94	99	0.503101	0.441849	0.492803	0.961893	1.2172	1.33055	0.000909067	1.25555	up	[HR]	Coenzyme transport and metabolism;; General function prediction only	Molecular Function: catalytic activity (GO:0003824);; Biological Process: metabolic process (GO:0008152);;	--	--	--	--	Isochorismatase family	Nicotinamidase 1 OS=Arabidopsis thaliana OX=3702 GN=NIC1 PE=1 SV=1	S	Function unknown	nicotinamidase 1 [Prunus avium]
gene_Pav_co4041773.1_g010.1.mk	MSTRG.13122.1	44	35	38	85	94	99	0.503101	0.441849	0.492803	0.961893	1.2172	1.33055	0.000909067	1.25555	up	--	--	--	--	--	--	--	--	--	S	Function unknown	uncharacterized protein LOC110759391 [Prunus avium]
gene_Pav_co4043667.1_g010.1.mk	MSTRG.13122.1	44	35	38	85	94	99	0.503101	0.441849	0.492803	0.961893	1.2172	1.33055	0.000909067	1.25555	up	[O]	Posttranslational modification, protein turnover, chaperones	--	K13993|1.25648e-79|pmum:103325572|K13993 HSP20 family protein | (RefSeq) 17.6 kDa class I heat shock protein-like	Protein processing in endoplasmic reticulum (ko04141)	[O]	Posttranslational modification, protein turnover, chaperones	Hsp20/alpha crystallin family	17.3 kDa class I heat shock protein OS=Glycine max OX=3847 GN=HSP17.3-B PE=3 SV=1	O	Posttranslational modification, protein turnover, chaperones	17.6 kDa class I heat shock protein-like [Prunus avium]
gene_Pav_co4049581.1_g020.1.mk	MSTRG.13122.1	44	35	38	85	94	99	0.503101	0.441849	0.492803	0.961893	1.2172	1.33055	0.000909067	1.25555	up	--	--	Cellular Component: mitochondrion (GO:0005739);; Molecular Function: heme transporter activity (GO:0015232);; Biological Process: heme transport (GO:0015886);; Cellular Component: integral component of membrane (GO:0016021);; Biological Process: cytochrome complex assembly (GO:0017004);; Molecular Function: heme binding (GO:0020037);;	--	--	--	--	--	Putative cytochrome c biosynthesis ccmC-like mitochondrial protein OS=Arabidopsis thaliana OX=3702 GN=CCMC PE=2 SV=4	O	Posttranslational modification, protein turnover, chaperones	uncharacterized protein LOC110748453 [Prunus avium]
gene_Pav_co4069929.1_g020.1.br	MSTRG.13122.1	44	35	38	85	94	99	0.503101	0.441849	0.492803	0.961893	1.2172	1.33055	0.000909067	1.25555	up	[J]	Translation, ribosomal structure and biogenesis	Molecular Function: RNA binding (GO:0003723);; Molecular Function: threonine-tRNA ligase activity (GO:0004829);; Molecular Function: ATP binding (GO:0005524);; Cellular Component: cytoplasm (GO:0005737);; Biological Process: threonyl-tRNA aminoacylation (GO:0006435);;	K01868|1.37689e-45|pper:PRUPE_ppa017189mg|K01868 threonyl-tRNA synthetase [EC:6.1.1.3] | (RefSeq) hypothetical protein	Aminoacyl-tRNA biosynthesis (ko00970)	[J]	Translation, ribosomal structure and biogenesis	Anticodon binding domain	Threonine--tRNA ligase, mitochondrial 1 OS=Arabidopsis thaliana OX=3702 GN=THRRS PE=1 SV=3	J	Translation, ribosomal structure and biogenesis	threonine--tRNA ligase, mitochondrial 1-like, partial [Prunus avium]
gene_Pav_co4075481.1_g010.1.mk	MSTRG.13122.1	44	35	38	85	94	99	0.503101	0.441849	0.492803	0.961893	1.2172	1.33055	0.000909067	1.25555	up	--	--	Molecular Function: catalytic activity (GO:0003824);; Molecular Function: coenzyme binding (GO:0050662);;	--	--	[V]	Defense mechanisms	--	--	M	Cell wall/membrane/envelope biogenesis	cinnamoyl-CoA reductase-like SNL6 [Prunus avium]
gene_Pav_co4076723.1_g020.1.mk	MSTRG.13122.1	44	35	38	85	94	99	0.503101	0.441849	0.492803	0.961893	1.2172	1.33055	0.000909067	1.25555	up	--	--	Cellular Component: mitochondrion (GO:0005739);;	--	--	--	--	--	--	--	--	hypothetical protein T459_25926 [Capsicum annuum]
gene_Pav_co4081299.1_g010.1.br	MSTRG.13122.1	44	35	38	85	94	99	0.503101	0.441849	0.492803	0.961893	1.2172	1.33055	0.000909067	1.25555	up	--	--	--	--	--	[R]	General function prediction only	Reverse transcriptase (RNA-dependent DNA polymerase)	Uncharacterized mitochondrial protein AtMg00310 OS=Arabidopsis thaliana OX=3702 GN=AtMg00310 PE=4 SV=1	S	Function unknown	PREDICTED: LOW QUALITY PROTEIN: uncharacterized protein LOC103343662 [Prunus mume]
gene_Pav_co4082247.1_g010.1.mk	MSTRG.13122.1	44	35	38	85	94	99	0.503101	0.441849	0.492803	0.961893	1.2172	1.33055	0.000909067	1.25555	up	[K]	Transcription	--	K10268|0|pper:PRUPE_ppa005296mg|K10268 F-box and leucine-rich repeat protein 2/20 | (RefSeq) hypothetical protein	--	[R]	General function prediction only	--	F-box/LRR-repeat protein 14 OS=Arabidopsis thaliana OX=3702 GN=FBL14 PE=2 SV=1	S	Function unknown	F-box/LRR-repeat protein 14 [Prunus avium]
gene_Pav_co4082527.1_g010.1.mk	MSTRG.13122.1	44	35	38	85	94	99	0.503101	0.441849	0.492803	0.961893	1.2172	1.33055	0.000909067	1.25555	up	--	--	Cellular Component: integral component of membrane (GO:0016021);;	--	--	[S]	Function unknown	Ion channel regulatory protein UNC-93	UNC93-like protein 3 OS=Arabidopsis thaliana OX=3702 GN=At3g09470 PE=2 SV=1	S	Function unknown	LOW QUALITY PROTEIN: UNC93-like protein 3 [Prunus avium]
gene_Pav_co4084801.1_g010.1.mk	MSTRG.13122.1	44	35	38	85	94	99	0.503101	0.441849	0.492803	0.961893	1.2172	1.33055	0.000909067	1.25555	up	--	--	Cellular Component: nucleus (GO:0005634);; Biological Process: male meiosis chromosome segregation (GO:0007060);; Molecular Function: zinc ion binding (GO:0008270);; Biological Process: pollen sperm cell differentiation (GO:0048235);;	--	--	--	--	--	PHD finger protein MALE MEIOCYTE DEATH 1 OS=Arabidopsis thaliana OX=3702 GN=MMD1 PE=2 SV=1	S	Function unknown	PHD domain-containing protein [Cephalotus follicularis]
gene_Pav_co4092319.1_g060.1.br	MSTRG.13122.1	44	35	38	85	94	99	0.503101	0.441849	0.492803	0.961893	1.2172	1.33055	0.000909067	1.25555	up	[C]	Energy production and conversion	Molecular Function: cytochrome-c oxidase activity (GO:0004129);; Molecular Function: iron ion binding (GO:0005506);; Molecular Function: copper ion binding (GO:0005507);; Cellular Component: mitochondrial inner membrane (GO:0005743);; Cellular Component: plasma membrane (GO:0005886);; Biological Process: oxidative phosphorylation (GO:0006119);; Biological Process: aerobic respiration (GO:0009060)…	K02256|9.57879e-61|mdm:13630227|K02256 cytochrome c oxidase subunit 1 [EC:1.9.3.1] | (RefSeq) cox1, C3258_p27; cox1	Oxidative phosphorylation (ko00190)	[C]	Energy production and conversion	--	Cytochrome c oxidase subunit 1 OS=Raphanus sativus OX=3726 GN=COX1 PE=3 SV=1	C	Energy production and conversion	cytochrome c oxidase subunit 1 (mitochondrion) [Prunus virginiana]
gene_Pav_sc0000002.1_g280.1.mk	MSTRG.13122.1	44	35	38	85	94	99	0.503101	0.441849	0.492803	0.961893	1.2172	1.33055	0.000909067	1.25555	up	--	--	--	--	--	--	--	--	--	S	Function unknown	hypothetical protein PRUPE_6G166000 [Prunus persica]
gene_Pav_sc0000009.1_g100.1.mk	MSTRG.13122.1	44	35	38	85	94	99	0.503101	0.441849	0.492803	0.961893	1.2172	1.33055	0.000909067	1.25555	up	[C]	Energy production and conversion	Molecular Function: magnesium ion binding (GO:0000287);; Molecular Function: isocitrate dehydrogenase (NADP+) activity (GO:0004450);; Biological Process: tricarboxylic acid cycle (GO:0006099);; Biological Process: isocitrate metabolic process (GO:0006102);; Molecular Function: NAD binding (GO:0051287);;	K00031|0|pmum:103329829|K00031 isocitrate dehydrogenase [EC:1.1.1.42] | (RefSeq) isocitrate dehydrogenase [NADP]	Citrate cycle (TCA cycle) (ko00020);; Glutathione metabolism (ko00480);; Carbon metabolism (ko01200);; 2-Oxocarboxylic acid metabolism (ko01210);; Biosynthesis of amino acids (ko01230);; Peroxisome (ko04146)	[C]	Energy production and conversion	Isocitrate/isopropylmalate dehydrogenase;; Glutaredoxin	Isocitrate dehydrogenase [NADP], chloroplastic/mitochondrial OS=Arabidopsis thaliana OX=3702 GN=At5g14590 PE=1 SV=1	C	Energy production and conversion	isocitrate dehydrogenase [NADP] [Prunus avium]
gene_Pav_sc0000009.1_g1110.1.mk	MSTRG.13122.1	44	35	38	85	94	99	0.503101	0.441849	0.492803	0.961893	1.2172	1.33055	0.000909067	1.25555	up	--	--	Cellular Component: integral component of membrane (GO:0016021);;	--	--	--	--	Family of unknown function (DUF716)	--	S	Function unknown	uncharacterized protein LOC110753334 [Prunus avium]
gene_Pav_sc0000009.1_g1290.1.br	MSTRG.13122.1	44	35	38	85	94	99	0.503101	0.441849	0.492803	0.961893	1.2172	1.33055	0.000909067	1.25555	up	[M]	Cell wall/membrane/envelope biogenesis	Molecular Function: transferase activity, transferring glycosyl groups (GO:0016757);;	--	--	--	--	Glycosyl transferase family 8	Probable galacturonosyltransferase-like 10 OS=Arabidopsis thaliana OX=3702 GN=GATL10 PE=2 SV=1	O	Posttranslational modification, protein turnover, chaperones	probable galacturonosyltransferase-like 10 [Prunus avium]
gene_Pav_sc0000009.1_g320.1.mk	MSTRG.13122.1	44	35	38	85	94	99	0.503101	0.441849	0.492803	0.961893	1.2172	1.33055	0.000909067	1.25555	up	[M]	Cell wall/membrane/envelope biogenesis	Molecular Function: 3-beta-hydroxy-delta5-steroid dehydrogenase activity (GO:0003854);; Biological Process: steroid biosynthetic process (GO:0006694);; Molecular Function: coenzyme binding (GO:0050662);; Biological Process: oxidation-reduction process (GO:0055114);;	--	--	[V]	Defense mechanisms	NAD(P)H-binding;; 3-beta hydroxysteroid dehydrogenase/isomerase family	Cinnamoyl-CoA reductase-like SNL6 OS=Oryza sativa subsp. japonica OX=39947 GN=SNL6 PE=3 SV=1	M	Cell wall/membrane/envelope biogenesis	cinnamoyl-CoA reductase-like SNL6 [Prunus avium]
gene_Pav_sc0000009.1_g350.1.mk	MSTRG.13122.1	44	35	38	85	94	99	0.503101	0.441849	0.492803	0.961893	1.2172	1.33055	0.000909067	1.25555	up	[P]	Inorganic ion transport and metabolism	Molecular Function: magnesium ion binding (GO:0000287);; Molecular Function: phospholipid-translocating ATPase activity (GO:0004012);; Molecular Function: ATP binding (GO:0005524);; Cellular Component: integral component of membrane (GO:0016021);; Biological Process: phospholipid translocation (GO:0045332);;	K01530|0|pper:PRUPE_ppa000430mg|K01530 phospholipid-translocating ATPase [EC:3.6.3.1] | (RefSeq) hypothetical protein	--	[R]	General function prediction only	Phospholipid-translocating P-type ATPase C-terminal;; Phospholipid-translocating ATPase N-terminal;; haloacid dehalogenase-like hydrolase;; Cation transport ATPase (P-type)	Probable phospholipid-transporting ATPase 8 OS=Arabidopsis thaliana OX=3702 GN=ALA8 PE=3 SV=1	U	Intracellular trafficking, secretion, and vesicular transport	probable phospholipid-transporting ATPase 8 isoform X4 [Vigna radiata var. radiata]
gene_Pav_sc0000009.1_g360.1.mk	MSTRG.13122.1	44	35	38	85	94	99	0.503101	0.441849	0.492803	0.961893	1.2172	1.33055	0.000909067	1.25555	up	--	--	--	--	--	--	--	Protein of unknown function (DUF1645)	--	S	Function unknown	uncharacterized protein LOC110767741 [Prunus avium]
gene_Pav_sc0000009.1_g430.1.mk	MSTRG.13122.1	44	35	38	85	94	99	0.503101	0.441849	0.492803	0.961893	1.2172	1.33055	0.000909067	1.25555	up	[R]	General function prediction only	Cellular Component: plasma membrane (GO:0005886);; Biological Process: regulation of defense response (GO:0031347);;	--	--	[Z]	Cytoskeleton	Tetratricopeptide repeat;; Tetratricopeptide repeat;; Tetratricopeptide repeat;; Tetratricopeptide repeat;; Tetratricopeptide repeat;; Tetratricopeptide repeat;; Tetratricopeptide repeat;; TPR repeat;; Tetratricopeptide repeat;; Tetratricopeptide repeat;; Soluble NSF attachment protein, SNAP;; Uncharacterized protein conserved in bacteria (DUF2225)	Protein KINESIN LIGHT CHAIN-RELATED 2 OS=Arabidopsis thaliana OX=3702 GN=KLCR2 PE=1 SV=1	S	Function unknown	protein KINESIN LIGHT CHAIN-RELATED 2 [Prunus avium]
gene_Pav_sc0000009.1_g800.1.mk	MSTRG.13122.1	44	35	38	85	94	99	0.503101	0.441849	0.492803	0.961893	1.2172	1.33055	0.000909067	1.25555	up	[R]	General function prediction only	Cellular Component: integral component of membrane (GO:0016021);;	--	--	--	--	NHL repeat	--	S	Function unknown	uncharacterized protein LOC110757342 [Prunus avium]
gene_Pav_sc0000012.1_g360.1.mk	MSTRG.13122.1	44	35	38	85	94	99	0.503101	0.441849	0.492803	0.961893	1.2172	1.33055	0.000909067	1.25555	up	--	--	--	--	--	--	--	--	--	S	Function unknown	uncharacterized protein LOC110770086 isoform X1 [Prunus avium]
gene_Pav_sc0000013.1_g020.1.mk	MSTRG.13122.1	44	35	38	85	94	99	0.503101	0.441849	0.492803	0.961893	1.2172	1.33055	0.000909067	1.25555	up	--	--	Molecular Function: DNA binding (GO:0003677);; Cellular Component: nucleus (GO:0005634);; Biological Process: regulation of transcription, DNA-templated (GO:0006355);; Molecular Function: protein dimerization activity (GO:0046983);;	--	--	[K]	Transcription	SRF-type transcription factor (DNA-binding and dimerisation domain)	Agamous-like MADS-box protein AGL62 OS=Arabidopsis thaliana OX=3702 GN=AGL62 PE=1 SV=1	K	Transcription	agamous-like MADS-box protein AGL62 [Prunus avium]
gene_Pav_sc0000015.1_g120.1.mk	MSTRG.13122.1	44	35	38	85	94	99	0.503101	0.441849	0.492803	0.961893	1.2172	1.33055	0.000909067	1.25555	up	--	--	Cellular Component: integral component of membrane (GO:0016021);;	--	--	--	--	--	Protein CHUP1, chloroplastic OS=Arabidopsis thaliana OX=3702 GN=CHUP1 PE=1 SV=1	S	Function unknown	protein CHUP1, chloroplastic [Prunus avium]
gene_Pav_sc0000017.1_g010.1.mk	MSTRG.13122.1	44	35	38	85	94	99	0.503101	0.441849	0.492803	0.961893	1.2172	1.33055	0.000909067	1.25555	up	--	--	--	K15622|0|pmum:103331778|K15622 myeloid leukemia factor 1 | (RefSeq) myeloid leukemia factor 1	--	--	--	Myelodysplasia-myeloid leukemia factor 1-interacting protein	--	S	Function unknown	myeloid leukemia factor 1 [Prunus avium]
gene_Pav_sc0000017.1_g050.1.mk	MSTRG.13122.1	44	35	38	85	94	99	0.503101	0.441849	0.492803	0.961893	1.2172	1.33055	0.000909067	1.25555	up	--	--	Biological Process: cytoplasmic translation (GO:0002181);; Molecular Function: structural constituent of ribosome (GO:0003735);; Cellular Component: cytosolic large ribosomal subunit (GO:0022625);;	K02891|8.6148e-53|pper:PRUPE_ppa013414mg|K02891 large subunit ribosomal protein L22e | (RefSeq) hypothetical protein	Ribosome (ko03010)	[J]	Translation, ribosomal structure and biogenesis	Ribosomal L22e protein family	60S ribosomal protein L22-2 OS=Arabidopsis thaliana OX=3702 GN=RPL22B PE=2 SV=1	J	Translation, ribosomal structure and biogenesis	60S ribosomal protein L22-3 [Prunus persica]
gene_Pav_sc0000017.1_g120.1.mk	MSTRG.13122.1	44	35	38	85	94	99	0.503101	0.441849	0.492803	0.961893	1.2172	1.33055	0.000909067	1.25555	up	[M]	Cell wall/membrane/envelope biogenesis	Biological Process: carbohydrate metabolic process (GO:0005975);; Cellular Component: integral component of membrane (GO:0016021);; Molecular Function: racemase and epimerase activity, acting on carbohydrates and derivatives (GO:0016857);; Molecular Function: coenzyme binding (GO:0050662);;	K08679|0|pper:PRUPE_ppa005953mg|K08679 UDP-glucuronate 4-epimerase [EC:5.1.3.6] | (RefSeq) hypothetical protein	Starch and sucrose metabolism (ko00500);; Amino sugar and nucleotide sugar metabolism (ko00520)	[M]	Cell wall/membrane/envelope biogenesis	GDP-mannose 4,6 dehydratase;; NAD dependent epimerase/dehydratase family;; RmlD substrate binding domain;; 3-beta hydroxysteroid dehydrogenase/isomerase family;; Polysaccharide biosynthesis protein;; Male sterility protein	UDP-glucuronate 4-epimerase 3 OS=Arabidopsis thaliana OX=3702 GN=GAE3 PE=2 SV=1	M	Cell wall/membrane/envelope biogenesis	UDP-glucuronate 4-epimerase 3 [Prunus avium]
gene_Pav_sc0000017.1_g1220.1.mk	MSTRG.13122.1	44	35	38	85	94	99	0.503101	0.441849	0.492803	0.961893	1.2172	1.33055	0.000909067	1.25555	up	[L]	Replication, recombination and repair	Molecular Function: binding (GO:0005488);; Molecular Function: hydrolase activity (GO:0016787);; Biological Process: nucleic acid metabolic process (GO:0090304);;	K15363|0|pmum:103342577|K15363 fanconi-associated nuclease 1 [EC:3.1.21.- 3.1.4.1] | (RefSeq) fanconi-associated nuclease 1 homolog	--	[S]	Function unknown	VRR-NUC domain;; HIRAN domain	Fanconi-associated nuclease 1 homolog OS=Arabidopsis thaliana OX=3702 GN=FAN1 PE=2 SV=2	S	Function unknown	fanconi-associated nuclease 1 homolog isoform X1 [Prunus avium]
gene_Pav_sc0000017.1_g1380.1.mk	MSTRG.13122.1	44	35	38	85	94	99	0.503101	0.441849	0.492803	0.961893	1.2172	1.33055	0.000909067	1.25555	up	[R]	General function prediction only	Cellular Component: nucleus (GO:0005634);; Molecular Function: methyltransferase activity (GO:0008168);; Molecular Function: zinc ion binding (GO:0008270);; Biological Process: methylation (GO:0032259);;	--	--	[BK]	Chromatin structure and dynamics;; Transcription	PHD-zinc-finger like domain;; PHD-like zinc-binding domain;; SET domain;; PWWP domain;; F/Y-rich N-terminus;; PHD-finger;; F/Y rich C-terminus;; PHD-finger	Histone-lysine N-methyltransferase ATX2 OS=Arabidopsis thaliana OX=3702 GN=ATX2 PE=2 SV=1	S	Function unknown	histone-lysine N-methyltransferase ATX2 isoform X1 [Prunus avium]
gene_Pav_sc0000017.1_g610.1.mk	MSTRG.13122.1	44	35	38	85	94	99	0.503101	0.441849	0.492803	0.961893	1.2172	1.33055	0.000909067	1.25555	up	[J]	Translation, ribosomal structure and biogenesis	Molecular Function: RNA binding (GO:0003723);; Cellular Component: nucleolus (GO:0005730);; Cellular Component: chloroplast stroma (GO:0009570);; Cellular Component: small-subunit processome (GO:0032040);;	--	--	--	--	S1 RNA binding domain	30S ribosomal protein S1, chloroplastic OS=Spinacia oleracea OX=3562 GN=RPS1 PE=1 SV=1	J	Translation, ribosomal structure and biogenesis	uncharacterized protein LOC18790343 [Prunus persica]
gene_Pav_sc0000020.1_g060.1.mk	MSTRG.13122.1	44	35	38	85	94	99	0.503101	0.441849	0.492803	0.961893	1.2172	1.33055	0.000909067	1.25555	up	--	--	Cellular Component: integral component of membrane (GO:0016021);; Molecular Function: lyase activity (GO:0016829);;	--	--	--	--	Pectate lyase superfamily protein	Polygalacturonase QRT3 OS=Arabidopsis thaliana OX=3702 GN=QRT3 PE=2 SV=1	S	Function unknown	polygalacturonase QRT3 [Prunus avium]
gene_Pav_sc0000023.1_g100.1.br	MSTRG.13122.1	44	35	38	85	94	99	0.503101	0.441849	0.492803	0.961893	1.2172	1.33055	0.000909067	1.25555	up	--	--	Molecular Function: transferase activity, transferring acyl groups other than amino-acyl groups (GO:0016747);;	--	--	--	--	Transferase family	BAHD acyltransferase At3g29680 OS=Arabidopsis thaliana OX=3702 GN=At3g29680 PE=2 SV=1	S	Function unknown	malonyl-CoA:anthocyanidin 5-O-glucoside-6&apos;&apos;-O-malonyltransferase-like [Prunus avium]
gene_Pav_sc0000024.1_g380.1.mk	MSTRG.13122.1	44	35	38	85	94	99	0.503101	0.441849	0.492803	0.961893	1.2172	1.33055	0.000909067	1.25555	up	--	--	--	--	--	--	--	F-box domain	F-box protein At2g32560 OS=Arabidopsis thaliana OX=3702 GN=At2g32560 PE=2 SV=1	S	Function unknown	F-box protein At2g32560-like [Prunus avium]
gene_Pav_sc0000027.1_g400.1.mk	MSTRG.13122.1	44	35	38	85	94	99	0.503101	0.441849	0.492803	0.961893	1.2172	1.33055	0.000909067	1.25555	up	[Q]	Secondary metabolites biosynthesis, transport and catabolism	Molecular Function: oxidoreductase activity (GO:0016491);; Molecular Function: metal ion binding (GO:0046872);; Biological Process: oxidation-reduction process (GO:0055114);;	--	--	[QR]	Secondary metabolites biosynthesis, transport and catabolism;; General function prediction only	non-haem dioxygenase in morphine synthesis N-terminal	1-aminocyclopropane-1-carboxylate oxidase homolog 1 OS=Arabidopsis thaliana OX=3702 GN=At1g06620 PE=2 SV=1	S	Function unknown	1-aminocyclopropane-1-carboxylate oxidase homolog 1-like [Prunus avium]
gene_Pav_sc0000027.1_g410.1.br	MSTRG.13122.1	44	35	38	85	94	99	0.503101	0.441849	0.492803	0.961893	1.2172	1.33055	0.000909067	1.25555	up	[Q]	Secondary metabolites biosynthesis, transport and catabolism	Molecular Function: metal ion binding (GO:0046872);; Molecular Function: dioxygenase activity (GO:0051213);; Biological Process: oxidation-reduction process (GO:0055114);;	--	--	[QR]	Secondary metabolites biosynthesis, transport and catabolism;; General function prediction only	2OG-Fe(II) oxygenase superfamily;; non-haem dioxygenase in morphine synthesis N-terminal	1-aminocyclopropane-1-carboxylate oxidase homolog 1 OS=Arabidopsis thaliana OX=3702 GN=At1g06620 PE=2 SV=1	S	Function unknown	1-aminocyclopropane-1-carboxylate oxidase homolog 1-like [Prunus avium]
gene_Pav_sc0000028.1_g060.1.mk	MSTRG.13122.1	44	35	38	85	94	99	0.503101	0.441849	0.492803	0.961893	1.2172	1.33055	0.000909067	1.25555	up	--	--	Cellular Component: cytoplasm (GO:0005737);; Molecular Function: ubiquitin protein ligase binding (GO:0031625);; Molecular Function: ubiquitin protein ligase activity (GO:0061630);;	K10581|0|pper:PRUPE_ppa020037mg|K10581 ubiquitin-conjugating enzyme E2 O [EC:2.3.2.24] | (RefSeq) hypothetical protein	Ubiquitin mediated proteolysis (ko04120)	[O]	Posttranslational modification, protein turnover, chaperones	Ubiquitin-conjugating enzyme	Probable ubiquitin-conjugating enzyme E2 25 OS=Arabidopsis thaliana OX=3702 GN=UBC25 PE=2 SV=1	O	Posttranslational modification, protein turnover, chaperones	putative ubiquitin-conjugating enzyme E2 38 [Prunus avium]
gene_Pav_sc0000028.1_g300.1.mk	MSTRG.13122.1	44	35	38	85	94	99	0.503101	0.441849	0.492803	0.961893	1.2172	1.33055	0.000909067	1.25555	up	[G]	Carbohydrate transport and metabolism	Molecular Function: galactokinase activity (GO:0004335);; Molecular Function: ATP binding (GO:0005524);; Cellular Component: cytosol (GO:0005829);; Biological Process: galactose metabolic process (GO:0006012);; Molecular Function: N-acetylgalactosamine kinase activity (GO:0033858);; Biological Process: carbohydrate phosphorylation (GO:0046835);;	K18674|0|pmum:103323208|K18674 N-acetylgalactosamine kinase [EC:2.7.1.157] | (RefSeq) galactokinase	--	[G]	Carbohydrate transport and metabolism	Galactokinase galactose-binding signature;; GHMP kinases N terminal domain;; GHMP kinases C terminal	Galactokinase OS=Arabidopsis thaliana OX=3702 GN=GAL1 PE=1 SV=2	G	Carbohydrate transport and metabolism	galactokinase [Prunus avium]
gene_Pav_sc0000028.1_g360.1.mk	MSTRG.13122.1	44	35	38	85	94	99	0.503101	0.441849	0.492803	0.961893	1.2172	1.33055	0.000909067	1.25555	up	--	--	Cellular Component: membrane (GO:0016020);;	--	--	--	--	--	--	S	Function unknown	hypothetical protein PRUPE_1G113600 [Prunus persica]
gene_Pav_sc0000028.1_g400.1.br	MSTRG.13122.1	44	35	38	85	94	99	0.503101	0.441849	0.492803	0.961893	1.2172	1.33055	0.000909067	1.25555	up	--	--	--	--	--	--	--	Ferritin-like domain	Desiccation-related protein PCC13-62 OS=Craterostigma plantagineum OX=4153 PE=2 SV=1	S	Function unknown	desiccation-related protein PCC13-62-like [Prunus avium]
gene_Pav_sc0000029.1_g070.1.mk	MSTRG.13122.1	44	35	38	85	94	99	0.503101	0.441849	0.492803	0.961893	1.2172	1.33055	0.000909067	1.25555	up	--	--	Molecular Function: DNA binding (GO:0003677);; Cellular Component: nucleus (GO:0005634);; Biological Process: regulation of transcription, DNA-templated (GO:0006355);;	--	--	--	--	No apical meristem (NAM) protein	NAC domain-containing protein 72 OS=Arabidopsis thaliana OX=3702 GN=NAC072 PE=2 SV=1	K	Transcription	NAC domain-containing protein 72 [Prunus avium]
gene_Pav_sc0000029.1_g110.1.mk	MSTRG.13122.1	44	35	38	85	94	99	0.503101	0.441849	0.492803	0.961893	1.2172	1.33055	0.000909067	1.25555	up	--	--	Cellular Component: integral component of membrane (GO:0016021);;	K13348|0|pper:PRUPE_ppa007209mg|K13348 protein Mpv17 | (RefSeq) hypothetical protein	Peroxisome (ko04146)	[R]	General function prediction only	Mpv17 / PMP22 family	--	S	Function unknown	uncharacterized protein LOC110752680 [Prunus avium]
gene_Pav_sc0000030.1_g1060.1.mk	MSTRG.13122.1	44	35	38	85	94	99	0.503101	0.441849	0.492803	0.961893	1.2172	1.33055	0.000909067	1.25555	up	[G]	Carbohydrate transport and metabolism	Biological Process: metabolic process (GO:0008152);; Molecular Function: transferase activity, transferring hexosyl groups (GO:0016758);;	--	--	[GC]	Carbohydrate transport and metabolism;; Energy production and conversion	UDP-glucoronosyl and UDP-glucosyl transferase;; Glycosyltransferase family 28 C-terminal domain	UDP-glycosyltransferase 74E2 OS=Arabidopsis thaliana OX=3702 GN=UGT74E2 PE=1 SV=1	S	Function unknown	UDP-glycosyltransferase 74E2 [Prunus persica]
gene_Pav_sc0000030.1_g1300.1.mk	MSTRG.13122.1	44	35	38	85	94	99	0.503101	0.441849	0.492803	0.961893	1.2172	1.33055	0.000909067	1.25555	up	--	--	Cellular Component: plasma membrane (GO:0005886);; Cellular Component: integral component of membrane (GO:0016021);;	--	--	--	--	CrcB-like protein, Camphor Resistance (CrcB)	--	S	Function unknown	uncharacterized protein LOC110753925 [Prunus avium]
gene_Pav_sc0000030.1_g1490.1.mk	MSTRG.13122.1	44	35	38	85	94	99	0.503101	0.441849	0.492803	0.961893	1.2172	1.33055	0.000909067	1.25555	up	[E]	Amino acid transport and metabolism	Molecular Function: aminoacylase activity (GO:0004046);; Cellular Component: cytoplasm (GO:0005737);; Biological Process: proteolysis (GO:0006508);; Biological Process: cellular amino acid metabolic process (GO:0006520);; Molecular Function: metallopeptidase activity (GO:0008237);; Molecular Function: metal ion binding (GO:0046872);;	K14677|0|pper:PRUPE_ppa005883mg|K14677 aminoacylase [EC:3.5.1.14] | (RefSeq) hypothetical protein	Arginine biosynthesis (ko00220);; 2-Oxocarboxylic acid metabolism (ko01210);; Biosynthesis of amino acids (ko01230)	[E]	Amino acid transport and metabolism	Peptidase family M20/M25/M40;; Peptidase family M28;; Peptidase dimerisation domain	--	E	Amino acid transport and metabolism	aminoacylase-1 [Prunus avium]
gene_Pav_sc0000030.1_g170.1.mk	MSTRG.13122.1	44	35	38	85	94	99	0.503101	0.441849	0.492803	0.961893	1.2172	1.33055	0.000909067	1.25555	up	[I]	Lipid transport and metabolism	Molecular Function: acetyl-CoA carboxylase activity (GO:0003989);; Molecular Function: biotin carboxylase activity (GO:0004075);; Molecular Function: ATP binding (GO:0005524);; Biological Process: fatty acid biosynthetic process (GO:0006633);; Molecular Function: metal ion binding (GO:0046872);;	K11262|0|pper:PRUPE_ppa000034mg|K11262 acetyl-CoA carboxylase / biotin carboxylase 1 [EC:6.4.1.2 6.3.4.14] | (RefSeq) hypothetical protein	Fatty acid biosynthesis (ko00061);; Pyruvate metabolism (ko00620);; Propanoate metabolism (ko00640);; Fatty acid metabolism (ko01212)	[I]	Lipid transport and metabolism	Acetyl-CoA carboxylase, central region;; Carboxyl transferase domain;; Carbamoyl-phosphate synthase L chain, ATP binding domain;; Biotin carboxylase, N-terminal domain;; Biotin carboxylase C-terminal domain;; Biotin-requiring enzyme;; ATP-grasp domain;; ATP-grasp domain;; D-ala D-ala ligase C-terminus	Acetyl-CoA carboxylase 1 OS=Arabidopsis thaliana OX=3702 GN=ACC1 PE=1 SV=1	I	Lipid transport and metabolism	acetyl-CoA carboxylase 1-like [Prunus avium]
gene_Pav_sc0000030.1_g920.1.mk	MSTRG.13122.1	44	35	38	85	94	99	0.503101	0.441849	0.492803	0.961893	1.2172	1.33055	0.000909067	1.25555	up	--	--	--	K20855|0|pmum:103332943|K20855 beta-1,3-galactosyltransferase 1/2/3/4/5/7/8 [EC:2.4.1.-] | (RefSeq) beta-1,3-galactosyltransferase 7	--	[G]	Carbohydrate transport and metabolism	Galactosyltransferase;; Domain of unknown function (DUF4094);; Fringe-like	Beta-1,3-galactosyltransferase 7 OS=Arabidopsis thaliana OX=3702 GN=B3GALT7 PE=2 SV=1	S	Function unknown	beta-1,3-galactosyltransferase 7 isoform X1 [Prunus avium]
gene_Pav_sc0000037.1_g050.1.mk	MSTRG.13122.1	44	35	38	85	94	99	0.503101	0.441849	0.492803	0.961893	1.2172	1.33055	0.000909067	1.25555	up	[H]	Coenzyme transport and metabolism	Molecular Function: ATP binding (GO:0005524);; Cellular Component: chloroplast (GO:0009507);; Biological Process: photosynthesis (GO:0015979);; Biological Process: chlorophyll biosynthetic process (GO:0015995);; Molecular Function: magnesium chelatase activity (GO:0016851);;	K03405|1.94968e-106|pmum:103324861|K03405 magnesium chelatase subunit I [EC:6.6.1.1] | (RefSeq) magnesium-chelatase subunit ChlI, chloroplastic	Porphyrin and chlorophyll metabolism (ko00860)	--	--	--	Magnesium-chelatase subunit ChlI, chloroplastic OS=Glycine max OX=3847 GN=CHLI PE=2 SV=1	H	Coenzyme transport and metabolism	unnamed protein product, partial [Vitis vinifera]
gene_Pav_sc0000037.1_g180.1.mk	MSTRG.13122.1	44	35	38	85	94	99	0.503101	0.441849	0.492803	0.961893	1.2172	1.33055	0.000909067	1.25555	up	--	--	Molecular Function: structural constituent of ribosome (GO:0003735);; Cellular Component: ribosome (GO:0005840);; Biological Process: translation (GO:0006412);;	K02914|2.11871e-45|pper:PRUPE_ppa011477mg|K02914 large subunit ribosomal protein L34 | (RefSeq) hypothetical protein	Ribosome (ko03010)	--	--	Ribosomal protein L34	50S ribosomal protein L34, chloroplastic OS=Spinacia oleracea OX=3562 GN=RPL34 PE=1 SV=1	J	Translation, ribosomal structure and biogenesis	50S ribosomal protein L34, chloroplastic [Prunus avium]
gene_Pav_sc0000037.1_g390.1.mk	MSTRG.13122.1	44	35	38	85	94	99	0.503101	0.441849	0.492803	0.961893	1.2172	1.33055	0.000909067	1.25555	up	[F]	Nucleotide transport and metabolism	Molecular Function: dihydroorotate dehydrogenase activity (GO:0004152);; Cellular Component: mitochondrial inner membrane (GO:0005743);; Biological Process: 'de novo' pyrimidine nucleobase biosynthetic process (GO:0006207);; Cellular Component: integral component of membrane (GO:0016021);; Biological Process: 'de novo' UMP biosynthetic process (GO:0044205);; Biological Process: oxidation-reductio…	K00254|0|pmum:103324945|K00254 dihydroorotate dehydrogenase [EC:1.3.5.2] | (RefSeq) dihydroorotate dehydrogenase (quinone), mitochondrial-like	Pyrimidine metabolism (ko00240)	[F]	Nucleotide transport and metabolism	Dihydroorotate dehydrogenase	Dihydroorotate dehydrogenase (quinone), mitochondrial OS=Arabidopsis thaliana OX=3702 GN=PYRD PE=1 SV=2	F	Nucleotide transport and metabolism	dihydroorotate dehydrogenase (quinone), mitochondrial-like [Prunus avium]
gene_Pav_sc0000037.1_g510.1.mk	MSTRG.13122.1	44	35	38	85	94	99	0.503101	0.441849	0.492803	0.961893	1.2172	1.33055	0.000909067	1.25555	up	--	--	Biological Process: anaerobic respiration (GO:0009061);; Biological Process: peptidyl-cysteine oxidation (GO:0018171);; Molecular Function: cysteamine dioxygenase activity (GO:0047800);; Biological Process: detection of hypoxia (GO:0070483);;	K10712|2.37648e-169|pmum:103324957|K10712 cysteamine dioxygenase [EC:1.13.11.19] | (RefSeq) plant cysteine oxidase 4-like	Taurine and hypotaurine metabolism (ko00430)	[S]	Function unknown	PCO_ADO	Plant cysteine oxidase 4 OS=Arabidopsis thaliana OX=3702 GN=PCO4 PE=1 SV=2	S	Function unknown	plant cysteine oxidase 4-like [Prunus avium]
gene_Pav_sc0000037.1_g580.1.mk	MSTRG.13122.1	44	35	38	85	94	99	0.503101	0.441849	0.492803	0.961893	1.2172	1.33055	0.000909067	1.25555	up	[T]	Signal transduction mechanisms	Molecular Function: protein serine/threonine kinase activity (GO:0004674);; Molecular Function: ATP binding (GO:0005524);; Biological Process: protein phosphorylation (GO:0006468);; Biological Process: signal transduction (GO:0007165);; Cellular Component: integral component of membrane (GO:0016021);;	--	--	[T]	Signal transduction mechanisms	Protein kinase domain;; Protein tyrosine kinase;; NAF domain;; Kinase-like	CBL-interacting serine/threonine-protein kinase 12 OS=Arabidopsis thaliana OX=3702 GN=CIPK12 PE=1 SV=1	T	Signal transduction mechanisms	CBL-interacting serine/threonine-protein kinase 12-like [Prunus avium]
gene_Pav_sc0000040.1_g290.1.mk	MSTRG.13122.1	44	35	38	85	94	99	0.503101	0.441849	0.492803	0.961893	1.2172	1.33055	0.000909067	1.25555	up	--	--	Biological Process: maturation of LSU-rRNA from tricistronic rRNA transcript (SSU-rRNA, 5.8S rRNA, LSU-rRNA) (GO:0000463);; Biological Process: maturation of 5.8S rRNA from tricistronic rRNA transcript (SSU-rRNA, 5.8S rRNA, LSU-rRNA) (GO:0000466);; Cellular Component: nucleoplasm (GO:0005654);; Cellular Component: nucleolus (GO:0005730);; Cellular Component: preribosome, large subunit precursor (…	K14843|0|pper:PRUPE_ppa003129mg|K14843 pescadillo | (RefSeq) hypothetical protein	--	[A]	RNA processing and modification	Pescadillo N-terminus;; BRCT domain, a BRCA1 C-terminus domain	Pescadillo homolog OS=Arabidopsis thaliana OX=3702 GN=PES PE=1 SV=1	J	Translation, ribosomal structure and biogenesis	pescadillo homolog [Prunus avium]
gene_Pav_sc0000040.1_g480.1.mk	MSTRG.13122.1	44	35	38	85	94	99	0.503101	0.441849	0.492803	0.961893	1.2172	1.33055	0.000909067	1.25555	up	[G]	Carbohydrate transport and metabolism	Biological Process: carbohydrate metabolic process (GO:0005975);; Molecular Function: isomerase activity (GO:0016853);; Molecular Function: carbohydrate binding (GO:0030246);;	K01792|0|pmum:103329791|K01792 glucose-6-phosphate 1-epimerase [EC:5.1.3.15] | (RefSeq) putative glucose-6-phosphate 1-epimerase	Glycolysis / Gluconeogenesis (ko00010)	[G]	Carbohydrate transport and metabolism	Aldose 1-epimerase	Putative glucose-6-phosphate 1-epimerase OS=Cenchrus ciliaris OX=35872 PE=2 SV=1	G	Carbohydrate transport and metabolism	putative glucose-6-phosphate 1-epimerase [Prunus avium]
gene_Pav_sc0000040.1_g790.1.mk	MSTRG.13122.1	44	35	38	85	94	99	0.503101	0.441849	0.492803	0.961893	1.2172	1.33055	0.000909067	1.25555	up	[R]	General function prediction only	Molecular Function: GTP binding (GO:0005525);; Biological Process: small GTPase mediated signal transduction (GO:0007264);; Cellular Component: chloroplast (GO:0009507);;	K07877|1.12457e-129|pmum:103329764|K07877 Ras-related protein Rab-2A | (RefSeq) ras-related protein RABB1b	--	[U]	Intracellular trafficking, secretion, and vesicular transport	Ras family;; Ras of Complex, Roc, domain of DAPkinase;; ADP-ribosylation factor family;; 50S ribosome-binding GTPase	Ras-related protein RABB1b OS=Arabidopsis thaliana OX=3702 GN=RABB1B PE=2 SV=1	S	Function unknown	PREDICTED: ras-related protein RABB1b [Prunus mume]
gene_Pav_sc0000042.1_g420.1.mk	MSTRG.13122.1	44	35	38	85	94	99	0.503101	0.441849	0.492803	0.961893	1.2172	1.33055	0.000909067	1.25555	up	[E]	Amino acid transport and metabolism	Molecular Function: protein tyrosine phosphatase activity (GO:0004725);; Molecular Function: protein tyrosine/serine/threonine phosphatase activity (GO:0008138);; Molecular Function: kinase activity (GO:0016301);; Biological Process: phosphorylation (GO:0016310);; Biological Process: peptidyl-tyrosine dephosphorylation (GO:0035335);;	K14165|0|pmum:103338140|K14165 atypical dual specificity phosphatase [EC:3.1.3.16 3.1.3.48] | (RefSeq) dual specificity protein phosphatase PHS1	--	[V]	Defense mechanisms	Serine carboxypeptidase;; Actin-fragmin kinase, catalytic;; Dual specificity phosphatase, catalytic domain	Dual specificity protein phosphatase PHS1 OS=Arabidopsis thaliana OX=3702 GN=PHS1 PE=1 SV=1	T	Signal transduction mechanisms	hypothetical protein DCAR_025658 [Daucus carota subsp. sativus]
gene_Pav_sc0000044.1_g050.1.mk	MSTRG.13122.1	44	35	38	85	94	99	0.503101	0.441849	0.492803	0.961893	1.2172	1.33055	0.000909067	1.25555	up	--	--	Molecular Function: peroxidase activity (GO:0004601);; Cellular Component: extracellular region (GO:0005576);; Biological Process: response to oxidative stress (GO:0006979);; Cellular Component: plant-type cell wall (GO:0009505);; Biological Process: plant-type cell wall organization (GO:0009664);; Molecular Function: heme binding (GO:0020037);; Biological Process: hydrogen peroxide catabolic pro…	K00430|0|pmum:103340395|K00430 peroxidase [EC:1.11.1.7] | (RefSeq) peroxidase 64	Phenylpropanoid biosynthesis (ko00940)	--	--	Peroxidase	Peroxidase 64 OS=Arabidopsis thaliana OX=3702 GN=PER64 PE=1 SV=1	G	Carbohydrate transport and metabolism	peroxidase 64 [Prunus avium]
gene_Pav_sc0000044.1_g250.1.mk	MSTRG.13122.1	44	35	38	85	94	99	0.503101	0.441849	0.492803	0.961893	1.2172	1.33055	0.000909067	1.25555	up	[E]	Amino acid transport and metabolism	Molecular Function: 3-dehydroquinate synthase activity (GO:0003856);; Cellular Component: endosome (GO:0005768);; Cellular Component: trans-Golgi network (GO:0005802);; Biological Process: aromatic amino acid family biosynthetic process (GO:0009073);; Biological Process: chorismate biosynthetic process (GO:0009423);; Cellular Component: chloroplast stroma (GO:0009570);;	K01735|0|pper:PRUPE_ppa004784mg|K01735 3-dehydroquinate synthase [EC:4.2.3.4] | (RefSeq) hypothetical protein	Phenylalanine, tyrosine and tryptophan biosynthesis (ko00400);; Biosynthesis of amino acids (ko01230)	[E]	Amino acid transport and metabolism	3-dehydroquinate synthase;; Iron-containing alcohol dehydrogenase;; Iron-containing alcohol dehydrogenase	3-dehydroquinate synthase, chloroplastic OS=Actinidia chinensis OX=3625 GN=DHQS PE=1 SV=2	E	Amino acid transport and metabolism	3-dehydroquinate synthase, chloroplastic [Prunus avium]
gene_Pav_sc0000044.1_g370.1.mk	MSTRG.13122.1	44	35	38	85	94	99	0.503101	0.441849	0.492803	0.961893	1.2172	1.33055	0.000909067	1.25555	up	[P]	Inorganic ion transport and metabolism	Cellular Component: membrane (GO:0016020);;	K15692|1.79615e-156|pmum:103340300|K15692 E3 ubiquitin-protein ligase RNF13 [EC:2.3.2.27] | (RefSeq) receptor homology region, transmembrane domain- and RING domain-containing protein 1	--	[O]	Posttranslational modification, protein turnover, chaperones	PA domain	Receptor homology region, transmembrane domain- and RING domain-containing protein 1 OS=Arabidopsis thaliana OX=3702 GN=RMR1 PE=2 SV=1	O	Posttranslational modification, protein turnover, chaperones	receptor homology region, transmembrane domain- and RING domain-containing protein 1 [Prunus persica]
gene_Pav_sc0000044.1_g550.1.mk	MSTRG.13122.1	44	35	38	85	94	99	0.503101	0.441849	0.492803	0.961893	1.2172	1.33055	0.000909067	1.25555	up	[Q]	Secondary metabolites biosynthesis, transport and catabolism	Biological Process: flavonoid biosynthetic process (GO:0009813);; Molecular Function: L-ascorbic acid binding (GO:0031418);; Molecular Function: naringenin 3-dioxygenase activity (GO:0045486);; Molecular Function: metal ion binding (GO:0046872);; Biological Process: oxidation-reduction process (GO:0055114);;	K00475|0|pper:PRUPE_ppa007636mg|K00475 naringenin 3-dioxygenase [EC:1.14.11.9] | (RefSeq) hypothetical protein	Flavonoid biosynthesis (ko00941)	[QR]	Secondary metabolites biosynthesis, transport and catabolism;; General function prediction only	2OG-Fe(II) oxygenase superfamily;; non-haem dioxygenase in morphine synthesis N-terminal	Naringenin,2-oxoglutarate 3-dioxygenase OS=Malus domestica OX=3750 PE=2 SV=1	S	Function unknown	naringenin,2-oxoglutarate 3-dioxygenase [Prunus avium]
gene_Pav_sc0000045.1_g280.1.mk	MSTRG.13122.1	44	35	38	85	94	99	0.503101	0.441849	0.492803	0.961893	1.2172	1.33055	0.000909067	1.25555	up	[Q]	Secondary metabolites biosynthesis, transport and catabolism	Biological Process: biosynthetic process (GO:0009058);; Molecular Function: naringenin-chalcone synthase activity (GO:0016210);;	K00660|2.62619e-152|nnu:104602224|K00660 chalcone synthase [EC:2.3.1.74] | (RefSeq) chalcone synthase G-like	Flavonoid biosynthesis (ko00941);; Circadian rhythm - plant (ko04712)	--	--	Chalcone and stilbene synthases, N-terminal domain;; Chalcone and stilbene synthases, C-terminal domain;; 3-Oxoacyl-[acyl-carrier-protein (ACP)] synthase III C terminal	Polyketide synthase 5 OS=Rubus idaeus OX=32247 GN=PKS5 PE=1 SV=1	Q	Secondary metabolites biosynthesis, transport and catabolism	PREDICTED: chalcone synthase 1-like [Nelumbo nucifera]
gene_Pav_sc0000051.1_g170.1.mk	MSTRG.13122.1	44	35	38	85	94	99	0.503101	0.441849	0.492803	0.961893	1.2172	1.33055	0.000909067	1.25555	up	--	--	--	--	--	--	--	--	--	S	Function unknown	stress-induced protein KIN2-like [Prunus avium]
gene_Pav_sc0000054.1_g080.1.mk	MSTRG.13122.1	44	35	38	85	94	99	0.503101	0.441849	0.492803	0.961893	1.2172	1.33055	0.000909067	1.25555	up	[O]	Posttranslational modification, protein turnover, chaperones	Molecular Function: metalloendopeptidase activity (GO:0004222);; Biological Process: proteolysis (GO:0006508);; Molecular Function: zinc ion binding (GO:0008270);; Cellular Component: integral component of membrane (GO:0016021);; Cellular Component: extracellular matrix (GO:0031012);;	--	--	[OW]	Posttranslational modification, protein turnover, chaperones;; Extracellular structures	Matrixin;; Putative peptidoglycan binding domain	Metalloendoproteinase 2-MMP OS=Arabidopsis thaliana OX=3702 GN=2MMP PE=1 SV=1	O	Posttranslational modification, protein turnover, chaperones	metalloendoproteinase 2-MMP [Prunus avium]
gene_Pav_sc0000054.1_g090.1.mk	MSTRG.13122.1	44	35	38	85	94	99	0.503101	0.441849	0.492803	0.961893	1.2172	1.33055	0.000909067	1.25555	up	--	--	--	--	--	[L]	Replication, recombination and repair	--	--	J	Translation, ribosomal structure and biogenesis	uncharacterized protein LOC110760729 [Prunus avium]
gene_Pav_sc0000055.1_g600.1.mk	MSTRG.13122.1	44	35	38	85	94	99	0.503101	0.441849	0.492803	0.961893	1.2172	1.33055	0.000909067	1.25555	up	--	--	Molecular Function: microtubule motor activity (GO:0003777);; Molecular Function: ATP binding (GO:0005524);; Biological Process: microtubule-based movement (GO:0007018);; Molecular Function: microtubule binding (GO:0008017);;	K10398|0|pper:PRUPE_ppa000768mg|K10398 kinesin family member 11 | (RefSeq) hypothetical protein	--	[Z]	Cytoskeleton	Kinesin motor domain;; DYW family of nucleic acid deaminases;; PPR repeat family;; Microtubule binding;; PPR repeat;; PPR repeat;; Pentatricopeptide repeat domain	Kinesin-like protein KIN-5C OS=Nicotiana tabacum OX=4097 GN=KIN5C PE=1 SV=1	Z	Cytoskeleton	Bipolar kinesin KRP-130, putative [Ricinus communis]
gene_Pav_sc0000062.1_g410.1.mk	MSTRG.13122.1	44	35	38	85	94	99	0.503101	0.441849	0.492803	0.961893	1.2172	1.33055	0.000909067	1.25555	up	[L]	Replication, recombination and repair	Molecular Function: RNA binding (GO:0003723);; Molecular Function: RNA helicase activity (GO:0003724);; Molecular Function: ATP binding (GO:0005524);; Biological Process: RNA catabolic process (GO:0006401);;	K12599|0|pper:PRUPE_ppa000285mg|K12599 antiviral helicase SKI2 [EC:3.6.4.-] | (RefSeq) hypothetical protein	RNA degradation (ko03018)	[A]	RNA processing and modification	DSHCT (NUC185) domain;; rRNA-processing arch domain;; DEAD/DEAH box helicase;; Helicase conserved C-terminal domain	DExH-box ATP-dependent RNA helicase DExH11 OS=Arabidopsis thaliana OX=3702 GN=SKI2 PE=1 SV=1	L	Replication, recombination and repair	DExH-box ATP-dependent RNA helicase DExH11 isoform X3 [Prunus avium]
gene_Pav_sc0000062.1_g530.1.mk	MSTRG.13122.1	44	35	38	85	94	99	0.503101	0.441849	0.492803	0.961893	1.2172	1.33055	0.000909067	1.25555	up	--	--	Molecular Function: copper ion binding (GO:0005507);; Biological Process: lignin biosynthetic process (GO:0009809);; Molecular Function: oxidoreductase activity, oxidizing metal ions (GO:0016722);; Biological Process: lignin catabolic process (GO:0046274);; Cellular Component: apoplast (GO:0048046);; Molecular Function: hydroquinone:oxygen oxidoreductase activity (GO:0052716);; Biological Process…	K05909|4.84824e-22|mdm:103427122|K05909 laccase [EC:1.10.3.2] | (RefSeq) laccase-4-like	--	[Q]	Secondary metabolites biosynthesis, transport and catabolism	Multicopper oxidase	Laccase-4 OS=Arabidopsis thaliana OX=3702 GN=IRX12 PE=2 SV=2	Q	Secondary metabolites biosynthesis, transport and catabolism	uncharacterized protein A4U43_C08F30650 [Asparagus officinalis]
gene_Pav_sc0000064.1_g080.1.mk	MSTRG.13122.1	44	35	38	85	94	99	0.503101	0.441849	0.492803	0.961893	1.2172	1.33055	0.000909067	1.25555	up	--	--	--	--	--	--	--	Thaumatin family	Glucan endo-1,3-beta-glucosidase OS=Prunus avium OX=42229 PE=1 SV=1	S	Function unknown	thaumatin-like protein 1b [Prunus avium]
gene_Pav_sc0000064.1_g110.1.br	MSTRG.13122.1	44	35	38	85	94	99	0.503101	0.441849	0.492803	0.961893	1.2172	1.33055	0.000909067	1.25555	up	--	--	--	--	--	--	--	Reverse transcriptase-like	--	--	--	uncharacterized protein LOC110753401 [Prunus avium]
gene_Pav_sc0000065.1_g100.1.mk	MSTRG.13122.1	44	35	38	85	94	99	0.503101	0.441849	0.492803	0.961893	1.2172	1.33055	0.000909067	1.25555	up	[T]	Signal transduction mechanisms	Molecular Function: protein serine/threonine kinase activity (GO:0004674);; Molecular Function: ATP binding (GO:0005524);; Biological Process: protein phosphorylation (GO:0006468);; Cellular Component: integral component of membrane (GO:0016021);;	--	--	[T]	Signal transduction mechanisms	Protein kinase domain;; Protein tyrosine kinase	Probable receptor-like protein kinase At5g18500 OS=Arabidopsis thaliana OX=3702 GN=At5g18500 PE=2 SV=1	T	Signal transduction mechanisms	probable receptor-like protein kinase At5g18500 [Prunus avium]
gene_Pav_sc0000065.1_g290.1.mk	MSTRG.13122.1	44	35	38	85	94	99	0.503101	0.441849	0.492803	0.961893	1.2172	1.33055	0.000909067	1.25555	up	--	--	Cellular Component: chloroplast stroma (GO:0009570);; Molecular Function: hydrolase activity (GO:0016787);; Molecular Function: metal ion binding (GO:0046872);;	--	--	[F]	Nucleotide transport and metabolism	--	--	S	Function unknown	IMP-GMP specific 5&apos;-nucleotidase [Handroanthus impetiginosus]
gene_Pav_sc0000065.1_g440.1.mk	MSTRG.13122.1	44	35	38	85	94	99	0.503101	0.441849	0.492803	0.961893	1.2172	1.33055	0.000909067	1.25555	up	[J]	Translation, ribosomal structure and biogenesis	Molecular Function: proline-tRNA ligase activity (GO:0004827);; Molecular Function: ATP binding (GO:0005524);; Cellular Component: cytoplasm (GO:0005737);; Biological Process: prolyl-tRNA aminoacylation (GO:0006433);;	K01881|0|pper:PRUPE_ppa004249mg|K01881 prolyl-tRNA synthetase [EC:6.1.1.15] | (RefSeq) hypothetical protein	Aminoacyl-tRNA biosynthesis (ko00970)	[J]	Translation, ribosomal structure and biogenesis	Prolyl-tRNA synthetase, C-terminal;; Anticodon binding domain;; tRNA synthetase class II core domain (G, H, P, S and T)	Proline--tRNA ligase, cytoplasmic OS=Arabidopsis thaliana OX=3702 GN=At3g62120 PE=1 SV=1	J	Translation, ribosomal structure and biogenesis	proline--tRNA ligase, cytoplasmic-like [Prunus avium]
gene_Pav_sc0000065.1_g810.1.mk	MSTRG.13122.1	44	35	38	85	94	99	0.503101	0.441849	0.492803	0.961893	1.2172	1.33055	0.000909067	1.25555	up	[R]	General function prediction only	Molecular Function: catalytic activity (GO:0003824);; Molecular Function: molybdenum ion binding (GO:0030151);; Molecular Function: pyridoxal phosphate binding (GO:0030170);;	--	--	[R]	General function prediction only	MOSC domain;; MOSC N-terminal beta barrel domain	Molybdenum cofactor sulfurase OS=Oryza sativa subsp. japonica OX=39947 GN=MCSU3 PE=2 SV=2	S	Function unknown	LOW QUALITY PROTEIN: mitochondrial amidoxime reducing component 2-like [Prunus avium]
gene_Pav_sc0000067.1_g090.1.mk	MSTRG.13122.1	44	35	38	85	94	99	0.503101	0.441849	0.492803	0.961893	1.2172	1.33055	0.000909067	1.25555	up	[J]	Translation, ribosomal structure and biogenesis	--	--	--	[J]	Translation, ribosomal structure and biogenesis	Ribosomal protein L1p/L10e family	50S ribosomal protein L1, chloroplastic OS=Spinacia oleracea OX=3562 GN=RPL1 PE=1 SV=1	J	Translation, ribosomal structure and biogenesis	uncharacterized protein LOC18781577 isoform X2 [Prunus persica]
gene_Pav_sc0000067.1_g100.1.mk	MSTRG.13122.1	44	35	38	85	94	99	0.503101	0.441849	0.492803	0.961893	1.2172	1.33055	0.000909067	1.25555	up	--	--	Biological Process: vesicle docking involved in exocytosis (GO:0006904);;	--	--	--	--	Sec1 family	Sec1 family domain-containing protein MIP3 OS=Arabidopsis thaliana OX=3702 GN=MIP3 PE=1 SV=1	S	Function unknown	sec1 family domain-containing protein MIP3 [Prunus avium]
gene_Pav_sc0000069.1_g400.1.mk	MSTRG.13122.1	44	35	38	85	94	99	0.503101	0.441849	0.492803	0.961893	1.2172	1.33055	0.000909067	1.25555	up	[E]	Amino acid transport and metabolism	Biological Process: proteolysis (GO:0006508);; Molecular Function: metallopeptidase activity (GO:0008237);; Molecular Function: zinc ion binding (GO:0008270);;	K08776|2.44489e-65|pmum:103320590|K08776 puromycin-sensitive aminopeptidase [EC:3.4.11.-] | (RefSeq) aminopeptidase M1-like	--	[EO]	Amino acid transport and metabolism;; Posttranslational modification, protein turnover, chaperones	ERAP1-like C-terminal domain;; Peptidase family M1 domain	Aminopeptidase M1 OS=Arabidopsis thaliana OX=3702 GN=APM1 PE=1 SV=1	E	Amino acid transport and metabolism	aminopeptidase M1-like [Prunus avium]
gene_Pav_sc0000069.1_g560.1.br	MSTRG.13122.1	44	35	38	85	94	99	0.503101	0.441849	0.492803	0.961893	1.2172	1.33055	0.000909067	1.25555	up	[S]	Function unknown	--	--	--	--	--	--	IQ domain-containing protein IQM1 OS=Arabidopsis thaliana OX=3702 GN=IQM1 PE=1 SV=1	S	Function unknown	IQ domain-containing protein IQM1-like [Prunus avium]
gene_Pav_sc0000069.1_g650.1.mk	MSTRG.13122.1	44	35	38	85	94	99	0.503101	0.441849	0.492803	0.961893	1.2172	1.33055	0.000909067	1.25555	up	--	--	Molecular Function: ATP transmembrane transporter activity (GO:0005347);; Cellular Component: mitochondrial inner membrane (GO:0005743);; Biological Process: ATP transport (GO:0015867);; Cellular Component: integral component of membrane (GO:0016021);; Biological Process: anther development (GO:0048653);; Biological Process: transmembrane transport (GO:0055085);;	K05863|0|pper:PRUPE_ppa008747mg|K05863 solute carrier family 25 (mitochondrial adenine nucleotide translocator), member 4/5/6/31 | (RefSeq) hypothetical protein	--	[C]	Energy production and conversion	Mitochondrial carrier protein	Probable ADP,ATP carrier protein At5g56450 OS=Arabidopsis thaliana OX=3702 GN=At5g56450 PE=2 SV=1	U	Intracellular trafficking, secretion, and vesicular transport	probable ADP,ATP carrier protein At5g56450 [Prunus avium]
gene_Pav_sc0000069.1_g910.1.mk	MSTRG.13122.1	44	35	38	85	94	99	0.503101	0.441849	0.492803	0.961893	1.2172	1.33055	0.000909067	1.25555	up	--	--	Molecular Function: calcium ion binding (GO:0005509);; Cellular Component: integral component of membrane (GO:0016021);;	K06268|2.16913e-115|pper:PRUPE_ppa010315mg|K06268 serine/threonine-protein phosphatase 2B regulatory subunit | (RefSeq) hypothetical protein	--	[T]	Signal transduction mechanisms	EF hand;; EF-hand domain;; EF-hand domain pair;; EF hand;; EF-hand domain pair	Calcineurin B-like protein 10 OS=Arabidopsis thaliana OX=3702 GN=CBL10 PE=1 SV=1	DTZ	Cell cycle control, cell division, chromosome partitioning;; Signal transduction mechanisms;; Cytoskeleton	calcineurin B-like protein 10 [Prunus avium]
gene_Pav_sc0000071.1_g450.1.mk	MSTRG.13122.1	44	35	38	85	94	99	0.503101	0.441849	0.492803	0.961893	1.2172	1.33055	0.000909067	1.25555	up	[H]	Coenzyme transport and metabolism	Molecular Function: nicotinate-nucleotide diphosphorylase (carboxylating) activity (GO:0004514);; Molecular Function: nicotinate phosphoribosyltransferase activity (GO:0004516);; Biological Process: NAD biosynthetic process (GO:0009435);; Biological Process: nicotinate nucleotide salvage (GO:0019358);;	K00763|0|pmum:103339902|K00763 nicotinate phosphoribosyltransferase [EC:6.3.4.21] | (RefSeq) nicotinate phosphoribosyltransferase 2	Nicotinate and nicotinamide metabolism (ko00760)	[H]	Coenzyme transport and metabolism	Helix-loop-helix DNA-binding domain;; Nicotinate phosphoribosyltransferase (NAPRTase) family	Nicotinate phosphoribosyltransferase 2 OS=Arabidopsis thaliana OX=3702 GN=NAPRT2 PE=2 SV=1	H	Coenzyme transport and metabolism	nicotinate phosphoribosyltransferase 2-like [Prunus avium]
gene_Pav_sc0000072.1_g270.1.mk	MSTRG.13122.1	44	35	38	85	94	99	0.503101	0.441849	0.492803	0.961893	1.2172	1.33055	0.000909067	1.25555	up	[O]	Posttranslational modification, protein turnover, chaperones	Biological Process: protein peptidyl-prolyl isomerization (GO:0000413);; Molecular Function: peptidyl-prolyl cis-trans isomerase activity (GO:0003755);; Cellular Component: nucleus (GO:0005634);; Cellular Component: cytoplasm (GO:0005737);; Biological Process: protein folding (GO:0006457);; Molecular Function: peptide binding (GO:0042277);;	K12734|1.05611e-102|pper:PRUPE_ppa012641mg|K12734 peptidyl-prolyl cis-trans isomerase-like 3 [EC:5.2.1.8] | (RefSeq) hypothetical protein	--	[O]	Posttranslational modification, protein turnover, chaperones	Cyclophilin type peptidyl-prolyl cis-trans isomerase/CLD	Peptidyl-prolyl cis-trans isomerase CYP18-1 OS=Arabidopsis thaliana OX=3702 GN=CYP18-1 PE=2 SV=1	O	Posttranslational modification, protein turnover, chaperones	peptidyl-prolyl cis-trans isomerase CYP18-1 [Prunus persica]
gene_Pav_sc0000087.1_g430.1.mk	MSTRG.13122.1	44	35	38	85	94	99	0.503101	0.441849	0.492803	0.961893	1.2172	1.33055	0.000909067	1.25555	up	--	--	Molecular Function: metal ion binding (GO:0046872);;	--	--	--	--	Metallothionein	Metallothionein-like protein type 2 OS=Actinidia deliciosa OX=3627 GN=pKIWI504 PE=2 SV=1	--	--	metallothionein-like protein type 2 [Prunus persica]
gene_Pav_sc0000087.1_g510.1.mk	MSTRG.13122.1	44	35	38	85	94	99	0.503101	0.441849	0.492803	0.961893	1.2172	1.33055	0.000909067	1.25555	up	[D]	Cell cycle control, cell division, chromosome partitioning	Molecular Function: protein serine/threonine kinase activity (GO:0004674);; Molecular Function: ubiquitin-protein transferase activity (GO:0004842);; Molecular Function: ATP binding (GO:0005524);; Biological Process: protein phosphorylation (GO:0006468);; Biological Process: protein ubiquitination (GO:0016567);;	--	--	--	--	U-box domain;; Protein tyrosine kinase;; Protein kinase domain	U-box domain-containing protein 33 OS=Arabidopsis thaliana OX=3702 GN=PUB33 PE=2 SV=2	T	Signal transduction mechanisms	U-box domain-containing protein 33-like [Prunus avium]
gene_Pav_sc0000091.1_g250.1.mk	MSTRG.13122.1	44	35	38	85	94	99	0.503101	0.441849	0.492803	0.961893	1.2172	1.33055	0.000909067	1.25555	up	--	--	Molecular Function: DNA binding (GO:0003677);; Biological Process: transcription from RNA polymerase II promoter (GO:0006366);;	--	--	[S]	Function unknown	CG-1 domain;; IQ calmodulin-binding motif;; Ankyrin repeats (many copies);; IPT/TIG domain;; Ankyrin repeats (3 copies);; Ankyrin repeat	Calmodulin-binding transcription activator 4 OS=Arabidopsis thaliana OX=3702 GN=CAMTA4 PE=1 SV=1	K	Transcription	calmodulin-binding transcription activator 4 [Prunus avium]
gene_Pav_sc0000091.1_g260.1.mk	MSTRG.13122.1	44	35	38	85	94	99	0.503101	0.441849	0.492803	0.961893	1.2172	1.33055	0.000909067	1.25555	up	--	--	--	--	--	--	--	--	--	S	Function unknown	uncharacterized protein LOC110769531 [Prunus avium]
gene_Pav_sc0000091.1_g290.1.mk	MSTRG.13122.1	44	35	38	85	94	99	0.503101	0.441849	0.492803	0.961893	1.2172	1.33055	0.000909067	1.25555	up	[T]	Signal transduction mechanisms	Molecular Function: phosphorelay sensor kinase activity (GO:0000155);; Biological Process: phosphorelay signal transduction system (GO:0000160);; Cellular Component: intracellular (GO:0005622);; Biological Process: response to osmotic stress (GO:0006970);; Biological Process: regulation of flower development (GO:0009909);; Biological Process: regulation of seed germination (GO:0010029);; Biologic…	K14489|0|pper:PRUPE_ppa000679mg|K14489 arabidopsis histidine kinase 2/3/4 (cytokinin receptor) [EC:2.7.13.3] | (RefSeq) hypothetical protein	Plant hormone signal transduction (ko04075)	[T]	Signal transduction mechanisms	CHASE domain;; Histidine kinase-, DNA gyrase B-, and HSP90-like ATPase;; Response regulator receiver domain;; His Kinase A (phospho-acceptor) domain	Histidine kinase 3 OS=Arabidopsis thaliana OX=3702 GN=AHK3 PE=1 SV=1	T	Signal transduction mechanisms	histidine kinase 3 [Prunus avium]
gene_Pav_sc0000091.1_g450.1.mk	MSTRG.13122.1	44	35	38	85	94	99	0.503101	0.441849	0.492803	0.961893	1.2172	1.33055	0.000909067	1.25555	up	--	--	Biological Process: response to light stimulus (GO:0009416);; Cellular Component: photosystem I (GO:0009522);; Cellular Component: chloroplast thylakoid membrane (GO:0009535);; Biological Process: photosynthesis, light harvesting in photosystem I (GO:0009768);; Cellular Component: chloroplast envelope (GO:0009941);; Cellular Component: plastoglobule (GO:0010287);; Cellular Component: integral com…	K08908|3.39534e-177|pper:PRUPE_ppa009903mg|K08908 light-harvesting complex I chlorophyll a/b binding protein 2 | (RefSeq) hypothetical protein	Photosynthesis - antenna proteins (ko00196)	--	--	Chlorophyll A-B binding protein	Chlorophyll a-b binding protein 7, chloroplastic OS=Solanum lycopersicum OX=4081 GN=CAB7 PE=3 SV=1	S	Function unknown	chlorophyll a-b binding protein, chloroplastic [Prunus avium]
gene_Pav_sc0000091.1_g540.1.mk	MSTRG.13122.1	44	35	38	85	94	99	0.503101	0.441849	0.492803	0.961893	1.2172	1.33055	0.000909067	1.25555	up	--	--	--	K16732|0|pper:PRUPE_ppa003164mg|K16732 protein regulator of cytokinesis 1 | (RefSeq) hypothetical protein	--	[DZ]	Cell cycle control, cell division, chromosome partitioning;; Cytoskeleton	Microtubule associated protein (MAP65/ASE1 family)	65-kDa microtubule-associated protein 8 OS=Arabidopsis thaliana OX=3702 GN=MAP65-8 PE=1 SV=2	S	Function unknown	65-kDa microtubule-associated protein 8 [Prunus avium]
gene_Pav_sc0000094.1_g1060.1.mk	MSTRG.13122.1	44	35	38	85	94	99	0.503101	0.441849	0.492803	0.961893	1.2172	1.33055	0.000909067	1.25555	up	[J]	Translation, ribosomal structure and biogenesis	Molecular Function: translation elongation factor activity (GO:0003746);; Molecular Function: GTPase activity (GO:0003924);; Molecular Function: GTP binding (GO:0005525);; Cellular Component: cytoplasm (GO:0005737);; Biological Process: translational elongation (GO:0006414);;	K03231|1.90991e-120|cmo:103503414|K03231 elongation factor 1-alpha | (RefSeq) elongation factor 1-alpha-like	RNA transport (ko03013)	[J]	Translation, ribosomal structure and biogenesis	Elongation factor Tu GTP binding domain;; Elongation factor Tu C-terminal domain	Elongation factor 1-alpha OS=Nicotiana tabacum OX=4097 PE=2 SV=1	J	Translation, ribosomal structure and biogenesis	PREDICTED: elongation factor 1-alpha-like [Cucumis melo]
gene_Pav_sc0000094.1_g160.1.mk	MSTRG.13122.1	44	35	38	85	94	99	0.503101	0.441849	0.492803	0.961893	1.2172	1.33055	0.000909067	1.25555	up	--	--	Cellular Component: plastid (GO:0009536);;	--	--	--	--	--	--	S	Function unknown	uncharacterized protein LOC18772436 [Prunus persica]
gene_Pav_sc0000095.1_g1440.1.mk	MSTRG.13122.1	44	35	38	85	94	99	0.503101	0.441849	0.492803	0.961893	1.2172	1.33055	0.000909067	1.25555	up	[QV]	Secondary metabolites biosynthesis, transport and catabolism;; Defense mechanisms	Molecular Function: monooxygenase activity (GO:0004497);; Molecular Function: iron ion binding (GO:0005506);; Cellular Component: integral component of membrane (GO:0016021);; Molecular Function: oxidoreductase activity, acting on paired donors, with incorporation or reduction of molecular oxygen (GO:0016705);; Molecular Function: heme binding (GO:0020037);; Biological Process: oxidation-reductio…	--	--	[QI]	Secondary metabolites biosynthesis, transport and catabolism;; Lipid transport and metabolism	Cytochrome P450	Cytochrome P450 CYP72A219 OS=Panax ginseng OX=4054 PE=2 SV=1	Q	Secondary metabolites biosynthesis, transport and catabolism	cytochrome P450 CYP72A219-like [Prunus avium]
gene_Pav_sc0000095.1_g1560.1.mk	MSTRG.13122.1	44	35	38	85	94	99	0.503101	0.441849	0.492803	0.961893	1.2172	1.33055	0.000909067	1.25555	up	--	--	Biological Process: flavonoid biosynthetic process (GO:0009813);; Molecular Function: chalcone isomerase activity (GO:0045430);;	--	--	--	--	Chalcone-flavanone isomerase;; Chalcone isomerase-like;; Chalcone isomerase like	Fatty-acid-binding protein 3, chloroplastic OS=Arabidopsis thaliana OX=3702 GN=FAP3 PE=1 SV=1	S	Function unknown	fatty-acid-binding protein 3, chloroplastic isoform X1 [Prunus avium]
gene_Pav_sc0000095.1_g1680.1.mk	MSTRG.13122.1	44	35	38	85	94	99	0.503101	0.441849	0.492803	0.961893	1.2172	1.33055	0.000909067	1.25555	up	[M]	Cell wall/membrane/envelope biogenesis	Biological Process: MAPK cascade (GO:0000165);; Molecular Function: MAP kinase activity (GO:0004707);; Molecular Function: ATP binding (GO:0005524);; Cellular Component: intracellular (GO:0005622);;	--	--	[T]	Signal transduction mechanisms	Protein kinase domain;; Protein tyrosine kinase;; Lipopolysaccharide kinase (Kdo/WaaP) family	Mitogen-activated protein kinase 19 OS=Arabidopsis thaliana OX=3702 GN=MPK19 PE=2 SV=2	T	Signal transduction mechanisms	mitogen-activated protein kinase 19-like isoform X1 [Prunus avium]
gene_Pav_sc0000095.1_g630.1.mk	MSTRG.13122.1	44	35	38	85	94	99	0.503101	0.441849	0.492803	0.961893	1.2172	1.33055	0.000909067	1.25555	up	[U]	Intracellular trafficking, secretion, and vesicular transport	Molecular Function: protein kinase activity (GO:0004672);; Molecular Function: ATP binding (GO:0005524);; Biological Process: protein phosphorylation (GO:0006468);;	--	--	[R]	General function prediction only	Protein kinase domain;; Protein tyrosine kinase	Serine/threonine-protein kinase WAG1 OS=Arabidopsis thaliana OX=3702 GN=WAG1 PE=2 SV=1	T	Signal transduction mechanisms	serine/threonine-protein kinase WAG1 [Prunus avium]
gene_Pav_sc0000096.1_g120.1.mk	MSTRG.13122.1	44	35	38	85	94	99	0.503101	0.441849	0.492803	0.961893	1.2172	1.33055	0.000909067	1.25555	up	[C]	Energy production and conversion	Cellular Component: vacuole (GO:0005773);; Biological Process: cytokinin catabolic process (GO:0009823);; Molecular Function: oxidoreductase activity, acting on CH-OH group of donors (GO:0016614);; Molecular Function: cytokinin dehydrogenase activity (GO:0019139);; Biological Process: meristem development (GO:0048507);; Molecular Function: flavin adenine dinucleotide binding (GO:0050660);; Biolog…	K00279|0|pmum:103342437|K00279 cytokinin dehydrogenase [EC:1.5.99.12] | (RefSeq) cytokinin dehydrogenase 1	Zeatin biosynthesis (ko00908)	[C]	Energy production and conversion	Cytokinin dehydrogenase 1, FAD and cytokinin binding;; FAD binding domain	Cytokinin dehydrogenase 1 OS=Arabidopsis thaliana OX=3702 GN=CKX1 PE=1 SV=1	C	Energy production and conversion	cytokinin dehydrogenase 1-like [Prunus avium]
gene_Pav_sc0000099.1_g150.1.mk	MSTRG.13122.1	44	35	38	85	94	99	0.503101	0.441849	0.492803	0.961893	1.2172	1.33055	0.000909067	1.25555	up	[M]	Cell wall/membrane/envelope biogenesis	Cellular Component: integral component of membrane (GO:0016021);; Molecular Function: transferase activity, transferring glycosyl groups (GO:0016757);;	--	--	[M]	Cell wall/membrane/envelope biogenesis	Glycosyl-transferase family 4;; Glycosyl transferases group 1;; Glycosyl transferases group 1;; Glycosyl transferases group 1	--	M	Cell wall/membrane/envelope biogenesis	uncharacterized protein LOC110774147 [Prunus avium]
gene_Pav_sc0000099.1_g230.1.mk	MSTRG.13122.1	44	35	38	85	94	99	0.503101	0.441849	0.492803	0.961893	1.2172	1.33055	0.000909067	1.25555	up	--	--	Biological Process: response to stress (GO:0006950);; Biological Process: response to water (GO:0009415);;	--	--	--	--	Dehydrin;; Dehydrin	Dehydrin Xero 1 OS=Arabidopsis thaliana OX=3702 GN=XERO1 PE=2 SV=2	S	Function unknown	cold-shock protein CS120-like isoform X2 [Prunus avium]
gene_Pav_sc0000099.1_g510.1.mk	MSTRG.13122.1	44	35	38	85	94	99	0.503101	0.441849	0.492803	0.961893	1.2172	1.33055	0.000909067	1.25555	up	[G]	Carbohydrate transport and metabolism	Molecular Function: mannan endo-1,4-beta-mannosidase activity (GO:0016985);; Biological Process: mannan catabolic process (GO:0046355);;	K19355|0|pper:PRUPE_ppa005992mg|K19355 mannan endo-1,4-beta-mannosidase [EC:3.2.1.78] | (RefSeq) hypothetical protein	Fructose and mannose metabolism (ko00051)	--	--	PPR repeat family;; PPR repeat;; PPR repeat;; Pentatricopeptide repeat domain;; Cellulase (glycosyl hydrolase family 5)	Mannan endo-1,4-beta-mannosidase 7 OS=Arabidopsis thaliana OX=3702 GN=MAN7 PE=2 SV=1	S	Function unknown	hypothetical protein GOBAR_DD03196 [Gossypium barbadense]
gene_Pav_sc0000099.1_g780.1.mk	MSTRG.13122.1	44	35	38	85	94	99	0.503101	0.441849	0.492803	0.961893	1.2172	1.33055	0.000909067	1.25555	up	[Q]	Secondary metabolites biosynthesis, transport and catabolism	Molecular Function: oxidoreductase activity (GO:0016491);; Biological Process: oxidation-reduction process (GO:0055114);;	--	--	[H]	Coenzyme transport and metabolism	--	--	Q	Secondary metabolites biosynthesis, transport and catabolism	pyridine nucleotide-disulfide oxidoreductase domain-containing protein 2 isoform X1 [Prunus persica]
gene_Pav_sc0000099.1_g790.1.mk	MSTRG.13122.1	44	35	38	85	94	99	0.503101	0.441849	0.492803	0.961893	1.2172	1.33055	0.000909067	1.25555	up	[Q]	Secondary metabolites biosynthesis, transport and catabolism	Molecular Function: oxidoreductase activity (GO:0016491);; Biological Process: oxidation-reduction process (GO:0055114);;	--	--	[H]	Coenzyme transport and metabolism	Flavin containing amine oxidoreductase;; NAD(P)-binding Rossmann-like domain;; FAD dependent oxidoreductase;; FAD dependent oxidoreductase;; Thi4 family;; FAD binding domain	Prolycopene isomerase, chloroplastic OS=Daucus carota OX=4039 GN=CRTISO PE=2 SV=1	Q	Secondary metabolites biosynthesis, transport and catabolism	pyridine nucleotide-disulfide oxidoreductase domain-containing protein 2 [Prunus avium]
gene_Pav_sc0000099.1_g910.1.mk	MSTRG.13122.1	44	35	38	85	94	99	0.503101	0.441849	0.492803	0.961893	1.2172	1.33055	0.000909067	1.25555	up	--	--	--	--	--	--	--	--	--	S	Function unknown	uncharacterized protein LOC110773361 [Prunus avium]
gene_Pav_sc0000099.1_g990.1.mk	MSTRG.13122.1	44	35	38	85	94	99	0.503101	0.441849	0.492803	0.961893	1.2172	1.33055	0.000909067	1.25555	up	[J]	Translation, ribosomal structure and biogenesis	Molecular Function: nucleotide binding (GO:0000166);; Biological Process: mRNA splicing, via spliceosome (GO:0000398);; Molecular Function: nucleic acid binding (GO:0003676);; Cellular Component: nucleus (GO:0005634);;	K11093|3.37915e-108|pmum:103340074|K11093 U1 small nuclear ribonucleoprotein 70kDa | (RefSeq) U1 small nuclear ribonucleoprotein 70 kDa	Spliceosome (ko03040)	[A]	RNA processing and modification	RNA recognition motif. (a.k.a. RRM, RBD, or RNP domain)	U1 small nuclear ribonucleoprotein 70 kDa OS=Arabidopsis thaliana OX=3702 GN=RNU1 PE=1 SV=1	S	Function unknown	PREDICTED: U1 small nuclear ribonucleoprotein 70 kDa [Prunus mume]
gene_Pav_sc0000100.1_g260.1.br	MSTRG.13122.1	44	35	38	85	94	99	0.503101	0.441849	0.492803	0.961893	1.2172	1.33055	0.000909067	1.25555	up	--	--	--	K20888|0|pmum:103322655|K20888 xyloglucan galactosyltransferase MUR3 [EC:2.4.1.-] | (RefSeq) probable xyloglucan galactosyltransferase GT14	--	[GMW]	Carbohydrate transport and metabolism;; Cell wall/membrane/envelope biogenesis;; Extracellular structures	Exostosin family	Probable xyloglucan galactosyltransferase GT14 OS=Arabidopsis thaliana OX=3702 GN=GT14 PE=2 SV=1	S	Function unknown	probable xyloglucan galactosyltransferase GT14 [Prunus avium]
gene_Pav_sc0000102.1_g360.1.mk	MSTRG.13122.1	44	35	38	85	94	99	0.503101	0.441849	0.492803	0.961893	1.2172	1.33055	0.000909067	1.25555	up	--	--	Biological Process: meiosis I (GO:0007127);; Biological Process: embryo sac development (GO:0009553);; Biological Process: pollen development (GO:0009555);; Biological Process: plant-type sporogenesis (GO:0048236);; Biological Process: nucleic acid metabolic process (GO:0090304);;	--	--	--	--	--	Protein PAIR1 OS=Oryza sativa subsp. japonica OX=39947 GN=PAIR1 PE=1 SV=1	S	Function unknown	protein PAIR1 isoform X1 [Prunus avium]
gene_Pav_sc0000102.1_g390.1.mk	MSTRG.13122.1	44	35	38	85	94	99	0.503101	0.441849	0.492803	0.961893	1.2172	1.33055	0.000909067	1.25555	up	--	--	Cellular Component: membrane (GO:0016020);;	--	--	[K]	Transcription	--	Mediator of RNA polymerase II transcription subunit 12 OS=Arabidopsis thaliana OX=3702 GN=MED12 PE=1 SV=1	K	Transcription	mediator of RNA polymerase II transcription subunit 12 [Prunus avium]
gene_Pav_sc0000102.1_g590.1.mk	MSTRG.13122.1	44	35	38	85	94	99	0.503101	0.441849	0.492803	0.961893	1.2172	1.33055	0.000909067	1.25555	up	--	--	--	--	--	--	--	--	--	S	Function unknown	uncharacterized protein LOC110744553 isoform X1 [Prunus avium]
gene_Pav_sc0000103.1_g090.1.mk	MSTRG.13122.1	44	35	38	85	94	99	0.503101	0.441849	0.492803	0.961893	1.2172	1.33055	0.000909067	1.25555	up	--	--	--	--	--	--	--	--	--	--	--	hypothetical protein PRUPE_5G226200 [Prunus persica]
gene_Pav_sc0000103.1_g1420.1.mk	MSTRG.13122.1	44	35	38	85	94	99	0.503101	0.441849	0.492803	0.961893	1.2172	1.33055	0.000909067	1.25555	up	--	--	--	--	--	--	--	Protein of unknown function (DUF789)	--	S	Function unknown	uncharacterized protein LOC110746742 isoform X2 [Prunus avium]
gene_Pav_sc0000103.1_g1530.1.mk	MSTRG.13122.1	44	35	38	85	94	99	0.503101	0.441849	0.492803	0.961893	1.2172	1.33055	0.000909067	1.25555	up	[M]	Cell wall/membrane/envelope biogenesis	Biological Process: sucrose metabolic process (GO:0005985);; Cellular Component: integral component of membrane (GO:0016021);; Molecular Function: sucrose synthase activity (GO:0016157);;	K00695|0|pper:PRUPE_ppa001135mg|K00695 sucrose synthase [EC:2.4.1.13] | (RefSeq) hypothetical protein	Starch and sucrose metabolism (ko00500)	[M]	Cell wall/membrane/envelope biogenesis	Sucrose synthase;; Glycosyl transferases group 1;; Glycosyl transferases group 1	Sucrose synthase 6 OS=Arabidopsis thaliana OX=3702 GN=SUS6 PE=1 SV=1	M	Cell wall/membrane/envelope biogenesis	sucrose synthase 6-like isoform X2 [Prunus avium]
gene_Pav_sc0000103.1_g1960.1.mk	MSTRG.13122.1	44	35	38	85	94	99	0.503101	0.441849	0.492803	0.961893	1.2172	1.33055	0.000909067	1.25555	up	--	--	Cellular Component: plastoglobule (GO:0010287);;	--	--	--	--	--	UPF0426 protein At1g28150, chloroplastic OS=Arabidopsis thaliana OX=3702 GN=At1g28150 PE=1 SV=1	S	Function unknown	UPF0426 protein At1g28150, chloroplastic [Prunus avium]
gene_Pav_sc0000103.1_g830.1.mk	MSTRG.13122.1	44	35	38	85	94	99	0.503101	0.441849	0.492803	0.961893	1.2172	1.33055	0.000909067	1.25555	up	[K]	Transcription	--	--	--	[R]	General function prediction only	Leucine Rich repeats (2 copies);; Leucine rich repeat;; Leucine-rich repeat	--	S	Function unknown	uncharacterized protein LOC110746508 isoform X1 [Prunus avium]
gene_Pav_sc0000103.1_g850.1.mk	MSTRG.13122.1	44	35	38	85	94	99	0.503101	0.441849	0.492803	0.961893	1.2172	1.33055	0.000909067	1.25555	up	--	--	--	--	--	--	--	Probable lipid transfer	Lipid transfer-like protein VAS OS=Arabidopsis thaliana OX=3702 GN=VAS PE=2 SV=1	U	Intracellular trafficking, secretion, and vesicular transport	lipid transfer-like protein VAS [Prunus avium]
gene_Pav_sc0000103.1_g980.1.mk	MSTRG.13122.1	44	35	38	85	94	99	0.503101	0.441849	0.492803	0.961893	1.2172	1.33055	0.000909067	1.25555	up	[P]	Inorganic ion transport and metabolism	Molecular Function: potassium ion transmembrane transporter activity (GO:0015079);; Cellular Component: integral component of membrane (GO:0016021);; Biological Process: potassium ion transmembrane transport (GO:0071805);;	K03549|0|pmum:103338808|K03549 KUP system potassium uptake protein | (RefSeq) potassium transporter 2	--	--	--	K+ potassium transporter;; K+ potassium transporter	Potassium transporter 24 OS=Oryza sativa subsp. japonica OX=39947 GN=HAK24 PE=3 SV=1	P	Inorganic ion transport and metabolism	potassium transporter 6-like [Prunus avium]
gene_Pav_sc0000108.1_g1020.1.mk	MSTRG.13122.1	44	35	38	85	94	99	0.503101	0.441849	0.492803	0.961893	1.2172	1.33055	0.000909067	1.25555	up	--	--	Cellular Component: membrane (GO:0016020);;	--	--	--	--	Purine nucleobase transmembrane transport	Purine permease 21 OS=Arabidopsis thaliana OX=3702 GN=PUP21 PE=2 SV=2	U	Intracellular trafficking, secretion, and vesicular transport	purine permease 21-like [Prunus avium]
gene_Pav_sc0000113.1_g310.1.mk	MSTRG.13122.1	44	35	38	85	94	99	0.503101	0.441849	0.492803	0.961893	1.2172	1.33055	0.000909067	1.25555	up	[ET]	Amino acid transport and metabolism;; Signal transduction mechanisms	Molecular Function: ionotropic glutamate receptor activity (GO:0004970);; Biological Process: ion transport (GO:0006811);; Cellular Component: integral component of membrane (GO:0016021);; Biological Process: ionotropic glutamate receptor signaling pathway (GO:0035235);;	K05387|0|pper:PRUPE_ppa020695mg|K05387 glutamate receptor, ionotropic, plant | (RefSeq) hypothetical protein	--	[PET]	Inorganic ion transport and metabolism;; Amino acid transport and metabolism;; Signal transduction mechanisms	Receptor family ligand binding region;; Ligand-gated ion channel;; Bacterial extracellular solute-binding proteins, family 3;; Periplasmic binding protein	Glutamate receptor 3.6 OS=Arabidopsis thaliana OX=3702 GN=GLR3.6 PE=2 SV=1	S	Function unknown	glutamate receptor 3.6-like isoform X2 [Prunus avium]
gene_Pav_sc0000113.1_g370.1.mk	MSTRG.13122.1	44	35	38	85	94	99	0.503101	0.441849	0.492803	0.961893	1.2172	1.33055	0.000909067	1.25555	up	--	--	Cellular Component: integral component of membrane (GO:0016021);; Biological Process: transmembrane transport (GO:0055085);;	--	--	[S]	Function unknown	Membrane transport protein	Protein PIN-LIKES 5 OS=Arabidopsis thaliana OX=3702 GN=PILS5 PE=2 SV=1	S	Function unknown	protein PIN-LIKES 5 [Prunus avium]
gene_Pav_sc0000113.1_g400.1.mk	MSTRG.13122.1	44	35	38	85	94	99	0.503101	0.441849	0.492803	0.961893	1.2172	1.33055	0.000909067	1.25555	up	--	--	Molecular Function: zinc ion binding (GO:0008270);; Cellular Component: integral component of membrane (GO:0016021);;	--	--	[O]	Posttranslational modification, protein turnover, chaperones	Ring finger domain;; RING-like zinc finger;; Zinc finger, C3HC4 type (RING finger);; RING-H2 zinc finger domain;; Zinc finger, C3HC4 type (RING finger);; RING-type zinc-finger;; Anaphase-promoting complex subunit 11 RING-H2 finger	RING-H2 finger protein ATL8 OS=Arabidopsis thaliana OX=3702 GN=ATL8 PE=2 SV=2	O	Posttranslational modification, protein turnover, chaperones	RING-H2 finger protein ATL8 [Prunus persica]
gene_Pav_sc0000113.1_g620.1.mk	MSTRG.13122.1	44	35	38	85	94	99	0.503101	0.441849	0.492803	0.961893	1.2172	1.33055	0.000909067	1.25555	up	--	--	--	--	--	--	--	--	--	S	Function unknown	hypothetical protein PRUPE_7G187700 [Prunus persica]
gene_Pav_sc0000129.1_g1630.1.mk	MSTRG.13122.1	44	35	38	85	94	99	0.503101	0.441849	0.492803	0.961893	1.2172	1.33055	0.000909067	1.25555	up	[T]	Signal transduction mechanisms	Molecular Function: peroxidase activity (GO:0004601);; Biological Process: defense response (GO:0006952);; Cellular Component: integral component of membrane (GO:0016021);; Molecular Function: oxidoreductase activity, acting on NAD(P)H, oxygen as acceptor (GO:0050664);; Biological Process: oxidation-reduction process (GO:0055114);; Biological Process: cellular oxidant detoxification (GO:0098869);;	K13447|0|pmum:103340626|K13447 respiratory burst oxidase [EC:1.6.3.- 1.11.1.-] | (RefSeq) respiratory burst oxidase homolog protein E	Plant-pathogen interaction (ko04626)	[PQ]	Inorganic ion transport and metabolism;; Secondary metabolites biosynthesis, transport and catabolism	Ferric reductase NAD binding domain;; Respiratory burst NADPH oxidase;; Ferric reductase like transmembrane component;; FAD-binding domain	Respiratory burst oxidase homolog protein E OS=Arabidopsis thaliana OX=3702 GN=RBOHE PE=2 SV=2	U	Intracellular trafficking, secretion, and vesicular transport	Respiratory burst oxidase-like protein E [Morus notabilis]
gene_Pav_sc0000129.1_g1820.1.mk	MSTRG.13122.1	44	35	38	85	94	99	0.503101	0.441849	0.492803	0.961893	1.2172	1.33055	0.000909067	1.25555	up	[I]	Lipid transport and metabolism	Molecular Function: metal ion binding (GO:0046872);;	K20523|0|pper:PRUPE_ppa004926mg|K20523 SH3 domain-containing YSC84-like protein 1 | (RefSeq) hypothetical protein	--	[S]	Function unknown	Las17-binding protein actin regulator;; FYVE zinc finger	Protein FREE1 OS=Arabidopsis thaliana OX=3702 GN=FREE1 PE=1 SV=1	S	Function unknown	uncharacterized protein LOC110749263 [Prunus avium]
gene_Pav_sc0000129.1_g240.1.mk	MSTRG.13122.1	44	35	38	85	94	99	0.503101	0.441849	0.492803	0.961893	1.2172	1.33055	0.000909067	1.25555	up	[T]	Signal transduction mechanisms	Molecular Function: protein serine/threonine kinase activity (GO:0004674);; Molecular Function: ATP binding (GO:0005524);; Biological Process: protein phosphorylation (GO:0006468);;	K02218|0|pmum:103340710|K02218 casein kinase 1 [EC:2.7.11.1] | (RefSeq) casein kinase I-like	--	[T]	Signal transduction mechanisms	Protein kinase domain;; Protein tyrosine kinase	Casein kinase 1-like protein 1 OS=Arabidopsis thaliana OX=3702 GN=CKL1 PE=2 SV=2	T	Signal transduction mechanisms	casein kinase 1-like protein 1 [Prunus avium]
gene_Pav_sc0000129.1_g370.1.mk	MSTRG.13122.1	44	35	38	85	94	99	0.503101	0.441849	0.492803	0.961893	1.2172	1.33055	0.000909067	1.25555	up	[T]	Signal transduction mechanisms	Molecular Function: protein serine/threonine phosphatase activity (GO:0004722);; Biological Process: protein dephosphorylation (GO:0006470);; Molecular Function: metal ion binding (GO:0046872);;	K14497|0|pmum:103340536|K14497 protein phosphatase 2C [EC:3.1.3.16] | (RefSeq) protein phosphatase 2C 77	Plant hormone signal transduction (ko04075)	[T]	Signal transduction mechanisms	Protein phosphatase 2C	Protein phosphatase 2C 16 OS=Arabidopsis thaliana OX=3702 GN=HAB1 PE=1 SV=1	T	Signal transduction mechanisms	protein phosphatase 2C 77 [Prunus avium]
gene_Pav_sc0000129.1_g660.1.mk	MSTRG.13122.1	44	35	38	85	94	99	0.503101	0.441849	0.492803	0.961893	1.2172	1.33055	0.000909067	1.25555	up	--	--	Cellular Component: photosystem II (GO:0009523);; Biological Process: photosynthesis (GO:0015979);; Cellular Component: integral component of membrane (GO:0016021);;	--	--	--	--	Photosystem II reaction centre X protein (PsbX)	--	S	Function unknown	uncharacterized protein LOC110749219 [Prunus avium]
gene_Pav_sc0000130.1_g870.1.mk	MSTRG.13122.1	44	35	38	85	94	99	0.503101	0.441849	0.492803	0.961893	1.2172	1.33055	0.000909067	1.25555	up	[GI]	Carbohydrate transport and metabolism;; Lipid transport and metabolism	Molecular Function: pectinesterase activity (GO:0030599);; Molecular Function: pectinesterase inhibitor activity (GO:0046910);; Cellular Component: cell periphery (GO:0071944);;	K01051|0|pper:PRUPE_ppa003400mg|K01051 pectinesterase [EC:3.1.1.11] | (RefSeq) hypothetical protein	Pentose and glucuronate interconversions (ko00040);; Starch and sucrose metabolism (ko00500)	--	--	Pectinesterase;; Plant invertase/pectin methylesterase inhibitor	Probable pectinesterase/pectinesterase inhibitor 40 OS=Arabidopsis thaliana OX=3702 GN=PME40 PE=2 SV=1	G	Carbohydrate transport and metabolism	pectinesterase-like [Prunus avium]
gene_Pav_sc0000130.1_g910.1.mk	MSTRG.13122.1	44	35	38	85	94	99	0.503101	0.441849	0.492803	0.961893	1.2172	1.33055	0.000909067	1.25555	up	[HR]	Coenzyme transport and metabolism;; General function prediction only	Cellular Component: peroxisome (GO:0005777);; Molecular Function: hydrolase activity (GO:0016787);;	--	--	[I]	Lipid transport and metabolism	--	--	S	Function unknown	uncharacterized protein LOC110749312 [Prunus avium]
gene_Pav_sc0000131.1_g140.1.mk	MSTRG.13122.1	44	35	38	85	94	99	0.503101	0.441849	0.492803	0.961893	1.2172	1.33055	0.000909067	1.25555	up	[K]	Transcription	--	--	--	[R]	General function prediction only	Leucine Rich repeats (2 copies);; F-box-like;; F-box domain	F-box/LRR-repeat protein 15 OS=Arabidopsis thaliana OX=3702 GN=FBL15 PE=2 SV=2	S	Function unknown	F-box/LRR-repeat protein 15 [Prunus avium]
gene_Pav_sc0000131.1_g220.1.mk	MSTRG.13122.1	44	35	38	85	94	99	0.503101	0.441849	0.492803	0.961893	1.2172	1.33055	0.000909067	1.25555	up	--	--	--	--	--	[K]	Transcription	--	--	S	Function unknown	uncharacterized protein DDB_G0271670 [Prunus avium]
gene_Pav_sc0000131.1_g660.1.mk	MSTRG.13122.1	44	35	38	85	94	99	0.503101	0.441849	0.492803	0.961893	1.2172	1.33055	0.000909067	1.25555	up	[ET]	Amino acid transport and metabolism;; Signal transduction mechanisms	Molecular Function: ionotropic glutamate receptor activity (GO:0004970);; Biological Process: ion transport (GO:0006811);; Cellular Component: integral component of membrane (GO:0016021);; Biological Process: ionotropic glutamate receptor signaling pathway (GO:0035235);;	K05387|0|pmum:103320681|K05387 glutamate receptor, ionotropic, plant | (RefSeq) glutamate receptor 2.9-like	--	[PET]	Inorganic ion transport and metabolism;; Amino acid transport and metabolism;; Signal transduction mechanisms	Receptor family ligand binding region;; Ligand-gated ion channel;; Bacterial extracellular solute-binding proteins, family 3;; Periplasmic binding protein	Glutamate receptor 2.7 OS=Arabidopsis thaliana OX=3702 GN=GLR2.7 PE=2 SV=3	P	Inorganic ion transport and metabolism	glutamate receptor 2.8-like [Prunus avium]
gene_Pav_sc0000136.1_g040.1.mk	MSTRG.13122.1	44	35	38	85	94	99	0.503101	0.441849	0.492803	0.961893	1.2172	1.33055	0.000909067	1.25555	up	--	--	Molecular Function: protein tyrosine phosphatase activity (GO:0004725);; Biological Process: peptidyl-tyrosine dephosphorylation (GO:0035335);;	K01110|0|pmum:103335334|K01110 phosphatidylinositol-3,4,5-trisphosphate 3-phosphatase and dual-specificity protein phosphatase PTEN [EC:3.1.3.16 3.1.3.48 3.1.3.67] | (RefSeq) phosphatidylinositol 3,4,5-trisphosphate 3-phosphatase and protein-tyrosine-phosphatase PTEN2A	Inositol phosphate metabolism (ko00562);; Phosphatidylinositol signaling system (ko04070)	[TR]	Signal transduction mechanisms;; General function prediction only	--	Phosphatidylinositol 3,4,5-trisphosphate 3-phosphatase and protein-tyrosine-phosphatase PTEN2A OS=Arabidopsis thaliana OX=3702 GN=PTEN2A PE=1 SV=1	T	Signal transduction mechanisms	phosphatidylinositol 3,4,5-trisphosphate 3-phosphatase and protein-tyrosine-phosphatase PTEN2A [Prunus avium]
gene_Pav_sc0000136.1_g230.1.br	MSTRG.13122.1	44	35	38	85	94	99	0.503101	0.441849	0.492803	0.961893	1.2172	1.33055	0.000909067	1.25555	up	[K]	Transcription	--	K13457|0|pmum:103335353|K13457 disease resistance protein RPM1 | (RefSeq) disease resistance protein RPM1-like	Plant-pathogen interaction (ko04626)	[T]	Signal transduction mechanisms	NB-ARC domain	Disease resistance protein RPM1 OS=Arabidopsis thaliana OX=3702 GN=RPM1 PE=1 SV=1	S	Function unknown	disease resistance protein RPM1-like [Prunus avium]
gene_Pav_sc0000138.1_g030.1.mk	MSTRG.13122.1	44	35	38	85	94	99	0.503101	0.441849	0.492803	0.961893	1.2172	1.33055	0.000909067	1.25555	up	--	--	Biological Process: metabolic process (GO:0008152);; Molecular Function: anthocyanidin 3-O-glucosyltransferase activity (GO:0047213);;	--	--	[GC]	Carbohydrate transport and metabolism;; Energy production and conversion	UDP-glucoronosyl and UDP-glucosyl transferase;; Glycosyltransferase family 28 C-terminal domain	Anthocyanidin 3-O-glucosyltransferase 2 OS=Fragaria ananassa OX=3747 GN=FGT PE=1 SV=1	S	Function unknown	anthocyanidin 3-O-glucosyltransferase 2-like [Prunus avium]
gene_Pav_sc0000138.1_g060.1.mk	MSTRG.13122.1	44	35	38	85	94	99	0.503101	0.441849	0.492803	0.961893	1.2172	1.33055	0.000909067	1.25555	up	--	--	Cellular Component: protein phosphatase 4 complex (GO:0030289);; Biological Process: regulation of catalytic activity (GO:0050790);;	K15425|3.03686e-166|pmum:103333515|K15425 serine/threonine-protein phosphatase 4 regulatory subunit 2 | (RefSeq) serine/threonine-protein phosphatase 4 regulatory subunit 2-A	--	[R]	General function prediction only	PPP4R2	--	T	Signal transduction mechanisms	serine/threonine-protein phosphatase 4 regulatory subunit 2-B [Prunus avium]
gene_Pav_sc0000138.1_g1050.1.mk	MSTRG.13122.1	44	35	38	85	94	99	0.503101	0.441849	0.492803	0.961893	1.2172	1.33055	0.000909067	1.25555	up	[H]	Coenzyme transport and metabolism	Molecular Function: nucleic acid binding (GO:0003676);; Molecular Function: 3'-5' exonuclease activity (GO:0008408);; Cellular Component: membrane (GO:0016020);; Biological Process: nucleic acid phosphodiester bond hydrolysis (GO:0090305);;	K09122|0|pper:PRUPE_ppa004292mg|K09122 uncharacterized protein | (RefSeq) hypothetical protein	--	[L]	Replication, recombination and repair	Mut7-C RNAse domain;; Dof domain, zinc finger;; 3'-5' exonuclease	Dof zinc finger protein DOF4.6 OS=Arabidopsis thaliana OX=3702 GN=DOF4.6 PE=2 SV=2	S	Function unknown	uncharacterized protein LOC110749654 [Prunus avium]
gene_Pav_sc0000138.1_g1130.1.mk	MSTRG.13122.1	44	35	38	85	94	99	0.503101	0.441849	0.492803	0.961893	1.2172	1.33055	0.000909067	1.25555	up	--	--	Molecular Function: protein serine/threonine phosphatase activity (GO:0004722);; Biological Process: protein dephosphorylation (GO:0006470);; Molecular Function: metal ion binding (GO:0046872);;	--	--	[T]	Signal transduction mechanisms	Protein phosphatase 2C	Protein phosphatase 2C 57 OS=Arabidopsis thaliana OX=3702 GN=PPH1 PE=1 SV=2	T	Signal transduction mechanisms	protein phosphatase 2C 57 isoform X1 [Prunus avium]
gene_Pav_sc0000138.1_g1190.1.mk	MSTRG.13122.1	44	35	38	85	94	99	0.503101	0.441849	0.492803	0.961893	1.2172	1.33055	0.000909067	1.25555	up	[E]	Amino acid transport and metabolism	Molecular Function: catalytic activity (GO:0003824);; Cellular Component: integral component of membrane (GO:0016021);;	--	--	[I]	Lipid transport and metabolism	Transcription factor Pcc1;; alpha/beta hydrolase fold;; Alpha/beta hydrolase family	--	S	Function unknown	uncharacterized protein LOC110749662 [Prunus avium]
gene_Pav_sc0000138.1_g120.1.mk	MSTRG.13122.1	44	35	38	85	94	99	0.503101	0.441849	0.492803	0.961893	1.2172	1.33055	0.000909067	1.25555	up	[G]	Carbohydrate transport and metabolism	Molecular Function: ATP binding (GO:0005524);; Biological Process: phosphorylation (GO:0016310);; Molecular Function: hydrolase activity (GO:0016787);; Biological Process: D-gluconate catabolic process (GO:0046177);; Molecular Function: gluconokinase activity (GO:0046316);;	K00851|3.75448e-128|pper:PRUPE_ppa012010mg|K00851 gluconokinase [EC:2.7.1.12] | (RefSeq) hypothetical protein	Pentose phosphate pathway (ko00030);; Carbon metabolism (ko01200)	[G]	Carbohydrate transport and metabolism	Shikimate kinase;; AAA domain;; AAA domain;; ABC transporter;; Adenylylsulphate kinase	Gluconokinase OS=Arabidopsis thaliana OX=3702 GN=At2g16790 PE=2 SV=2	G	Carbohydrate transport and metabolism	probable gluconokinase [Prunus avium]
gene_Pav_sc0000138.1_g200.1.mk	MSTRG.13122.1	44	35	38	85	94	99	0.503101	0.441849	0.492803	0.961893	1.2172	1.33055	0.000909067	1.25555	up	--	--	Molecular Function: structural constituent of ribosome (GO:0003735);; Cellular Component: ribosome (GO:0005840);; Biological Process: translation (GO:0006412);;	K02873|3.78174e-124|pper:PRUPE_ppa011512mg|K02873 large subunit ribosomal protein L13e | (RefSeq) hypothetical protein	Ribosome (ko03010)	[J]	Translation, ribosomal structure and biogenesis	Ribosomal protein L13e	60S ribosomal protein L13-1 OS=Arabidopsis thaliana OX=3702 GN=RPL13B PE=1 SV=1	J	Translation, ribosomal structure and biogenesis	60S ribosomal protein L13-3 [Prunus persica]
gene_Pav_sc0000138.1_g280.1.mk	MSTRG.13122.1	44	35	38	85	94	99	0.503101	0.441849	0.492803	0.961893	1.2172	1.33055	0.000909067	1.25555	up	--	--	--	--	--	--	--	--	--	S	Function unknown	PREDICTED: TRAF2 and NCK-interacting protein kinase-like [Prunus mume]
gene_Pav_sc0000138.1_g820.1.mk	MSTRG.13122.1	44	35	38	85	94	99	0.503101	0.441849	0.492803	0.961893	1.2172	1.33055	0.000909067	1.25555	up	[T]	Signal transduction mechanisms	Molecular Function: calmodulin-dependent protein kinase activity (GO:0004683);; Molecular Function: calmodulin binding (GO:0005516);; Molecular Function: ATP binding (GO:0005524);; Cellular Component: nucleus (GO:0005634);; Cellular Component: cytoplasm (GO:0005737);; Cellular Component: plasma membrane (GO:0005886);; Biological Process: abscisic acid-activated signaling pathway (GO:0009738);; Mo…	--	--	[T]	Signal transduction mechanisms	Protein kinase domain;; Protein tyrosine kinase;; Lipopolysaccharide kinase (Kdo/WaaP) family	CDPK-related kinase 4 OS=Arabidopsis thaliana OX=3702 GN=CRK4 PE=1 SV=1	T	Signal transduction mechanisms	CDPK-related kinase 4-like [Prunus avium]
gene_Pav_sc0000138.1_g970.1.mk	MSTRG.13122.1	44	35	38	85	94	99	0.503101	0.441849	0.492803	0.961893	1.2172	1.33055	0.000909067	1.25555	up	[P]	Inorganic ion transport and metabolism	--	--	--	--	--	Rhodanese-like domain	Rhodanese-like domain-containing protein 14, chloroplastic OS=Arabidopsis thaliana OX=3702 GN=At4g27700 PE=2 SV=1	S	Function unknown	rhodanese-like domain-containing protein 14, chloroplastic [Prunus avium]
gene_Pav_sc0000143.1_g320.1.mk	MSTRG.13122.1	44	35	38	85	94	99	0.503101	0.441849	0.492803	0.961893	1.2172	1.33055	0.000909067	1.25555	up	--	--	Molecular Function: protein dimerization activity (GO:0046983);;	--	--	--	--	Helix-loop-helix DNA-binding domain	Transcription factor bHLH51 OS=Arabidopsis thaliana OX=3702 GN=BHLH51 PE=2 SV=1	K	Transcription	transcription factor bHLH51 [Prunus avium]
gene_Pav_sc0000143.1_g390.1.mk	MSTRG.13122.1	44	35	38	85	94	99	0.503101	0.441849	0.492803	0.961893	1.2172	1.33055	0.000909067	1.25555	up	--	--	Cellular Component: Golgi apparatus (GO:0005794);; Molecular Function: O-acetyltransferase activity (GO:0016413);; Biological Process: cell wall organization or biogenesis (GO:0071554);;	--	--	--	--	GDSL/SGNH-like Acyl-Esterase family found in Pmr5 and Cas1p;; PMR5 N terminal Domain	Protein ESKIMO 1 OS=Arabidopsis thaliana OX=3702 GN=ESK1 PE=1 SV=1	S	Function unknown	protein ESKIMO 1 [Prunus avium]
gene_Pav_sc0000143.1_g520.1.mk	MSTRG.13122.1	44	35	38	85	94	99	0.503101	0.441849	0.492803	0.961893	1.2172	1.33055	0.000909067	1.25555	up	--	--	Biological Process: regulation of transcription, DNA-templated (GO:0006355);; Molecular Function: zinc ion binding (GO:0008270);; Molecular Function: histone binding (GO:0042393);;	--	--	[R]	General function prediction only	Alfin;; PHD-finger	PHD finger protein ALFIN-LIKE 1 OS=Arabidopsis thaliana OX=3702 GN=AL1 PE=1 SV=1	S	Function unknown	PREDICTED: PHD finger protein ALFIN-LIKE 1 [Prunus mume]
gene_Pav_sc0000143.1_g650.1.mk	MSTRG.13122.1	44	35	38	85	94	99	0.503101	0.441849	0.492803	0.961893	1.2172	1.33055	0.000909067	1.25555	up	[QV]	Secondary metabolites biosynthesis, transport and catabolism;; Defense mechanisms	Molecular Function: monooxygenase activity (GO:0004497);; Molecular Function: iron ion binding (GO:0005506);; Biological Process: positive regulation of flower development (GO:0009911);; Biological Process: response to UV-B (GO:0010224);; Biological Process: pollen exine formation (GO:0010584);; Cellular Component: integral component of membrane (GO:0016021);; Biological Process: brassinosteroid …	K09588|0|pper:PRUPE_ppa005060mg|K09588 cytochrome P450 family 90 subfamily A polypeptide 1 [EC:1.14.-.-] | (RefSeq) hypothetical protein	Brassinosteroid biosynthesis (ko00905)	[QI]	Secondary metabolites biosynthesis, transport and catabolism;; Lipid transport and metabolism	Cytochrome P450	Cytochrome P450 90A1 OS=Arabidopsis thaliana OX=3702 GN=CYP90A1 PE=2 SV=1	Q	Secondary metabolites biosynthesis, transport and catabolism	cytochrome P450 90A1 [Prunus avium]
gene_Pav_sc0000144.1_g090.1.mk	MSTRG.13122.1	44	35	38	85	94	99	0.503101	0.441849	0.492803	0.961893	1.2172	1.33055	0.000909067	1.25555	up	--	--	Molecular Function: calcium ion binding (GO:0005509);; Cellular Component: chloroplast thylakoid (GO:0009534);; Cellular Component: chloroplast stroma (GO:0009570);; Cellular Component: photosystem II oxygen evolving complex (GO:0009654);; Biological Process: photosynthesis (GO:0015979);; Cellular Component: extrinsic component of membrane (GO:0019898);; Cellular Component: thylakoid lumen (GO:00…	--	--	--	--	PsbP	PsbP domain-containing protein 4, chloroplastic OS=Arabidopsis thaliana OX=3702 GN=PPD4 PE=1 SV=2	S	Function unknown	psbP domain-containing protein 4, chloroplastic [Prunus avium]
gene_Pav_sc0000146.1_g630.1.mk	MSTRG.13122.1	44	35	38	85	94	99	0.503101	0.441849	0.492803	0.961893	1.2172	1.33055	0.000909067	1.25555	up	--	--	--	--	--	--	--	Plant protein of unknown function (DUF868)	--	S	Function unknown	uncharacterized protein LOC110749855 isoform X1 [Prunus avium]
gene_Pav_sc0000146.1_g680.1.mk	MSTRG.13122.1	44	35	38	85	94	99	0.503101	0.441849	0.492803	0.961893	1.2172	1.33055	0.000909067	1.25555	up	--	--	--	--	--	--	--	Transcriptional repressor, ovate	Transcription repressor OFP11 OS=Arabidopsis thaliana OX=3702 GN=OFP11 PE=2 SV=1	S	Function unknown	transcription repressor OFP12-like [Prunus avium]
gene_Pav_sc0000157.1_g180.1.mk	MSTRG.13122.1	44	35	38	85	94	99	0.503101	0.441849	0.492803	0.961893	1.2172	1.33055	0.000909067	1.25555	up	--	--	--	--	--	[R]	General function prediction only	PPR repeat family;; PPR repeat;; PPR repeat;; Pentatricopeptide repeat domain;; Pentacotripeptide-repeat region of PRORP;; Tetratricopeptide repeat;; Tetratricopeptide repeat;; Mitochondrial ATPase expression	Pentatricopeptide repeat-containing protein At5g65560 OS=Arabidopsis thaliana OX=3702 GN=At5g65560 PE=2 SV=1	S	Function unknown	pentatricopeptide repeat-containing protein At5g65560-like isoform X1 [Prunus avium]
gene_Pav_sc0000157.1_g220.1.mk	MSTRG.13122.1	44	35	38	85	94	99	0.503101	0.441849	0.492803	0.961893	1.2172	1.33055	0.000909067	1.25555	up	[P]	Inorganic ion transport and metabolism	--	K01537|0|pmum:103329236|K01537 Ca2+-transporting ATPase [EC:3.6.3.8] | (RefSeq) calcium-transporting ATPase 12, plasma membrane-type-like	--	[P]	Inorganic ion transport and metabolism	Cation transporting ATPase, C-terminus;; E1-E2 ATPase	Calcium-transporting ATPase 12, plasma membrane-type OS=Arabidopsis thaliana OX=3702 GN=ACA12 PE=2 SV=1	P	Inorganic ion transport and metabolism	calcium-transporting ATPase 12, plasma membrane-type-like [Prunus avium]
gene_Pav_sc0000157.1_g240.1.mk	MSTRG.13122.1	44	35	38	85	94	99	0.503101	0.441849	0.492803	0.961893	1.2172	1.33055	0.000909067	1.25555	up	--	--	--	--	--	--	--	SAM domain (Sterile alpha motif);; SAM domain (Sterile alpha motif)	--	S	Function unknown	uncharacterized protein LOC110749982 [Prunus avium]
gene_Pav_sc0000157.1_g360.1.br	MSTRG.13122.1	44	35	38	85	94	99	0.503101	0.441849	0.492803	0.961893	1.2172	1.33055	0.000909067	1.25555	up	[K]	Transcription	--	--	--	[R]	General function prediction only	Leucine rich repeat;; Leucine Rich repeats (2 copies);; Leucine Rich Repeat;; Leucine rich repeat N-terminal domain	Receptor-like protein 6 OS=Arabidopsis thaliana OX=3702 GN=RLP6 PE=3 SV=1	S	Function unknown	receptor like protein 30-like [Prunus avium]
gene_Pav_sc0000157.1_g790.1.mk	MSTRG.13122.1	44	35	38	85	94	99	0.503101	0.441849	0.492803	0.961893	1.2172	1.33055	0.000909067	1.25555	up	--	--	Cellular Component: vacuolar membrane (GO:0005774);; Cellular Component: anchored component of plasma membrane (GO:0046658);;	--	--	--	--	Fasciclin domain	Fasciclin-like arabinogalactan protein 2 OS=Arabidopsis thaliana OX=3702 GN=FLA2 PE=1 SV=1	M	Cell wall/membrane/envelope biogenesis	fasciclin-like arabinogalactan protein 2 [Prunus avium]
gene_Pav_sc0000158.1_g060.1.mk	MSTRG.13122.1	44	35	38	85	94	99	0.503101	0.441849	0.492803	0.961893	1.2172	1.33055	0.000909067	1.25555	up	[C]	Energy production and conversion	Cellular Component: plant-type vacuole (GO:0000325);; Molecular Function: protease binding (GO:0002020);; Molecular Function: ATP binding (GO:0005524);; Cellular Component: cell wall (GO:0005618);; Cellular Component: vacuolar membrane (GO:0005774);; Cellular Component: Golgi apparatus (GO:0005794);; Cellular Component: plasma membrane (GO:0005886);; Biological Process: Golgi organization (GO:000…	K02145|0|pmum:103327431|K02145 V-type H+-transporting ATPase subunit A [EC:3.6.3.14] | (RefSeq) V-type proton ATPase catalytic subunit A	Oxidative phosphorylation (ko00190);; Phagosome (ko04145)	[C]	Energy production and conversion	ATP synthase alpha/beta family, nucleotide-binding domain;; ATPsynthase alpha/beta subunit N-term extension;; ATP synthase alpha/beta family, beta-barrel domain	V-type proton ATPase catalytic subunit A OS=Citrus unshiu OX=55188 PE=2 SV=1	C	Energy production and conversion	V-type proton ATPase catalytic subunit A [Prunus avium]
gene_Pav_sc0000158.1_g090.1.mk	MSTRG.13122.1	44	35	38	85	94	99	0.503101	0.441849	0.492803	0.961893	1.2172	1.33055	0.000909067	1.25555	up	--	--	Cellular Component: plastid (GO:0009536);;	--	--	--	--	--	--	S	Function unknown	PREDICTED: uncharacterized protein LOC103327434 [Prunus mume]
gene_Pav_sc0000162.1_g390.1.mk	MSTRG.13122.1	44	35	38	85	94	99	0.503101	0.441849	0.492803	0.961893	1.2172	1.33055	0.000909067	1.25555	up	--	--	Molecular Function: lyase activity (GO:0016829);;	--	--	--	--	--	--	S	Function unknown	uncharacterized protein LOC110750069 [Prunus avium]
gene_Pav_sc0000164.1_g130.1.mk	MSTRG.13122.1	44	35	38	85	94	99	0.503101	0.441849	0.492803	0.961893	1.2172	1.33055	0.000909067	1.25555	up	--	--	Cellular Component: integral component of membrane (GO:0016021);;	--	--	--	--	--	Tetraspanin-18 OS=Arabidopsis thaliana OX=3702 GN=TOM2AH2 PE=1 SV=1	S	Function unknown	tetraspanin-18-like [Prunus avium]
gene_Pav_sc0000164.1_g160.1.mk	MSTRG.13122.1	44	35	38	85	94	99	0.503101	0.441849	0.492803	0.961893	1.2172	1.33055	0.000909067	1.25555	up	--	--	Cellular Component: chloroplast thylakoid membrane (GO:0009535);; Cellular Component: photosystem I reaction center (GO:0009538);; Biological Process: photosynthesis (GO:0015979);;	K02693|2.27185e-14|mdm:103409206|K02693 photosystem I subunit IV | (RefSeq) photosystem I reaction center subunit IV B, chloroplastic-like	Photosynthesis (ko00195)	--	--	Photosystem I reaction centre subunit IV / PsaE	Photosystem I reaction center subunit IV A, chloroplastic OS=Nicotiana sylvestris OX=4096 GN=PSAEA PE=1 SV=1	C	Energy production and conversion	PREDICTED: photosystem I reaction center subunit IV B, chloroplastic-like [Malus domestica]
gene_Pav_sc0000164.1_g210.1.mk	MSTRG.13122.1	44	35	38	85	94	99	0.503101	0.441849	0.492803	0.961893	1.2172	1.33055	0.000909067	1.25555	up	[O]	Posttranslational modification, protein turnover, chaperones	Molecular Function: transferase activity (GO:0016740);;	K00799|1.20383e-156|pper:PRUPE_ppa017192mg|K00799 glutathione S-transferase [EC:2.5.1.18] | (RefSeq) hypothetical protein	Glutathione metabolism (ko00480)	[O]	Posttranslational modification, protein turnover, chaperones	Glutathione S-transferase, N-terminal domain;; Glutathione S-transferase, N-terminal domain;; Glutathione S-transferase, N-terminal domain;; Glutathione S-transferase, C-terminal domain;; Glutathione S-transferase, C-terminal domain	Probable glutathione S-transferase OS=Nicotiana tabacum OX=4097 PE=2 SV=1	O	Posttranslational modification, protein turnover, chaperones	probable glutathione S-transferase [Prunus avium]
gene_Pav_sc0000174.1_g050.1.mk	MSTRG.13122.1	44	35	38	85	94	99	0.503101	0.441849	0.492803	0.961893	1.2172	1.33055	0.000909067	1.25555	up	[J]	Translation, ribosomal structure and biogenesis	Molecular Function: aminoacyl-tRNA editing activity (GO:0002161);; Molecular Function: isoleucine-tRNA ligase activity (GO:0004822);; Molecular Function: ATP binding (GO:0005524);; Biological Process: isoleucyl-tRNA aminoacylation (GO:0006428);; Biological Process: regulation of translational fidelity (GO:0006450);; Cellular Component: chloroplast stroma (GO:0009570);; Biological Process: plant o…	K01870|0|pper:PRUPE_ppa000564mg|K01870 isoleucyl-tRNA synthetase [EC:6.1.1.5] | (RefSeq) hypothetical protein	Aminoacyl-tRNA biosynthesis (ko00970)	[J]	Translation, ribosomal structure and biogenesis	tRNA synthetases class I (I, L, M and V);; Anticodon-binding domain of tRNA;; tRNA synthetases class I (M);; tRNA synthetases class I (C) catalytic domain	Isoleucine--tRNA ligase, chloroplastic/mitochondrial OS=Arabidopsis thaliana OX=3702 GN=OVA2 PE=2 SV=1	J	Translation, ribosomal structure and biogenesis	isoleucine--tRNA ligase, chloroplastic/mitochondrial [Prunus avium]
gene_Pav_sc0000174.1_g740.1.mk	MSTRG.13122.1	44	35	38	85	94	99	0.503101	0.441849	0.492803	0.961893	1.2172	1.33055	0.000909067	1.25555	up	--	--	Molecular Function: zinc ion binding (GO:0008270);; Cellular Component: integral component of membrane (GO:0016021);;	--	--	[O]	Posttranslational modification, protein turnover, chaperones	Ring finger domain;; RING-like zinc finger;; RING-H2 zinc finger domain;; Zinc finger, C3HC4 type (RING finger);; Zinc finger, C3HC4 type (RING finger);; Anaphase-promoting complex subunit 11 RING-H2 finger	RING-H2 finger protein ATL2 OS=Arabidopsis thaliana OX=3702 GN=ATL2 PE=2 SV=2	O	Posttranslational modification, protein turnover, chaperones	RING-H2 finger protein ATL2-like [Prunus avium]
gene_Pav_sc0000183.1_g470.1.mk	MSTRG.13122.1	44	35	38	85	94	99	0.503101	0.441849	0.492803	0.961893	1.2172	1.33055	0.000909067	1.25555	up	[O]	Posttranslational modification, protein turnover, chaperones	--	--	--	--	--	Tetratricopeptide repeat;; Tetratricopeptide repeat;; Tetratricopeptide repeat;; Tetratricopeptide repeat;; Tetratricopeptide repeat	--	S	Function unknown	uncharacterized protein LOC110750412 [Prunus avium]
gene_Pav_sc0000184.1_g070.1.br	MSTRG.13122.1	44	35	38	85	94	99	0.503101	0.441849	0.492803	0.961893	1.2172	1.33055	0.000909067	1.25555	up	--	--	--	--	--	--	--	--	--	--	--	uncharacterized protein LOC110750429 isoform X2 [Prunus avium]
gene_Pav_sc0000184.1_g190.1.mk	MSTRG.13122.1	44	35	38	85	94	99	0.503101	0.441849	0.492803	0.961893	1.2172	1.33055	0.000909067	1.25555	up	--	--	Cellular Component: integral component of membrane (GO:0016021);;	--	--	--	--	--	--	S	Function unknown	uncharacterized protein LOC110750427 [Prunus avium]
gene_Pav_sc0000184.1_g320.1.mk	MSTRG.13122.1	44	35	38	85	94	99	0.503101	0.441849	0.492803	0.961893	1.2172	1.33055	0.000909067	1.25555	up	[F]	Nucleotide transport and metabolism	Molecular Function: ribonucleoside-diphosphate reductase activity, thioredoxin disulfide as acceptor (GO:0004748);; Cellular Component: cytosol (GO:0005829);; Biological Process: multicellular organism development (GO:0007275);; Biological Process: deoxyribonucleoside diphosphate metabolic process (GO:0009186);; Biological Process: regulation of cell cycle (GO:0051726);; Biological Process: oxida…	K10808|0|pmum:103322854|K10808 ribonucleoside-diphosphate reductase subunit M2 [EC:1.17.4.1] | (RefSeq) ribonucleoside-diphosphate reductase small chain A	Purine metabolism (ko00230);; Pyrimidine metabolism (ko00240);; Glutathione metabolism (ko00480)	[F]	Nucleotide transport and metabolism	Ribonucleotide reductase, small chain	Ribonucleoside-diphosphate reductase small chain A OS=Arabidopsis thaliana OX=3702 GN=RNR2A PE=1 SV=2	F	Nucleotide transport and metabolism	ribonucleoside-diphosphate reductase small chain A isoform X3 [Prunus avium]
gene_Pav_sc0000184.1_g510.1.mk	MSTRG.13122.1	44	35	38	85	94	99	0.503101	0.441849	0.492803	0.961893	1.2172	1.33055	0.000909067	1.25555	up	[S]	Function unknown	Cellular Component: integral component of membrane (GO:0016021);;	--	--	[S]	Function unknown	SNARE associated Golgi protein	--	S	Function unknown	uncharacterized protein LOC110750455 [Prunus avium]
gene_Pav_sc0000195.1_g1080.1.mk	MSTRG.13122.1	44	35	38	85	94	99	0.503101	0.441849	0.492803	0.961893	1.2172	1.33055	0.000909067	1.25555	up	--	--	Cellular Component: core TFIIH complex (GO:0000439);; Biological Process: nucleotide-excision repair (GO:0006289);; Biological Process: regulation of transcription, DNA-templated (GO:0006355);;	K03143|2.97917e-153|pmum:103319842|K03143 transcription initiation factor TFIIH subunit 3 | (RefSeq) RNA polymerase II transcription factor B subunit 4	Basal transcription factors (ko03022);; Nucleotide excision repair (ko03420)	[KL]	Transcription;; Replication, recombination and repair	Transcription factor Tfb4	General transcription and DNA repair factor IIH subunit TFB4 OS=Arabidopsis thaliana OX=3702 GN=TFB4 PE=2 SV=1	K	Transcription	RNA polymerase II transcription factor B subunit 4 [Prunus avium]
gene_Pav_sc0000201.1_g410.1.mk	MSTRG.13122.1	44	35	38	85	94	99	0.503101	0.441849	0.492803	0.961893	1.2172	1.33055	0.000909067	1.25555	up	[J]	Translation, ribosomal structure and biogenesis	Molecular Function: RNA binding (GO:0003723);; Biological Process: rRNA processing (GO:0006364);; Molecular Function: S-adenosylmethionine-dependent methyltransferase activity (GO:0008757);; Cellular Component: integral component of membrane (GO:0016021);; Biological Process: methylation (GO:0032259);; Biological Process: transmembrane transport (GO:0055085);;	K14835|0|pmum:103336244|K14835 ribosomal RNA methyltransferase Nop2 [EC:2.1.1.-] | (RefSeq) 25S rRNA (cytosine-C(5))-methyltransferase nop2-like	--	[A]	RNA processing and modification	16S rRNA methyltransferase RsmB/F;; N-terminal domain of 16S rRNA methyltransferase RsmF	--	J	Translation, ribosomal structure and biogenesis	25S rRNA (cytosine-C(5))-methyltransferase nop2-like [Prunus avium]
gene_Pav_sc0000203.1_g040.1.mk	MSTRG.13122.1	44	35	38	85	94	99	0.503101	0.441849	0.492803	0.961893	1.2172	1.33055	0.000909067	1.25555	up	--	--	Cellular Component: nuclear pore (GO:0005643);; Cellular Component: nucleoplasm (GO:0005654);; Cellular Component: cytosol (GO:0005829);; Biological Process: NLS-bearing protein import into nucleus (GO:0006607);; Molecular Function: nuclear localization sequence binding (GO:0008139);; Molecular Function: protein transporter activity (GO:0008565);;	--	--	[U]	Intracellular trafficking, secretion, and vesicular transport	Armadillo/beta-catenin-like repeat;; HEAT-like repeat;; HEAT repeats	Importin subunit alpha-9 OS=Arabidopsis thaliana OX=3702 GN=IMPA9 PE=3 SV=1	U	Intracellular trafficking, secretion, and vesicular transport	importin subunit alpha-9 [Prunus avium]
gene_Pav_sc0000203.1_g080.1.mk	MSTRG.13122.1	44	35	38	85	94	99	0.503101	0.441849	0.492803	0.961893	1.2172	1.33055	0.000909067	1.25555	up	--	--	--	--	--	[O]	Posttranslational modification, protein turnover, chaperones	Glycosyltransferase family 43;; IQ calmodulin-binding motif	Probable beta-1,4-xylosyltransferase IRX9 OS=Arabidopsis thaliana OX=3702 GN=IRX9 PE=2 SV=1	Z	Cytoskeleton	putative beta-1,4-xylosyltransferase irx9 [Quercus suber]
gene_Pav_sc0000203.1_g110.1.mk	MSTRG.13122.1	44	35	38	85	94	99	0.503101	0.441849	0.492803	0.961893	1.2172	1.33055	0.000909067	1.25555	up	--	--	Molecular Function: peroxidase activity (GO:0004601);; Cellular Component: extracellular region (GO:0005576);; Biological Process: response to oxidative stress (GO:0006979);; Cellular Component: plant-type cell wall (GO:0009505);; Biological Process: plant-type cell wall organization (GO:0009664);; Molecular Function: heme binding (GO:0020037);; Biological Process: hydrogen peroxide catabolic pro…	K00430|0|pmum:103337963|K00430 peroxidase [EC:1.11.1.7] | (RefSeq) peroxidase 21	Phenylpropanoid biosynthesis (ko00940)	--	--	Peroxidase	Peroxidase 21 OS=Arabidopsis thaliana OX=3702 GN=PER21 PE=1 SV=1	G	Carbohydrate transport and metabolism	peroxidase 21 [Prunus avium]
gene_Pav_sc0000205.1_g430.1.mk	MSTRG.13122.1	44	35	38	85	94	99	0.503101	0.441849	0.492803	0.961893	1.2172	1.33055	0.000909067	1.25555	up	[C]	Energy production and conversion	Molecular Function: FMN binding (GO:0010181);; Molecular Function: oxidoreductase activity (GO:0016491);; Biological Process: oxidation-reduction process (GO:0055114);;	K05894|0|pmum:103319316|K05894 12-oxophytodienoic acid reductase [EC:1.3.1.42] | (RefSeq) 12-oxophytodienoate reductase 2-like	alpha-Linolenic acid metabolism (ko00592)	[CR]	Energy production and conversion;; General function prediction only	NADH:flavin oxidoreductase / NADH oxidase family	12-oxophytodienoate reductase 2 OS=Arabidopsis thaliana OX=3702 GN=OPR2 PE=1 SV=2	C	Energy production and conversion	12-oxophytodienoate reductase 2-like [Prunus avium]
gene_Pav_sc0000206.1_g420.1.mk	MSTRG.13122.1	44	35	38	85	94	99	0.503101	0.441849	0.492803	0.961893	1.2172	1.33055	0.000909067	1.25555	up	--	--	Molecular Function: signal transducer activity (GO:0004871);; Cellular Component: nucleus (GO:0005634);; Cellular Component: cytoplasm (GO:0005737);; Biological Process: signal transduction (GO:0007165);; Biological Process: phototropism (GO:0009638);;	--	--	--	--	NPH3 family;; BTB/POZ domain	Root phototropism protein 2 OS=Arabidopsis thaliana OX=3702 GN=RPT2 PE=1 SV=2	S	Function unknown	root phototropism protein 2 [Prunus avium]
gene_Pav_sc0000206.1_g430.1.mk	MSTRG.13122.1	44	35	38	85	94	99	0.503101	0.441849	0.492803	0.961893	1.2172	1.33055	0.000909067	1.25555	up	[O]	Posttranslational modification, protein turnover, chaperones	Cellular Component: proteasome complex (GO:0000502);; Molecular Function: ATP binding (GO:0005524);; Cellular Component: cell wall (GO:0005618);; Cellular Component: cytosol (GO:0005829);; Biological Process: proteolysis (GO:0006508);; Molecular Function: peptidase activity (GO:0008233);; Molecular Function: microtubule-severing ATPase activity (GO:0008568);; Cellular Component: plasmodesma (GO:0…	K03063|0|pper:PRUPE_ppa006246mg|K03063 26S proteasome regulatory subunit T3 | (RefSeq) hypothetical protein	Proteasome (ko03050)	[O]	Posttranslational modification, protein turnover, chaperones	ATPase family associated with various cellular activities (AAA);; AAA domain (dynein-related subfamily);; AAA domain (Cdc48 subfamily);; Holliday junction DNA helicase ruvB N-terminus	26S proteasome regulatory subunit 6B homolog OS=Arabidopsis thaliana OX=3702 GN=RPT3 PE=1 SV=1	O	Posttranslational modification, protein turnover, chaperones	26S protease regulatory subunit 6B homolog [Prunus persica]
gene_Pav_sc0000206.1_g670.1.mk	MSTRG.13122.1	44	35	38	85	94	99	0.503101	0.441849	0.492803	0.961893	1.2172	1.33055	0.000909067	1.25555	up	--	--	Biological Process: transport (GO:0006810);;	--	--	--	--	Protease inhibitor/seed storage/LTP family	Non-specific lipid-transfer protein 1 OS=Prunus dulcis OX=3755 PE=3 SV=1	U	Intracellular trafficking, secretion, and vesicular transport	non-specific lipid-transfer protein 1-like isoform X1 [Prunus avium]
gene_Pav_sc0000207.1_g1030.1.mk	MSTRG.13122.1	44	35	38	85	94	99	0.503101	0.441849	0.492803	0.961893	1.2172	1.33055	0.000909067	1.25555	up	[K]	Transcription	Molecular Function: protein serine/threonine kinase activity (GO:0004674);; Molecular Function: ATP binding (GO:0005524);; Biological Process: protein phosphorylation (GO:0006468);; Cellular Component: integral component of membrane (GO:0016021);; Molecular Function: oxidoreductase activity (GO:0016491);; Biological Process: oxidation-reduction process (GO:0055114);;	--	--	--	--	Protein kinase domain;; Protein tyrosine kinase;; Leucine rich repeat;; Leucine Rich repeats (2 copies);; Leucine rich repeat N-terminal domain;; Leucine Rich Repeat	Probable leucine-rich repeat receptor-like protein kinase At2g33170 OS=Arabidopsis thaliana OX=3702 GN=At2g33170 PE=2 SV=1	S	Function unknown	probable leucine-rich repeat receptor-like protein kinase At2g33170 isoform X1 [Prunus avium]
gene_Pav_sc0000207.1_g1260.1.mk	MSTRG.13122.1	44	35	38	85	94	99	0.503101	0.441849	0.492803	0.961893	1.2172	1.33055	0.000909067	1.25555	up	[T]	Signal transduction mechanisms	Molecular Function: acid phosphatase activity (GO:0003993);; Biological Process: dephosphorylation (GO:0016311);; Molecular Function: metal ion binding (GO:0046872);;	--	--	[G]	Carbohydrate transport and metabolism	Calcineurin-like phosphoesterase;; Purple acid Phosphatase, N-terminal domain;; Iron/zinc purple acid phosphatase-like protein C	Purple acid phosphatase 23 OS=Arabidopsis thaliana OX=3702 GN=PAP23 PE=1 SV=2	S	Function unknown	purple acid phosphatase 23 [Prunus avium]
gene_Pav_sc0000207.1_g1320.1.mk	MSTRG.13122.1	44	35	38	85	94	99	0.503101	0.441849	0.492803	0.961893	1.2172	1.33055	0.000909067	1.25555	up	[R]	General function prediction only	--	--	--	--	--	Tetratricopeptide repeat;; Tetratricopeptide repeat;; Tetratricopeptide repeat;; Tetratricopeptide repeat	Protein SULFUR DEFICIENCY-INDUCED 2 OS=Arabidopsis thaliana OX=3702 GN=At1g04770 PE=2 SV=1	S	Function unknown	protein SULFUR DEFICIENCY-INDUCED 2 [Prunus avium]
gene_Pav_sc0000207.1_g210.1.br	MSTRG.13122.1	44	35	38	85	94	99	0.503101	0.441849	0.492803	0.961893	1.2172	1.33055	0.000909067	1.25555	up	--	--	--	--	--	--	--	--	--	--	--	uncharacterized protein LOC109947065 [Prunus persica]
gene_Pav_sc0000207.1_g690.1.mk	MSTRG.13122.1	44	35	38	85	94	99	0.503101	0.441849	0.492803	0.961893	1.2172	1.33055	0.000909067	1.25555	up	--	--	--	--	--	--	--	--	Protein BLISTER OS=Arabidopsis thaliana OX=3702 GN=BLI PE=1 SV=1	S	Function unknown	protein BLISTER [Prunus avium]
gene_Pav_sc0000207.1_g740.1.mk	MSTRG.13122.1	44	35	38	85	94	99	0.503101	0.441849	0.492803	0.961893	1.2172	1.33055	0.000909067	1.25555	up	--	--	--	--	--	--	--	Plant self-incompatibility protein S1	S-protein homolog 3 OS=Arabidopsis thaliana OX=3702 GN=SPH3 PE=2 SV=1	S	Function unknown	hypothetical protein PRUPE_1G055600 [Prunus persica]
gene_Pav_sc0000212.1_g090.1.mk	MSTRG.13122.1	44	35	38	85	94	99	0.503101	0.441849	0.492803	0.961893	1.2172	1.33055	0.000909067	1.25555	up	--	--	Cellular Component: integral component of membrane (GO:0016021);;	--	--	[S]	Function unknown	Serine incorporator (Serinc);; Serine incorporator (Serinc)	--	S	Function unknown	probable serine incorporator isoform X4 [Prunus avium]
gene_Pav_sc0000212.1_g1190.1.mk	MSTRG.13122.1	44	35	38	85	94	99	0.503101	0.441849	0.492803	0.961893	1.2172	1.33055	0.000909067	1.25555	up	[G]	Carbohydrate transport and metabolism	Molecular Function: 6-phosphofructokinase activity (GO:0003872);; Molecular Function: ATP binding (GO:0005524);; Cellular Component: cytoplasm (GO:0005737);; Biological Process: fructose 6-phosphate metabolic process (GO:0006002);; Molecular Function: metal ion binding (GO:0046872);; Biological Process: glycolytic process through fructose-6-phosphate (GO:0061615);;	K00850|0|pper:PRUPE_ppa003994mg|K00850 6-phosphofructokinase 1 [EC:2.7.1.11] | (RefSeq) hypothetical protein	Glycolysis / Gluconeogenesis (ko00010);; Pentose phosphate pathway (ko00030);; Fructose and mannose metabolism (ko00051);; Galactose metabolism (ko00052);; Carbon metabolism (ko01200);; Biosynthesis of amino acids (ko01230);; RNA degradation (ko03018)	[G]	Carbohydrate transport and metabolism	Phosphofructokinase;; NUDIX domain	ATP-dependent 6-phosphofructokinase 3 OS=Arabidopsis thaliana OX=3702 GN=PFK3 PE=1 SV=1	G	Carbohydrate transport and metabolism	ATP-dependent 6-phosphofructokinase 6-like [Prunus avium]
gene_Pav_sc0000212.1_g1480.1.mk	MSTRG.13122.1	44	35	38	85	94	99	0.503101	0.441849	0.492803	0.961893	1.2172	1.33055	0.000909067	1.25555	up	[E]	Amino acid transport and metabolism	Molecular Function: 1-aminocyclopropane-1-carboxylate synthase activity (GO:0016847);; Molecular Function: pyridoxal phosphate binding (GO:0030170);; Biological Process: 1-aminocyclopropane-1-carboxylate biosynthetic process (GO:0042218);;	K01762|0|pper:PRUPE_ppa022214mg|K01762 1-aminocyclopropane-1-carboxylate synthase [EC:4.4.1.14] | (RefSeq) hypothetical protein	Cysteine and methionine metabolism (ko00270)	[T]	Signal transduction mechanisms	Aminotransferase class I and II;; Beta-eliminating lyase	1-aminocyclopropane-1-carboxylate synthase 7 OS=Arabidopsis thaliana OX=3702 GN=ACS7 PE=1 SV=1	E	Amino acid transport and metabolism	1-aminocyclopropane-1-carboxylate synthase 7-like [Prunus avium]
gene_Pav_sc0000212.1_g1600.1.mk	MSTRG.13122.1	44	35	38	85	94	99	0.503101	0.441849	0.492803	0.961893	1.2172	1.33055	0.000909067	1.25555	up	--	--	Molecular Function: protein kinase activity (GO:0004672);; Molecular Function: ATP binding (GO:0005524);; Biological Process: protein phosphorylation (GO:0006468);;	--	--	[T]	Signal transduction mechanisms	--	Inactive protein kinase SELMODRAFT_444075 OS=Selaginella moellendorffii OX=88036 GN=SELMODRAFT_444075 PE=2 SV=1	T	Signal transduction mechanisms	inactive protein kinase SELMODRAFT_444075 [Prunus avium]
gene_Pav_sc0000212.1_g170.1.mk	MSTRG.13122.1	44	35	38	85	94	99	0.503101	0.441849	0.492803	0.961893	1.2172	1.33055	0.000909067	1.25555	up	[HR]	Coenzyme transport and metabolism;; General function prediction only	Molecular Function: hydrolase activity (GO:0016787);;	--	--	--	--	alpha/beta hydrolase fold;; Alpha/beta hydrolase family;; Serine aminopeptidase, S33	Strigolactone esterase D14 OS=Oryza sativa subsp. japonica OX=39947 GN=D14 PE=1 SV=1	S	Function unknown	strigolactone esterase D14 [Prunus avium]
gene_Pav_sc0000212.1_g300.1.mk	MSTRG.13122.1	44	35	38	85	94	99	0.503101	0.441849	0.492803	0.961893	1.2172	1.33055	0.000909067	1.25555	up	[R]	General function prediction only	Molecular Function: GTP binding (GO:0005525);; Cellular Component: intracellular (GO:0005622);; Biological Process: small GTPase mediated signal transduction (GO:0007264);;	K04392|2.9055e-122|pmum:103340893|K04392 Ras-related C3 botulinum toxin substrate 1 | (RefSeq) rac-like GTP-binding protein ARAC7	Phagosome (ko04145);; AGE-RAGE signaling pathway in diabetic complications (ko04933)	[R]	General function prediction only	Ras family;; Ras of Complex, Roc, domain of DAPkinase	Rac-like GTP-binding protein ARAC7 OS=Arabidopsis thaliana OX=3702 GN=ARAC7 PE=1 SV=1	S	Function unknown	rac-like GTP-binding protein ARAC7 [Prunus avium]
gene_Pav_sc0000212.1_g310.1.mk	MSTRG.13122.1	44	35	38	85	94	99	0.503101	0.441849	0.492803	0.961893	1.2172	1.33055	0.000909067	1.25555	up	[O]	Posttranslational modification, protein turnover, chaperones	Molecular Function: peroxidase activity (GO:0004601);; Biological Process: oxidation-reduction process (GO:0055114);; Biological Process: cellular oxidant detoxification (GO:0098869);;	--	--	[O]	Posttranslational modification, protein turnover, chaperones	Redoxin;; AhpC/TSA family	Peroxiredoxin-2 OS=Populus trichocarpa OX=3694 PE=1 SV=1	O	Posttranslational modification, protein turnover, chaperones	peroxiredoxin-2B [Prunus avium]
gene_Pav_sc0000212.1_g420.1.mk	MSTRG.13122.1	44	35	38	85	94	99	0.503101	0.441849	0.492803	0.961893	1.2172	1.33055	0.000909067	1.25555	up	[G]	Carbohydrate transport and metabolism	Molecular Function: hydrolase activity, hydrolyzing O-glycosyl compounds (GO:0004553);; Cellular Component: cell wall (GO:0005618);; Biological Process: xyloglucan metabolic process (GO:0010411);; Molecular Function: xyloglucan:xyloglucosyl transferase activity (GO:0016762);; Biological Process: cell wall biogenesis (GO:0042546);; Cellular Component: apoplast (GO:0048046);; Biological Process: ce…	K08235|1.63815e-106|pper:PRUPE_ppa021295mg|K08235 xyloglucan:xyloglucosyl transferase [EC:2.4.1.207] | (RefSeq) hypothetical protein	--	--	--	Glycosyl hydrolases family 16;; Xyloglucan endo-transglycosylase (XET) C-terminus	Probable xyloglucan endotransglucosylase/hydrolase protein 26 OS=Arabidopsis thaliana OX=3702 GN=XTH26 PE=2 SV=1	G	Carbohydrate transport and metabolism	probable xyloglucan endotransglucosylase/hydrolase protein 26 [Prunus avium]
gene_Pav_sc0000212.1_g500.1.mk	MSTRG.13122.1	44	35	38	85	94	99	0.503101	0.441849	0.492803	0.961893	1.2172	1.33055	0.000909067	1.25555	up	--	--	Cellular Component: nucleus (GO:0005634);; Biological Process: jasmonic acid mediated signaling pathway (GO:0009867);; Biological Process: negative regulation of transcription, DNA-templated (GO:0045892);;	--	--	--	--	TPL-binding domain in jasmonate signalling	Ninja-family protein mc410 OS=Nicotiana tabacum OX=4097 GN=MC410 PE=2 SV=1	S	Function unknown	ninja-family protein mc410 isoform X2 [Prunus avium]
gene_Pav_sc0000216.1_g200.1.mk	MSTRG.13122.1	44	35	38	85	94	99	0.503101	0.441849	0.492803	0.961893	1.2172	1.33055	0.000909067	1.25555	up	[C]	Energy production and conversion	Cellular Component: mitochondrion (GO:0005739);; Molecular Function: oxidoreductase activity, acting on the aldehyde or oxo group of donors, disulfide as acceptor (GO:0016624);; Biological Process: oxidation-reduction process (GO:0055114);;	K00166|0|pmum:103327122|K00166 2-oxoisovalerate dehydrogenase E1 component alpha subunit [EC:1.2.4.4] | (RefSeq) 2-oxoisovalerate dehydrogenase subunit alpha 2, mitochondrial	Valine, leucine and isoleucine degradation (ko00280);; Propanoate metabolism (ko00640)	[C]	Energy production and conversion	Dehydrogenase E1 component	2-oxoisovalerate dehydrogenase subunit alpha 2, mitochondrial OS=Arabidopsis thaliana OX=3702 GN=At5g09300 PE=1 SV=1	C	Energy production and conversion	2-oxoisovalerate dehydrogenase subunit alpha 2, mitochondrial [Prunus avium]
gene_Pav_sc0000218.1_g260.1.mk	MSTRG.13122.1	44	35	38	85	94	99	0.503101	0.441849	0.492803	0.961893	1.2172	1.33055	0.000909067	1.25555	up	--	--	Biological Process: transport (GO:0006810);; Cellular Component: cell part (GO:0044464);; Biological Process: biological regulation (GO:0065007);;	--	--	[T]	Signal transduction mechanisms	Rab-GTPase-TBC domain	--	S	Function unknown	GTPase-activating protein gyp7-like isoform X3 [Hevea brasiliensis]
gene_Pav_sc0000220.1_g060.1.mk	MSTRG.13122.1	44	35	38	85	94	99	0.503101	0.441849	0.492803	0.961893	1.2172	1.33055	0.000909067	1.25555	up	--	--	Molecular Function: transporter activity (GO:0005215);; Biological Process: transport (GO:0006810);; Cellular Component: integral component of membrane (GO:0016021);;	K15283|0|pper:PRUPE_ppa006089mg|K15283 solute carrier family 35, member E1 | (RefSeq) hypothetical protein	--	[GE]	Carbohydrate transport and metabolism;; Amino acid transport and metabolism	Triose-phosphate Transporter family;; EamA-like transporter family	Triose phosphate/phosphate translocator, chloroplastic OS=Flaveria trinervia OX=4227 GN=TPT PE=2 SV=1	S	Function unknown	triose phosphate/phosphate translocator, chloroplastic-like [Prunus avium]
gene_Pav_sc0000220.1_g1190.1.mk	MSTRG.13122.1	44	35	38	85	94	99	0.503101	0.441849	0.492803	0.961893	1.2172	1.33055	0.000909067	1.25555	up	--	--	Cellular Component: extracellular region (GO:0005576);; Cellular Component: cell wall (GO:0005618);; Biological Process: plant-type cell wall organization (GO:0009664);; Cellular Component: membrane (GO:0016020);;	--	--	--	--	Pollen allergen;; Lytic transglycolase	Expansin-A1 OS=Arabidopsis thaliana OX=3702 GN=EXPA1 PE=2 SV=1	G	Carbohydrate transport and metabolism	expansin-A1 [Prunus avium]
gene_Pav_sc0000220.1_g1330.1.mk	MSTRG.13122.1	44	35	38	85	94	99	0.503101	0.441849	0.492803	0.961893	1.2172	1.33055	0.000909067	1.25555	up	--	--	Biological Process: protein polyubiquitination (GO:0000209);; Molecular Function: zinc ion binding (GO:0008270);; Biological Process: protein ubiquitination involved in ubiquitin-dependent protein catabolic process (GO:0042787);; Biological Process: proteasome-mediated ubiquitin-dependent protein catabolic process (GO:0043161);; Molecular Function: ubiquitin protein ligase activity (GO:0061630);;	--	--	[O]	Posttranslational modification, protein turnover, chaperones	Ring finger domain;; Zinc finger, C3HC4 type (RING finger);; RING-like zinc finger;; Zinc finger, C3HC4 type (RING finger);; Anaphase-promoting complex subunit 11 RING-H2 finger	E3 ubiquitin-protein ligase MPSR1 OS=Arabidopsis thaliana OX=3702 GN=MPSR1 PE=1 SV=1	O	Posttranslational modification, protein turnover, chaperones	E3 ubiquitin-protein ligase SIRP1-like [Prunus avium]
gene_Pav_sc0000220.1_g1390.1.mk	MSTRG.13122.1	44	35	38	85	94	99	0.503101	0.441849	0.492803	0.961893	1.2172	1.33055	0.000909067	1.25555	up	[J]	Translation, ribosomal structure and biogenesis	Molecular Function: zinc ion binding (GO:0008270);; Cellular Component: chloroplast (GO:0009507);; Cellular Component: integral component of membrane (GO:0016021);; Biological Process: chloroplast RNA processing (GO:0031425);;	K15015|0|pper:PRUPE_ppa006516mg|K15015 solute carrier family 32 (vesicular inhibitory amino acid transporter) | (RefSeq) hypothetical protein	--	[R]	General function prediction only	Transmembrane amino acid transporter protein;; Ribonuclease T2 family;; PPR repeat family;; PPR repeat;; PPR repeat;; Pentatricopeptide repeat domain	Pentatricopeptide repeat-containing protein At2g02980, chloroplastic OS=Arabidopsis thaliana OX=3702 GN=PCMP-H26 PE=2 SV=2	E	Amino acid transport and metabolism	Amino acid transporter [Trema orientalis]
gene_Pav_sc0000220.1_g1640.1.mk	MSTRG.13122.1	44	35	38	85	94	99	0.503101	0.441849	0.492803	0.961893	1.2172	1.33055	0.000909067	1.25555	up	--	--	--	--	--	[T]	Signal transduction mechanisms	Ran-interacting Mog1 protein	--	S	Function unknown	ran guanine nucleotide release factor [Prunus avium]
gene_Pav_sc0000220.1_g1670.1.mk	MSTRG.13122.1	44	35	38	85	94	99	0.503101	0.441849	0.492803	0.961893	1.2172	1.33055	0.000909067	1.25555	up	[DZ]	Cell cycle control, cell division, chromosome partitioning;; Cytoskeleton	Molecular Function: ligase activity (GO:0016874);; Molecular Function: metal ion binding (GO:0046872);;	--	--	--	--	Regulator of chromosome condensation (RCC1) repeat;; Regulator of chromosome condensation (RCC1) repeat;; Transcription factor regulating root and shoot growth via Pin3;; FYVE zinc finger;; Transcription factor BRX N-terminal domain	PH, RCC1 and FYVE domains-containing protein 1 OS=Arabidopsis thaliana OX=3702 GN=PRAF1 PE=1 SV=1	DZ	Cell cycle control, cell division, chromosome partitioning;; Cytoskeleton	uncharacterized protein LOC110751324 [Prunus avium]
gene_Pav_sc0000220.1_g180.1.mk	MSTRG.13122.1	44	35	38	85	94	99	0.503101	0.441849	0.492803	0.961893	1.2172	1.33055	0.000909067	1.25555	up	[G]	Carbohydrate transport and metabolism	Molecular Function: hydrolase activity, hydrolyzing O-glycosyl compounds (GO:0004553);; Biological Process: carbohydrate metabolic process (GO:0005975);; Cellular Component: chloroplast (GO:0009507);; Cellular Component: integral component of membrane (GO:0016021);; Cellular Component: apoplast (GO:0048046);;	K01188|1.33044e-143|pper:PRUPE_ppa015619mg|K01188 beta-glucosidase [EC:3.2.1.21] | (RefSeq) hypothetical protein	Cyanoamino acid metabolism (ko00460);; Starch and sucrose metabolism (ko00500);; Phenylpropanoid biosynthesis (ko00940)	[G]	Carbohydrate transport and metabolism	Glycosyl hydrolase family 1	Beta-glucosidase 40 OS=Arabidopsis thaliana OX=3702 GN=BGLU40 PE=2 SV=1	G	Carbohydrate transport and metabolism	beta-glucosidase 40 [Prunus avium]
gene_Pav_sc0000220.1_g2680.1.mk	MSTRG.13122.1	44	35	38	85	94	99	0.503101	0.441849	0.492803	0.961893	1.2172	1.33055	0.000909067	1.25555	up	--	--	Molecular Function: protein serine/threonine kinase activity (GO:0004674);; Molecular Function: ATP binding (GO:0005524);; Biological Process: protein phosphorylation (GO:0006468);;	K04733|2.48879e-116|pper:PRUPE_ppa004933mg|K04733 interleukin-1 receptor-associated kinase 4 [EC:2.7.11.1] | (RefSeq) hypothetical protein	--	[T]	Signal transduction mechanisms	Protein tyrosine kinase;; Protein kinase domain	Probable serine/threonine-protein kinase PIX7 OS=Arabidopsis thaliana OX=3702 GN=PIX7 PE=1 SV=1	T	Signal transduction mechanisms	hypothetical protein PRUPE_1G267900 [Prunus persica]
gene_Pav_sc0000220.1_g2690.1.mk	MSTRG.13122.1	44	35	38	85	94	99	0.503101	0.441849	0.492803	0.961893	1.2172	1.33055	0.000909067	1.25555	up	--	--	--	--	--	--	--	--	--	S	Function unknown	uncharacterized protein LOC110751320 [Prunus avium]
gene_Pav_sc0000220.1_g280.1.mk	MSTRG.13122.1	44	35	38	85	94	99	0.503101	0.441849	0.492803	0.961893	1.2172	1.33055	0.000909067	1.25555	up	--	--	Molecular Function: transcription factor activity, sequence-specific DNA binding (GO:0003700);; Biological Process: regulation of transcription, DNA-templated (GO:0006355);; Biological Process: response to water deprivation (GO:0009414);; Biological Process: response to salt stress (GO:0009651);; Molecular Function: sequence-specific DNA binding (GO:0043565);; Molecular Function: transcription re…	--	--	--	--	--	--	K	Transcription	probable WRKY transcription factor 57 [Prunus avium]
gene_Pav_sc0000220.1_g560.1.mk	MSTRG.13122.1	44	35	38	85	94	99	0.503101	0.441849	0.492803	0.961893	1.2172	1.33055	0.000909067	1.25555	up	[M]	Cell wall/membrane/envelope biogenesis	Molecular Function: transferase activity, transferring glycosyl groups (GO:0016757);;	--	--	[S]	Function unknown	Protein of unknown function (DUF563)	--	S	Function unknown	protein O-linked-mannose beta-1,4-N-acetylglucosaminyltransferase 2-like isoform X1 [Prunus avium]
gene_Pav_sc0000229.1_g110.1.mk	MSTRG.13122.1	44	35	38	85	94	99	0.503101	0.441849	0.492803	0.961893	1.2172	1.33055	0.000909067	1.25555	up	[O]	Posttranslational modification, protein turnover, chaperones	Molecular Function: cysteine-type endopeptidase activity (GO:0004197);; Cellular Component: extracellular space (GO:0005615);; Cellular Component: lysosome (GO:0005764);; Biological Process: proteolysis involved in cellular protein catabolic process (GO:0051603);;	K16292|0|pper:PRUPE_ppa007566mg|K16292 KDEL-tailed cysteine endopeptidase [EC:3.4.22.-] | (RefSeq) hypothetical protein	--	[O]	Posttranslational modification, protein turnover, chaperones	Papain family cysteine protease;; Cathepsin propeptide inhibitor domain (I29);; Peptidase C1-like family	Vignain OS=Phaseolus vulgaris OX=3885 PE=2 SV=2	O	Posttranslational modification, protein turnover, chaperones	vignain-like [Prunus avium]
gene_Pav_sc0000240.1_g090.1.mk	MSTRG.13122.1	44	35	38	85	94	99	0.503101	0.441849	0.492803	0.961893	1.2172	1.33055	0.000909067	1.25555	up	--	--	Cellular Component: plasma membrane (GO:0005886);; Cellular Component: integral component of membrane (GO:0016021);;	--	--	--	--	Domain of unknown function (DUF588)	CASP-like protein 1D1 OS=Ricinus communis OX=3988 GN=RCOM_0679870 PE=2 SV=1	S	Function unknown	CASP-like protein 1D1 [Prunus avium]
gene_Pav_sc0000240.1_g240.1.mk	MSTRG.13122.1	44	35	38	85	94	99	0.503101	0.441849	0.492803	0.961893	1.2172	1.33055	0.000909067	1.25555	up	[I]	Lipid transport and metabolism	Biological Process: lipid metabolic process (GO:0006629);; Molecular Function: hydrolase activity (GO:0016787);;	--	--	[I]	Lipid transport and metabolism	Lipase (class 3);; Protein of unknown function (DUF2974)	Phospholipase A1-Igamma2, chloroplastic OS=Arabidopsis thaliana OX=3702 GN=At2g30550 PE=1 SV=2	O	Posttranslational modification, protein turnover, chaperones	lipase-like isoform X1 [Prunus avium]
gene_Pav_sc0000244.1_g070.1.mk	MSTRG.13122.1	44	35	38	85	94	99	0.503101	0.441849	0.492803	0.961893	1.2172	1.33055	0.000909067	1.25555	up	--	--	Molecular Function: DNA binding (GO:0003677);; Cellular Component: nucleus (GO:0005634);; Biological Process: regulation of transcription, DNA-templated (GO:0006355);; Biological Process: leaf morphogenesis (GO:0009965);; Biological Process: negative regulation of cell size (GO:0045792);; Biological Process: inflorescence morphogenesis (GO:0048281);;	--	--	--	--	No apical meristem (NAM) protein	NAC domain-containing protein 22 OS=Oryza sativa subsp. japonica OX=39947 GN=NAC022 PE=2 SV=1	S	Function unknown	NAC domain-containing protein 35 [Prunus avium]
gene_Pav_sc0000244.1_g150.1.br	MSTRG.13122.1	44	35	38	85	94	99	0.503101	0.441849	0.492803	0.961893	1.2172	1.33055	0.000909067	1.25555	up	--	--	--	--	--	--	--	--	--	S	Function unknown	hypothetical protein PRUPE_2G076800 [Prunus persica]
gene_Pav_sc0000247.1_g110.1.mk	MSTRG.13122.1	44	35	38	85	94	99	0.503101	0.441849	0.492803	0.961893	1.2172	1.33055	0.000909067	1.25555	up	[O]	Posttranslational modification, protein turnover, chaperones	Cellular Component: cytoplasm (GO:0005737);; Biological Process: protein folding (GO:0006457);;	K04078|1.71391e-58|pmum:103339175|K04078 chaperonin GroES | (RefSeq) 10 kDa chaperonin-like	--	[O]	Posttranslational modification, protein turnover, chaperones	Chaperonin 10 Kd subunit	10 kDa chaperonin, mitochondrial OS=Arabidopsis thaliana OX=3702 GN=CPN10 PE=1 SV=1	O	Posttranslational modification, protein turnover, chaperones	10 kDa chaperonin, mitochondrial-like [Prunus avium]
gene_Pav_sc0000251.1_g130.1.br	MSTRG.13122.1	44	35	38	85	94	99	0.503101	0.441849	0.492803	0.961893	1.2172	1.33055	0.000909067	1.25555	up	--	--	--	--	--	[GC]	Carbohydrate transport and metabolism;; Energy production and conversion	--	7-deoxyloganetin glucosyltransferase OS=Catharanthus roseus OX=4058 GN=UGT85A23 PE=1 SV=1	S	Function unknown	7-deoxyloganetin glucosyltransferase-like [Prunus avium]
gene_Pav_sc0000252.1_g010.1.mk	MSTRG.13122.1	44	35	38	85	94	99	0.503101	0.441849	0.492803	0.961893	1.2172	1.33055	0.000909067	1.25555	up	[K]	Transcription	--	--	--	[T]	Signal transduction mechanisms	NB-ARC domain;; Leucine rich repeat;; Leucine Rich repeats (2 copies)	Disease resistance protein At4g27190 OS=Arabidopsis thaliana OX=3702 GN=At4g27190 PE=2 SV=1	S	Function unknown	disease resistance protein At4g27190-like, partial [Prunus avium]
gene_Pav_sc0000254.1_g1020.1.mk	MSTRG.13122.1	44	35	38	85	94	99	0.503101	0.441849	0.492803	0.961893	1.2172	1.33055	0.000909067	1.25555	up	--	--	Cellular Component: endoplasmic reticulum membrane (GO:0005789);; Cellular Component: integral component of membrane (GO:0016021);;	K20721|1.38002e-144|pmum:103332051|K20721 reticulon-1 | (RefSeq) reticulon-like protein B6	--	[U]	Intracellular trafficking, secretion, and vesicular transport	Reticulon	Reticulon-like protein B1 OS=Arabidopsis thaliana OX=3702 GN=RTNLB1 PE=1 SV=1	U	Intracellular trafficking, secretion, and vesicular transport	reticulon-like protein B6 [Prunus avium]
gene_Pav_sc0000254.1_g1300.1.mk	MSTRG.13122.1	44	35	38	85	94	99	0.503101	0.441849	0.492803	0.961893	1.2172	1.33055	0.000909067	1.25555	up	[G]	Carbohydrate transport and metabolism	Molecular Function: polygalacturonase activity (GO:0004650);; Cellular Component: extracellular region (GO:0005576);; Biological Process: carbohydrate metabolic process (GO:0005975);; Cellular Component: integral component of membrane (GO:0016021);; Biological Process: cell wall organization (GO:0071555);;	--	--	--	--	Pectate lyase superfamily protein	Probable polygalacturonase OS=Vitis vinifera OX=29760 GN=GSVIVT00026920001 PE=1 SV=1	M	Cell wall/membrane/envelope biogenesis	putative polygalacturonase [Cajanus cajan]
gene_Pav_sc0000254.1_g1310.1.br	MSTRG.13122.1	44	35	38	85	94	99	0.503101	0.441849	0.492803	0.961893	1.2172	1.33055	0.000909067	1.25555	up	[G]	Carbohydrate transport and metabolism	Biological Process: metabolic process (GO:0008152);; Molecular Function: transferase activity, transferring hexosyl groups (GO:0016758);;	--	--	[GC]	Carbohydrate transport and metabolism;; Energy production and conversion	UDP-glucoronosyl and UDP-glucosyl transferase	Soyasaponin III rhamnosyltransferase OS=Glycine max OX=3847 GN=GmSGT3 PE=1 SV=1	S	Function unknown	soyasaponin III rhamnosyltransferase-like [Prunus avium]
gene_Pav_sc0000254.1_g1500.1.mk	MSTRG.13122.1	44	35	38	85	94	99	0.503101	0.441849	0.492803	0.961893	1.2172	1.33055	0.000909067	1.25555	up	--	--	Molecular Function: zinc ion binding (GO:0008270);;	--	--	[O]	Posttranslational modification, protein turnover, chaperones	--	Probable E3 ubiquitin-protein ligase RHB1A OS=Arabidopsis thaliana OX=3702 GN=RHB1A PE=2 SV=1	O	Posttranslational modification, protein turnover, chaperones	hypothetical protein PRUPE_2G173400 [Prunus persica]
gene_Pav_sc0000254.1_g290.1.mk	MSTRG.13122.1	44	35	38	85	94	99	0.503101	0.441849	0.492803	0.961893	1.2172	1.33055	0.000909067	1.25555	up	[G]	Carbohydrate transport and metabolism	Biological Process: carbohydrate metabolic process (GO:0005975);; Molecular Function: isomerase activity (GO:0016853);; Molecular Function: carbohydrate binding (GO:0030246);;	K01792|0|pper:PRUPE_ppa008964mg|K01792 glucose-6-phosphate 1-epimerase [EC:5.1.3.15] | (RefSeq) hypothetical protein	Glycolysis / Gluconeogenesis (ko00010)	[G]	Carbohydrate transport and metabolism	Aldose 1-epimerase	Putative glucose-6-phosphate 1-epimerase OS=Cenchrus ciliaris OX=35872 PE=2 SV=1	G	Carbohydrate transport and metabolism	putative glucose-6-phosphate 1-epimerase [Prunus avium]
gene_Pav_sc0000254.1_g520.1.mk	MSTRG.13122.1	44	35	38	85	94	99	0.503101	0.441849	0.492803	0.961893	1.2172	1.33055	0.000909067	1.25555	up	--	--	Molecular Function: zinc ion binding (GO:0008270);;	--	--	[O]	Posttranslational modification, protein turnover, chaperones	Ring finger domain;; RING-H2 zinc finger domain;; Zinc finger, C3HC4 type (RING finger);; RING-like zinc finger;; Zinc finger, C3HC4 type (RING finger);; Anaphase-promoting complex subunit 11 RING-H2 finger	Probable E3 ubiquitin-protein ligase ZFP1 OS=Oryza sativa subsp. japonica OX=39947 GN=ZFP1 PE=1 SV=1	O	Posttranslational modification, protein turnover, chaperones	E3 ubiquitin-protein ligase MBR2-like isoform X1 [Prunus avium]
gene_Pav_sc0000254.1_g800.1.br	MSTRG.13122.1	44	35	38	85	94	99	0.503101	0.441849	0.492803	0.961893	1.2172	1.33055	0.000909067	1.25555	up	--	--	--	--	--	--	--	--	--	--	--	uncharacterized protein LOC109947065 [Prunus persica]
gene_Pav_sc0000257.1_g1040.1.mk	MSTRG.13122.1	44	35	38	85	94	99	0.503101	0.441849	0.492803	0.961893	1.2172	1.33055	0.000909067	1.25555	up	--	--	Molecular Function: structural constituent of ribosome (GO:0003735);; Biological Process: translation (GO:0006412);; Biological Process: mitochondrial transport (GO:0006839);; Cellular Component: integral component of membrane (GO:0016021);; Cellular Component: mitochondrial membrane (GO:0031966);; Biological Process: transmembrane transport (GO:0055085);;	K15104|0|pper:PRUPE_ppa008779mg|K15104 solute carrier family 25 (mitochondrial oxoglutarate transporter), member 11 | (RefSeq) hypothetical protein	--	[C]	Energy production and conversion	Mitochondrial carrier protein	Mitochondrial uncoupling protein 5 OS=Arabidopsis thaliana OX=3702 GN=PUMP5 PE=2 SV=1	S	Function unknown	mitochondrial uncoupling protein 5-like [Prunus avium]
gene_Pav_sc0000257.1_g1180.1.mk	MSTRG.13122.1	44	35	38	85	94	99	0.503101	0.441849	0.492803	0.961893	1.2172	1.33055	0.000909067	1.25555	up	--	--	Biological Process: intracellular protein transport (GO:0006886);; Biological Process: vesicle-mediated transport (GO:0016192);; Cellular Component: clathrin adaptor complex (GO:0030131);;	K12402|0|pper:PRUPE_ppa005100mg|K12402 AP-4 complex subunit mu-1 | (RefSeq) hypothetical protein	--	[U]	Intracellular trafficking, secretion, and vesicular transport	Adaptor complexes medium subunit family	AP-4 complex subunit mu OS=Arabidopsis thaliana OX=3702 GN=AP4M PE=2 SV=1	U	Intracellular trafficking, secretion, and vesicular transport	AP-4 complex subunit mu [Prunus avium]
gene_Pav_sc0000257.1_g1300.1.mk	MSTRG.13122.1	44	35	38	85	94	99	0.503101	0.441849	0.492803	0.961893	1.2172	1.33055	0.000909067	1.25555	up	--	--	Molecular Function: DNA binding (GO:0003677);; Molecular Function: transcription factor activity, sequence-specific DNA binding (GO:0003700);; Cellular Component: nucleus (GO:0005634);; Biological Process: regulation of transcription, DNA-templated (GO:0006355);; Molecular Function: protein dimerization activity (GO:0046983);;	--	--	[K]	Transcription	SRF-type transcription factor (DNA-binding and dimerisation domain);; K-box region	MADS-box protein JOINTLESS OS=Solanum lycopersicum OX=4081 GN=J PE=1 SV=1	K	Transcription	MADS-box protein JOINTLESS-like isoform X5 [Prunus avium]
gene_Pav_sc0000257.1_g1370.1.mk	MSTRG.13122.1	44	35	38	85	94	99	0.503101	0.441849	0.492803	0.961893	1.2172	1.33055	0.000909067	1.25555	up	[M]	Cell wall/membrane/envelope biogenesis	Cellular Component: plastid envelope (GO:0009526);; Biological Process: chloroplast fission (GO:0010020);; Cellular Component: integral component of membrane (GO:0016021);; Biological Process: transmembrane transport (GO:0055085);;	--	--	--	--	Mechanosensitive ion channel	Mechanosensitive ion channel protein 3, chloroplastic OS=Arabidopsis thaliana OX=3702 GN=MSL3 PE=1 SV=1	M	Cell wall/membrane/envelope biogenesis	mechanosensitive ion channel protein 3, chloroplastic-like isoform X1 [Prunus avium]
gene_Pav_sc0000257.1_g200.1.mk	MSTRG.13122.1	44	35	38	85	94	99	0.503101	0.441849	0.492803	0.961893	1.2172	1.33055	0.000909067	1.25555	up	--	--	--	--	--	--	--	GDP-fucose protein O-fucosyltransferase;; Peroxidase	O-fucosyltransferase 7 OS=Arabidopsis thaliana OX=3702 GN=OFUT7 PE=2 SV=1	S	Function unknown	hypothetical protein TanjilG_32485 [Lupinus angustifolius]
gene_Pav_sc0000257.1_g260.1.mk	MSTRG.13122.1	44	35	38	85	94	99	0.503101	0.441849	0.492803	0.961893	1.2172	1.33055	0.000909067	1.25555	up	[G]	Carbohydrate transport and metabolism	Molecular Function: hydrolase activity, hydrolyzing O-glycosyl compounds (GO:0004553);; Biological Process: carbohydrate metabolic process (GO:0005975);;	K01214|0|pmum:103319576|K01214 isoamylase [EC:3.2.1.68] | (RefSeq) isoamylase 3, chloroplastic	--	[G]	Carbohydrate transport and metabolism	Alpha amylase, catalytic domain;; Carbohydrate-binding module 48 (Isoamylase N-terminal domain)	Isoamylase 3, chloroplastic OS=Arabidopsis thaliana OX=3702 GN=ISA3 PE=1 SV=2	G	Carbohydrate transport and metabolism	isoamylase 3, chloroplastic isoform X2 [Prunus avium]
gene_Pav_sc0000257.1_g600.1.mk	MSTRG.13122.1	44	35	38	85	94	99	0.503101	0.441849	0.492803	0.961893	1.2172	1.33055	0.000909067	1.25555	up	--	--	Molecular Function: phosphoribosylaminoimidazolesuccinocarboxamide synthase activity (GO:0004639);; Molecular Function: ATP binding (GO:0005524);; Biological Process: purine nucleotide biosynthetic process (GO:0006164);;	K00799|2.84237e-59|pper:PRUPE_ppa011108mg|K00799 glutathione S-transferase [EC:2.5.1.18] | (RefSeq) hypothetical protein	Glutathione metabolism (ko00480)	[O]	Posttranslational modification, protein turnover, chaperones	Glutathione S-transferase, C-terminal domain;; Glutathione S-transferase, C-terminal domain	Glutathione transferase GST 23 OS=Zea mays OX=4577 PE=2 SV=1	O	Posttranslational modification, protein turnover, chaperones	glutathione transferase GST 23-like [Prunus avium]
gene_Pav_sc0000259.1_g380.1.mk	MSTRG.13122.1	44	35	38	85	94	99	0.503101	0.441849	0.492803	0.961893	1.2172	1.33055	0.000909067	1.25555	up	[P]	Inorganic ion transport and metabolism	Molecular Function: ATP binding (GO:0005524);; Biological Process: ATP biosynthetic process (GO:0006754);; Molecular Function: hydrogen-exporting ATPase activity, phosphorylative mechanism (GO:0008553);; Cellular Component: integral component of membrane (GO:0016021);; Molecular Function: metal ion binding (GO:0046872);; Biological Process: hydrogen ion transmembrane transport (GO:1902600);;	K01535|0|pmum:103338246|K01535 H+-transporting ATPase [EC:3.6.3.6] | (RefSeq) ATPase 11, plasma membrane-type	Oxidative phosphorylation (ko00190)	[P]	Inorganic ion transport and metabolism	E1-E2 ATPase;; haloacid dehalogenase-like hydrolase;; Cation transporter/ATPase, N-terminus;; haloacid dehalogenase-like hydrolase	ATPase 11, plasma membrane-type OS=Arabidopsis thaliana OX=3702 GN=AHA11 PE=1 SV=1	P	Inorganic ion transport and metabolism	hypothetical protein CUMW_041030 [Citrus unshiu]
gene_Pav_sc0000259.1_g640.1.mk	MSTRG.13122.1	44	35	38	85	94	99	0.503101	0.441849	0.492803	0.961893	1.2172	1.33055	0.000909067	1.25555	up	--	--	Molecular Function: DNA binding (GO:0003677);; Cellular Component: nucleus (GO:0005634);; Biological Process: regulation of transcription, DNA-templated (GO:0006355);;	--	--	--	--	Myb-like DNA-binding domain	Transcription factor MYB1R1 OS=Solanum tuberosum OX=4113 PE=2 SV=1	K	Transcription	transcription factor MYB1R1-like [Prunus avium]
gene_Pav_sc0000260.1_g260.1.mk	MSTRG.13122.1	44	35	38	85	94	99	0.503101	0.441849	0.492803	0.961893	1.2172	1.33055	0.000909067	1.25555	up	[K]	Transcription	--	--	--	[T]	Signal transduction mechanisms	Leucine Rich repeats (2 copies);; NB-ARC domain;; Leucine rich repeat	Putative disease resistance protein At1g58400 OS=Arabidopsis thaliana OX=3702 GN=At1g58400 PE=3 SV=1	S	Function unknown	disease susceptibility protein LOV1-like [Prunus avium]
gene_Pav_sc0000268.1_g200.1.mk	MSTRG.13122.1	44	35	38	85	94	99	0.503101	0.441849	0.492803	0.961893	1.2172	1.33055	0.000909067	1.25555	up	[J]	Translation, ribosomal structure and biogenesis	Molecular Function: structural constituent of ribosome (GO:0003735);; Biological Process: translation (GO:0006412);; Cellular Component: large ribosomal subunit (GO:0015934);;	K02890|1.91554e-179|pmum:103342894|K02890 large subunit ribosomal protein L22 | (RefSeq) uncharacterized LOC103342894	Ribosome (ko03010)	[J]	Translation, ribosomal structure and biogenesis	Ribosomal protein L22p/L17e	--	J	Translation, ribosomal structure and biogenesis	uncharacterized protein LOC110752192 [Prunus avium]
gene_Pav_sc0000271.1_g090.1.mk	MSTRG.13122.1	44	35	38	85	94	99	0.503101	0.441849	0.492803	0.961893	1.2172	1.33055	0.000909067	1.25555	up	--	--	Biological Process: transcription, DNA-templated (GO:0006351);; Cellular Component: membrane (GO:0016020);;	--	--	--	--	No apical meristem (NAM) protein	NAC domain-containing protein 40 OS=Arabidopsis thaliana OX=3702 GN=NTL8 PE=1 SV=1	S	Function unknown	NAC domain-containing protein 40-like [Prunus avium]
gene_Pav_sc0000274.1_g080.1.mk	MSTRG.13122.1	44	35	38	85	94	99	0.503101	0.441849	0.492803	0.961893	1.2172	1.33055	0.000909067	1.25555	up	--	--	--	--	--	--	--	Protein of unknown function (DUF1218)	--	S	Function unknown	uncharacterized protein LOC110752245 [Prunus avium]
gene_Pav_sc0000287.1_g780.1.mk	MSTRG.13122.1	44	35	38	85	94	99	0.503101	0.441849	0.492803	0.961893	1.2172	1.33055	0.000909067	1.25555	up	[O]	Posttranslational modification, protein turnover, chaperones	Molecular Function: metalloendopeptidase activity (GO:0004222);; Molecular Function: ATP binding (GO:0005524);; Biological Process: proteolysis (GO:0006508);; Molecular Function: microtubule-severing ATPase activity (GO:0008568);; Cellular Component: membrane (GO:0016020);; Biological Process: cell division (GO:0051301);;	K08955|0|pmum:103336947|K08955 ATP-dependent metalloprotease [EC:3.4.24.-] | (RefSeq) ATP-dependent zinc metalloprotease FTSH 11, chloroplastic/mitochondrial	--	[O]	Posttranslational modification, protein turnover, chaperones	Peptidase family M41;; ATPase family associated with various cellular activities (AAA);; AAA domain (dynein-related subfamily)	ATP-dependent zinc metalloprotease FTSH 11, chloroplastic/mitochondrial OS=Arabidopsis thaliana OX=3702 GN=FTSH11 PE=1 SV=1	O	Posttranslational modification, protein turnover, chaperones	ATP-dependent zinc metalloprotease FTSH 11, chloroplastic/mitochondrial [Prunus avium]
gene_Pav_sc0000290.1_g030.1.mk	MSTRG.13122.1	44	35	38	85	94	99	0.503101	0.441849	0.492803	0.961893	1.2172	1.33055	0.000909067	1.25555	up	--	--	Cellular Component: cilium (GO:0005929);; Molecular Function: hydrolase activity (GO:0016787);; Molecular Function: phosphatidylinositol binding (GO:0035091);; Biological Process: protein localization to cilium (GO:0061512);;	--	--	[R]	General function prediction only	Tub family;; F-box domain	Tubby-like F-box protein 6 OS=Oryza sativa subsp. japonica OX=39947 GN=TULP6 PE=2 SV=1	S	Function unknown	tubby-like F-box protein 3 [Prunus avium]
gene_Pav_sc0000290.1_g070.1.mk	MSTRG.13122.1	44	35	38	85	94	99	0.503101	0.441849	0.492803	0.961893	1.2172	1.33055	0.000909067	1.25555	up	[P]	Inorganic ion transport and metabolism	Cellular Component: vacuolar membrane (GO:0005774);; Cellular Component: plasma membrane (GO:0005886);; Biological Process: regulation of pH (GO:0006885);; Biological Process: response to salt stress (GO:0009651);; Molecular Function: sodium:proton antiporter activity (GO:0015385);; Cellular Component: integral component of membrane (GO:0016021);; Biological Process: sodium ion transmembrane tran…	--	--	[P]	Inorganic ion transport and metabolism	Sodium/hydrogen exchanger family	Sodium/hydrogen exchanger 2 OS=Arabidopsis thaliana OX=3702 GN=NHX2 PE=2 SV=2	P	Inorganic ion transport and metabolism	sodium/hydrogen exchanger 2-like [Prunus avium]
gene_Pav_sc0000291.1_g200.1.mk	MSTRG.13122.1	44	35	38	85	94	99	0.503101	0.441849	0.492803	0.961893	1.2172	1.33055	0.000909067	1.25555	up	--	--	--	--	--	--	--	Transcription factor regulating root and shoot growth via Pin3;; Transcription factor BRX N-terminal domain	Protein BREVIS RADIX OS=Arabidopsis thaliana OX=3702 GN=BRX PE=1 SV=2	S	Function unknown	protein BREVIS RADIX isoform X1 [Prunus avium]
gene_Pav_sc0000293.1_g190.1.mk	MSTRG.13122.1	44	35	38	85	94	99	0.503101	0.441849	0.492803	0.961893	1.2172	1.33055	0.000909067	1.25555	up	[O]	Posttranslational modification, protein turnover, chaperones	Cellular Component: integral component of membrane (GO:0016021);;	--	--	--	--	Salt stress response/antifungal;; Hsp20/alpha crystallin family	Cysteine-rich repeat secretory protein 60 OS=Arabidopsis thaliana OX=3702 GN=CRRSP60 PE=1 SV=1	U	Intracellular trafficking, secretion, and vesicular transport	cysteine-rich repeat secretory protein 60 [Prunus avium]
gene_Pav_sc0000293.1_g420.1.mk	MSTRG.13122.1	44	35	38	85	94	99	0.503101	0.441849	0.492803	0.961893	1.2172	1.33055	0.000909067	1.25555	up	--	--	Molecular Function: acetylglucosaminyltransferase activity (GO:0008375);; Cellular Component: membrane (GO:0016020);;	--	--	[G]	Carbohydrate transport and metabolism	Core-2/I-Branching enzyme	Beta-glucuronosyltransferase GlcAT14A OS=Arabidopsis thaliana OX=3702 GN=GLCAT14A PE=2 SV=1	S	Function unknown	beta-glucuronosyltransferase GlcAT14C-like [Prunus avium]
gene_Pav_sc0000293.1_g450.1.mk	MSTRG.13122.1	44	35	38	85	94	99	0.503101	0.441849	0.492803	0.961893	1.2172	1.33055	0.000909067	1.25555	up	--	--	--	--	--	[R]	General function prediction only	Galactose oxidase, central domain;; Galactose oxidase, central domain;; Kelch motif;; Kelch motif;; Kelch motif;; Kelch motif	F-box/kelch-repeat protein At1g51550 OS=Arabidopsis thaliana OX=3702 GN=At1g51550 PE=2 SV=1	S	Function unknown	F-box/kelch-repeat protein At1g51550 [Prunus avium]
gene_Pav_sc0000293.1_g520.1.mk	MSTRG.13122.1	44	35	38	85	94	99	0.503101	0.441849	0.492803	0.961893	1.2172	1.33055	0.000909067	1.25555	up	--	--	--	--	--	--	--	--	--	S	Function unknown	uncharacterized protein LOC110752387 [Prunus avium]
gene_Pav_sc0000293.1_g560.1.mk	MSTRG.13122.1	44	35	38	85	94	99	0.503101	0.441849	0.492803	0.961893	1.2172	1.33055	0.000909067	1.25555	up	--	--	Molecular Function: zinc ion binding (GO:0008270);; Cellular Component: integral component of membrane (GO:0016021);; Molecular Function: ligase activity (GO:0016874);;	--	--	[A]	RNA processing and modification	RING-variant domain	--	O	Posttranslational modification, protein turnover, chaperones	PREDICTED: E3 ubiquitin-protein ligase MARCH2 [Prunus mume]
gene_Pav_sc0000299.1_g250.1.mk	MSTRG.13122.1	44	35	38	85	94	99	0.503101	0.441849	0.492803	0.961893	1.2172	1.33055	0.000909067	1.25555	up	[R]	General function prediction only	--	K07007|0|pper:PRUPE_ppa025325mg|K07007 uncharacterized protein | (RefSeq) hypothetical protein	--	--	--	HI0933-like protein;; FAD binding domain	--	S	Function unknown	uncharacterized protein LOC110752430 isoform X2 [Prunus avium]
gene_Pav_sc0000305.1_g100.1.mk	MSTRG.13122.1	44	35	38	85	94	99	0.503101	0.441849	0.492803	0.961893	1.2172	1.33055	0.000909067	1.25555	up	--	--	Molecular Function: transcription factor activity, sequence-specific DNA binding (GO:0003700);; Cellular Component: nucleus (GO:0005634);; Biological Process: regulation of transcription, DNA-templated (GO:0006355);; Molecular Function: sequence-specific DNA binding (GO:0043565);;	K09338|0|pmum:103343899|K09338 homeobox-leucine zipper protein | (RefSeq) homeobox-leucine zipper protein HOX11-like	--	[K]	Transcription	Homeobox domain;; Homeobox associated leucine zipper	Homeobox-leucine zipper protein HAT14 OS=Arabidopsis thaliana OX=3702 GN=HAT14 PE=2 SV=3	K	Transcription	homeobox-leucine zipper protein HOX11-like isoform X1 [Prunus avium]
gene_Pav_sc0000305.1_g110.1.mk	MSTRG.13122.1	44	35	38	85	94	99	0.503101	0.441849	0.492803	0.961893	1.2172	1.33055	0.000909067	1.25555	up	--	--	--	--	--	--	--	LIN37	--	S	Function unknown	uncharacterized protein LOC110752500 [Prunus avium]
gene_Pav_sc0000308.1_g360.1.mk	MSTRG.13122.1	44	35	38	85	94	99	0.503101	0.441849	0.492803	0.961893	1.2172	1.33055	0.000909067	1.25555	up	--	--	Biological Process: metabolic process (GO:0008152);; Molecular Function: transferase activity, transferring hexosyl groups (GO:0016758);;	--	--	[GC]	Carbohydrate transport and metabolism;; Energy production and conversion	--	Flavonoid 3-O-glucosyltransferase OS=Medicago truncatula OX=3880 GN=UGT78G1 PE=1 SV=1	S	Function unknown	flavonoid 3-O-glucosyltransferase-like [Prunus avium]
gene_Pav_sc0000311.1_g240.1.mk	MSTRG.13122.1	44	35	38	85	94	99	0.503101	0.441849	0.492803	0.961893	1.2172	1.33055	0.000909067	1.25555	up	[S]	Function unknown	Cellular Component: chloroplast thylakoid membrane (GO:0009535);; Cellular Component: chloroplast stroma (GO:0009570);; Biological Process: NAD(P)H dehydrogenase complex assembly (GO:0010275);;	--	--	--	--	Chlororespiratory reduction 6	Protein CHLORORESPIRATORY REDUCTION 6, chloroplastic OS=Arabidopsis thaliana OX=3702 GN=CRR6 PE=2 SV=1	S	Function unknown	protein CHLORORESPIRATORY REDUCTION 6, chloroplastic [Prunus avium]
gene_Pav_sc0000311.1_g720.1.mk	MSTRG.13122.1	44	35	38	85	94	99	0.503101	0.441849	0.492803	0.961893	1.2172	1.33055	0.000909067	1.25555	up	[Q]	Secondary metabolites biosynthesis, transport and catabolism	Biological Process: ubiquitin-dependent protein catabolic process (GO:0006511);; Molecular Function: zinc ion binding (GO:0008270);; Biological Process: protein deubiquitination (GO:0016579);; Molecular Function: thiol-dependent ubiquitinyl hydrolase activity (GO:0036459);;	K11366|0|pper:PRUPE_ppa003162mg|K11366 ubiquitin carboxyl-terminal hydrolase 22/27/51 [EC:3.4.19.12] | (RefSeq) hypothetical protein	--	[O]	Posttranslational modification, protein turnover, chaperones	Ubiquitin carboxyl-terminal hydrolase;; Ubiquitin carboxyl-terminal hydrolase;; Zn-finger in ubiquitin-hydrolases and other protein;; 2OG-Fe(II) oxygenase superfamily;; non-haem dioxygenase in morphine synthesis N-terminal	Ubiquitin carboxyl-terminal hydrolase 22 OS=Arabidopsis thaliana OX=3702 GN=UBP22 PE=2 SV=1	O	Posttranslational modification, protein turnover, chaperones	hypothetical protein PRUPE_7G251600 [Prunus persica]
gene_Pav_sc0000314.1_g180.1.mk	MSTRG.13122.1	44	35	38	85	94	99	0.503101	0.441849	0.492803	0.961893	1.2172	1.33055	0.000909067	1.25555	up	--	--	--	--	--	[O]	Posttranslational modification, protein turnover, chaperones	Ring finger domain;; RING-like zinc finger;; RING-H2 zinc finger domain;; Zinc finger, C3HC4 type (RING finger);; Zinc finger, C3HC4 type (RING finger);; Anaphase-promoting complex subunit 11 RING-H2 finger	RING-H2 finger protein ATL52 OS=Arabidopsis thaliana OX=3702 GN=ATL52 PE=2 SV=1	O	Posttranslational modification, protein turnover, chaperones	RING-H2 finger protein ATL52-like [Prunus avium]
gene_Pav_sc0000348.1_g010.1.mk	MSTRG.13122.1	44	35	38	85	94	99	0.503101	0.441849	0.492803	0.961893	1.2172	1.33055	0.000909067	1.25555	up	--	--	Biological Process: defense response (GO:0006952);; Molecular Function: ADP binding (GO:0043531);;	--	--	--	--	NB-ARC domain;; Arabidopsis broad-spectrum mildew resistance protein RPW8;; AAA domain	Probable disease resistance protein At5g66900 OS=Arabidopsis thaliana OX=3702 GN=At5g66900 PE=3 SV=1	S	Function unknown	probable disease resistance protein At5g66900 [Prunus persica]
gene_Pav_sc0000348.1_g1000.1.mk	MSTRG.13122.1	44	35	38	85	94	99	0.503101	0.441849	0.492803	0.961893	1.2172	1.33055	0.000909067	1.25555	up	[T]	Signal transduction mechanisms	Molecular Function: protein kinase activity (GO:0004672);; Molecular Function: ATP binding (GO:0005524);; Cellular Component: plasma membrane (GO:0005886);; Biological Process: protein phosphorylation (GO:0006468);; Molecular Function: chitin binding (GO:0008061);; Cellular Component: integral component of membrane (GO:0016021);; Biological Process: innate immune response (GO:0045087);;	K04733|0|pper:PRUPE_ppa016660mg|K04733 interleukin-1 receptor-associated kinase 4 [EC:2.7.11.1] | (RefSeq) hypothetical protein	--	--	--	Protein tyrosine kinase;; Protein kinase domain;; LysM domain	LysM domain receptor-like kinase 4 OS=Arabidopsis thaliana OX=3702 GN=LYK4 PE=1 SV=1	T	Signal transduction mechanisms	lysM domain receptor-like kinase 4 isoform X1 [Prunus avium]
gene_Pav_sc0000348.1_g1020.1.mk	MSTRG.13122.1	44	35	38	85	94	99	0.503101	0.441849	0.492803	0.961893	1.2172	1.33055	0.000909067	1.25555	up	[T]	Signal transduction mechanisms	Molecular Function: calcium ion binding (GO:0005509);; Molecular Function: 2-alkenal reductase [NAD(P)] activity (GO:0032440);; Biological Process: oxidation-reduction process (GO:0055114);;	K13448|2.75296e-101|pper:PRUPE_ppa016099mg|K13448 calcium-binding protein CML | (RefSeq) hypothetical protein	Plant-pathogen interaction (ko04626)	[T]	Signal transduction mechanisms	EF-hand domain pair;; EF hand;; EF-hand domain pair;; EF-hand domain;; EF hand	Probable calcium-binding protein CML41 OS=Arabidopsis thaliana OX=3702 GN=CML41 PE=2 SV=2	DTZ	Cell cycle control, cell division, chromosome partitioning;; Signal transduction mechanisms;; Cytoskeleton	probable calcium-binding protein CML41 [Prunus avium]
gene_Pav_sc0000348.1_g820.1.mk	MSTRG.13122.1	44	35	38	85	94	99	0.503101	0.441849	0.492803	0.961893	1.2172	1.33055	0.000909067	1.25555	up	--	--	Molecular Function: calcium ion binding (GO:0005509);; Cellular Component: photosystem II oxygen evolving complex (GO:0009654);; Cellular Component: integral component of membrane (GO:0016021);; Cellular Component: extrinsic component of membrane (GO:0019898);; Biological Process: photosystem II stabilization (GO:0042549);;	K02716|0|pper:PRUPE_ppa008420mg|K02716 photosystem II oxygen-evolving enhancer protein 1 | (RefSeq) hypothetical protein	Photosynthesis (ko00195)	--	--	Manganese-stabilising protein / photosystem II polypeptide	Oxygen-evolving enhancer protein 1, chloroplastic OS=Nicotiana tabacum OX=4097 GN=PSBO PE=2 SV=1	G	Carbohydrate transport and metabolism	oxygen-evolving enhancer protein 1, chloroplastic [Prunus avium]
gene_Pav_sc0000348.1_g980.1.mk	MSTRG.13122.1	44	35	38	85	94	99	0.503101	0.441849	0.492803	0.961893	1.2172	1.33055	0.000909067	1.25555	up	[T]	Signal transduction mechanisms	Molecular Function: protein kinase activity (GO:0004672);; Molecular Function: ATP binding (GO:0005524);; Biological Process: protein phosphorylation (GO:0006468);; Cellular Component: integral component of membrane (GO:0016021);;	K04733|0|pper:PRUPE_ppa002949mg|K04733 interleukin-1 receptor-associated kinase 4 [EC:2.7.11.1] | (RefSeq) hypothetical protein	--	--	--	Protein kinase domain;; Protein tyrosine kinase;; LysM domain	Serine/threonine receptor-like kinase NFP OS=Medicago truncatula OX=3880 GN=NFP PE=1 SV=1	T	Signal transduction mechanisms	serine/threonine receptor-like kinase NFP [Prunus avium]
gene_Pav_sc0000349.1_g120.1.mk	MSTRG.13122.1	44	35	38	85	94	99	0.503101	0.441849	0.492803	0.961893	1.2172	1.33055	0.000909067	1.25555	up	[JO]	Translation, ribosomal structure and biogenesis;; Posttranslational modification, protein turnover, chaperones	Molecular Function: procollagen-proline 4-dioxygenase activity (GO:0004656);; Molecular Function: iron ion binding (GO:0005506);; Cellular Component: integral component of membrane (GO:0016021);; Biological Process: peptidyl-proline hydroxylation (GO:0019511);; Molecular Function: L-ascorbic acid binding (GO:0031418);; Biological Process: oxidation-reduction process (GO:0055114);;	K00472|0|pmum:103337007|K00472 prolyl 4-hydroxylase [EC:1.14.11.2] | (RefSeq) probable prolyl 4-hydroxylase 9	Arginine and proline metabolism (ko00330)	[E]	Amino acid transport and metabolism	2OG-Fe(II) oxygenase superfamily;; 2OG-Fe(II) oxygenase superfamily	Probable prolyl 4-hydroxylase 9 OS=Arabidopsis thaliana OX=3702 GN=P4H9 PE=2 SV=1	S	Function unknown	probable prolyl 4-hydroxylase 9 [Prunus avium]
gene_Pav_sc0000349.1_g130.1.mk	MSTRG.13122.1	44	35	38	85	94	99	0.503101	0.441849	0.492803	0.961893	1.2172	1.33055	0.000909067	1.25555	up	--	--	Cellular Component: integral component of membrane (GO:0016021);;	--	--	--	--	Protein of unknown function (DUF1230)	Protein CONSERVED IN THE GREEN LINEAGE AND DIATOMS 27, chloroplastic OS=Arabidopsis thaliana OX=3702 GN=CGLD27 PE=2 SV=1	S	Function unknown	uncharacterized protein ycf36 [Prunus avium]
gene_Pav_sc0000358.1_g1030.1.mk	MSTRG.13122.1	44	35	38	85	94	99	0.503101	0.441849	0.492803	0.961893	1.2172	1.33055	0.000909067	1.25555	up	[J]	Translation, ribosomal structure and biogenesis	Molecular Function: tRNA binding (GO:0000049);; Molecular Function: magnesium ion binding (GO:0000287);; Molecular Function: phenylalanine-tRNA ligase activity (GO:0004826);; Molecular Function: ATP binding (GO:0005524);; Cellular Component: cytoplasm (GO:0005737);; Biological Process: phenylalanyl-tRNA aminoacylation (GO:0006432);;	K01890|0|pper:PRUPE_ppa003276mg|K01890 phenylalanyl-tRNA synthetase beta chain [EC:6.1.1.20] | (RefSeq) hypothetical protein	Aminoacyl-tRNA biosynthesis (ko00970)	[J]	Translation, ribosomal structure and biogenesis	B3/4 domain;; tRNA synthetase B5 domain;; tRNA synthetases class II core domain (F)	Phenylalanine--tRNA ligase beta subunit, cytoplasmic OS=Arabidopsis thaliana OX=3702 GN=At1g72550 PE=2 SV=1	J	Translation, ribosomal structure and biogenesis	phenylalanine--tRNA ligase beta subunit, cytoplasmic-like [Prunus avium]
gene_Pav_sc0000358.1_g170.1.mk	MSTRG.13122.1	44	35	38	85	94	99	0.503101	0.441849	0.492803	0.961893	1.2172	1.33055	0.000909067	1.25555	up	[C]	Energy production and conversion	Biological Process: ATP synthesis coupled proton transport (GO:0015986);; Cellular Component: proton-transporting ATP synthase complex, catalytic core F(1) (GO:0045261);; Molecular Function: proton-transporting ATP synthase activity, rotational mechanism (GO:0046933);; Molecular Function: proton-transporting ATPase activity, rotational mechanism (GO:0046961);;	K02136|0|pmum:103338581|K02136 F-type H+-transporting ATPase subunit gamma | (RefSeq) ATP synthase subunit gamma, mitochondrial	Oxidative phosphorylation (ko00190)	[C]	Energy production and conversion	ATP synthase	ATP synthase subunit gamma, mitochondrial OS=Ipomoea batatas OX=4120 GN=ATPC PE=1 SV=2	C	Energy production and conversion	ATP synthase subunit gamma, mitochondrial [Prunus avium]
gene_Pav_sc0000358.1_g590.1.mk	MSTRG.13122.1	44	35	38	85	94	99	0.503101	0.441849	0.492803	0.961893	1.2172	1.33055	0.000909067	1.25555	up	--	--	Biological Process: cellulose microfibril organization (GO:0010215);; Biological Process: cell growth (GO:0016049);; Cellular Component: anchored component of membrane (GO:0031225);;	--	--	--	--	COBRA-like protein	COBRA-like protein 4 OS=Arabidopsis thaliana OX=3702 GN=COBL4 PE=2 SV=2	S	Function unknown	hypothetical protein CUMW_210680 [Citrus unshiu]
gene_Pav_sc0000358.1_g720.1.mk	MSTRG.13122.1	44	35	38	85	94	99	0.503101	0.441849	0.492803	0.961893	1.2172	1.33055	0.000909067	1.25555	up	[V]	Defense mechanisms	--	K06877|0|pmum:103338655|K06877 DEAD/DEAH box helicase domain-containing protein | (RefSeq) uncharacterized ATP-dependent helicase YprA	--	[A]	RNA processing and modification	DEAD/DEAH box helicase;; Domain of unknown function (DUF1998);; Type III restriction enzyme, res subunit	--	L	Replication, recombination and repair	uncharacterized protein LOC110753403 [Prunus avium]
gene_Pav_sc0000359.1_g230.1.mk	MSTRG.13122.1	44	35	38	85	94	99	0.503101	0.441849	0.492803	0.961893	1.2172	1.33055	0.000909067	1.25555	up	--	--	Cellular Component: Golgi membrane (GO:0000139);; Biological Process: protein glycosylation (GO:0006486);; Molecular Function: galactosyltransferase activity (GO:0008378);; Cellular Component: integral component of membrane (GO:0016021);;	--	--	[G]	Carbohydrate transport and metabolism	Galactosyltransferase	Hydroxyproline O-galactosyltransferase GALT3 OS=Arabidopsis thaliana OX=3702 GN=GALT3 PE=2 SV=1	S	Function unknown	hydroxyproline O-galactosyltransferase GALT3-like [Prunus avium]
gene_Pav_sc0000359.1_g500.1.mk	MSTRG.13122.1	44	35	38	85	94	99	0.503101	0.441849	0.492803	0.961893	1.2172	1.33055	0.000909067	1.25555	up	--	--	--	--	--	--	--	PHD - plant homeodomain finger protein	VIN3-like protein 2 OS=Arabidopsis thaliana OX=3702 GN=VIL2 PE=1 SV=1	S	Function unknown	VIN3-like protein 2 [Prunus avium]
gene_Pav_sc0000359.1_g540.1.mk	MSTRG.13122.1	44	35	38	85	94	99	0.503101	0.441849	0.492803	0.961893	1.2172	1.33055	0.000909067	1.25555	up	--	--	Molecular Function: protein serine/threonine kinase activity (GO:0004674);; Molecular Function: ATP binding (GO:0005524);; Biological Process: protein phosphorylation (GO:0006468);;	K04733|0|pper:PRUPE_ppa007039mg|K04733 interleukin-1 receptor-associated kinase 4 [EC:2.7.11.1] | (RefSeq) hypothetical protein	--	[T]	Signal transduction mechanisms	Protein tyrosine kinase;; Protein kinase domain	Probable receptor-like serine/threonine-protein kinase At5g57670 OS=Arabidopsis thaliana OX=3702 GN=At5g57670 PE=2 SV=1	T	Signal transduction mechanisms	probable receptor-like serine/threonine-protein kinase At5g57670 [Prunus avium]
gene_Pav_sc0000359.1_g690.1.mk	MSTRG.13122.1	44	35	38	85	94	99	0.503101	0.441849	0.492803	0.961893	1.2172	1.33055	0.000909067	1.25555	up	--	--	--	--	--	--	--	--	--	S	Function unknown	PREDICTED: uncharacterized protein LOC103323539 [Prunus mume]
gene_Pav_sc0000363.1_g280.1.mk	MSTRG.13122.1	44	35	38	85	94	99	0.503101	0.441849	0.492803	0.961893	1.2172	1.33055	0.000909067	1.25555	up	[Q]	Secondary metabolites biosynthesis, transport and catabolism	Molecular Function: diacylglycerol O-acyltransferase activity (GO:0004144);; Biological Process: glycerolipid biosynthetic process (GO:0045017);;	--	--	--	--	Protein of unknown function (DUF1298);; Wax ester synthase-like Acyl-CoA acyltransferase domain	O-acyltransferase WSD1 OS=Arabidopsis thaliana OX=3702 GN=WSD1 PE=2 SV=1	S	Function unknown	O-acyltransferase WSD1-like [Prunus avium]
[truncated: 36,409 more rows]
