# Supplementary material for: Integrated Metabolome, Transcriptome and Long Non-Coding RNA Analysis Reveals Potential Molecular Mechanisms of Sweet Cherry Fruit Ripening
Source: Int J Mol Sci. 2024 Sep 12;25(18):9860. doi: 10.3390/ijms25189860 (PMC11432518; doi:10.3390/ijms25189860)
Supplement: Supplementary file 1 [file ijms-25-09860-s001.zip › Table S12.xlsx]

## Sheet: Table S12
Genes	Primers	Sequence (5ʼ-3ʼ)
Actin (FJ560908)	For	CCAGGGCTGTGTTTCCTTCTATT
	Rev	ATGATCTGCGTCATCTTTTCT
PG QRT3 (Pav_sc0000020.1_g060.1.mk)	For	TCTAACTACAGGGGTGGGGG
	Rev	TGTAGGTTTCATGGCCGCTT
CHS1-like (Pav_sc0000045.1_g280.1.mk)	For	TCGAGTGCCTGTGTGCTATTT
	Rev	ATTGCCCACACTCGTTTCCA
CYP707A4-like2 (Pav_sc0000071.1_g720.1.mk)	For	GCTCAATGGGTTGGCCCTAT
	Rev	TGCTGCCTCTGGGCTAGATA
TBG (Pav_sc0000212.1_g1900.1.mk)	For	TGCAAGAGTGAGGAGTTTGGA
	Rev	CACAACCCGTCCAACGTAGT
XTH24 (Pav_sc0000359.1_g040.1.mk)	For	TAGGTCAATTGCGCTCAGAAG
	Rev	CCTTTGCCCTGGCTGAAAAC
MYC2 (Pav_sc0006499.1_g050.1.mk)	For	TGGATCAGGAGGTGACCGAT
	Rev	GTCTGCAGCCCAAACAACTG
MSTRG.40513.1	For	CAGAACACACAGTTGCCAGC
	Rev	GCGTTGCTCCAGTTGACATC
MSTRG.41450.1	For	ACATGCCTCTCTTGCTTGCT
	Rev	TGACATTGGGAGGGATGAACA
MSTRG.3040.1	For	CCAAGTCCAAAACCTTCGCT
	Rev	GGGGAGGAAGACCCTCCTTA
MSTRG.11213.10	For	CACCACACAGAGTCCTTCCC
	Rev	GTGGGATTTTGTTGCGGGAC
MSTRG.7786.1	For	GTGATGTTTGTGGCTCTCCC
	Rev	ATGACCCCGCAAGTACCAC
MSTRG.29844.2	For	GAAGGTGATTGCAGGCCTCT
	Rev	AGGCAGAAGGAATTGTACCCG
