# Supplementary material for: Integrated Metabolome, Transcriptome and Long Non-Coding RNA Analysis Reveals Potential Molecular Mechanisms of Sweet Cherry Fruit Ripening
Source: Int J Mol Sci. 2024 Sep 12;25(18):9860. doi: 10.3390/ijms25189860 (PMC11432518; doi:10.3390/ijms25189860)
Supplement: Supplementary file 1 [file ijms-25-09860-s001.zip › Table S2.xlsx]

## Sheet: Table S2
Index	Formula	Compounds	Class I	Class II	CAS	Level	Yellow-1	Yellow-2	Yellow-3	Pink-1	Pink-2	Pink-3	VIP	Fold_Change	Log2FC	Type
mws0263	C5H7NO3	L-PyroglutamicAcid	Amino Acid And Its Derivatives	Amino Acid And Its Derivatives	98-79-3	A	564.15	208.45	112.65	2028.1	2926.2	3019.9	1.15957	9.00785	3.17118	up
mws0813	C5H7NO3	5-Oxoproline	Amino Acid And Its Derivatives	Amino Acid And Its Derivatives	149-87-1	A	35155	35655	40269	93858	93534	76179	1.2329	2.37282	1.24661	up
mws4134	C20H32N6O12S2	Oxidized Glutathione	Amino Acid And Its Derivatives	Amino Acid And Its Derivatives	121-24-4	B	120970	130140	120830	45506	48897	47746	1.25015	0.382183	-1.38767	down
pmb2591	C13H14N2O3	Acetyltryptophan	Amino Acid And Its Derivatives	Amino Acid And Its Derivatives	2280-01-5	A	5310800	6798200	6076900	2824900	2658800	2828300	1.23075	0.457057	-1.12955	down
pme2914	C6H10O5	3-Hydroxy-3-methylpentane-1,5-dioic acid	Amino Acid And Its Derivatives	Amino Acid And Its Derivatives	503-49-1	B	223780	208120	256650	72460	97849	100130	1.21475	0.392766	-1.34826	down
pmn001728	C15H18N2O4	N-Acetyl-DL-tryptophan	Amino Acid And Its Derivatives	Amino Acid And Its Derivatives	87-32-1	B	5656100	6073300	5644900	2811600	2743700	2368900	1.23744	0.456087	-1.13262	down
Huasheng_mad2400	C23H20O11	p-Coumaroylferuloyltartaric acid	Phenolic acids	Phenolic acids	-	B	1084.7	530.02	794.55	6362.4	3904.9	2527.5	1.16236	5.31065	2.40889	up
mws0014	C10H10O4	Ferulic acid	Phenolic acids	Phenolic acids	1135-24-6	B	78646	85618	155220	239240	232460	187470	1.08098	2.06323	1.04491	up
mws0093	C10H12O3	Coniferyl alcohol	Phenolic acids	Phenolic acids	458-35-5	B	808600	905300	1036500	386410	430620	418250	1.22891	0.449127	-1.1548	down
mws0467	C9H10O3	3-(4-Hydroxyphenyl)-propionic acid	Phenolic acids	Phenolic acids	501-97-3	B	37909	44103	57683	171340	156940	140330	1.2244	3.35452	1.74611	up
mws0906	C16H22O8	Coniferin	Phenolic acids	Phenolic acids	531-29-3	B	4061500	4175700	4664700	10404000	10146000	11139000	1.24432	2.45615	1.2964	up
mws1150	C35H46O20	Echinacoside	Phenolic acids	Phenolic acids	82854-37-3	B	17739	15007	11310	6945.1	6441	6513.5	1.18517	0.451689	-1.1466	down
mws1350	C9H10O4	Syringic Aldehyde	Phenolic acids	Phenolic acids	134-96-3	B	3887.1	5819.5	3390.1	83289	43512	64352	1.23133	14.5955	3.86745	up
mws1354	C10H10O4	Trans-ferulic acid	Phenolic acids	Phenolic acids	537-98-4	B	70722	100830	162680	259880	264430	191700	1.05407	2.14225	1.09913	up
mws2212	C9H8O4	Caffeic acid	Phenolic acids	Phenolic acids	331-39-5	A	450740	517820	574640	1123500	1124000	953140	1.21885	2.07403	1.05244	up
pmb3061	C22H28O13	5-O-p-Coumaroyl quinic acid O-hexoside	Phenolic acids	Phenolic acids	-	A	7732900	12155000	10413000	5025200	4765800	5185700	1.16686	0.494266	-1.01664	down
pme1439	C9H8O3	p-Coumaric acid	Phenolic acids	Phenolic acids	501-98-4	A	240170	246590	285300	1098300	1089800	728630	1.22542	3.77785	1.91757	up
pme3443	C11H12O4	Sinapinaldehyde	Phenolic acids	Phenolic acids	4206-58-0	A	13746	15962	17581	53635	30930	42008	1.17909	2.67658	1.42039	up
pmn001420	C15H18O9	1-O-[(E)-Caffeoyl]-β-D-glucopyranose	Phenolic acids	Phenolic acids	-	A	3950500	3675900	4718700	11377000	10259000	8500000	1.21692	2.44113	1.28755	up
pmn001575	C7H6O4	Gentisic acid	Phenolic acids	Phenolic acids	490-79-9	B	11247	7405.6	20166	69133	101270	75868	1.192	6.34415	2.66543	up
pmn001682	C9H8O4	Sorbic acid	Phenolic acids	Phenolic acids	110-44-1	A	324220	365880	377990	748430	779540	739410	1.24226	2.12284	1.08599	up
pmn001714	C16H24O7	3-Hydroxy-4-isopropylbenzylalchol 3-glucoside	Phenolic acids	Phenolic acids	-	B	4070.9	4145.6	5438.3	12757	9196.7	8237.4	1.16263	2.21102	1.14472	up
pmp000087	C13H16O6	2-Feruloyl-sn-glycerol	Phenolic acids	Phenolic acids	-	B	321230	346970	300180	124950	106830	95251	1.23472	0.337709	-1.56615	down
mws0609	C10H12N5O7P	Guanosine 3',5'-cyclic monophosphate	Nucleotide and its derivates	Nucleotide and its derivates	7665-99-8	B	63919	66979	65379	18650	20254	22451	1.24808	0.312594	-1.67764	down
mws0169	C27H31ClO15	Cyanidin 3-rutinoside(Keracyanin chloride)	Flavonoids	Anthocyanins	18719-76-1	A	6216900	5207800	5503000	57623000	61772000	55893000	1.25106	10.3551	3.37227	up
mws0171	C27H31O16	Cyanin chloride	Flavonoids	Anthocyanins	2611-67-8	B	30742	10212	15688	1107500	1081100	933570	1.23766	55.1211	5.78453	up
mws0183	C7H6O4	Protocatechuic acid	Flavonoids	flavanols	99-50-3	A	14968	10074	20421	66258	81598	73150	1.21188	4.86123	2.28132	up
mws0914	C15H12O5	Pinobanksin	Flavonoids	Dihydroflavonol	548-82-3	B	634.25	432.84	208.46	2412.7	2057.2	2246.9	1.17204	5.26581	2.39665	up
mws1002	C17H14O8	Syringetin	Flavonoids	Flavonols	4423-37-4	B	35001	43465	37781	11232	8662.6	9308.7	1.23905	0.251218	-1.99299	down
mws1048	C21H20O11	Cyanidin 3-O-galactoside	Flavonoids	Anthocyanins	27661-36-5	A	2664100	2536700	3297900	52980000	64464000	58979000	1.24991	20.7588	4.37565	up
mws1140	C15H12O5	Naringenin chalcone(4,2',4',6'-Tetrahydroxychalcone)	Flavonoids	Chalcone	73692-50-9	A	41061	48889	46554	21839	21859	18063	1.22498	0.452448	-1.14418	down
mws1474	C18H16O7	5,7-Dihydroxy-3',4',5'-trimethoxyflavone	Flavonoids	Flavonoid	18103-42-9	A	20415	26031	25770	15568	8571.8	9388.8	1.11393	0.464282	-1.10693	down
mws2210	C22H23ClO11	Peonidin 3-O-glucoside chloride	Flavonoids	Anthocyanins	6906-39-4	B	103180	99948	156810	496470	741090	577160	1.22112	5.04176	2.33393	up
pmb0550	C21H21O11	Cyanidin 3-O-glucoside(Kuromanin)	Flavonoids	Anthocyanins	7084-24-4	A	2892000	2308700	2498600	54076000	54171000	54569000	1.25139	21.1469	4.40237	up
pmb0645	C28H34O16	6-C-Hexosyl-hesperetin O-hexoside	Flavonoids	Flavonoid carbonoside	-	A	476350	995280	925750	288000	391380	343700	1.0657	0.426749	-1.22854	down
pmb0647	C26H28O15	8-C-Hexosyl-luteolin O-pentoside	Flavonoids	Flavonoid carbonoside	-	B	687.63	1283.6	2286.8	12048	13305	10151	1.19448	8.33813	3.05972	up
pmb0709	C30H32O20	Quercetin 7-O-malonylhexosyl-hexoside	Flavonoids	Flavonoid	-	A	103940	78570	83283	47201	39819	34426	1.19069	0.456919	-1.12999	down
pmb2957	C24H18O10	Cyanidin O-syringic acid	Flavonoids	Anthocyanins	-	A	124200	119210	138140	3346600	3711900	3746800	1.25168	28.3195	4.82372	up
pme0376	C15H12O5	Naringenin	Flavonoids	Dihydro flavonoid	480-41-1	B	41349	47526	40071	21925	18738	18371	1.22813	0.45782	-1.12715	down
pme2493	C27H30O14	Kaempferol 3,7-dirhamnoside(Kaempferitrin)	Flavonoids	Flavonols	482-38-2	B	380540	375620	342120	157830	165380	197070	1.23039	0.473723	-1.07789	down
pme2954	C15H10O7	Quercetin	Flavonoids	Flavonols	117-39-5	A	73130	77901	60515	21560	31259	38399	1.15586	0.431197	-1.21358	down
pme3227	C27H30O14	Vitexin 2''-O-β-L-rhamnoside	Flavonoids	Flavonoid carbonoside	64820-99-1	A	14878	15181	14440	7620.2	2576.1	6169.4	1.07143	0.367777	-1.4431	down
pmn001642	C23H20O13	Kaempferol 3-O-β-(2''-O-acetyl-β-D-glucuronide)	Flavonoids	Flavonols	-	A	48743	47754	50636	23809	21150	21581	1.24518	0.452244	-1.14483	down
pmn001668	C22H24O8	Apigenin-3-O-α-L-rhamnoside	Flavonoids	Flavonoid	-	A	19393	18983	15156	39553	36665	36479	1.22286	2.10523	1.07398	up
pmp000004	C17H14O7	Jaceosidin	Flavonoids	Anthocyanins	18085-97-7	A	96815	115880	120840	49176	31694	32902	1.20189	0.34111	-1.55169	down
pmp001310	C27H30O17	6-Hydroxykaempferol-3,6-O-Diglucoside	Flavonoids	Flavonols	-	A	1240000	921410	894610	356270	365860	358350	1.22751	0.353558	-1.49998	down
mws0097	C20H22O6	Pinoresinol	Lignans and Coumarins	Lignans	487-36-5	B	521160	565780	639560	282330	270870	268810	1.23475	0.476114	-1.07062	down
mws1014	C10H8O5	Fraxetin	Lignans and Coumarins	Coumarins	574-84-5	B	24987	31909	33146	3497	5452.8	5054.5	1.235	0.155531	-2.68473	down
pme0490	C6H5NO2	Nicotinic acid	Others	vitamin	59-67-6	B	56351	67769	59737	14316	19314	21889	1.22401	0.301968	-1.72753	down
pme1261	C9H19NO4	Pantothenol	Others	Alcohols and polyols	16485-10-2	B	25286	33754	27350	9579.9	3302.8	3685.2	1.162	0.19178	-2.38247	down
pme2266	C10H16N2O3S	Biotin	Others	vitamin	58-85-5	B	55843	56479	53598	20771	18997	21351	1.24924	0.368364	-1.44079	down
mws0836	C30H26O12	Procyanidin B1	Tannins	Proanthocyanidins	20315-25-7	B	2407800	2140500	2418300	1131400	1107700	1181800	1.24302	0.491043	-1.02608	down
pmb2947	C45H38O18	Catechin-catechin-catechin	Tannins	Proanthocyanidins	-	A	21264	17793	24905	11655	6610.7	10219	1.12978	0.445338	-1.16703	down
pmb3114	C30H26O11	Epicatechin-epiafzelechin	Tannins	Proanthocyanidins	-	A	312020	262610	373910	130320	158800	177390	1.17059	0.491819	-1.0238	down
pme0434	C30H26O12	Procyanidin B2	Tannins	Proanthocyanidins	29106-49-8	A	5135300	5157300	4997700	2603200	2375200	2520900	1.24844	0.490461	-1.02779	down
pmn001646	C45H38O18	Procyanidin C1	Tannins	Proanthocyanidins	37064-30-5	A	448810	525450	567270	203880	225250	251940	1.2233	0.441814	-1.17849	down
pmn001667	C30H26O12	Procyanidin B4	Tannins	Proanthocyanidins	29106-51-2	A	750780	878430	844630	224840	310220	357700	1.20896	0.36088	-1.47041	down
pmp000275	C30H28O12	Gambiriin A1	Tannins	Proanthocyanidins	76250-49-2	A	183830	198260	229510	73628	93266	94112	1.21867	0.426759	-1.22851	down
pmp000280	C45H38O18	Procyanidin C2	Tannins	Proanthocyanidins	37064-31-6	A	402080	399620	345160	89936	113520	88194	1.24057	0.254303	-1.97538	down
mws1580	C20H27NO11	Amygdalin	Alkaloids	Alkaloids	29883-15-6	B	73515	41894	71514	979050	468620	534180	1.21732	10.6025	3.40633	up
pmn001479	C30H48O5	Alisol F	Terpene	Triterpene	155521-45-2	B	217810	246360	168830	89074	79643	92240	1.20958	0.412254	-1.27839	down
pmn001591	C30H48O5	Rutundic acid	Terpene	Triterpene	20137-37-5	B	50087	62099	45681	23589	26256	24413	1.21389	0.470383	-1.08809	down
pmn001741	C16H22O11	Oleoside	terpene	Monoterpenoids	178600-68-5	B	2816.9	4299	7155.7	17845	16344	16698	1.16273	3.56561	1.83415	up
mws0345	C6H11NO2	Pipecolinic acid	Organic acids	Organic acids	535-75-1	A	6344.1	7272.8	7021.1	17826	21594	17940	1.23931	2.77934	1.47474	up
mws0497	C9H10O3	L-(-)-3-Phenyllactic acid	Organic acids	Organic acids	20312-36-1	B	21175	21287	27221	102650	94517	65199	1.21888	3.76514	1.9127	up
mws0639	C7H6O4	2,3-Dihydroxybenzoic Acid	Organic acids	Organic acids	303-38-8	B	10809	9712.5	12120	43336	60537	58254	1.23698	4.9669	2.31235	up
