# Supplementary material for: Integrated Metabolome, Transcriptome and Long Non-Coding RNA Analysis Reveals Potential Molecular Mechanisms of Sweet Cherry Fruit Ripening
Source: Int J Mol Sci. 2024 Sep 12;25(18):9860. doi: 10.3390/ijms25189860 (PMC11432518; doi:10.3390/ijms25189860)
Supplement: Supplementary file 1 [file ijms-25-09860-s001.zip › Table S3.xlsx]

## Sheet: Table S3
Index	Formula	Compounds	Class I	Class II	CAS	Level	Pink-1	Pink-2	Pink-3	Dark red-1	Dark red-2	Dark red-3	VIP	Fold_Change	Log2FC	Type
mws0216	C5H9NO3	Trans-4-Hydroxy-L-proline	Amino Acid And Its Derivatives	Amino Acid And Its Derivatives	51-35-4	A	37105000	31046000	35296000	13992000	10437000	7328200	1.27581	0.30699	-1.70374	down
mws0227	C6H13NO2	L-Leucine	Amino Acid And Its Derivatives	Amino Acid And Its Derivatives	61-90-5	A	1635500	1253900	1343200	668580	511490	417860	1.27639	0.377529	-1.40534	down
mws0256	C5H11NO2	L-Valine	Amino Acid And Its Derivatives	Amino Acid And Its Derivatives	72-18-4	B	7140900	6206600	7117300	3088900	1966700	1552500	1.26318	0.322901	-1.63084	down
mws0258	C6H13NO2	L-Isoleucine	Amino Acid And Its Derivatives	Amino Acid And Its Derivatives	73-32-5	A	1519000	1139300	1219100	597830	393870	374210	1.27521	0.352275	-1.50523	down
mws1570	C5H9NO3	Cis-4-Hydroxy-D-proline	Amino Acid And Its Derivatives	Amino Acid And Its Derivatives	2584-71-6	A	132340	110470	114590	55675	67673	25448	1.12608	0.416329	-1.2642	down
mws1587	C6H13NO2	α-Aminocaproic acid	Amino Acid And Its Derivatives	Amino Acid And Its Derivatives	327-57-1	A	1751700	1287400	1473900	712170	561300	440470	1.26999	0.379778	-1.39677	down
mws1690	C6H11NO3S	Alliin	Amino Acid And Its Derivatives	Amino Acid And Its Derivatives	556-27-4	A	1240800	1057800	1163200	418360	421530	391090	1.33586	0.35559	-1.49172	down
mws1711	C5H11NO2	D-(-)-Valine	Amino Acid And Its Derivatives	Amino Acid And Its Derivatives	640-68-6	B	24028000	19492000	22022000	10164000	6431500	4586500	1.24148	0.323182	-1.62958	down
mws1712	C9H11NO2	D-(+)-Phenylalanine	Amino Acid And Its Derivatives	Amino Acid And Its Derivatives	673-06-3	A	34624000	40382000	39837000	25741000	7830200	4710800	1.07143	0.333342	-1.58492	down
mws5042	C11H14N2O3	Glycylphenylalanine	Amino Acid And Its Derivatives	Amino Acid And Its Derivatives	721-66-4	B	156870	140460	139020	437970	401710	397740	1.33771	2.83584	1.50378	up
pmb2591	C13H14N2O3	Acetyltryptophan	Amino Acid And Its Derivatives	Amino Acid And Its Derivatives	2280-01-5	A	2824900	2658800	2828300	1190900	1226300	1346900	1.3368	0.452851	-1.14289	down
pme0006	C5H9NO2	L-Proline	Amino Acid And Its Derivatives	Amino Acid And Its Derivatives	147-85-3	B	6050200	7483800	7305600	16850000	15677000	17256000	1.32391	2.38887	1.25633	up
pme0021	C9H11NO2	L-Phenylalanine	Amino Acid And Its Derivatives	Amino Acid And Its Derivatives	63-91-2	A	14227000	16057000	15852000	10271000	3176900	1580600	1.05675	0.325743	-1.61819	down
pme0122	C8H16N2O3	N6-Acetyl-L-lysine	Amino Acid And Its Derivatives	Amino Acid And Its Derivatives	692-04-6	A	554430	554160	529960	168990	196760	204030	1.33538	0.347734	-1.52394	down
pme2634	C5H11NO2	DL-Norvaline	Amino Acid And Its Derivatives	Amino Acid And Its Derivatives	6600-40-4	B	7325500	6243700	6860600	3245500	1951300	1421400	1.23731	0.323948	-1.62616	down
pme2890	C8H16N2O4S2	L-Homocystine	Amino Acid And Its Derivatives	Amino Acid And Its Derivatives	626-72-2	B	6987.5	8907.8	12123	23008	19453	17578	1.22266	2.14285	1.09953	up
pmf0585	C5H9NO2	DL-Proline	Amino Acid And Its Derivatives	Amino Acid And Its Derivatives	609-36-9	B	6042000	7053500	6461600	17189000	15291000	17011000	1.33235	2.53059	1.33947	up
Huasheng_mad2400	C23H20O11	p-Coumaroylferuloyltartaric acid	Phenolic acids	Phenolic acids	-	B	6362.4	3904.9	2527.5	24641	31247	15941	1.26032	5.61392	2.48901	up
Li512113	C20H20O12	Maleoyl-caffeoylquinic acid	Phenolic acids	Phenolic acids	-	B	6829.9	5391.9	7763.9	1007.2	3225.3	3955.1	1.02988	0.409673	-1.28746	down
mws0014	C10H10O4	Ferulic acid	Phenolic acids	Phenolic acids	1135-24-6	B	239240	232460	187470	444420	466870	448830	1.3144	2.06338	1.04501	up
mws0093	C10H12O3	Coniferyl alcohol	Phenolic acids	Phenolic acids	458-35-5	B	386410	430620	418250	193770	186120	216170	1.32942	0.48253	-1.05131	down
mws1297	C13H18O6	Benzyl β-D-Glucopyranoside	Phenolic acids	Phenolic acids	4304-12-5	A	111750	91642	99588	16390	23506	23484	1.32532	0.209189	-2.25712	down
mws1354	C10H10O4	Trans-ferulic acid	Phenolic acids	Phenolic acids	537-98-4	B	259880	264430	191700	533620	544450	487480	1.29665	2.18649	1.12862	up
pmn001575	C7H6O4	Gentisic acid	Phenolic acids	Phenolic acids	490-79-9	B	69133	101270	75868	287120	265220	390900	1.30261	3.83009	1.93738	up
pmp000086	C13H16O6	1-Feruloyl-sn-glycerol	Phenolic acids	Phenolic acids	-	B	395860	388430	346950	120800	141190	139570	1.33278	0.354973	-1.49422	down
pmp000087	C13H16O6	2-Feruloyl-sn-glycerol	Phenolic acids	Phenolic acids	-	B	124950	106830	95251	37002	40411	38186	1.32549	0.35348	-1.5003	down
pme1474	C11H15N5O3S	5'-Deoxy-5'-(methylthio)adenosine	Nucleotide and its derivates	Nucleotide and its derivates	2457-80-9	A	3981400	3904400	4269000	1912800	1918900	1937900	1.33999	0.474677	-1.07498	down
mws0044	C15H12O7	Taxifolin	Flavonoids	Dihydroflavonol	480-18-2	B	603510	617520	481560	1226200	1394700	1167500	1.30888	2.22508	1.15386	up
mws0171	C27H31O16	Cyanin chloride	Flavonoids	Anthocyanins	2611-67-8	B	1107500	1081100	933570	3162300	3289100	2680700	1.32945	2.92492	1.5484	up
mws0183	C7H6O4	Protocatechuic acid	Flavonoids	flavanols	99-50-3	A	66258	81598	73150	237450	223510	326530	1.31238	3.56321	1.83318	up
mws1002	C17H14O8	Syringetin	Flavonoids	Flavonols	4423-37-4	B	11232	8662.6	9308.7	2025.2	3346.3	2735.3	1.30188	0.277599	-1.84893	down
mws1422	C15H14O5	(-)-Epiafzelechin	Flavonoids	flavanols	24808-04-6	A	15752	16557	15369	48725	40391	50036	1.33071	2.91858	1.54527	up
mws2210	C22H23ClO11	Peonidin 3-O-glucoside chloride	Flavonoids	Anthocyanins	6906-39-4	B	496470	741090	577160	1425900	2185500	1212200	1.23263	2.65804	1.41036	up
pmp000004	C17H14O7	Jaceosidin	Flavonoids	Anthocyanins	18085-97-7	A	49176	31694	32902	10844	15441	9349.1	1.26441	0.313206	-1.67482	down
pmp000596	C27H30O17	Quercetin 3,7-bis-O-β-D-glucoside	Flavonoids	Flavonols	-	A	25257	38597	38506	70735	73935	76247	1.26161	2.15824	1.10985	up
pmp001312	C33H40O22	6-Hydroxykaempferol-3,7,6-O-triglycoside	Flavonoids	Flavonols	-	A	9109.1	6856.7	6469.4	2139.8	2575.6	2279.6	1.3149	0.311787	-1.68137	down
pme2266	C10H16N2O3S	Biotin	Others	vitamin	58-85-5	B	20771	18997	21351	7574.9	6381.5	10239	1.28928	0.395874	-1.33689	down
mws0164	C30H24O12	Procyanidin A2	Tannins	Proanthocyanidins	41743-41-3	B	8587.6	8365.5	6821	22070	29465	22929	1.31728	3.13215	1.64715	up
pme0431	C30H24O12	Procyanidin A1	Tannins	Proanthocyanidins	12798-56-0	A	2249	4189.8	2344.9	15032	16850	12422	1.30006	5.04389	2.33454	up
pmb1912	C20H23N7O7	10-Formyl-THF	Alkaloids	Alkaloids	2800-34-2	B	3036200	3374100	2465000	1244300	1201600	980720	1.3001	0.386085	-1.37301	down
pmp001198	C6H13NO2	6-Deoxyfagomine	Alkaloids	Alkaloids	197449-09-5	B	6244000	4859700	5140600	2545000	1936700	1370100	1.25507	0.360237	-1.47298	down
pmp001287	C8H9N	N-Benzylmethylene isomethylamine	Alkaloids	Alkaloids	-	A	7485700	8715400	8561000	4934500	1491200	781060	1.08908	0.29104	-1.78071	down
pmn001741	C16H22O11	Oleoside	terpene	Monoterpenoids	178600-68-5	B	17845	16344	16698	61090	54000	59640	1.33912	3.43369	1.77976	up
mws0192	C4H6O4	Succinic acid	Organic acids	Organic acids	110-15-6	A	18721000	19920000	19528000	9871000	8618100	9698900	1.33273	0.484588	-1.04517	down
mws0639	C7H6O4	2,3-Dihydroxybenzoic Acid	Organic acids	Organic acids	303-38-8	B	43336	60537	58254	196670	177550	258780	1.30765	3.90435	1.96508	up
mws0924	C6H10O4	2-Methylglutaric acid	Organic acids	Organic acids	617-62-9	B	181070	165460	173130	85470	84704	84336	1.33939	0.489763	-1.02985	down
pme0274	C6H13NO2	6-Aminocaproic acid	Organic acids	Organic acids	60-32-2	B	9461300	6989100	8180000	3097100	2106800	1778500	1.28758	0.283487	-1.81865	down
Qingke_Rfmb087-1-1	C18H32O4	13-Oxo-9-hydroxy-10-octadecenoic acid	Lipid	Free fatty acids	-	B	12166	6026.6	7747.9	3414.6	4014.9	2941.7	1.19525	0.399807	-1.32262	down
Qingke_Rfmb090-1-3	C18H32O3	13-Hydroxy-9,11-octadecadienoic acid	Lipid	Free fatty acids	5204-88-6	A	66700	43598	55533	22419	26167	24196	1.27849	0.438893	-1.18806	down
Qingke_Rfmb091-1-1	C18H32O3	9-Hydroxy-10,12-octadecadienoic acid	Lipid	Free fatty acids	15514-85-9	A	68317	44273	53124	22071	27167	25573	1.26528	0.451446	-1.14737	down
mws0120	C8H20NO6P	Choline alfoscerate	Lipid	PC	28319-77-9	B	105620	214900	128250	414940	228700	453230	1.11278	2.44417	1.28934	up
pmb2799	C18H32O3	12,13-EODE	Lipid	Free fatty acids	6799-85-5	A	5630.9	3521.9	5088.7	1904.4	2549.7	2393	1.2194	0.480785	-1.05654	down
pmd0130	C22H46NO7P	LysoPC 14:0(2n isomer)	Lipid	LPC	-	B	2176.1	3488.5	3461.1	7796.7	7638.2	8533.6	1.27657	2.62648	1.39313	up
pmd0136	C26H54NO7P	LysoPC 18:0	Lipid	LPC	-	A	76041	93772	87065	178180	163490	178400	1.31864	2.02458	1.01762	up
pmn001688	C18H32O3	9S-Hyroxy-10E,12E-octadecadienoic acid	Lipid	Free fatty acids	-	A	64520	42280	51276	21038	25885	23939	1.27034	0.448278	-1.15753	down
