# Supplementary material for: Integrated Metabolome, Transcriptome and Long Non-Coding RNA Analysis Reveals Potential Molecular Mechanisms of Sweet Cherry Fruit Ripening
Source: Int J Mol Sci. 2024 Sep 12;25(18):9860. doi: 10.3390/ijms25189860 (PMC11432518; doi:10.3390/ijms25189860)
Supplement: Supplementary file 1 [file ijms-25-09860-s001.zip › Table S4.xlsx]

## Sheet: Table S4
Index	Formula	Compounds	Class I	Class II	CAS	Level	Yellow-1	Yellow-2	Yellow-3	Dark red-1	Dark red-2	Dark red-3	VIP	Fold_Change	Log2FC	Type
mws0216	C5H9NO3	Trans-4-Hydroxy-L-proline	Amino Acid And Its Derivatives	Amino Acid And Its Derivatives	51-35-4	A	32260000	36773000	43065000	13992000	10437000	7328200	1.12096	0.283299	-1.8196	down
mws0219	C4H7NO4	L-AsparticAcid	Amino Acid And Its Derivatives	Amino Acid And Its Derivatives	56-84-8	B	426340	328400	396210	733690	884580	868510	1.13896	2.16063	1.11145	up
mws0227	C6H13NO2	L-Leucine	Amino Acid And Its Derivatives	Amino Acid And Its Derivatives	61-90-5	A	1397500	1973400	2175400	668580	511490	417860	1.12401	0.288107	-1.79532	down
mws0256	C5H11NO2	L-Valine	Amino Acid And Its Derivatives	Amino Acid And Its Derivatives	72-18-4	B	6878700	8729900	9307400	3088900	1966700	1552500	1.118	0.265215	-1.91477	down
mws0258	C6H13NO2	L-Isoleucine	Amino Acid And Its Derivatives	Amino Acid And Its Derivatives	73-32-5	A	1308700	1807800	2060900	597830	393870	374210	1.1261	0.263822	-1.92237	down
mws0263	C5H7NO3	L-PyroglutamicAcid	Amino Acid And Its Derivatives	Amino Acid And Its Derivatives	98-79-3	A	564.15	208.45	112.65	3764.2	2866.2	2590.6	1.09942	10.4163	3.38077	up
mws0582	C11H19N3O6S	S-(methyl)glutathione	Amino Acid And Its Derivatives	Amino Acid And Its Derivatives	2922-56-7	A	1519500	1642500	1819600	603710	764010	768150	1.14707	0.428752	-1.22179	down
mws0813	C5H7NO3	5-Oxoproline	Amino Acid And Its Derivatives	Amino Acid And Its Derivatives	149-87-1	A	35155	35655	40269	80124	96094	84856	1.16014	2.35035	1.23287	up
mws1570	C5H9NO3	Cis-4-Hydroxy-D-proline	Amino Acid And Its Derivatives	Amino Acid And Its Derivatives	2584-71-6	A	119730	120790	146120	55675	67673	25448	1.01271	0.384844	-1.37766	down
mws1587	C6H13NO2	α-Aminocaproic acid	Amino Acid And Its Derivatives	Amino Acid And Its Derivatives	327-57-1	A	1472600	2074700	2335900	712170	561300	440470	1.12072	0.291328	-1.77928	down
mws1690	C6H11NO3S	Alliin	Amino Acid And Its Derivatives	Amino Acid And Its Derivatives	556-27-4	A	1954900	1993000	1775300	418360	421530	391090	1.17362	0.215086	-2.21701	down
mws1711	C5H11NO2	D-(-)-Valine	Amino Acid And Its Derivatives	Amino Acid And Its Derivatives	640-68-6	B	20898000	26379000	26636000	10164000	6431500	4586500	1.10082	0.28658	-1.80299	down
mws1712	C9H11NO2	D-(+)-Phenylalanine	Amino Acid And Its Derivatives	Amino Acid And Its Derivatives	673-06-3	A	53964000	59872000	66840000	25741000	7830200	4710800	1.0262	0.211882	-2.23867	down
mws4134	C20H32N6O12S2	Oxidized Glutathione	Amino Acid And Its Derivatives	Amino Acid And Its Derivatives	121-24-4	B	120970	130140	120830	42634	52670	51914	1.16121	0.395811	-1.33712	down
mws5042	C11H14N2O3	Glycylphenylalanine	Amino Acid And Its Derivatives	Amino Acid And Its Derivatives	721-66-4	B	192710	190060	217820	437970	401710	397740	1.1627	2.06034	1.04288	up
pmb2591	C13H14N2O3	Acetyltryptophan	Amino Acid And Its Derivatives	Amino Acid And Its Derivatives	2280-01-5	A	5310800	6798200	6076900	1190900	1226300	1346900	1.16899	0.206979	-2.27244	down
pme0006	C5H9NO2	L-Proline	Amino Acid And Its Derivatives	Amino Acid And Its Derivatives	147-85-3	B	6917100	7099800	8036700	16850000	15677000	17256000	1.16512	2.25736	1.17464	up
pme0021	C9H11NO2	L-Phenylalanine	Amino Acid And Its Derivatives	Amino Acid And Its Derivatives	63-91-2	A	22259000	25651000	30725000	10271000	3176900	1580600	1.02212	0.191117	-2.38747	down
pme0120	C5H11NO2	5-Aminovaleric acid	Amino Acid And Its Derivatives	Amino Acid And Its Derivatives	660-88-8	B	76325	82648	92936	37936	39405	44281	1.15177	0.482801	-1.0505	down
pme0122	C8H16N2O3	N6-Acetyl-L-lysine	Amino Acid And Its Derivatives	Amino Acid And Its Derivatives	692-04-6	A	407860	447700	482490	168990	196760	204030	1.15739	0.425829	-1.23166	down
pme1086	C10H17N3O6S	Glutathione reduced form	Amino Acid And Its Derivatives	Amino Acid And Its Derivatives	70-18-8	B	3648100	3244400	4119400	1503700	1522400	1309900	1.15744	0.393756	-1.34463	down
pme2634	C5H11NO2	DL-Norvaline	Amino Acid And Its Derivatives	Amino Acid And Its Derivatives	6600-40-4	B	6622900	8576000	9743400	3245500	1951300	1421400	1.09667	0.26534	-1.91408	down
pme2890	C8H16N2O4S2	L-Homocystine	Amino Acid And Its Derivatives	Amino Acid And Its Derivatives	626-72-2	B	9023.2	10944	5802.1	23008	19453	17578	1.06608	2.32987	1.22025	up
pme2914	C6H10O5	3-Hydroxy-3-methylpentane-1,5-dioic acid	Amino Acid And Its Derivatives	Amino Acid And Its Derivatives	503-49-1	B	223780	208120	256650	56276	45837	35598	1.15748	0.200001	-2.32192	down
pmf0585	C5H9NO2	DL-Proline	Amino Acid And Its Derivatives	Amino Acid And Its Derivatives	609-36-9	B	5945600	6276000	7350300	17189000	15291000	17011000	1.16095	2.52868	1.33838	up
pmn001728	C15H18N2O4	N-Acetyl-DL-tryptophan	Amino Acid And Its Derivatives	Amino Acid And Its Derivatives	87-32-1	B	5656100	6073300	5644900	1473800	1463600	1395200	1.17436	0.249368	-2.00365	down
Huasheng_mad2400	C23H20O11	p-Coumaroylferuloyltartaric acid	Phenolic acids	Phenolic acids	-	B	1084.7	530.02	794.55	24641	31247	15941	1.15847	29.8136	4.8979	up
Li512115	C25H24O12	3,4-Dicaffeoylquinic acid	Phenolic acids	Phenolic acids	14534-61-3	A	704470	682080	725200	278460	284840	227930	1.16335	0.37468	-1.41627	down
mws0014	C10H10O4	Ferulic acid	Phenolic acids	Phenolic acids	1135-24-6	B	78646	85618	155220	444420	466870	448830	1.12953	4.25724	2.08992	up
mws0028	C8H8O4	Vanillic acid	Phenolic acids	Phenolic acids	121-34-6	A	51253	53903	54616	118110	119010	119680	1.17411	2.23318	1.1591	up
mws0093	C10H12O3	Coniferyl alcohol	Phenolic acids	Phenolic acids	458-35-5	B	808600	905300	1036500	193770	186120	216170	1.16818	0.216718	-2.20611	down
mws0179	C17H20O9	Chlorogenic acid methyl ester	Phenolic acids	Phenolic acids	29708-87-0	A	417370	450260	452350	195580	169350	185070	1.16789	0.416673	-1.26301	down
mws0467	C9H10O3	3-(4-Hydroxyphenyl)-propionic acid	Phenolic acids	Phenolic acids	501-97-3	B	37909	44103	57683	269510	275720	247270	1.16302	5.67307	2.50413	up
mws0853	C11H14O4	Sinapyl alcohol	Phenolic acids	Phenolic acids	537-33-7	A	22905	34488	23600	12631	7843.3	9954.7	1.09457	0.375699	-1.41235	down
mws0906	C16H22O8	Coniferin	Phenolic acids	Phenolic acids	531-29-3	B	4061500	4175700	4664700	15719000	15605000	16967000	1.17215	3.74294	1.90417	up
mws1150	C35H46O20	Echinacoside	Phenolic acids	Phenolic acids	82854-37-3	B	17739	15007	11310	6314	4664.2	5634.7	1.11662	0.377086	-1.40703	down
mws1297	C13H18O6	Benzyl β-D-Glucopyranoside	Phenolic acids	Phenolic acids	4304-12-5	A	152740	148940	151260	16390	23506	23484	1.16682	0.13993	-2.83722	down
mws1350	C9H10O4	Syringic Aldehyde	Phenolic acids	Phenolic acids	134-96-3	B	3887.1	5819.5	3390.1	54808	62264	69879	1.16589	14.2747	3.83538	up
mws1354	C10H10O4	Trans-ferulic acid	Phenolic acids	Phenolic acids	537-98-4	B	70722	100830	162680	533620	544450	487480	1.12424	4.68402	2.22775	up
mws2120	C13H8O8	Brevifolin carboxylic acid	Phenolic acids	Phenolic acids	18490-95-4	B	305340	249820	269360	116150	95219	117670	1.15349	0.399067	-1.3253	down
mws2212	C9H8O4	Caffeic acid	Phenolic acids	Phenolic acids	331-39-5	A	450740	517820	574640	1800200	2021400	2023100	1.1671	3.78739	1.9212	up
mws4193	C9H12O3	Homovanillic alcohol	Phenolic acids	Phenolic acids	2380-78-1	B	11841	8833.5	10981	24416	23020	24363	1.14802	2.26814	1.18151	up
pmb0752	C17H20O9	3-O-Feruloyl quinic acid	Phenolic acids	Phenolic acids	1899-29-2	A	24173000	24261000	22385000	10298000	8807100	10437000	1.16402	0.417149	-1.26136	down
pmb0758	C24H26O11	Anisic acid O-feruloyl hexoside	Phenolic acids	Phenolic acids	-	B	106420	101400	93640	51051	48287	47068	1.16672	0.485656	-1.04199	down
pmb2833	C23H30O14	3-O-Feruloyl quinic acid glucoside	Phenolic acids	Phenolic acids	-	B	8535	9304.8	7593.9	16562	17942	17011	1.15747	2.02546	1.01825	up
pmb3061	C22H28O13	5-O-p-Coumaroyl quinic acid O-hexoside	Phenolic acids	Phenolic acids	-	A	7732900	12155000	10413000	4501000	4323700	4137700	1.11764	0.427789	-1.22503	down
pmb3064	C22H28O13	3-O-p-coumaroyl quinic acid O-hexoside	Phenolic acids	Phenolic acids	-	B	7516600	9854200	8403900	3576300	3319200	2875800	1.15041	0.379104	-1.39933	down
pmb3068	C16H18O8	1-O-p-Coumaroyl quinic acid	Phenolic acids	Phenolic acids	-	A	30664000	30452000	32418000	15503000	11758000	13173000	1.1536	0.432292	-1.20992	down
pmb3074	C16H18O8	3-O-p-Coumaroyl quinic acid	Phenolic acids	Phenolic acids	1899-30-5	A	27843000	32763000	28907000	12904000	11386000	12219000	1.16426	0.407863	-1.29385	down
pme1439	C9H8O3	p-Coumaric acid	Phenolic acids	Phenolic acids	501-98-4	A	240170	246590	285300	1604600	1564200	1286500	1.16925	5.77067	2.52874	up
pme3443	C11H12O4	Sinapinaldehyde	Phenolic acids	Phenolic acids	4206-58-0	A	13746	15962	17581	34724	36297	39826	1.15461	2.34403	1.22899	up
pmn001419	C15H18O8	1-O-[(E)-p-Cumaroyl]-β-D-glucopyranose	Phenolic acids	Phenolic acids	-	B	6321400	7493400	8240400	3388200	3539300	2955300	1.14422	0.448094	-1.15813	down
pmn001420	C15H18O9	1-O-[(E)-Caffeoyl]-β-D-glucopyranose	Phenolic acids	Phenolic acids	-	A	3950500	3675900	4718700	15765000	13450000	14807000	1.16436	3.56595	1.83429	up
pmn001575	C7H6O4	Gentisic acid	Phenolic acids	Phenolic acids	490-79-9	B	11247	7405.6	20166	287120	265220	390900	1.15403	24.2987	4.6028	up
pmn001682	C9H8O4	Sorbic acid	Phenolic acids	Phenolic acids	110-44-1	A	324220	365880	377990	1232600	1233200	1288400	1.17206	3.51487	1.81347	up
pmn001714	C16H24O7	3-Hydroxy-4-isopropylbenzylalchol 3-glucoside	Phenolic acids	Phenolic acids	-	B	4070.9	4145.6	5438.3	10084	13953	10271	1.12298	2.51252	1.32914	up
pmn001738	C17H24O11	Oleoside 11-methyl ester	Phenolic acids	Phenolic acids	60539-23-3	B	234320	258530	310420	926840	767870	887930	1.1587	3.21516	1.68489	up
pmp000086	C13H16O6	1-Feruloyl-sn-glycerol	Phenolic acids	Phenolic acids	-	B	381940	374530	309010	120800	141190	139570	1.15799	0.376882	-1.40782	down
pmp000087	C13H16O6	2-Feruloyl-sn-glycerol	Phenolic acids	Phenolic acids	-	B	321230	346970	300180	37002	40411	38186	1.17413	0.119374	-3.06644	down
pmp000232	C16H18O8	Cis-3-p-coumaric quinic acid	Phenolic acids	Phenolic acids	-	A	27240000	26535000	27954000	10322000	9449500	10124000	1.17328	0.365788	-1.45092	down
pmp001285	C8H4O3	Phthalic anhydride	Phenolic acids	Phenolic acids	85-44-9	B	943910	1324700	916940	424840	365880	450330	1.12898	0.389587	-1.35998	down
mws0609	C10H12N5O7P	Guanosine 3',5'-cyclic monophosphate	Nucleotide and its derivates	Nucleotide and its derivates	7665-99-8	B	63919	66979	65379	18134	16507	18296	1.17357	0.269706	-1.89054	down
mws0668	C10H12N4O6	Xanthosine	Nucleotide and its derivates	Nucleotide and its derivates	146-80-5	B	308830	281000	350030	112390	117560	114080	1.16609	0.366044	-1.44991	down
mws0675	C11H15N2O8P	β-Nicotinamide mononucleotide	Nucleotide and its derivates	Nucleotide and its derivates	1094-61-7	B	10455	8477.8	6596.6	16928	19227	16885	1.10072	2.0776	1.05492	up
mws1060	C10H12N4O5	9-(β-D-Arabinofuranosyl)hypoxanthine	Nucleotide and its derivates	Nucleotide and its derivates	7013-16-3	B	9079.9	7886.7	7435	19228	17239	18365	1.15971	2.24707	1.16804	up
pmb0981	C10H14N5O7P	Adenosine 5'-monophosphate	Nucleotide and its derivates	Nucleotide and its derivates	61-19-8	B	243700	215150	199330	653120	664780	809920	1.16204	3.23288	1.69282	up
pme1373	C9H14N3O7P	2'-Deoxycytidine-5'-monophosphate	Nucleotide and its derivates	Nucleotide and its derivates	1032-65-1	B	33918	38931	34402	16208	17512	17015	1.16503	0.473049	-1.07994	down
pme1474	C11H15N5O3S	5'-Deoxy-5'-(methylthio)adenosine	Nucleotide and its derivates	Nucleotide and its derivates	2457-80-9	A	5869200	6635500	6644000	1912800	1918900	1937900	1.17258	0.301305	-1.7307	down
pme3967	C12H17N5O5	2-(Dimethylamino)guanosine	Nucleotide and its derivates	Nucleotide and its derivates	2140-67-2	B	209220	191680	183310	65883	70565	79734	1.1644	0.370042	-1.43424	down
mws0044	C15H12O7	Taxifolin	Flavonoids	Dihydroflavonol	480-18-2	B	293880	314180	283720	1226200	1394700	1167500	1.17125	4.24813	2.08683	up
mws0054	C15H14O6	Catechin	Flavonoids	flavanols	154-23-4	A	17890000	17314000	17865000	8461200	6787400	7711500	1.16171	0.432646	-1.20874	down
mws0169	C27H31ClO15	Cyanidin 3-rutinoside(Keracyanin chloride)	Flavonoids	Anthocyanins	18719-76-1	A	6216900	5207800	5503000	117390000	105750000	106370000	1.17434	19.4657	4.28286	up
mws0171	C27H31O16	Cyanin chloride	Flavonoids	Anthocyanins	2611-67-8	B	30742	10212	15688	3162300	3289100	2680700	1.16586	161.225	7.33293	up
mws0183	C7H6O4	Protocatechuic acid	Flavonoids	flavanols	99-50-3	A	14968	10074	20421	237450	223510	326530	1.15982	17.3216	4.1145	up
mws0355	C22H18O10	(-)-Catechin gallate	Flavonoids	flavanols	130405-40-2	A	55942	54728	56731	138490	143490	155890	1.1722	2.6157	1.38719	up
mws0914	C15H12O5	Pinobanksin	Flavonoids	Dihydroflavonol	548-82-3	B	634.25	432.84	208.46	3542.5	3214.5	2582.5	1.11754	7.32194	2.87223	up
mws1002	C17H14O8	Syringetin	Flavonoids	Flavonols	4423-37-4	B	35001	43465	37781	2025.2	3346.3	2735.3	1.16718	0.0697377	-3.84192	down
mws1048	C21H20O11	Cyanidin 3-O-galactoside	Flavonoids	Anthocyanins	27661-36-5	A	2664100	2536700	3297900	104140000	94689000	85663000	1.17345	33.4748	5.065	up
mws1140	C15H12O5	Naringenin chalcone(4,2',4',6'-Tetrahydroxychalcone)	Flavonoids	Chalcone	73692-50-9	A	41061	48889	46554	23810	20404	23298	1.15174	0.494579	-1.01573	down
mws1397	C22H18O10	(-)-Epicatechin gallate	Flavonoids	flavanols	1257-08-5	A	36101	42462	51387	140590	123500	143170	1.15387	3.13397	1.64799	up
mws1422	C15H14O5	(-)-Epiafzelechin	Flavonoids	flavanols	24808-04-6	A	8688.7	7886	9645.2	48725	40391	50036	1.16883	5.30711	2.40793	up
mws1474	C18H16O7	5,7-Dihydroxy-3',4',5'-trimethoxyflavone	Flavonoids	Flavonoid	18103-42-9	A	20415	26031	25770	9588.3	6107	4179.7	1.10051	0.275216	-1.86136	down
mws2210	C22H23ClO11	Peonidin 3-O-glucoside chloride	Flavonoids	Anthocyanins	6906-39-4	B	103180	99948	156810	1425900	2185500	1212200	1.15702	13.4012	3.74429	up
pmb0550	C21H21O11	Cyanidin 3-O-glucoside(Kuromanin)	Flavonoids	Anthocyanins	7084-24-4	A	2892000	2308700	2498600	94115000	95995000	80575000	1.17391	35.1571	5.13574	up
pmb0645	C28H34O16	6-C-Hexosyl-hesperetin O-hexoside	Flavonoids	Flavonoid carbonoside	-	A	476350	995280	925750	356370	303990	249350	1.02909	0.37946	-1.39798	down
pmb0647	C26H28O15	8-C-Hexosyl-luteolin O-pentoside	Flavonoids	Flavonoid carbonoside	-	B	687.63	1283.6	2286.8	22916	17960	20321	1.139	14.3721	3.8452	up
pmb0709	C30H32O20	Quercetin 7-O-malonylhexosyl-hexoside	Flavonoids	Flavonoid	-	A	103940	78570	83283	31809	20400	20522	1.13825	0.273638	-1.86966	down
pmb2957	C24H18O10	Cyanidin O-syringic acid	Flavonoids	Anthocyanins	-	A	124200	119210	138140	5247800	5888300	4747300	1.17433	41.6286	5.3795	up
pme2493	C27H30O14	Kaempferol 3,7-dirhamnoside(Kaempferitrin)	Flavonoids	Flavonols	482-38-2	B	380540	375620	342120	156910	156360	119220	1.15164	0.393788	-1.34451	down
pme2954	C15H10O7	Quercetin	Flavonoids	Flavonols	117-39-5	A	73130	77901	60515	34016	31693	29424	1.14828	0.449704	-1.15295	down
pme3227	C27H30O14	Vitexin 2''-O-β-L-rhamnoside	Flavonoids	Flavonoid carbonoside	64820-99-1	A	14878	15181	14440	7168.3	2953.7	5778.1	1.05535	0.357314	-1.48474	down
pme3475	C15H12O5	Butin	Flavonoids	Dihydro flavonoid	492-14-8	B	31792	36666	26789	17165	13190	13964	1.11992	0.465306	-1.10375	down
pmn001642	C23H20O13	Kaempferol 3-O-β-(2''-O-acetyl-β-D-glucuronide)	Flavonoids	Flavonols	-	A	48743	47754	50636	13125	11493	12923	1.17285	0.25515	-1.97058	down
pmp000004	C17H14O7	Jaceosidin	Flavonoids	Anthocyanins	18085-97-7	A	96815	115880	120840	10844	15441	9349.1	1.1636	0.106838	-3.22651	down
pmp000006	C18H16O7	Eupatilin	Flavonoids	Flavonoid	22368-21-4	B	31330	40152	36535	13314	8699.9	7796.8	1.13419	0.275982	-1.85736	down
pmp000237	C26H26O15	Apigenin-6-C-2-glucuronylxyloside	Flavonoids	Flavonoid carbonoside	-	A	83561	73310	87028	37322	35808	34629	1.165	0.441818	-1.17848	down
pmp000589	C24H22O15	Quercetin-7-O-(6'-O-malonyl)-β-D-glucoside	Flavonoids	Flavonols	-	A	137770	118360	115360	65190	47509	56959	1.13429	0.456696	-1.13069	down
pmp000596	C27H30O17	Quercetin 3,7-bis-O-β-D-glucoside	Flavonoids	Flavonols	-	A	22542	22803	16972	70735	73935	76247	1.16189	3.54505	1.82581	up
pmp001310	C27H30O17	6-Hydroxykaempferol-3,6-O-Diglucoside	Flavonoids	Flavonols	-	A	1240000	921410	894610	370190	262310	294180	1.14218	0.303231	-1.72151	down
pmp001312	C33H40O22	6-Hydroxykaempferol-3,7,6-O-triglycoside	Flavonoids	Flavonols	-	A	9850	9614.3	10169	2139.8	2575.6	2279.6	1.17203	0.236052	-2.08282	down
mws0097	C20H22O6	Pinoresinol	Lignans and Coumarins	Lignans	487-36-5	B	521160	565780	639560	225080	193030	176220	1.15839	0.34424	-1.53851	down
mws1014	C10H8O5	Fraxetin	Lignans and Coumarins	Coumarins	574-84-5	B	24987	31909	33146	2186.2	3108.1	2828.6	1.16781	0.0902123	-3.47053	down
pmb2723	C21H26O13	4-hydroxycoumarin di-glucoside	Lignans and Coumarins	Coumarins	-	B	9738.5	11832	6166.5	19452	23205	25784	1.07306	2.4675	1.30305	up
mws1337	C9H17NO5	D-Pantothenic Acid	Others	vitamin	79-83-4	A	8177600	8357400	8215200	2967200	2887200	3070600	1.17451	0.360603	-1.47152	down
pme0490	C6H5NO2	Nicotinic acid	Others	vitamin	59-67-6	B	56351	67769	59737	8988.4	9030.2	10626	1.17106	0.155798	-2.68225	down
pme0519	C12H22O11	D-(+)-Sucrose	Others	Alcohols and polyols	57-50-1	A	243050	241910	292010	113110	113070	140820	1.13875	0.472348	-1.08208	down
pme1261	C9H19NO4	Pantothenol	Others	Alcohols and polyols	16485-10-2	B	25286	33754	27350	4282.5	6360.2	2308	1.12288	0.14991	-2.73783	down
pme2266	C10H16N2O3S	Biotin	Others	vitamin	58-85-5	B	55843	56479	53598	7574.9	6381.5	10239	1.16314	0.145826	-2.77768	down
pmp001269	C18H39NO	Hexadecyl ethanolamine	Others	Others	-	A	168430	154560	148640	76075	68251	67754	1.16555	0.449675	-1.15305	down
mws0164	C30H24O12	Procyanidin A2	Tannins	Proanthocyanidins	41743-41-3	B	4336.9	7948.9	7443.8	22070	29465	22929	1.12183	3.77423	1.91618	up
mws0836	C30H26O12	Procyanidin B1	Tannins	Proanthocyanidins	20315-25-7	B	2407800	2140500	2418300	902300	824270	793310	1.16897	0.361709	-1.4671	down
pme0431	C30H24O12	Procyanidin A1	Tannins	Proanthocyanidins	12798-56-0	A	3442.2	4659.5	4360.9	15032	16850	12422	1.15213	3.55496	1.82983	up
pme0434	C30H26O12	Procyanidin B2	Tannins	Proanthocyanidins	29106-49-8	A	5135300	5157300	4997700	1855300	1707900	1774500	1.17398	0.349091	-1.51833	down
pmn001667	C30H26O12	Procyanidin B4	Tannins	Proanthocyanidins	29106-51-2	A	750780	878430	844630	414260	376870	333130	1.15292	0.454459	-1.13778	down
pmp000280	C45H38O18	Procyanidin C2	Tannins	Proanthocyanidins	37064-31-6	A	402080	399620	345160	51009	52616	56075	1.17333	0.13925	-2.84425	down
mws1580	C20H27NO11	Amygdalin	Alkaloids	Alkaloids	29883-15-6	B	73515	41894	71514	615500	597590	629000	1.16053	9.85481	3.30083	up
pmb1912	C20H23N7O7	10-Formyl-THF	Alkaloids	Alkaloids	2800-34-2	B	5391300	5635400	5286500	1244300	1201600	980720	1.17008	0.210052	-2.25118	down
pmp001198	C6H13NO2	6-Deoxyfagomine	Alkaloids	Alkaloids	197449-09-5	B	5486200	7738000	8229000	2545000	1936700	1370100	1.11565	0.27277	-1.87424	down
pmp001287	C8H9N	N-Benzylmethylene isomethylamine	Alkaloids	Alkaloids	-	A	11394000	13650000	16892000	4934500	1491200	781060	1.03496	0.171851	-2.54077	down
pmn001705	C30H48O4	3,24-Dihydroxy-17,21-semiacetal-12(13)oleanolic fruit	Terpene	Triterpene	-	B	9274400	9666900	8683200	5002700	4274400	4389400	1.15979	0.494724	-1.0153	down
pmn001741	C16H22O11	Oleoside	terpene	Monoterpenoids	178600-68-5	B	2816.9	4299	7155.7	61090	54000	59640	1.15003	12.2432	3.61391	up
pmp000266	C30H48O4	3β,19α-Dihydroxyolean-12-en-28-oic acid	Terpene	Triterpene	-	B	22068	22440	21389	11726	9772.5	9270.2	1.15512	0.466921	-1.09875	down
mws0192	C4H6O4	Succinic acid	Organic acids	Organic acids	110-15-6	A	29363000	28430000	31542000	9871000	8618100	9698900	1.17063	0.315531	-1.66414	down
mws0208	C6H10O4	Adipic Acid	Organic acids	Organic acids	124-04-9	B	288730	306820	287810	97802	96685	99068	1.17437	0.332316	-1.58937	down
mws0345	C6H11NO2	Pipecolinic acid	Organic acids	Organic acids	535-75-1	A	6344.1	7272.8	7021.1	19949	24407	22726	1.16692	3.25041	1.70062	up
mws0470	C4H6O4	Methylmalonic acid	Organic acids	Organic acids	516-05-2	A	28815000	27984000	30720000	9861700	8676600	10158000	1.16958	0.327887	-1.60873	down
mws0497	C9H10O3	L-(-)-3-Phenyllactic acid	Organic acids	Organic acids	20312-36-1	B	21175	21287	27221	152090	163810	142720	1.16966	6.58152	2.71842	up
mws0639	C7H6O4	2,3-Dihydroxybenzoic Acid	Organic acids	Organic acids	303-38-8	B	10809	9712.5	12120	196670	177550	258780	1.17111	19.3925	4.27743	up
mws0924	C6H10O4	2-Methylglutaric acid	Organic acids	Organic acids	617-62-9	B	272630	301880	298410	85470	84704	84336	1.17376	0.291562	-1.77813	down
mws0972	C6H12O3	5-Hydroxyhexanoic acid	Organic acids	Organic acids	185956-02-9	B	40558	54190	46269	14917	14275	20763	1.13162	0.354248	-1.49717	down
pme0274	C6H13NO2	6-Aminocaproic acid	Organic acids	Organic acids	60-32-2	B	7484400	8898200	11847000	3097100	2106800	1778500	1.12604	0.247343	-2.01541	down
Qingke_Rfmb087-1-1	C18H32O4	13-Oxo-9-hydroxy-10-octadecenoic acid	Lipid	Free fatty acids	-	B	14233	14666	13568	3414.6	4014.9	2941.7	1.16585	0.244218	-2.03376	down
Qingke_Rfmb090-1-3	C18H32O3	13-Hydroxy-9,11-octadecadienoic acid	Lipid	Free fatty acids	5204-88-6	A	101680	105890	110520	22419	26167	24196	1.17277	0.228809	-2.12778	down
Qingke_Rfmb091-1-1	C18H32O3	9-Hydroxy-10,12-octadecadienoic acid	Lipid	Free fatty acids	15514-85-9	A	98385	107970	111160	22071	27167	25573	1.1697	0.235614	-2.0855	down
mws0120	C8H20NO6P	Choline alfoscerate	Lipid	PC	28319-77-9	B	151330	123420	172160	414940	228700	453230	1.03254	2.45434	1.29534	up
pmb0160	C21H36O4	MAG(18:3)isomer5	Lipid	Glycerol ester	-	B	22400	19600	17871	8944.9	7722.5	10887	1.12363	0.460229	-1.11957	down
pmb0287	C21H34O4	MAG(18:4)isomer2	Lipid	Glycerol ester	-	B	66809	102460	99755	44224	36277	38496	1.10007	0.442329	-1.17681	down
pmb0767	C18H39NO2	D-erythro-Dihydrosphingosine	Lipid	Sphingolipids	764-22-7	A	344520	331670	342240	99344	93782	103940	1.17381	0.29169	-1.77749	down
pmb0856	C23H46NO7P	LysoPE 18:1(2n isomer)	Lipid	LPE	-	A	2229400	1927600	2086900	7071000	6815600	7066900	1.17227	3.35584	1.74667	up
pmb0889	C18H30O2	Punicic acid	Lipid	Free fatty acids	544-72-9	A	155740	147640	167670	47649	55259	48326	1.16935	0.321057	-1.6391	down
pmb1562	C21H34O4	MAG(18:4)isomer3	Lipid	Glycerol ester	-	A	11955	12408	12490	4689.5	3895.5	6401	1.11986	0.406643	-1.29817	down
pmb2640	C12H24O2	Lauric acid	Lipid	Free fatty acids	143-07-7	B	12459	13425	11888	6528.5	4762	4969.4	1.14114	0.430475	-1.216	down
pmb2778	C18H32O3	9,10-EODE	Lipid	Free fatty acids	65167-83-1	A	236810	238530	274890	110260	124510	98027	1.15177	0.443593	-1.17269	down
pmb2786	C18H30O3	9-HOTrE	Lipid	Free fatty acids	89886-42-0	A	13480	14289	15214	6980.8	6573.2	6337.9	1.16774	0.462785	-1.11159	down
pmb2799	C18H32O3	12,13-EODE	Lipid	Free fatty acids	6799-85-5	A	7687.9	7498.6	8544.7	1904.4	2549.7	2393	1.1616	0.288527	-1.79322	down
pmd0130	C22H46NO7P	LysoPC 14:0(2n isomer)	Lipid	LPC	-	B	2322.3	2378.6	2149.4	7796.7	7638.2	8533.6	1.17263	3.4989	1.8069	up
pmd0136	C26H54NO7P	LysoPC 18:0	Lipid	LPC	-	A	70287	73562	76641	178180	163490	178400	1.17098	2.3587	1.23799	up
pmn001688	C18H32O3	9S-Hyroxy-10E,12E-octadecadienoic acid	Lipid	Free fatty acids	-	A	96177	102490	115630	21038	25885	23939	1.16867	0.225462	-2.14904	down
pmp001270	C24H48NO7P	LysoPC(16:2)	Lipid	LPC	-	A	371020	359470	330740	1166900	959750	1196000	1.16505	3.13094	1.6466	up
