# Supplementary material for: Integrated Metabolome, Transcriptome and Long Non-Coding RNA Analysis Reveals Potential Molecular Mechanisms of Sweet Cherry Fruit Ripening
Source: Int J Mol Sci. 2024 Sep 12;25(18):9860. doi: 10.3390/ijms25189860 (PMC11432518; doi:10.3390/ijms25189860)
Supplement: Supplementary file 1 [file ijms-25-09860-s001.zip › Table S5.xlsx]

## Sheet: Table S5
#ID	Y1_Count	Y2_Count	Y3_Count	P1_Count	P2_Count	P3_Count	Y1_FPKM	Y2_FPKM	Y3_FPKM	P1_FPKM	P2_FPKM	P3_FPKM	FDR	log2FC	regulated	COG_class	COG_class_annotation	GO_annotation	KEGG_annotation	KEGG_pathway_annotation	KOG_class	KOG_class_annotation	Pfam_annotation	Swiss-Prot_annotation	eggNOG_class	eggNOG_class_annotation	NR_annotation
gene_Pav_sc0000359.1_g520.1.mk	7339	9082	8334	3111	3083	3216	62.8306	76.5521	66.7686	22.7351	24.7023	26.4105	4.43e-49	-1.39823	down	[G]	Carbohydrate transport and metabolism	Molecular Function: monooxygenase activity (GO:0004497);; Cellular Component: plastid (GO:0009536);; Biological Process: photorespiration (GO:0009853);; Biological Process: carbon fixation (GO:0015977);; Biological Process: photosynthesis (GO:0015979);; Molecular Function: ribulose-bisphosphate carboxylase activity (GO:0016984);; Biological Process: oxidation-reduction process (GO:0055114);;	K01602|6.33242e-113|pper:PRUPE_ppa012300mg|K01602 ribulose-bisphosphate carboxylase small chain [EC:4.1.1.39] | (RefSeq) hypothetical protein	Glyoxylate and dicarboxylate metabolism (ko00630);; Carbon fixation in photosynthetic organisms (ko00710);; Carbon metabolism (ko01200)	--	--	Ribulose bisphosphate carboxylase, small chain	Ribulose bisphosphate carboxylase small chain, chloroplastic OS=Marchantia paleacea OX=56867 GN=RBCS PE=2 SV=1	C	Energy production and conversion	ribulose bisphosphate carboxylase small chain clone 512-like [Prunus avium]
gene_Pav_sc0002722.1_g030.1.mk	180	223	179	380	525	431	1.58433	1.92829	1.47036	2.85079	4.32128	3.63826	4.23e-07	1.09684	up	--	--	Molecular Function: peroxidase activity (GO:0004601);; Cellular Component: extracellular region (GO:0005576);; Biological Process: response to oxidative stress (GO:0006979);; Cellular Component: integral component of membrane (GO:0016021);; Molecular Function: heme binding (GO:0020037);; Biological Process: hydrogen peroxide catabolic process (GO:0042744);; Molecular Function: metal ion binding (…	K00430|0|pmum:103339082|K00430 peroxidase [EC:1.11.1.7] | (RefSeq) peroxidase 44	Phenylpropanoid biosynthesis (ko00940)	--	--	Peroxidase	Peroxidase 44 OS=Arabidopsis thaliana OX=3702 GN=PER44 PE=2 SV=1	G	Carbohydrate transport and metabolism	peroxidase 44-like [Prunus avium]
gene_Pav_sc0002207.1_g100.1.mk	1381	1342	1169	425	472	503	8.58079	8.14165	6.81207	2.3325	2.86178	2.86236	1.51e-20	-1.44511	down	[O]	Posttranslational modification, protein turnover, chaperones	Biological Process: proteolysis (GO:0006508);; Molecular Function: serine-type peptidase activity (GO:0008236);;	--	--	--	--	Peptidase family S41;; PDZ domain (Also known as DHR or GLGF);; PDZ domain	Carboxyl-terminal-processing peptidase 3, chloroplastic OS=Arabidopsis thaliana OX=3702 GN=CTPA3 PE=3 SV=1	M	Cell wall/membrane/envelope biogenesis	carboxyl-terminal-processing peptidase 3, chloroplastic [Prunus avium]
gene_Pav_sc0000111.1_g020.1.mk	6687	8524	9055	3710	4146	3341	52.7608	66.214	66.8527	24.9832	30.6149	25.29	1.42e-18	-1.10935	down	--	--	Cellular Component: plant-type cell wall (GO:0009505);;	--	--	--	--	Protein of unknown function (DUF642)	--	S	Function unknown	uncharacterized protein LOC110748808 [Prunus avium]
gene_Pav_sc0000464.1_g570.1.mk	113	145	104	11	19	21	0.344266	0.433338	0.295844	0.026464	0.051416	0.058976	1.79e-11	-2.2576	down	--	--	--	--	--	--	--	Zein-binding	Myosin-binding protein 2 OS=Arabidopsis thaliana OX=3702 GN=MYOB2 PE=1 SV=1	S	Function unknown	myosin-binding protein 3 [Prunus avium]
gene_Pav_sc0000009.1_g1290.1.br	1944	1780	1794	643	653	730	19.7009	17.7636	17.011	5.56122	6.18755	7.09281	1.48e-29	-1.43436	down	[M]	Cell wall/membrane/envelope biogenesis	Molecular Function: transferase activity, transferring glycosyl groups (GO:0016757);;	--	--	--	--	Glycosyl transferase family 8	Probable galacturonosyltransferase-like 10 OS=Arabidopsis thaliana OX=3702 GN=GATL10 PE=2 SV=1	O	Posttranslational modification, protein turnover, chaperones	probable galacturonosyltransferase-like 10 [Prunus avium]
gene_Pav_sc0000800.1_g1490.1.mk	194	360	248	26	37	32	2.07407	3.8039	2.48641	0.237411	0.364843	0.323961	2.18e-18	-2.60894	down	[S]	Function unknown	Cellular Component: integral component of membrane (GO:0016021);;	--	--	--	--	Protein of unknown function, DUF599	--	S	Function unknown	uncharacterized protein LOC110761236 [Prunus avium]
gene_Pav_sc0000009.1_g970.1.mk	5271	4751	4434	1232	1205	1371	23.7542	21.0716	18.6838	4.71795	5.02571	5.85052	6.39e-49	-1.90111	down	[N]	Cell motility	Cellular Component: endosome (GO:0005768);; Cellular Component: trans-Golgi network (GO:0005802);; Cellular Component: plasma membrane (GO:0005886);; Cellular Component: integral component of membrane (GO:0016021);; Molecular Function: cellulose synthase (UDP-forming) activity (GO:0016760);;	K20887|0|pper:PRUPE_ppa002511mg|K20887 xyloglucan glycosyltransferase 4 [EC:2.4.1.-] | (RefSeq) hypothetical protein	--	--	--	Glycosyl transferase family group 2;; Glycosyltransferase like family 2;; Glycosyl transferase family 2;; Glycosyl transferase family 21	Xyloglucan glycosyltransferase 4 OS=Arabidopsis thaliana OX=3702 GN=CSLC4 PE=1 SV=1	M	Cell wall/membrane/envelope biogenesis	xyloglucan glycosyltransferase 4 [Prunus avium]
gene_Pav_sc0003135.1_g450.1.mk	2921	2603	2566	34	38	32	46.8889	41.1332	38.5463	0.458513	0.561169	0.477558	1.12e-259	-5.98126	down	--	--	--	--	--	--	--	Divergent CCT motif;; tify domain	Protein TIFY 5A OS=Arabidopsis thaliana OX=3702 GN=TIFY5A PE=1 SV=1	S	Function unknown	protein TIFY 5A [Prunus avium]
gene_Pav_sc0000600.1_g970.1.mk	703	486	592	172	135	170	8.78998	5.98075	6.93163	1.8322	1.58041	2.03024	2.27e-17	-1.796	down	--	--	Cellular Component: integral component of membrane (GO:0016021);;	--	--	--	--	--	--	S	Function unknown	PREDICTED: uncharacterized protein LOC103405667 [Malus domestica]
gene_Pav_sc0001529.1_g030.1.mk	2982	4605	4246	1749	2071	1881	12.2887	17.1213	15.0085	6.14173	7.40889	6.90339	9.42e-10	-1.02604	down	--	--	Cellular Component: integral component of membrane (GO:0016021);; Biological Process: transmembrane transport (GO:0055085);;	--	--	[T]	Signal transduction mechanisms	OPT oligopeptide transporter protein	Oligopeptide transporter 3 OS=Arabidopsis thaliana OX=3702 GN=OPT3 PE=2 SV=3	S	Function unknown	hypothetical protein CDL12_15110 [Handroanthus impetiginosus]
gene_Pav_sc0000308.1_g350.1.mk	93	100	104	20	17	37	0.693651	0.732266	0.722669	0.121577	0.112686	0.259152	7.15e-06	-1.58647	down	[G]	Carbohydrate transport and metabolism	Biological Process: metabolic process (GO:0008152);; Molecular Function: transferase activity, transferring hexosyl groups (GO:0016758);;	--	--	[GC]	Carbohydrate transport and metabolism;; Energy production and conversion	UDP-glucoronosyl and UDP-glucosyl transferase	Anthocyanidin 3-O-glucosyltransferase 2 OS=Fragaria ananassa OX=3747 GN=FGT PE=1 SV=1	S	Function unknown	flavonoid 3-O-glucosyltransferase-like [Prunus avium]
gene_Pav_sc0000071.1_g810.1.mk	76	28	47	148	151	217	1.52543	0.540442	0.871314	2.53972	2.83621	4.18205	0.000340666	1.33628	up	[T]	Signal transduction mechanisms	Molecular Function: calcium ion binding (GO:0005509);;	K13448|4.67334e-118|pmum:103340224|K13448 calcium-binding protein CML | (RefSeq) calmodulin-like protein 1	Plant-pathogen interaction (ko04626)	[T]	Signal transduction mechanisms	EF-hand domain pair;; EF hand;; EF hand;; EF-hand domain;; EF-hand domain pair;; Secreted protein acidic and rich in cysteine Ca binding region	Calmodulin-like protein 1 OS=Arabidopsis thaliana OX=3702 GN=CML1 PE=2 SV=1	DTZ	Cell cycle control, cell division, chromosome partitioning;; Signal transduction mechanisms;; Cytoskeleton	calmodulin-like protein 1 [Prunus avium]
gene_Pav_sc0005215.1_g010.1.mk	874	752	931	348	351	448	2.67726	2.37924	2.91345	0.990559	1.0519	1.3434	4.64e-10	-1.12095	down	--	--	--	--	--	--	--	NPH3 family;; BTB/POZ domain	BTB/POZ domain-containing protein NPY2 OS=Arabidopsis thaliana OX=3702 GN=NPY2 PE=2 SV=1	S	Function unknown	BTB/POZ domain-containing protein NPY5-like [Prunus avium]
gene_Pav_sc0000740.1_g420.1.mk	494	428	548	291	210	218	1.97371	1.68659	2.05226	0.992931	0.784375	0.833706	3.91e-08	-1.01015	down	--	--	Cellular Component: integral component of membrane (GO:0016021);;	--	--	--	--	Nodulin-like	Protein NUCLEAR FUSION DEFECTIVE 4 OS=Arabidopsis thaliana OX=3702 GN=NFD4 PE=3 SV=1	S	Function unknown	protein NUCLEAR FUSION DEFECTIVE 4-like [Prunus avium]
gene_Pav_sc0000915.1_g120.1.br	158	111	157	63	12	5	0.940782	0.650627	0.873301	0.320043	0.064603	0.022922	0.00513603	-1.26847	down	--		--	--	--	[T]	Signal transduction mechanisms	Protein kinase domain;; Protein tyrosine kinase;; Wall-associated receptor kinase C-terminal;; Wall-associated receptor kinase galacturonan-binding	LEAF RUST 10 DISEASE-RESISTANCE LOCUS RECEPTOR-LIKE PROTEIN KINASE-like 2.1 OS=Arabidopsis thaliana OX=3702 GN=LRK10L-2.1 PE=3 SV=1	T	Signal transduction mechanisms	LEAF RUST 10 DISEASE-RESISTANCE LOCUS RECEPTOR-LIKE PROTEIN KINASE-like 2.1 [Prunus avium]
gene_Pav_sc0000586.1_g650.1.mk	225	243	268	72	91	42	2.18633	2.32562	2.43852	0.591822	0.822458	0.391133	9.92e-09	-1.62916	down	--	--	Cellular Component: endosome (GO:0005768);;	K07904|1.32036e-127|pmum:103332166|K07904 Ras-related protein Rab-11A | (RefSeq) ras-related protein RABA3	Endocytosis (ko04144)	[U]	Intracellular trafficking, secretion, and vesicular transport	Ras family;; Ras of Complex, Roc, domain of DAPkinase	Ras-related protein RABA3 OS=Arabidopsis thaliana OX=3702 GN=RABA3 PE=2 SV=1	S	Function unknown	ras-related protein RABA3 [Prunus avium]
gene_Pav_sc0003682.1_g120.1.br	263	181	231	67	101	125	1.64365	1.11593	1.35168	0.353478	0.58727	0.750923	0.00107923	-1.03885	down	[K]	Transcription	--	--	--	--	--	Leucine rich repeat;; Leucine Rich repeats (2 copies);; Leucine Rich Repeat;; Leucine Rich repeat	Probable leucine-rich repeat receptor-like protein kinase At2g33170 OS=Arabidopsis thaliana OX=3702 GN=At2g33170 PE=2 SV=1	--	--	LRR receptor-like serine/threonine-protein kinase RCH1 [Prunus avium]
gene_Pav_sc0000719.1_g950.1.mk	86	141	85	39	38	26	0.275319	0.42432	0.334125	0.093118	0.089351	0.06053	0.000115929	-1.32064	down	--	--	Molecular Function: microtubule motor activity (GO:0003777);; Molecular Function: ATP binding (GO:0005524);; Biological Process: microtubule-based movement (GO:0007018);; Molecular Function: microtubule binding (GO:0008017);;	K10406|0|pper:PRUPE_ppa017673mg|K10406 kinesin family member C2/C3 | (RefSeq) hypothetical protein	--	[Z]	Cytoskeleton	Kinesin motor domain;; Plant protein of unknown function (DUF868);; Microtubule binding;; Calponin homology (CH) domain	Kinesin-like protein KIN-14F OS=Arabidopsis thaliana OX=3702 GN=KIN14F PE=1 SV=2	Z	Cytoskeleton	hypothetical protein PRUPE_6G029300 [Prunus persica]
gene_Pav_sc0000719.1_g800.1.mk	535	608	841	2258	2199	2232	2.66173	2.97188	3.9086	9.58455	10.2442	10.6371	2.02e-27	1.67222	up	--	--	Molecular Function: zinc ion binding (GO:0008270);; Cellular Component: integral component of membrane (GO:0016021);;	--	--	[O]	Posttranslational modification, protein turnover, chaperones	Ring finger domain;; RING-like zinc finger;; Zinc finger, C3HC4 type (RING finger)	E3 ubiquitin-protein ligase At4g11680 OS=Arabidopsis thaliana OX=3702 GN=At4g11680 PE=2 SV=1	O	Posttranslational modification, protein turnover, chaperones	PREDICTED: E3 ubiquitin-protein ligase At4g11680 isoform X1 [Prunus mume]
gene_Pav_sc0001020.1_g030.1.mk	1046	807	790	3	5	2	14.0195	10.651	9.90093	0.023357	0.051225	0.014177	1.68e-102	-6.32401	down	--	--	Molecular Function: ubiquitin-protein transferase activity (GO:0004842);; Biological Process: protein ubiquitination (GO:0016567);;	--	--	--	--	Domain of unknown function (DUF3361)	E3 ubiquitin-protein ligase PUB23 OS=Arabidopsis thaliana OX=3702 GN=PUB23 PE=1 SV=1	O	Posttranslational modification, protein turnover, chaperones	E3 ubiquitin-protein ligase PUB23-like [Prunus avium]
gene_Pav_sc0002870.1_g030.1.mk	667	642	593	249	329	268	2.11186	2.06635	1.65995	0.709358	1.00183	0.874323	4.9e-10	-1.13505	down	--	--	--	K10706|4.81029e-107|pper:PRUPE_ppa020625mg|K10706 senataxin [EC:3.6.4.-] | (RefSeq) hypothetical protein	--	[A]	RNA processing and modification	--	--	L	Replication, recombination and repair	uncharacterized ATP-dependent helicase C29A10.10c-like [Prunus avium]
gene_Pav_sc0000072.1_g430.1.mk	35	32	121	140	183	259	0.201062	0.180437	0.643094	0.689818	0.990122	1.43506	0.00994934	1.10533	up	--	--	Molecular Function: electron carrier activity (GO:0009055);;	--	--	--	--	Plastocyanin-like domain	--	S	Function unknown	early nodulin-55-2-like [Prunus avium]
gene_Pav_sc0000099.1_g700.1.mk	37	11	34	325	319	275	0.188518	0.051953	0.157196	1.44168	1.53318	1.29054	3.65e-17	2.7628	up	--	--	--	K20254|0|pmum:103340096|K20254 perilipin-4 | (RefSeq) embryonic protein DC-8	--	[S]	Function unknown	--	--	S	Function unknown	embryonic protein DC-8-like isoform X1 [Prunus avium]
gene_Pav_sc0000998.1_g060.1.mk	126	140	104	8	19	17	0.686189	0.748228	0.526763	0.036327	0.092253	0.0853	6.5e-12	-2.38385	down	[Q]	Secondary metabolites biosynthesis, transport and catabolism	Biological Process: fatty acid biosynthetic process (GO:0006633);; Cellular Component: integral component of membrane (GO:0016021);; Molecular Function: transferase activity, transferring acyl groups other than amino-acyl groups (GO:0016747);;	K15397|0|pper:PRUPE_ppa004243mg|K15397 3-ketoacyl-CoA synthase [EC:2.3.1.199] | (RefSeq) hypothetical protein	Fatty acid elongation (ko00062)	--	--	FAE1/Type III polyketide synthase-like protein;; 3-Oxoacyl-[acyl-carrier-protein (ACP)] synthase III C terminal;; Chalcone and stilbene synthases, C-terminal domain	3-ketoacyl-CoA synthase 2 OS=Arabidopsis thaliana OX=3702 GN=KCS2 PE=2 SV=2	I	Lipid transport and metabolism	3-ketoacyl-CoA synthase 20 [Prunus avium]
gene_Pav_sc0000168.1_g110.1.mk	6325	5548	6105	172	149	159	66.5769	57.2426	59.9364	1.48886	1.44996	1.58593	0	-5.14201	down	--	--	Molecular Function: DNA binding (GO:0003677);; Cellular Component: nucleus (GO:0005634);; Biological Process: regulation of transcription, DNA-templated (GO:0006355);;	--	--	--	--	No apical meristem (NAM) protein	NAC domain-containing protein 90 OS=Arabidopsis thaliana OX=3702 GN=NAC090 PE=1 SV=1	S	Function unknown	NAC domain-containing protein 90 [Prunus avium]
gene_Pav_sc0008597.1_g030.1.br	2037	2216	2012	918	996	995	42.2901	45.2967	39.0957	16.2624	19.3443	19.8238	1.99e-23	-1.10959	down	--	--	Molecular Function: nucleotide binding (GO:0000166);; Molecular Function: protein kinase activity (GO:0004672);; Cellular Component: membrane (GO:0016020);;	K04733|1.15184e-51|pmum:103343446|K04733 interleukin-1 receptor-associated kinase 4 [EC:2.7.11.1] | (RefSeq) L-type lectin-domain containing receptor kinase IX.1-like	--	--	--	Legume lectin domain	Seed agglutinin 1 OS=Robinia pseudoacacia OX=35938 PE=1 SV=1	T	Signal transduction mechanisms	PREDICTED: L-type lectin-domain containing receptor kinase IX.1-like [Prunus mume]
gene_Pav_sc0000358.1_g040.1.mk	1493	2320	1974	955	956	830	14.2562	21.8142	17.642	7.77985	8.54412	7.60345	1.23e-10	-1.05699	down	--	--	--	--	--	--	--	--	--	--	--	PREDICTED: PLASMODESMATA CALLOSE-BINDING PROTEIN 3 [Prunus mume]
gene_Pav_sc0003927.1_g100.1.mk	152	209	217	32	15	66	0.873829	1.09366	1.19284	0.132807	0.105893	0.381352	2.57e-05	-1.66311	down	--		--	K04733|0|mdm:103426907|K04733 interleukin-1 receptor-associated kinase 4 [EC:2.7.11.1] | (RefSeq) rust resistance kinase Lr10-like	--	[T]	Signal transduction mechanisms	Protein kinase domain;; Protein tyrosine kinase	Rust resistance kinase Lr10 OS=Triticum aestivum OX=4565 GN=LRK10 PE=2 SV=1	T	Signal transduction mechanisms	rust resistance kinase Lr10-like [Prunus avium]
gene_Pav_sc0000412.1_g660.1.mk	646	622	551	151	110	98	2.83297	2.69843	2.27471	0.565843	0.460118	0.365697	8.22e-31	-2.23533	down	[T]	Signal transduction mechanisms	Molecular Function: ubiquitin-protein transferase activity (GO:0004842);; Biological Process: protein ubiquitination (GO:0016567);;	--	--	[S]	Function unknown	Armadillo/beta-catenin-like repeat;; U-box domain;; Kinesin-associated protein (KAP);; Armadillo-like	U-box domain-containing protein 15 OS=Arabidopsis thaliana OX=3702 GN=PUB15 PE=2 SV=2	S	Function unknown	U-box domain-containing protein 15-like [Prunus avium]
gene_Pav_sc0000893.1_g410.1.mk	1821	1789	1551	828	828	736	7.84163	7.58877	6.27757	3.08952	3.37103	3.10834	2.17e-18	-1.11202	down	--	--	Molecular Function: GTPase activity (GO:0003924);; Molecular Function: GTP binding (GO:0005525);;	K01528|0|pper:PRUPE_ppa002920mg|K01528 dynamin GTPase [EC:3.6.5.5] | (RefSeq) hypothetical protein	Endocytosis (ko04144)	[UR]	Intracellular trafficking, secretion, and vesicular transport;; General function prediction only	Dynamin central region;; Dynamin family;; Dynamin GTPase effector domain	Dynamin-related protein 1C OS=Arabidopsis thaliana OX=3702 GN=DRP1C PE=1 SV=2	S	Function unknown	dynamin-related protein 1C [Prunus avium]
gene_Pav_sc0000732.1_g070.1.mk	688	539	618	145	182	177	14.8521	11.4413	12.4749	2.66482	3.66217	3.65416	7.8e-20	-1.78308	down	--	--	--	--	--	--	--	--	--	S	Function unknown	uncharacterized protein LOC110760268 [Prunus avium]
gene_Pav_sc0000220.1_g890.1.mk	188	345	234	38	20	28	0.977019	1.69062	1.22758	0.202226	0.12844	0.180539	1.41e-17	-2.63911	down	--	--	Cellular Component: integral component of membrane (GO:0016021);;	--	--	[U]	Intracellular trafficking, secretion, and vesicular transport	SPX domain;; EXS family	Phosphate transporter PHO1 homolog 3 OS=Arabidopsis thaliana OX=3702 GN=PHO1;H3 PE=2 SV=2	T	Signal transduction mechanisms	PREDICTED: phosphate transporter PHO1 homolog 3-like isoform X2 [Populus euphratica]
gene_Pav_sc0000129.1_g220.1.mk	546	532	696	173	180	155	2.0338	2.00354	2.52655	0.554369	0.62369	0.543297	2.69e-26	-1.74978	down	--	--	--	--	--	--	--	--	IQ domain-containing protein IQM1 OS=Arabidopsis thaliana OX=3702 GN=IQM1 PE=1 SV=1	S	Function unknown	IQ domain-containing protein IQM1 [Prunus avium]
gene_Pav_sc0000354.1_g310.1.mk	21785	22391	19903	7651	7828	8116	184.185	186.373	157.51	55.2466	61.9412	65.8967	1.09e-48	-1.44531	down	[G]	Carbohydrate transport and metabolism	Molecular Function: hydrolase activity, hydrolyzing O-glycosyl compounds (GO:0004553);; Cellular Component: cell wall (GO:0005618);; Cellular Component: integral component of plasma membrane (GO:0005887);; Biological Process: plant-type cell wall modification involved in multidimensional cell growth (GO:0009831);; Biological Process: xyloglucan metabolic process (GO:0010411);; Molecular Function:…	K08235|0|pper:PRUPE_ppa009090mg|K08235 xyloglucan:xyloglucosyl transferase [EC:2.4.1.207] | (RefSeq) hypothetical protein	--	--	--	Glycosyl hydrolases family 16;; Xyloglucan endo-transglycosylase (XET) C-terminus	Probable xyloglucan endotransglucosylase/hydrolase protein 33 OS=Arabidopsis thaliana OX=3702 GN=XTH33 PE=2 SV=2	G	Carbohydrate transport and metabolism	probable xyloglucan endotransglucosylase/hydrolase protein 33 [Prunus avium]
gene_Pav_sc0001110.1_g160.1.mk	448	459	558	78	108	110	1.54631	1.63726	1.97283	0.301724	0.437735	0.514067	5.96e-25	-2.16035	down	[QV]	Secondary metabolites biosynthesis, transport and catabolism;; Defense mechanisms	Molecular Function: monooxygenase activity (GO:0004497);; Molecular Function: iron ion binding (GO:0005506);; Molecular Function: oxidoreductase activity, acting on paired donors, with incorporation or reduction of molecular oxygen (GO:0016705);; Molecular Function: heme binding (GO:0020037);; Biological Process: oxidation-reduction process (GO:0055114);;	K20667|0|pmum:103325326|K20667 beta-amyrin 28-monooxygenase [EC:1.14.13.201] | (RefSeq) beta-amyrin 28-oxidase-like	--	[QI]	Secondary metabolites biosynthesis, transport and catabolism;; Lipid transport and metabolism	Cytochrome P450	Beta-amyrin 28-oxidase OS=Panax ginseng OX=4054 PE=2 SV=1	Q	Secondary metabolites biosynthesis, transport and catabolism	beta-amyrin 28-oxidase-like [Prunus avium]
gene_Pav_sc0000355.1_g130.1.mk	17783	14295	14072	5560	4972	5426	69.0888	58.6331	54.7367	19.9943	18.7567	20.7992	7.5e-31	-1.52196	down	--	--	Molecular Function: serine-type endopeptidase activity (GO:0004252);; Biological Process: proteolysis (GO:0006508);; Cellular Component: integral component of membrane (GO:0016021);;	--	--	[T]	Signal transduction mechanisms	Rhomboid family	RHOMBOID-like protein 2 OS=Arabidopsis thaliana OX=3702 GN=RBL2 PE=1 SV=1	S	Function unknown	PREDICTED: RHOMBOID-like protein 2 [Prunus mume]
gene_Pav_sc0001025.1_g150.1.mk	58	58	71	214	170	257	0.531706	0.526316	0.608054	1.68316	1.47096	2.27232	1.74e-09	1.56924	up	--	--	Cellular Component: plasma membrane (GO:0005886);; Cellular Component: integral component of membrane (GO:0016021);; Molecular Function: transmembrane transporter activity (GO:0022857);; Biological Process: transmembrane transport (GO:0055085);;	--	--	--	--	EamA-like transporter family	WAT1-related protein At1g43650 OS=Arabidopsis thaliana OX=3702 GN=At1g43650 PE=2 SV=1	S	Function unknown	WAT1-related protein At1g43650 [Prunus avium]
gene_Pav_sc0004290.1_g270.1.mk	6161	7883	8676	19719	18434	16370	63.8015	80.3665	84.074	174.302	178.681	162.646	1.69e-26	1.21591	up	--	--	Molecular Function: metal ion binding (GO:0046872);;	--	--	[R]	General function prediction only	Zinc finger C-x8-C-x5-C-x3-H type (and similar)	Zinc finger CCCH domain-containing protein 20 OS=Arabidopsis thaliana OX=3702 GN=At2g19810 PE=2 SV=1	S	Function unknown	zinc finger CCCH domain-containing protein 23-like [Prunus avium]
gene_Pav_sc0001305.1_g330.1.mk	11356	9537	9861	22252	22306	24554	109.703	90.1874	88.9154	183.371	200.914	224.453	4e-20	1.11634	up	--	--	Molecular Function: asparagine synthase (glutamine-hydrolyzing) activity (GO:0004066);; Cellular Component: cytosol (GO:0005829);; Biological Process: asparagine biosynthetic process (GO:0006529);; Biological Process: glutamine metabolic process (GO:0006541);; Molecular Function: protein homodimerization activity (GO:0042803);;	--	--	--	--	Aluminium induced protein	Stem-specific protein TSJT1 OS=Nicotiana tabacum OX=4097 GN=TSJT1 PE=2 SV=1	S	Function unknown	stem-specific protein TSJT1-like [Prunus avium]
gene_Pav_sc0001229.1_g090.1.mk	941	1022	1109	2547	2949	2226	6.88472	7.42005	7.63899	15.8404	20.1472	15.4361	3e-23	1.2739	up	[C]	Energy production and conversion	Biological Process: photosynthesis (GO:0015979);; Biological Process: chlorophyll biosynthetic process (GO:0015995);; Molecular Function: oxidoreductase activity, acting on the CH-CH group of donors, NAD or NADP as acceptor (GO:0016628);; Molecular Function: geranylgeranyl reductase activity (GO:0045550);; Biological Process: oxidation-reduction process (GO:0055114);; Molecular Function: FAD bind…	K10960|2.35847e-151|pper:PRUPE_ppa019702mg|K10960 geranylgeranyl diphosphate/geranylgeranyl-bacteriochlorophyllide a reductase [EC:1.3.1.83 1.3.1.111] | (RefSeq) hypothetical protein	Porphyrin and chlorophyll metabolism (ko00860);; Terpenoid backbone biosynthesis (ko00900)	--	--	FAD binding domain	Geranylgeranyl diphosphate reductase, chloroplastic OS=Nicotiana tabacum OX=4097 GN=CHLP PE=2 SV=1	C	Energy production and conversion	geranylgeranyl diphosphate reductase, chloroplastic-like [Prunus avium]
gene_Pav_sc0001289.1_g140.1.mk	490	541	490	240	196	238	3.63283	3.94402	3.39779	1.51492	1.35576	1.69043	1.81e-13	-1.1568	down	--	--	Biological Process: carbohydrate transport (GO:0008643);; Cellular Component: integral component of membrane (GO:0016021);;	K15382|3.22696e-139|pper:PRUPE_ppa010808mg|K15382 solute carrier family 50 (sugar transporter) | (RefSeq) hypothetical protein	--	[R]	General function prediction only	Sugar efflux transporter for intercellular exchange	Bidirectional sugar transporter SWEET2a OS=Sorghum bicolor OX=4558 GN=SWEET2A PE=3 SV=1	U	Intracellular trafficking, secretion, and vesicular transport	bidirectional sugar transporter SWEET2a-like [Prunus avium]
gene_Pav_sc0000111.1_g180.1.mk	89	132	108	16	25	31	0.737131	1.07262	0.835202	0.111316	0.190245	0.242977	2.6e-07	-1.75868	down	--	--	Molecular Function: hydrolase activity, hydrolyzing O-glycosyl compounds (GO:0004553);; Biological Process: carbohydrate metabolic process (GO:0005975);;	--	--	--	--	Glycosyl hydrolases family 17	Glucan endo-1,3-beta-glucosidase 14 OS=Arabidopsis thaliana OX=3702 GN=At2g27500 PE=1 SV=2	G	Carbohydrate transport and metabolism	glucan endo-1,3-beta-glucosidase 14 [Prunus persica]
gene_Pav_sc0002842.1_g320.1.mk	102	82	111	302	238	271	0.249504	0.197697	0.253395	1.01679	0.936754	0.967893	3.22e-10	1.33418	up	[T]	Signal transduction mechanisms	Molecular Function: ATP binding (GO:0005524);; Biological Process: transport (GO:0006810);; Cellular Component: integral component of membrane (GO:0016021);; Molecular Function: ATPase activity (GO:0016887);;	--	--	[Q]	Secondary metabolites biosynthesis, transport and catabolism	ABC-2 type transporter;; ABC transporter;; AAA domain, putative AbiEii toxin, Type IV TA system	ABC transporter G family member 29 OS=Arabidopsis thaliana OX=3702 GN=ABCG29 PE=2 SV=2	V	Defense mechanisms	ABC transporter G family member 29-like [Prunus avium]
gene_Pav_sc0000431.1_g140.1.mk	659	741	848	407	366	344	3.12112	3.00015	3.46942	1.355	1.34209	1.54993	9.18e-15	-1.00751	down	--	--	Biological Process: phosphate-containing compound metabolic process (GO:0006796);; Biological Process: organophosphate metabolic process (GO:0019637);; Biological Process: single-organism metabolic process (GO:0044710);; Biological Process: single-organism cellular process (GO:0044763);;	--	--	[U]	Intracellular trafficking, secretion, and vesicular transport	--	Type I inositol polyphosphate 5-phosphatase 2 OS=Arabidopsis thaliana OX=3702 GN=IP5P2 PE=1 SV=2	T	Signal transduction mechanisms	hypothetical protein PRUPE_5G044100 [Prunus persica]
gene_Pav_sc0000355.1_g270.1.mk	724	716	662	324	410	241	2.58534	2.43329	2.23094	0.979748	1.38586	0.82559	7.92e-07	-1.06125	down	--	--	--	--	--	--	--	LIM-domain binding protein;; LIM-domain binding protein	Probable transcriptional regulator SLK2 OS=Arabidopsis thaliana OX=3702 GN=SLK2 PE=1 SV=1	--	--	probable transcriptional regulator SLK2 isoform X1 [Prunus avium]
gene_Pav_sc0001289.1_g120.1.mk	102	85	130	333	348	310	2.71833	2.21077	3.23149	7.58914	8.69587	7.93701	4.27e-13	1.5133	up	--	--	--	--	--	--	--	Senescence regulator	--	S	Function unknown	uncharacterized protein LOC110766611 [Prunus avium]
gene_Pav_sc0000349.1_g020.1.mk	326	524	395	83	182	148	4.06165	4.59938	2.89386	0.634545	2.58503	2.01195	1.98e-05	-1.34919	down	[R]	General function prediction only	Cellular Component: Golgi membrane (GO:0000139);; Molecular Function: GTP binding (GO:0005525);; Cellular Component: endoplasmic reticulum membrane (GO:0005789);; Biological Process: ER to Golgi vesicle-mediated transport (GO:0006888);; Biological Process: small GTPase mediated signal transduction (GO:0007264);; Molecular Function: hydrolase activity (GO:0016787);;	K07874|6.43336e-101|pxb:103959784|K07874 Ras-related protein Rab-1A | (RefSeq) GTP-binding protein YPTM2	--	[TU]	Signal transduction mechanisms;; Intracellular trafficking, secretion, and vesicular transport	Ras family;; Lateral organ boundaries (LOB) domain;; Ras of Complex, Roc, domain of DAPkinase;; ADP-ribosylation factor family	GTP-binding protein YPTM2 OS=Zea mays OX=4577 GN=YPTM2 PE=2 SV=1	S	Function unknown	ras-related protein RIC1-like [Prunus avium]
gene_Pav_sc0000220.1_g1650.1.mk	206	208	185	63	85	105	1.84749	1.83692	1.55159	0.477645	0.708212	0.90264	7.12e-05	-1.11479	down	--	--	--	--	--	--	--	TCP family transcription factor	Transcription factor TCP14 OS=Arabidopsis thaliana OX=3702 GN=TCP14 PE=1 SV=1	K	Transcription	transcription factor TCP15-like isoform X1 [Prunus avium]
gene_Pav_sc0004578.1_g060.1.mk	573	493	544	293	230	273	19.2004	16.2517	17.0529	8.35497	7.20673	8.77808	8.65e-10	-1.00452	down	--	--	--	--	--	--	--	--	--	S	Function unknown	hypothetical protein PRUPE_6G209000 [Prunus persica]
gene_Pav_sc0001924.1_g020.1.mk	126	151	108	60	43	41	1.00293	1.18908	0.804904	0.407637	0.320498	0.31347	1.57e-05	-1.26291	down	--	--	Cellular Component: integral component of membrane (GO:0016021);; Molecular Function: transmembrane transporter activity (GO:0022857);; Biological Process: transmembrane transport (GO:0055085);;	--	--	--	--	EamA-like transporter family	WAT1-related protein At5g64700 OS=Arabidopsis thaliana OX=3702 GN=At5g64700 PE=2 SV=1	S	Function unknown	WAT1-related protein At5g64700-like [Prunus avium]
gene_Pav_sc0000598.1_g550.1.mk	3066	2510	2590	851	726	750	15.7669	12.965	11.5319	3.35187	4.00018	3.35195	9.96e-43	-1.79436	down	[L]	Replication, recombination and repair	Molecular Function: nucleic acid binding (GO:0003676);;	--	--	--	--	Exonuclease	Protein NEN1 OS=Arabidopsis thaliana OX=3702 GN=NEN1 PE=2 SV=1	S	Function unknown	protein NEN1-like [Prunus avium]
gene_Pav_sc0000355.1_g050.1.mk	135	137	148	39	71	73	0.877837	1.14045	1.09841	0.254077	0.567163	0.51542	0.00167308	-1.02185	down	--	--	--	--	--	[K]	Transcription	Myb-like DNA-binding domain;; Myb-like DNA-binding domain	Transcription factor MYB3R-1 OS=Arabidopsis thaliana OX=3702 GN=MYB3R1 PE=2 SV=1	K	Transcription	transcription factor MYB3R-5-like [Prunus avium]
gene_Pav_sc0001141.1_g070.1.mk	319	260	209	53	81	48	1.09061	0.872487	0.666989	0.154523	0.257916	0.156777	5.17e-10	-1.83659	down	[S]	Function unknown	Molecular Function: ATP binding (GO:0005524);; Molecular Function: 1-phosphatidylinositol-4-phosphate 5-kinase activity (GO:0016308);; Cellular Component: apical plasma membrane (GO:0016324);; Biological Process: phosphatidylinositol phosphorylation (GO:0046854);; Biological Process: clathrin-dependent endocytosis (GO:0072583);; Cellular Component: pollen tube (GO:0090406);;	K00889|0|pper:PRUPE_ppa001758mg|K00889 1-phosphatidylinositol-4-phosphate 5-kinase [EC:2.7.1.68] | (RefSeq) hypothetical protein	Inositol phosphate metabolism (ko00562);; Phosphatidylinositol signaling system (ko04070);; Endocytosis (ko04144)	[T]	Signal transduction mechanisms	Phosphatidylinositol-4-phosphate 5-Kinase;; MORN repeat	Phosphatidylinositol 4-phosphate 5-kinase 6 OS=Arabidopsis thaliana OX=3702 GN=PIP5K6 PE=2 SV=1	T	Signal transduction mechanisms	phosphatidylinositol 4-phosphate 5-kinase 6-like isoform X1 [Prunus avium]
gene_Pav_sc0001181.1_g800.1.mk	851	514	608	58	57	80	20.4394	12.1392	13.6636	1.17128	1.26327	1.82748	6.61e-30	-2.97313	down	--	--	--	--	--	--	--	--	--	S	Function unknown	uncharacterized protein LOC110765412 [Prunus avium]
gene_Pav_sc0001545.1_g020.1.mk	275	279	272	172	25	30	1.33767	1.39417	1.2144	0.74881	0.131545	0.123944	0.00925057	-1.16374	down	--	--	Molecular Function: magnesium ion binding (GO:0000287);; Biological Process: metabolic process (GO:0008152);; Molecular Function: terpene synthase activity (GO:0010333);; Molecular Function: S-linalool synthase activity (GO:0034007);;	K15086|0|pmum:103343970|K15086 (3S)-linalool synthase [EC:4.2.3.25] | (RefSeq) (3S,6E)-nerolidol synthase 1-like	Monoterpenoid biosynthesis (ko00902)	--	--	Terpene synthase, N-terminal domain;; Terpene synthase family, metal binding domain	(3S,6E)-nerolidol synthase 1 OS=Fragaria ananassa OX=3747 PE=1 SV=1	S	Function unknown	(3S,6E)-nerolidol synthase 1-like isoform X2 [Prunus avium]
gene_Pav_sc0001392.1_g550.1.mk	578	448	553	3659	3656	4166	16.4828	12.5576	14.7451	89.0478	97.5614	113.978	9.95e-84	2.74778	up	--	--	--	--	--	--	--	Oleosin	--	--	--	oleosin S1-2 [Prunus avium]
gene_Pav_sc0000195.1_g510.1.mk	802	816	766	292	311	321	2.27123	2.32841	2.08153	0.74232	0.84761	0.920554	1.47e-23	-1.35351	down	--	--	--	--	--	--	--	Protein of unknown function (DUF632);; Protein of unknown function (DUF630)	Nitrate regulatory gene2 protein OS=Arabidopsis thaliana OX=3702 GN=NRG2 PE=1 SV=1	S	Function unknown	uncharacterized protein LOC110750588 [Prunus avium]
gene_Pav_sc0000370.1_g660.1.br	1040	962	2214	6703	7054	5802	7.01116	6.22092	13.0794	36.871	42.4292	36.0828	5.61e-15	1.97527	up	[QV]	Secondary metabolites biosynthesis, transport and catabolism;; Defense mechanisms	Molecular Function: monooxygenase activity (GO:0004497);; Molecular Function: iron ion binding (GO:0005506);; Cellular Component: integral component of membrane (GO:0016021);; Molecular Function: oxidoreductase activity, acting on paired donors, with incorporation or reduction of molecular oxygen (GO:0016705);; Molecular Function: heme binding (GO:0020037);; Biological Process: oxidation-reductio…	--	--	[Q]	Secondary metabolites biosynthesis, transport and catabolism	Cytochrome P450	Flavonoid 3&apos;,5&apos;-hydroxylase OS=Solanum melongena OX=4111 GN=CYP75A2 PE=2 SV=1	Q	Secondary metabolites biosynthesis, transport and catabolism	cytochrome P450 76M5-like [Prunus avium]
gene_Pav_sc0000373.1_g1010.1.mk	678	927	643	274	220	236	5.93447	7.99789	5.2709	2.04547	1.80185	1.9809	6.41e-16	-1.5579	down	[QR]	Secondary metabolites biosynthesis, transport and catabolism;; General function prediction only	Molecular Function: O-methyltransferase activity (GO:0008171);; Biological Process: methylation (GO:0032259);; Molecular Function: protein dimerization activity (GO:0046983);;	--	--	[R]	General function prediction only	O-methyltransferase;; Dimerisation domain	Acetylserotonin O-methyltransferase OS=Arabidopsis thaliana OX=3702 GN=ASMT PE=1 SV=1	S	Function unknown	(RS)-norcoclaurine 6-O-methyltransferase-like [Prunus avium]
gene_Pav_sc0001272.1_g180.1.mk	1752	1661	1635	260	293	270	21.0446	19.6456	18.381	2.65928	3.29283	3.10192	8.35e-96	-2.57859	down	--	--	Cellular Component: integral component of membrane (GO:0016021);;	--	--	--	--	--	--	S	Function unknown	uncharacterized protein LOC110766378 [Prunus avium]
Prunus_avium_newGene_7563	226	231	253	521	486	526	2.71082	2.71907	2.83961	5.32866	5.45436	6.04819	1.21e-14	1.05632	up	--	--	Biological Process: negative regulation of transcription from RNA polymerase II promoter (GO:0000122);; Molecular Function: core promoter sequence-specific DNA binding (GO:0001046);; Molecular Function: transcription factor activity, sequence-specific DNA binding (GO:0003700);; Cellular Component: nucleus (GO:0005634);; Biological Process: atrichoblast differentiation (GO:0010055);; Biological Pr…	--	--	--	--	WRKY DNA -binding domain	Probable WRKY transcription factor 75 OS=Arabidopsis thaliana OX=3702 GN=WRKY75 PE=2 SV=1	K	Transcription	probable WRKY transcription factor 75 [Prunus avium]
gene_Pav_sc0002722.1_g040.1.mk	59	76	76	177	202	262	0.312539	0.408022	0.378048	0.807261	1.01483	1.34776	1.65e-07	1.41044	up	--	--	--	--	--	--	--	Dof domain, zinc finger	Cyclic dof factor 2 OS=Arabidopsis thaliana OX=3702 GN=CDF2 PE=1 SV=2	S	Function unknown	cyclic dof factor 3-like isoform X1 [Prunus avium]
gene_Pav_sc0000229.1_g140.1.mk	2207	2138	2667	926	977	1056	12.817	14.7443	17.6323	4.69315	6.54099	7.11919	1.67e-22	-1.23387	down	--	--	Molecular Function: transcription cofactor activity (GO:0003712);; Molecular Function: histone acetyltransferase activity (GO:0004402);; Cellular Component: nucleus (GO:0005634);; Biological Process: regulation of transcription, DNA-templated (GO:0006355);; Molecular Function: zinc ion binding (GO:0008270);; Biological Process: histone acetylation (GO:0016573);;	--	--	[K]	Transcription	BTB/POZ domain;; TAZ zinc finger	BTB/POZ and TAZ domain-containing protein 1 OS=Arabidopsis thaliana OX=3702 GN=BT1 PE=1 SV=1	S	Function unknown	BTB/POZ and TAZ domain-containing protein 1 [Prunus persica]
gene_Pav_sc0001545.1_g180.1.mk	157	156	192	11	28	7	0.768943	0.760319	0.881683	0.043065	0.118976	0.030151	1.2e-11	-2.51087	down	--		--	--	--	--	--	Protein tyrosine kinase;; Protein kinase domain;; Salt stress response/antifungal	Cysteine-rich receptor-like protein kinase 25 OS=Arabidopsis thaliana OX=3702 GN=CRK25 PE=3 SV=1	T	Signal transduction mechanisms	cysteine-rich receptor-like protein kinase 10 [Prunus avium]
gene_Pav_sc0001275.1_g530.1.mk	2005	2925	3965	82	100	93	25.1203	36.0798	46.4895	0.871222	1.17249	1.10611	2.26e-97	-4.61091	down	--	--	--	--	--	--	--	--	--	--	--	uncharacterized protein LOC110766442 [Prunus avium]
gene_Pav_sc0001545.1_g090.1.mk	104	111	90	33	24	38	1.46528	1.53263	1.1767	0.388104	0.309941	0.501317	4.29e-06	-1.44075	down	--	--	Cellular Component: integral component of membrane (GO:0016021);;	--	--	--	--	Protein of unknown function (DUF1218)	--	S	Function unknown	uncharacterized protein LOC110768772 [Prunus avium]
gene_Pav_sc0002360.1_g790.1.mk	53	59	91	175	205	245	2.35954	2.60097	3.81257	6.69275	8.59463	10.555	1.25e-06	1.40165	up	--	--	--	--	--	--	--	Wound-induced protein	--	--	--	hypothetical protein PRUPE_3G228800 [Prunus persica]
gene_Pav_sc0003958.1_g050.1.br	179	261	177	13	16	12	2.46596	3.51117	2.30176	0.138779	0.181247	0.145416	7.38e-27	-3.25334	down	--	--	--	--	--	--	--	GDSL/SGNH-like Acyl-Esterase family found in Pmr5 and Cas1p	Protein trichome birefringence-like 41 OS=Arabidopsis thaliana OX=3702 GN=TBL41 PE=2 SV=1	S	Function unknown	protein trichome birefringence-like 41 [Prunus avium]
gene_Pav_sc0011942.1_g010.1.br	741	673	656	23	36	22	20.1707	18.0369	16.704	0.521628	0.911495	0.554343	8.05e-84	-4.29857	down	--	--	Molecular Function: chitinase activity (GO:0004568);; Biological Process: carbohydrate metabolic process (GO:0005975);; Biological Process: chitin catabolic process (GO:0006032);; Molecular Function: chitin binding (GO:0008061);; Biological Process: cell wall macromolecule catabolic process (GO:0016998);;	K01183|3.73993e-91|pper:PRUPE_ppa009844mg|K01183 chitinase [EC:3.2.1.14] | (RefSeq) hypothetical protein	Amino sugar and nucleotide sugar metabolism (ko00520)	[R]	General function prediction only	Chitinase class I;; Chitin recognition protein	Endochitinase EP3 OS=Arabidopsis thaliana OX=3702 GN=EP3 PE=1 SV=1	G	Carbohydrate transport and metabolism	endochitinase EP3-like, partial [Prunus avium]
gene_Pav_sc0001192.1_g170.1.br	503	495	382	94	50	90	20.8874	20.2141	14.8438	3.30039	1.92408	3.58047	2.65e-18	-2.29626	down	--	--	--	--	--	--	--	--	--	--	--	uncharacterized protein LOC110747564 [Prunus avium]
gene_Pav_sc0001280.1_g210.1.br	43	47	63	116	139	138	0.34222	0.365724	0.466838	0.789585	1.0351	1.05951	2.53e-05	1.18469	up	[T]	Signal transduction mechanisms	Molecular Function: protein serine/threonine kinase activity (GO:0004674);; Molecular Function: ATP binding (GO:0005524);; Biological Process: protein phosphorylation (GO:0006468);; Cellular Component: integral component of membrane (GO:0016021);; Molecular Function: carbohydrate binding (GO:0030246);;	--	--	--	--	Protein kinase domain;; Protein tyrosine kinase;; Legume lectin domain	L-type lectin-domain containing receptor kinase IV.1 OS=Arabidopsis thaliana OX=3702 GN=LECRK41 PE=2 SV=1	T	Signal transduction mechanisms	L-type lectin-domain containing receptor kinase IV.1 [Prunus persica]
gene_Pav_sc0003562.1_g340.1.mk	586	668	801	2430	1310	929	4.9174	5.52104	6.28963	17.4175	10.2942	7.48314	0.000504937	1.00471	up	--	--	Molecular Function: calmodulin binding (GO:0005516);;	--	--	--	--	Plant calmodulin-binding domain	--	S	Function unknown	suppressor protein SRP40 [Prunus avium]
gene_Pav_sc0000174.1_g1960.1.mk	42524	34685	33359	11093	10792	10915	188.006	150.976	138.021	41.861	44.6594	46.2977	1.18e-42	-1.73953	down	--	--	Biological Process: cellulose microfibril organization (GO:0010215);; Cellular Component: integral component of membrane (GO:0016021);; Biological Process: cell growth (GO:0016049);; Cellular Component: anchored component of membrane (GO:0031225);;	--	--	--	--	COBRA-like protein	COBRA-like protein 7 OS=Arabidopsis thaliana OX=3702 GN=COBL7 PE=1 SV=2	S	Function unknown	COBRA-like protein 7 [Prunus avium]
gene_Pav_sc0000877.1_g740.1.mk	78	113	68	209	230	189	0.311954	0.444781	0.254611	0.713975	0.860617	0.723742	3.97e-05	1.11464	up	--	--	Cellular Component: integral component of membrane (GO:0016021);;	--	--	[GMW]	Carbohydrate transport and metabolism;; Cell wall/membrane/envelope biogenesis;; Extracellular structures	Exostosin family;; Gibberellin regulated protein	Probable arabinosyltransferase ARAD1 OS=Arabidopsis thaliana OX=3702 GN=ARAD1 PE=1 SV=1	S	Function unknown	probable arabinosyltransferase ARAD1 [Prunus avium]
gene_Pav_sc0000638.1_g130.1.mk	185	204	217	50	68	47	1.08944	1.21655	1.21146	0.251229	0.372654	0.410186	1.28e-12	-1.72216	down	[L]	Replication, recombination and repair	Biological Process: cellular process (GO:0009987);;	K02213|0|pper:PRUPE_ppa016348mg|K02213 cell division control protein 6 | (RefSeq) hypothetical protein	--	[LD]	Replication, recombination and repair;; Cell cycle control, cell division, chromosome partitioning	CDC6, C terminal winged helix domain;; AAA domain;; ATPase family associated with various cellular activities (AAA)	Cell division control protein 6 homolog B OS=Arabidopsis thaliana OX=3702 GN=CDC6B PE=2 SV=1	L	Replication, recombination and repair	cell division control protein 6 homolog B [Prunus avium]
gene_Pav_sc0008725.1_g020.1.mk	218	244	253	34	34	39	3.04994	3.36015	3.30517	0.398347	0.436015	0.513815	3.16e-29	-2.53049	down	--	--	Molecular Function: electron carrier activity (GO:0009055);; Cellular Component: anchored component of plasma membrane (GO:0046658);;	--	--	--	--	Plastocyanin-like domain	Basic blue protein OS=Cucumis sativus OX=3659 PE=1 SV=1	S	Function unknown	basic blue protein-like [Prunus avium]
gene_Pav_sc0001275.1_g120.1.mk	243	147	241	31	39	47	3.87191	2.30551	3.59988	0.412216	0.577961	0.711201	2.18e-11	-2.05613	down	--	--	--	K10523|8.98047e-132|pmum:103319754|K10523 speckle-type POZ protein | (RefSeq) BTB/POZ domain-containing protein At4g08455-like	--	[DR]	Cell cycle control, cell division, chromosome partitioning;; General function prediction only	BTB/POZ domain;; BTB And C-terminal Kelch	BTB/POZ domain-containing protein At4g08455 OS=Arabidopsis thaliana OX=3702 GN=At4g08455 PE=1 SV=1	S	Function unknown	BTB/POZ domain-containing protein At4g08455-like [Prunus avium]
Prunus_avium_newGene_3307	48	35	33	117	80	95	0.740839	0.528567	0.465771	1.53671	1.144	1.4041	0.000847932	1.08759	up	--	--	--	--	--	--	--	--	--	--	--	hypothetical protein PRUPE_1G090600 [Prunus persica]
gene_Pav_sc0000326.1_g500.1.mk	143	111	111	11	7	7	1.48676	1.13391	1.07986	0.094455	0.06083	0.069441	2.04e-19	-3.02193	down	--	--	Cellular Component: integral component of membrane (GO:0016021);;	--	--	--	--	Petal formation-expressed	Probable F-box protein At4g22030 OS=Arabidopsis thaliana OX=3702 GN=At4g22030 PE=4 SV=1	S	Function unknown	probable F-box protein At4g22030 [Prunus avium]
gene_Pav_sc0000500.1_g480.1.mk	10085	9043	9295	32276	33409	34894	191.735	169.255	165.364	523.755	594.512	636.487	1.49e-69	1.76969	up	[O]	Posttranslational modification, protein turnover, chaperones	Cellular Component: endoplasmic reticulum (GO:0005783);;	K13993|1.15195e-117|pper:PRUPE_ppa015151mg|K13993 HSP20 family protein | (RefSeq) hypothetical protein	Protein processing in endoplasmic reticulum (ko04141)	[O]	Posttranslational modification, protein turnover, chaperones	Hsp20/alpha crystallin family;; CS domain	22.0 kDa class IV heat shock protein OS=Glycine max OX=3847 GN=HSP22.0 PE=3 SV=1	O	Posttranslational modification, protein turnover, chaperones	22.0 kDa class IV heat shock protein [Prunus avium]
gene_Pav_sc0001710.1_g750.1.mk	274	250	355	818	898	947	4.36715	3.91752	5.29594	11.1456	13.4122	14.499	2.67e-18	1.50886	up	--	--	Biological Process: microtubule-based process (GO:0007017);; Cellular Component: dynein complex (GO:0030286);;	K10418|1.28884e-47|pper:PRUPE_ppa012625mg|K10418 dynein light chain LC8-type | (RefSeq) hypothetical protein	--	[Z]	Cytoskeleton	Dynein light chain type 1	Dynein 8 kDa light chain, flagellar outer arm OS=Chlamydomonas reinhardtii OX=3055 PE=1 SV=1	S	Function unknown	dynein light chain 1, cytoplasmic [Prunus avium]
gene_Pav_sc0000099.1_g310.1.mk	279	248	272	487	646	554	1.99395	1.74797	1.82197	2.97137	4.32504	3.80125	1.2e-07	1.00145	up	[MDT]	Cell wall/membrane/envelope biogenesis;; Cell cycle control, cell division, chromosome partitioning;; Signal transduction mechanisms	Molecular Function: ATP binding (GO:0005524);;	--	--	[O]	Posttranslational modification, protein turnover, chaperones	ATPase family associated with various cellular activities (AAA);; Domain associated at C-terminal with AAA	AAA-ATPase At2g18193 OS=Arabidopsis thaliana OX=3702 GN=At2g18193 PE=2 SV=1	O	Posttranslational modification, protein turnover, chaperones	AAA-ATPase At2g18190-like [Prunus avium]
gene_Pav_sc0000009.1_g1070.1.mk	3442	2549	2603	954	772	1558	9.64989	16.3302	6.82766	2.28198	2.02557	4.18933	1.94e-06	-1.26144	down	--	--	Molecular Function: zinc ion binding (GO:0008270);;	--	--	[R]	General function prediction only	AN1-like Zinc finger	Zinc finger AN1 domain-containing stress-associated protein 12 OS=Arabidopsis thaliana OX=3702 GN=SAP12 PE=2 SV=2	S	Function unknown	zinc finger AN1 domain-containing stress-associated protein 12 [Prunus avium]
gene_Pav_sc0002207.1_g400.1.mk	802	1155	997	396	490	405	4.48174	6.36194	5.2193	1.89059	2.56205	2.17149	1.32e-10	-1.15572	down	[I]	Lipid transport and metabolism	Molecular Function: acyl-CoA dehydrogenase activity (GO:0003995);; Molecular Function: acyl-CoA oxidase activity (GO:0003997);; Cellular Component: peroxisome (GO:0005777);; Biological Process: fatty acid beta-oxidation (GO:0006635);; Molecular Function: flavin adenine dinucleotide binding (GO:0050660);;	K00232|0|pmum:103339462|K00232 acyl-CoA oxidase [EC:1.3.3.6] | (RefSeq) peroxisomal acyl-coenzyme A oxidase 1-like	Fatty acid degradation (ko00071);; alpha-Linolenic acid metabolism (ko00592);; Biosynthesis of unsaturated fatty acids (ko01040);; Fatty acid metabolism (ko01212);; Peroxisome (ko04146)	[I]	Lipid transport and metabolism	Acyl-CoA oxidase;; Acyl-coenzyme A oxidase N-terminal;; Acyl-CoA dehydrogenase, middle domain	Peroxisomal acyl-coenzyme A oxidase 1 OS=Arabidopsis thaliana OX=3702 GN=ACX1 PE=1 SV=1	I	Lipid transport and metabolism	peroxisomal acyl-coenzyme A oxidase 1-like [Prunus avium]
gene_Pav_sc0000113.1_g720.1.mk	467	433	429	254	206	168	1.71669	1.58605	1.4835	0.803563	0.707383	0.592918	1.71e-08	-1.05853	down	--	--	Molecular Function: protein serine/threonine kinase activity (GO:0004674);; Molecular Function: ATP binding (GO:0005524);; Biological Process: protein phosphorylation (GO:0006468);; Cellular Component: integral component of membrane (GO:0016021);; Molecular Function: carbohydrate binding (GO:0030246);;	K04733|7.11705e-59|pper:PRUPE_ppa002159mg|K04733 interleukin-1 receptor-associated kinase 4 [EC:2.7.11.1] | (RefSeq) hypothetical protein	--	--	--	Protein kinase domain;; Protein tyrosine kinase	Putative L-type lectin-domain containing receptor kinase V.8 OS=Arabidopsis thaliana OX=3702 GN=LECRK58 PE=3 SV=1	T	Signal transduction mechanisms	hypothetical protein COLO4_15700 [Corchorus olitorius]
gene_Pav_sc0000983.1_g520.1.mk	270	275	294	162	130	112	1.08507	1.14432	1.14374	0.539357	0.453199	0.431102	1.01e-07	-1.02625	down	--	--	Molecular Function: transcription factor activity, sequence-specific DNA binding (GO:0003700);; Cellular Component: nucleus (GO:0005634);; Biological Process: regulation of transcription, DNA-templated (GO:0006355);; Molecular Function: sequence-specific DNA binding (GO:0043565);;	K09419|0|pmum:103334195|K09419 heat shock transcription factor, other eukaryote | (RefSeq) heat stress transcription factor A-7a	--	[K]	Transcription	HSF-type DNA-binding	Heat stress transcription factor A-6b OS=Arabidopsis thaliana OX=3702 GN=HSFA6b PE=2 SV=1	K	Transcription	heat stress transcription factor A-6b-like [Prunus avium]
gene_Pav_sc0001900.1_g050.1.mk	13910	9168	11690	5121	4540	4320	99.9978	64.867	78.6254	31.4764	30.5854	29.7951	1.27e-15	-1.29474	down	[O]	Posttranslational modification, protein turnover, chaperones	Biological Process: protein folding (GO:0006457);; Molecular Function: unfolded protein binding (GO:0051082);;	K09510|5.26709e-175|pper:PRUPE_ppa007978mg|K09510 DnaJ homolog subfamily B member 4 | (RefSeq) hypothetical protein	--	[O]	Posttranslational modification, protein turnover, chaperones	DnaJ domain;; DnaJ C terminal domain	DnaJ protein ERDJ3B OS=Oryza sativa subsp. japonica OX=39947 GN=ERDJ3B PE=1 SV=1	O	Posttranslational modification, protein turnover, chaperones	dnaJ homolog subfamily B member 13-like [Prunus avium]
gene_Pav_sc0000557.1_g900.1.mk	307	733	59	109	54	136	1.15042	2.6699	0.196329	0.332812	0.182649	0.47143	0.0248218	-1.03928	down	--	--	Molecular Function: RNA binding (GO:0003723);; Cellular Component: integral component of membrane (GO:0016021);;	--	--	--	--	APO RNA-binding	APO protein 2, chloroplastic OS=Arabidopsis thaliana OX=3702 GN=APO2 PE=2 SV=1	S	Function unknown	APO protein 2, chloroplastic [Prunus avium]
gene_Pav_sc0001518.1_g620.1.mk	1835	2045	2600	1116	1126	887	6.02643	6.61286	7.99032	3.12759	3.46092	2.79413	1.84e-12	-1.03852	down	[L]	Replication, recombination and repair	Cellular Component: THO complex (GO:0000347);; Molecular Function: DNA binding (GO:0003677);; Molecular Function: DNA helicase activity (GO:0003678);; Molecular Function: ATP binding (GO:0005524);; Cellular Component: cytosol (GO:0005829);; Biological Process: DNA replication initiation (GO:0006270);; Biological Process: DNA duplex unwinding (GO:0032508);; Cellular Component: MCM complex (GO:0042…	K02212|0|pmum:103335718|K02212 DNA replication licensing factor MCM4 [EC:3.6.4.12] | (RefSeq) DNA replication licensing factor MCM4	DNA replication (ko03030)	[L]	Replication, recombination and repair	MCM2/3/5 family;; MCM OB domain;; MCM N-terminal domain;; Magnesium chelatase, subunit ChlI;; AAA domain (dynein-related subfamily)	DNA replication licensing factor MCM4 OS=Oryza sativa subsp. japonica OX=39947 GN=MCM4 PE=3 SV=2	L	Replication, recombination and repair	DNA replication licensing factor MCM4 [Prunus avium]
gene_Pav_sc0000354.1_g810.1.mk	702	958	900	429	385	428	7.01891	9.43086	8.41839	3.65498	3.60387	4.10629	1.02e-11	-1.02944	down	--	--	--	--	--	--	--	Kelch motif;; Kelch motif;; F-box domain	F-box/kelch-repeat protein At1g23390 OS=Arabidopsis thaliana OX=3702 GN=At1g23390 PE=2 SV=1	S	Function unknown	F-box/kelch-repeat protein At1g23390 [Prunus avium]
gene_Pav_sc0000062.1_g370.1.mk	1915	2204	2131	1080	969	955	16.5483	18.7572	17.2342	7.96717	7.84139	7.91763	5.53e-38	-1.07165	down	[L]	Replication, recombination and repair	Molecular Function: DNA binding (GO:0003677);; Cellular Component: nucleus (GO:0005634);; Biological Process: leading strand elongation (GO:0006272);; Biological Process: regulation of DNA replication (GO:0006275);; Biological Process: mismatch repair (GO:0006298);; Biological Process: translesion synthesis (GO:0019985);; Molecular Function: DNA polymerase processivity factor activity (GO:0030337…	K04802|0|pper:PRUPE_ppa010062mg|K04802 proliferating cell nuclear antigen | (RefSeq) hypothetical protein	DNA replication (ko03030);; Base excision repair (ko03410);; Nucleotide excision repair (ko03420);; Mismatch repair (ko03430)	[L]	Replication, recombination and repair	Proliferating cell nuclear antigen, C-terminal domain;; Proliferating cell nuclear antigen, N-terminal domain;; Rad9	Proliferating cell nuclear antigen OS=Nicotiana tabacum OX=4097 GN=PCNA PE=2 SV=1	L	Replication, recombination and repair	proliferating cell nuclear antigen [Prunus persica]
gene_Pav_co4012671.1_g010.1.br	146	122	156	38	68	51	4.62352	3.79247	4.59591	1.00991	1.99085	1.52089	6.84e-05	-1.23599	down	--	--	Cellular Component: membrane attack complex (GO:0005579);; Biological Process: immune response (GO:0006955);;	--	--	--	--	MAC/Perforin domain	MACPF domain-containing protein NSL1 OS=Arabidopsis thaliana OX=3702 GN=NSL1 PE=2 SV=1	S	Function unknown	PREDICTED: MACPF domain-containing protein NSL1 [Prunus mume]
gene_Pav_sc0000852.1_g900.1.mk	364	382	267	22	33	60	2.27536	2.35551	1.56421	0.113703	0.189889	0.359028	6.84e-14	-2.50492	down	[QV]	Secondary metabolites biosynthesis, transport and catabolism;; Defense mechanisms	Molecular Function: iron ion binding (GO:0005506);; Biological Process: multicellular organism development (GO:0007275);; Biological Process: brassinosteroid homeostasis (GO:0010268);; Molecular Function: (+)-abscisic acid 8'-hydroxylase activity (GO:0010295);; Cellular Component: integral component of membrane (GO:0016021);; Biological Process: sterol metabolic process (GO:0016125);; Biological …	K09843|0|pmum:103320438|K09843 (+)-abscisic acid 8'-hydroxylase [EC:1.14.13.93] | (RefSeq) abscisic acid 8'-hydroxylase 4-like	Carotenoid biosynthesis (ko00906)	[QI]	Secondary metabolites biosynthesis, transport and catabolism;; Lipid transport and metabolism	Cytochrome P450	Abscisic acid 8&apos;-hydroxylase 3 OS=Oryza sativa subsp. japonica OX=39947 GN=CYP707A7 PE=2 SV=1	Q	Secondary metabolites biosynthesis, transport and catabolism	abscisic acid 8&apos;-hydroxylase 4-like [Prunus avium]
gene_Pav_sc0001077.1_g220.1.mk	1994	1950	1514	320	310	259	8.2927	7.98213	5.89351	1.13577	1.20332	1.03118	5.61e-53	-2.53651	down	[DPM]	Cell cycle control, cell division, chromosome partitioning;; Inorganic ion transport and metabolism;; Cell wall/membrane/envelope biogenesis	Molecular Function: copper ion binding (GO:0005507);; Molecular Function: L-ascorbate oxidase activity (GO:0008447);; Cellular Component: plant-type cell wall (GO:0009505);; Cellular Component: plasmodesma (GO:0009506);; Molecular Function: oxidoreductase activity, oxidizing metal ions (GO:0016722);; Biological Process: oxidation-reduction process (GO:0055114);;	--	--	[Q]	Secondary metabolites biosynthesis, transport and catabolism	Multicopper oxidase;; Multicopper oxidase;; Multicopper oxidase	L-ascorbate oxidase homolog OS=Brassica napus OX=3708 GN=Bp10 PE=2 SV=1	Q	Secondary metabolites biosynthesis, transport and catabolism	L-ascorbate oxidase homolog [Prunus avium]
gene_Pav_sc0002456.1_g180.1.mk	1083	1280	1314	2971	2633	2522	8.04482	9.37206	9.13794	18.8552	18.3297	17.9836	9.86e-36	1.10517	up	--	--	Cellular Component: nucleus (GO:0005634);; Cellular Component: endoplasmic reticulum (GO:0005783);; Biological Process: pollen development (GO:0009555);; Biological Process: wax biosynthetic process (GO:0010025);; Molecular Function: transferase activity, transferring acyl groups other than amino-acyl groups (GO:0016747);; Biological Process: very long-chain fatty acid biosynthetic process (GO:00…	--	--	--	--	Transferase family	Protein ECERIFERUM 2 OS=Arabidopsis thaliana OX=3702 GN=CER2 PE=1 SV=1	S	Function unknown	protein ECERIFERUM 2 isoform X2 [Prunus avium]
gene_Pav_sc0001110.1_g350.1.mk	144	163	150	350	430	340	0.673605	0.754829	0.659965	1.40579	1.89443	1.53568	3.36e-10	1.20071	up	--	--	--	--	--	--	--	WRKY DNA -binding domain	Probable WRKY transcription factor 14 OS=Arabidopsis thaliana OX=3702 GN=WRKY14 PE=2 SV=2	K	Transcription	probable WRKY transcription factor 14 [Prunus avium]
Prunus_avium_newGene_7361	252336	196425	230163	456670	464533	497089	3447.98	2642.49	2943.15	5326.2	5941.14	6516.8	1.59e-15	1.01206	up	--	--	Molecular Function: metal ion binding (GO:0046872);;	--	--	--	--	Metallothionein	Metallothionein-like protein type 2 OS=Actinidia deliciosa OX=3627 GN=pKIWI504 PE=2 SV=1	S	Function unknown	metallothionein-like protein type 2 [Prunus avium]
gene_Pav_sc0000312.1_g070.1.mk	117	150	121	488	333	324	0.515479	0.687465	0.454361	2.10249	1.41264	1.43522	2e-10	1.41253	up	--	--	--	K14831|1.22697e-62|pper:PRUPE_ppa009140mg|K14831 protein MAK16 | (RefSeq) hypothetical protein	--	[A]	RNA processing and modification	Mak16 protein C-terminal region	--	S	Function unknown	hypothetical protein PRUPE_8G016700 [Prunus persica]
gene_Pav_sc0001413.1_g400.1.br	111	110	170	54	63	51	1.33938	1.30516	1.92004	0.552902	0.707257	0.583918	0.000271575	-1.07696	down	[I]	Lipid transport and metabolism	Biological Process: metabolic process (GO:0008152);; Molecular Function: hydrolase activity (GO:0016787);;	--	--	[V]	Defense mechanisms	alpha/beta hydrolase fold;; Carboxylesterase family	Probable carboxylesterase 13 OS=Arabidopsis thaliana OX=3702 GN=CXE13 PE=1 SV=1	I	Lipid transport and metabolism	probable carboxylesterase 12 [Prunus avium]
gene_Pav_sc0000396.1_g390.1.mk	223	227	232	105	102	99	1.4044	1.40595	1.37459	0.549391	0.59673	0.597023	1.71e-09	-1.12175	down	--	--	--	--	--	--	--	--	--	S	Function unknown	transcriptional regulator IFH1-like [Prunus avium]
gene_Pav_sc0003756.1_g060.1.mk	248	259	226	67	83	126	2.08955	1.79965	1.76379	0.29174	0.584408	0.907854	2.8e-05	-1.2362	down	--	--	--	--	--	[E]	Amino acid transport and metabolism	Transmembrane amino acid transporter protein;; Dehydrin	Lysine histidine transporter-like 8 OS=Arabidopsis thaliana OX=3702 GN=AATL1 PE=1 SV=1	E	Amino acid transport and metabolism	lysine histidine transporter-like 8 isoform X1 [Prunus avium]
gene_Pav_sc0000824.1_g110.1.mk	4124	4237	3547	951	1085	985	13.7377	14.2808	11.0223	2.65691	3.25826	3.02457	3.47e-51	-1.95304	down	[K]	Transcription	Molecular Function: protein kinase activity (GO:0004672);; Molecular Function: ATP binding (GO:0005524);; Biological Process: protein phosphorylation (GO:0006468);; Cellular Component: integral component of membrane (GO:0016021);;	--	--	--	--	Protein tyrosine kinase;; Protein kinase domain;; Leucine rich repeat;; Leucine rich repeat N-terminal domain;; Leucine Rich repeats (2 copies)	Protein STRUBBELIG-RECEPTOR FAMILY 8 OS=Arabidopsis thaliana OX=3702 GN=SRF8 PE=2 SV=1	T	Signal transduction mechanisms	protein STRUBBELIG-RECEPTOR FAMILY 8 [Prunus avium]
gene_Pav_sc0000764.1_g380.1.mk	208	191	195	507	410	356	3.36872	3.03232	2.95579	6.98727	6.19831	5.51728	2.55e-08	1.01495	up	[M]	Cell wall/membrane/envelope biogenesis	--	--	--	[V]	Defense mechanisms	NAD(P)H-binding;; 3-beta hydroxysteroid dehydrogenase/isomerase family;; NAD dependent epimerase/dehydratase family	Cinnamoyl-CoA reductase-like SNL6 OS=Oryza sativa subsp. japonica OX=39947 GN=SNL6 PE=3 SV=1	M	Cell wall/membrane/envelope biogenesis	cinnamoyl-CoA reductase-like SNL6 isoform X2 [Prunus avium]
gene_Pav_sc0000567.1_g790.1.mk	725	371	373	238	76	140	5.58386	2.75391	2.61042	1.1054	0.38302	0.729089	0.000322973	-1.34267	down	--	--	--	--	--	--	--	BRO1-like domain	--	S	Function unknown	pH-response regulator protein palA/RIM20 [Prunus avium]
gene_Pav_sc0000766.1_g370.1.mk	65	32	22	271	475	466	0.314879	0.142975	0.093776	1.12898	2.28642	2.24878	3.15e-12	2.49649	up	[M]	Cell wall/membrane/envelope biogenesis	--	--	--	--	--	PQQ enzyme repeat;; PQQ-like domain;; PQQ-like domain	--	S	Function unknown	PREDICTED: polyvinylalcohol dehydrogenase-like [Prunus mume]
gene_Pav_sc0001825.1_g200.1.mk	595	528	463	203	194	232	3.17798	2.77313	2.33323	0.895776	0.945031	1.15589	4.88e-11	-1.28458	down	[E]	Amino acid transport and metabolism	Molecular Function: catalytic activity (GO:0003824);;	--	--	[R]	General function prediction only	Aminotransferase class-V	--	E	Amino acid transport and metabolism	uncharacterized protein LOC110770061 [Prunus avium]
gene_Pav_sc0000124.1_g110.1.mk	17275	12845	15952	43610	36476	39111	79.1293	57.4595	66.7178	163.783	154.63	171.645	1.58e-23	1.30602	up	[N]	Cell motility	Cellular Component: integral component of membrane (GO:0016021);; Molecular Function: cellulose synthase (UDP-forming) activity (GO:0016760);; Biological Process: cellulose biosynthetic process (GO:0030244);; Biological Process: cell wall organization (GO:0071555);;	--	--	--	--	Cellulose synthase;; Glycosyl transferase family group 2	Cellulose synthase-like protein G2 OS=Arabidopsis thaliana OX=3702 GN=CSLG2 PE=2 SV=1	M	Cell wall/membrane/envelope biogenesis	cellulose synthase-like protein G2 isoform X2 [Prunus avium]
gene_Pav_sc0000107.1_g390.1.mk	114	161	140	16	30	23	0.55363	0.770562	0.634274	0.063319	0.134471	0.104083	1.28e-11	-2.14556	down	[IR]	Lipid transport and metabolism;; General function prediction only	Molecular Function: oxidoreductase activity, acting on CH-OH group of donors (GO:0016614);; Molecular Function: flavin adenine dinucleotide binding (GO:0050660);; Biological Process: oxidation-reduction process (GO:0055114);;	--	--	[R]	General function prediction only	GMC oxidoreductase;; GMC oxidoreductase	Protein HOTHEAD OS=Arabidopsis thaliana OX=3702 GN=HTH PE=1 SV=1	E	Amino acid transport and metabolism	protein HOTHEAD [Prunus avium]
gene_Pav_sc0000599.1_g120.1.mk	208	161	189	361	447	539	0.626175	0.472563	0.528032	0.902062	1.22587	1.56643	2.08e-06	1.14447	up	[P]	Inorganic ion transport and metabolism	Molecular Function: nucleotide binding (GO:0000166);; Molecular Function: copper ion binding (GO:0005507);; Biological Process: detoxification of copper ion (GO:0010273);; Cellular Component: integral component of membrane (GO:0016021);; Molecular Function: cation-transporting ATPase activity (GO:0019829);; Biological Process: metal ion transport (GO:0030001);; Biological Process: cation transmem…	K17686|0|pmum:103337473|K17686 Cu+-exporting ATPase [EC:3.6.3.54] | (RefSeq) probable copper-transporting ATPase HMA5	--	[P]	Inorganic ion transport and metabolism	E1-E2 ATPase;; haloacid dehalogenase-like hydrolase;; Heavy-metal-associated domain	Probable copper-transporting ATPase HMA5 OS=Arabidopsis thaliana OX=3702 GN=HMA5 PE=1 SV=2	P	Inorganic ion transport and metabolism	probable copper-transporting ATPase HMA5 isoform X1 [Prunus avium]
gene_Pav_sc0000084.1_g560.1.mk	7902	11106	9736	1070	1114	1129	36.0044	49.822	41.5139	4.15802	4.75054	4.93421	5.74e-129	-3.0578	down	[E]	Amino acid transport and metabolism	Cellular Component: cytoplasm (GO:0005737);; Biological Process: L-phenylalanine catabolic process (GO:0006559);; Biological Process: cinnamic acid biosynthetic process (GO:0009800);; Molecular Function: phenylalanine ammonia-lyase activity (GO:0045548);;	K10775|0|pmum:103332355|K10775 phenylalanine ammonia-lyase [EC:4.3.1.24] | (RefSeq) phenylalanine ammonia-lyase 1	Phenylalanine metabolism (ko00360);; Phenylpropanoid biosynthesis (ko00940)	[Q]	Secondary metabolites biosynthesis, transport and catabolism	Aromatic amino acid lyase	Phenylalanine ammonia-lyase 1 OS=Rubus idaeus OX=32247 GN=PAL1 PE=2 SV=1	E	Amino acid transport and metabolism	phenylalanine ammonia-lyase 1 [Prunus avium]
gene_Pav_sc0001102.1_g800.1.mk	20516	19832	18543	10352	9218	9151	97.6782	93.0478	82.5828	42.1228	41.1282	41.814	1.03e-34	-1.05433	down	--	--	Molecular Function: copper ion binding (GO:0005507);; Molecular Function: oxidoreductase activity (GO:0016491);; Biological Process: oxidation-reduction process (GO:0055114);;	--	--	[Q]	Secondary metabolites biosynthesis, transport and catabolism	Multicopper oxidase;; Multicopper oxidase;; Multicopper oxidase	Monocopper oxidase-like protein SKS1 OS=Arabidopsis thaliana OX=3702 GN=SKS1 PE=1 SV=1	Q	Secondary metabolites biosynthesis, transport and catabolism	LOW QUALITY PROTEIN: monocopper oxidase-like protein SKS1 [Prunus avium]
gene_Pav_sc0000143.1_g040.1.mk	24957	23767	21843	7684	7188	6992	81.3109	74.6351	65.5723	16.3629	16.4744	16.5359	4e-76	-1.69795	down	[J]	Translation, ribosomal structure and biogenesis	Cellular Component: vacuole (GO:0005773);; Molecular Function: methyltransferase activity (GO:0008168);; Biological Process: methylation (GO:0032259);;	--	--	--	--	Putative S-adenosyl-L-methionine-dependent methyltransferase;; Eukaryotic translation initiation factor 2 alpha subunit;; S1 RNA binding domain;; Methyltransferase domain;; Methyltransferase domain;; Peptide N-acetyl-beta-D-glucosaminyl asparaginase amidase A	Probable methyltransferase PMT23 OS=Arabidopsis thaliana OX=3702 GN=At2g40280 PE=2 SV=2	S	Function unknown	peptide-N4-(N-acetyl-beta-glucosaminyl)asparagine amidase A [Prunus avium]
gene_Pav_sc0006150.1_g010.1.mk	4107	3529	3522	1870	1589	1510	15.7297	13.2351	12.6913	6.03954	5.58078	5.46641	4.81e-22	-1.17366	down	--	--	Cellular Component: integral component of membrane (GO:0016021);;	--	--	[S]	Function unknown	Sad1 / UNC-like C-terminal;; Exostosin family	SUN domain-containing protein 4 OS=Arabidopsis thaliana OX=3702 GN=SUN4 PE=1 SV=1	S	Function unknown	uncharacterized protein slp1 isoform X2 [Prunus avium]
gene_Pav_sc0000037.1_g200.1.mk	82	142	130	17	14	16	0.902461	1.53595	1.33336	0.153287	0.138545	0.160652	9.14e-13	-2.351	down	[O]	Posttranslational modification, protein turnover, chaperones	Biological Process: proteolysis (GO:0006508);; Molecular Function: cysteine-type peptidase activity (GO:0008234);;	--	--	[O]	Posttranslational modification, protein turnover, chaperones	Papain family cysteine protease;; Cathepsin propeptide inhibitor domain (I29)	Senescence-specific cysteine protease SAG39 OS=Oryza sativa subsp. japonica OX=39947 GN=SAG39 PE=2 SV=2	O	Posttranslational modification, protein turnover, chaperones	zingipain-2-like [Prunus avium]
gene_Pav_sc0000299.1_g240.1.mk	3435	3672	3230	1320	1287	957	8.71834	8.99066	7.86134	3.54383	3.33869	2.58979	8.27e-30	-1.52449	down	--	--	--	K13024|0|pmum:103329961|K13024 inositol-hexakisphosphate/diphosphoinositol-pentakisphosphate 1-kinase [EC:2.7.4.24] | (RefSeq) inositol hexakisphosphate and diphosphoinositol-pentakisphosphate kinase 2	Phosphatidylinositol signaling system (ko04070)	[Z]	Cytoskeleton	Histidine phosphatase superfamily (branch 2)	Inositol hexakisphosphate and diphosphoinositol-pentakisphosphate kinase VIP1 OS=Arabidopsis thaliana OX=3702 GN=VIP1 PE=1 SV=1	S	Function unknown	inositol hexakisphosphate and diphosphoinositol-pentakisphosphate kinase VIP1-like isoform X1 [Prunus avium]
gene_Pav_sc0006061.1_g110.1.mk	3457	4020	4001	1677	1421	1366	19.2086	21.9936	20.8056	7.95155	7.38715	7.28028	2.05e-55	-1.3732	down	[G]	Carbohydrate transport and metabolism	Biological Process: polysaccharide catabolic process (GO:0000272);; Molecular Function: beta-amylase activity (GO:0016161);;	K01177|0|pmum:103328871|K01177 beta-amylase [EC:3.2.1.2] | (RefSeq) beta-amylase 3, chloroplastic	Starch and sucrose metabolism (ko00500)	--	--	Glycosyl hydrolase family 14	Beta-amylase 3, chloroplastic OS=Arabidopsis thaliana OX=3702 GN=BAM3 PE=1 SV=3	S	Function unknown	beta-amylase 3, chloroplastic [Prunus avium]
gene_Pav_sc0000376.1_g540.1.mk	516	649	626	237	239	208	1.97974	2.51241	2.3077	0.77195	0.851349	0.773537	2.08e-20	-1.36601	down	--	--	Molecular Function: nucleotide binding (GO:0000166);; Molecular Function: RNA binding (GO:0003723);; Molecular Function: metal ion binding (GO:0046872);;	--	--	--	--	RNA recognition motif. (a.k.a. RRM, RBD, or RNP domain);; Zinc finger C-x8-C-x5-C-x3-H type (and similar)	Zinc finger CCCH domain-containing protein 22 OS=Oryza sativa subsp. japonica OX=39947 GN=Os03g0328900 PE=2 SV=2	S	Function unknown	zinc finger CCCH domain-containing protein 22-like isoform X2 [Prunus avium]
gene_Pav_sc0000907.1_g850.1.mk	719	752	696	317	239	234	2.75503	2.90681	2.49816	1.17732	0.854487	0.86016	1.14e-21	-1.43678	down	[T]	Signal transduction mechanisms	Molecular Function: ATP binding (GO:0005524);; Cellular Component: integral component of membrane (GO:0016021);; Molecular Function: ATPase activity (GO:0016887);;	--	--	[Q]	Secondary metabolites biosynthesis, transport and catabolism	ABC transporter;; P-loop containing region of AAA domain;; ABC-2 type transporter	ABC transporter G family member 11 OS=Arabidopsis thaliana OX=3702 GN=ABCG11 PE=1 SV=1	V	Defense mechanisms	hypothetical protein TSUD_294990 [Trifolium subterraneum]
gene_Pav_sc0001107.1_g160.1.mk	3585	3333	4396	9387	8922	9088	47.4503	43.4356	54.4565	106.061	110.548	115.427	1.97e-32	1.2328	up	--	--	Cellular Component: chloroplast (GO:0009507);;	--	--	--	--	Light regulated protein Lir1	Light-regulated protein 1, chloroplastic OS=Arabidopsis thaliana OX=3702 GN=LIR1 PE=1 SV=1	S	Function unknown	light-regulated protein [Prunus avium]
gene_Pav_sc0000890.1_g1220.1.br	1199	1346	1501	4769	5179	1430	9.95987	11.007	11.6684	33.8117	40.2675	11.3974	0.0163917	1.01639	up	[QV]	Secondary metabolites biosynthesis, transport and catabolism;; Defense mechanisms	Molecular Function: monooxygenase activity (GO:0004497);; Molecular Function: iron ion binding (GO:0005506);; Cellular Component: integral component of membrane (GO:0016021);; Molecular Function: oxidoreductase activity, acting on paired donors, with incorporation or reduction of molecular oxygen (GO:0016705);; Molecular Function: heme binding (GO:0020037);; Biological Process: oxidation-reductio…	--	--	[Q]	Secondary metabolites biosynthesis, transport and catabolism	Cytochrome P450	Cytochrome P450 82A4 OS=Glycine max OX=3847 GN=CYP82A4 PE=2 SV=1	Q	Secondary metabolites biosynthesis, transport and catabolism	cytochrome P450 CYP82D47-like [Prunus avium]
gene_Pav_sc0000174.1_g1770.1.br	8482	6462	8524	4103	3375	2678	202.572	151.932	190.511	83.6432	75.4444	61.3507	3.36e-13	-1.19324	down	--	--	Biological Process: defense response (GO:0006952);; Biological Process: response to biotic stimulus (GO:0009607);;	--	--	--	--	Pathogenesis-related protein Bet v I family	Major allergen Pru av 1 OS=Prunus avium OX=42229 GN=PRUA1 PE=1 SV=1	S	Function unknown	major allergen Pru av 1-like [Prunus avium]
gene_Pav_sc0001251.1_g290.1.mk	273	385	288	62	112	70	2.41043	3.3497	2.37949	0.465766	0.923939	0.591093	1.92e-09	-1.71395	down	--	--	Cellular Component: integral component of membrane (GO:0016021);;	--	--	[O]	Posttranslational modification, protein turnover, chaperones	Hsp20/alpha crystallin family	Inactive protein RESTRICTED TEV MOVEMENT 2 OS=Arabidopsis thaliana OX=3702 GN=RTM2 PE=3 SV=1	O	Posttranslational modification, protein turnover, chaperones	circumsporozoite protein-like [Prunus avium]
gene_Pav_sc0002286.1_g090.1.mk	1455	1683	1408	787	658	665	6.83394	7.87076	5.77903	3.02371	2.77188	3.01061	1.68e-19	-1.11119	down	--	--	Cellular Component: cilium (GO:0005929);; Biological Process: pollen development (GO:0009555);; Molecular Function: phosphatidylinositol binding (GO:0035091);; Biological Process: protein localization to cilium (GO:0061512);;	--	--	[R]	General function prediction only	Tub family;; F-box domain;; F-box-like	Tubby-like F-box protein 5 OS=Oryza sativa subsp. japonica OX=39947 GN=TULP5 PE=2 SV=1	S	Function unknown	tubby-like F-box protein 5 [Prunus avium]
gene_Pav_sc0001718.1_g030.1.mk	237	327	293	90	94	50	0.587633	0.789876	0.667767	0.186337	0.211329	0.11693	4.33e-10	-1.68151	down	[K]	Transcription	--	--	--	--	--	Leucine Rich repeats (2 copies);; Leucine rich repeat;; NB-ARC domain;; Leucine rich repeats (6 copies)	Putative disease resistance protein At4g19050 OS=Arabidopsis thaliana OX=3702 GN=At4g19050 PE=3 SV=2	S	Function unknown	putative disease resistance protein At4g19050 [Prunus avium]
gene_Pav_sc0000554.1_g050.1.br	3837	4652	5487	26001	26479	16383	88.3143	105.431	118.205	510.894	570.527	361.844	5.34e-35	2.16495	up	[O]	Posttranslational modification, protein turnover, chaperones	--	K13993|1.14601e-88|pper:PRUPE_ppa012538mg|K13993 HSP20 family protein | (RefSeq) hypothetical protein	Protein processing in endoplasmic reticulum (ko04141)	[O]	Posttranslational modification, protein turnover, chaperones	Hsp20/alpha crystallin family	17.8 kDa class I heat shock protein OS=Daucus carota OX=4039 PE=3 SV=1	O	Posttranslational modification, protein turnover, chaperones	17.8 kDa class I heat shock protein-like [Prunus avium]
gene_Pav_sc0000843.1_g830.1.br	245	285	198	12	15	20	2.69299	3.15867	1.98972	0.094103	0.115792	0.168563	3.06e-29	-3.32546	down	[I]	Lipid transport and metabolism	Biological Process: pentacyclic triterpenoid biosynthetic process (GO:0019745);; Molecular Function: beta-amyrin synthase activity (GO:0042300);;	K15813|0|pper:PRUPE_ppa001817mg|K15813 beta-amyrin synthase [EC:5.4.99.39] | (RefSeq) hypothetical protein	Sesquiterpenoid and triterpenoid biosynthesis (ko00909)	[I]	Lipid transport and metabolism	Squalene-hopene cyclase N-terminal domain;; Squalene-hopene cyclase C-terminal domain;; Prenyltransferase and squalene oxidase repeat	Beta-amyrin synthase OS=Betula platyphylla OX=78630 GN=OSCBPY PE=1 SV=1	I	Lipid transport and metabolism	hypothetical protein PRUPE_3G026200 [Prunus persica]
gene_Pav_sc0000108.1_g280.1.mk	1272	1217	1184	634	504	534	3.78204	3.5951	3.30602	1.60736	1.39636	1.51024	6.31e-21	-1.14044	down	--	--	Molecular Function: methyltransferase activity (GO:0008168);; Cellular Component: integral component of membrane (GO:0016021);; Biological Process: methylation (GO:0032259);; Biological Process: transmembrane transport (GO:0055085);;	--	--	[R]	General function prediction only	JmjC domain, hydroxylase;; jmjN domain;; C5HC2 zinc finger	Lysine-specific demethylase JMJ706 OS=Oryza sativa subsp. japonica OX=39947 GN=JMJ706 PE=2 SV=1	S	Function unknown	lysine-specific demethylase JMJ706 [Prunus avium]
gene_Pav_sc0001196.1_g1950.1.mk	435	511	391	1627	2077	1703	8.78163	10.1574	7.38376	28.0779	39.3009	33.0182	1.2e-29	1.9037	up	[O]	Posttranslational modification, protein turnover, chaperones	--	K13993|2.90208e-108|pper:PRUPE_ppa011656mg|K13993 HSP20 family protein | (RefSeq) hypothetical protein	Protein processing in endoplasmic reticulum (ko04141)	[O]	Posttranslational modification, protein turnover, chaperones	Hsp20/alpha crystallin family;; CS domain	22.7 kDa class IV heat shock protein OS=Pisum sativum OX=3888 GN=HSP22.7 PE=2 SV=1	O	Posttranslational modification, protein turnover, chaperones	18.1 kDa class I heat shock protein-like [Prunus avium]
Prunus_avium_newGene_77	736	709	1014	2006	2009	1767	5.38605	5.10663	6.94116	12.5343	13.7643	12.4052	1.04e-15	1.17314	up	--	--	Cellular Component: membrane (GO:0016020);;	--	--	--	--	--	--	S	Function unknown	uncharacterized protein LOC110752917 [Prunus avium]
gene_Pav_sc0001289.1_g040.1.mk	115	128	108	5	0	16	0.977329	1.16944	0.770325	0.02411	0	0.121197	1.44e-05	-1.88318	down	--	--	Molecular Function: hydrolase activity, acting on ester bonds (GO:0016788);;	--	--	--	--	GDSL-like Lipase/Acylhydrolase	GDSL esterase/lipase At5g45670 OS=Arabidopsis thaliana OX=3702 GN=At5g45670 PE=2 SV=1	S	Function unknown	GDSL esterase/lipase At5g45670-like [Prunus avium]
gene_Pav_sc0003283.1_g020.1.mk	1747	1967	2137	377	354	402	11.0445	12.242	12.645	2.0316	2.09151	2.43341	2.6e-97	-2.3432	down	[E]	Amino acid transport and metabolism	Cellular Component: chloroplast (GO:0009507);; Cellular Component: integral component of membrane (GO:0016021);;	--	--	--	--	Stress responsive A/B Barrel Domain	Stress-response A/B barrel domain-containing protein At5g22580 OS=Arabidopsis thaliana OX=3702 GN=At5g22580 PE=1 SV=1	S	Function unknown	uncharacterized protein LOC110774273 [Prunus avium]
gene_Pav_sc0000869.1_g550.1.br	1514	1288	545	213	325	294	27.5464	23.0597	9.26796	3.29432	5.52837	5.12786	5.08e-07	-1.66621	down	--	--	Cellular Component: integral component of membrane (GO:0016021);;	--	--	--	--	--	--	S	Function unknown	uncharacterized protein LOC110762196 [Prunus avium]
gene_Pav_sc0006464.1_g040.1.mk	98164	120732	135257	43198	46648	35331	823.248	996.854	1061.52	309.227	366.162	284.281	2.7e-31	-1.48446	down	[G]	Carbohydrate transport and metabolism	Molecular Function: hydrolase activity, hydrolyzing O-glycosyl compounds (GO:0004553);; Cellular Component: cell wall (GO:0005618);; Biological Process: xyloglucan metabolic process (GO:0010411);; Cellular Component: integral component of membrane (GO:0016021);; Molecular Function: xyloglucan:xyloglucosyl transferase activity (GO:0016762);; Biological Process: cell wall biogenesis (GO:0042546);; …	K08235|2.45473e-45|rcu:8275932|K08235 xyloglucan:xyloglucosyl transferase [EC:2.4.1.207] | (RefSeq) probable xyloglucan endotransglucosylase/hydrolase protein 6	--	--	--	Glycosyl hydrolases family 16;; Xyloglucan endo-transglycosylase (XET) C-terminus	Probable xyloglucan endotransglucosylase/hydrolase protein 6 OS=Arabidopsis thaliana OX=3702 GN=XTH6 PE=2 SV=2	G	Carbohydrate transport and metabolism	PREDICTED: LOW QUALITY PROTEIN: probable xyloglucan endotransglucosylase/hydrolase protein 6 [Ricinus communis]
gene_Pav_sc0000549.1_g840.1.mk	229	234	226	58	53	72	1.58229	1.59073	1.4601	0.338013	0.340164	0.476506	4.68e-15	-1.77878	down	[I]	Lipid transport and metabolism	Molecular Function: triglyceride lipase activity (GO:0004806);; Biological Process: lipid metabolic process (GO:0006629);; Molecular Function: phosphatidylcholine 1-acylhydrolase activity (GO:0008970);; Cellular Component: chloroplast (GO:0009507);; Molecular Function: galactolipase activity (GO:0047714);;	--	--	[I]	Lipid transport and metabolism	Lipase (class 3)	Phospholipase A1-Ibeta2, chloroplastic OS=Arabidopsis thaliana OX=3702 GN=At4g16820 PE=1 SV=2	S	Function unknown	phospholipase A1-Ibeta2, chloroplastic [Prunus avium]
gene_Pav_sc0002629.1_g010.1.mk	211	185	204	96	95	85	1.79935	1.51909	1.58573	0.609224	0.699259	0.795538	3.04e-07	-1.07446	down	[K]	Transcription	--	--	--	--	--	Leucine rich repeat;; Leucine Rich repeats (2 copies);; Leucine Rich Repeat	Probable LRR receptor-like serine/threonine-protein kinase RFK1 OS=Arabidopsis thaliana OX=3702 GN=RKF1 PE=1 SV=1	S	Function unknown	probable LRR receptor-like serine/threonine-protein kinase RFK1, partial [Prunus avium]
gene_Pav_sc0000716.1_g200.1.mk	26772	28177	28669	9364	9292	9298	309.707	320.918	310.364	92.4571	100.605	103.19	2.64e-187	-1.59756	down	--	--	Cellular Component: nucleus (GO:0005634);; Biological Process: regulation of transcription, DNA-templated (GO:0006355);; Biological Process: auxin-activated signaling pathway (GO:0009734);;	K14484|9.0451e-133|pper:PRUPE_ppa011935mg|K14484 auxin-responsive protein IAA | (RefSeq) hypothetical protein	Plant hormone signal transduction (ko04075)	--	--	AUX/IAA family	Auxin-induced protein AUX22 OS=Glycine max OX=3847 GN=AUX22 PE=2 SV=1	K	Transcription	auxin-induced protein IAA6-like [Prunus avium]
gene_Pav_sc0000789.1_g480.1.br	1446	1650	1303	588	377	352	4.80875	5.36088	4.0467	1.49897	1.20268	0.959341	2.26e-17	-1.67186	down	--	--	--	--	--	[PT]	Inorganic ion transport and metabolism;; Signal transduction mechanisms	Cyclic nucleotide-binding domain;; Protein of unknown function (DUF861)	Cyclic nucleotide-gated ion channel 1 OS=Arabidopsis thaliana OX=3702 GN=CNGC1 PE=1 SV=1	U	Intracellular trafficking, secretion, and vesicular transport	uncharacterized protein LOC110761081 isoform X1 [Prunus avium]
gene_Pav_sc0000861.1_g110.1.br	590	537	206	140	102	105	3.06537	2.76038	1.23194	0.728191	0.59842	0.622137	6.8e-06	-1.57626	down	--	--	--	--	--	[T]	Signal transduction mechanisms	NB-ARC domain;; Leucine Rich repeats (2 copies)	Disease resistance protein RGA2 OS=Solanum bulbocastanum OX=147425 GN=RGA2 PE=1 SV=1	S	Function unknown	PREDICTED: disease resistance protein RGA2-like [Prunus mume]
gene_Pav_sc0001196.1_g1060.1.mk	35	40	24	95	107	109	0.249373	0.285068	0.15463	0.685437	0.833685	0.925149	2.13e-05	1.36015	up	[QV]	Secondary metabolites biosynthesis, transport and catabolism;; Defense mechanisms	Molecular Function: monooxygenase activity (GO:0004497);; Molecular Function: iron ion binding (GO:0005506);; Molecular Function: oxidoreductase activity, acting on paired donors, with incorporation or reduction of molecular oxygen (GO:0016705);; Molecular Function: heme binding (GO:0020037);; Biological Process: oxidation-reduction process (GO:0055114);;	K09754|0|pper:PRUPE_ppa004406mg|K09754 coumaroylquinate(coumaroylshikimate) 3'-monooxygenase [EC:1.14.13.36] | (RefSeq) hypothetical protein	Phenylpropanoid biosynthesis (ko00940);; Flavonoid biosynthesis (ko00941);; Stilbenoid, diarylheptanoid and gingerol biosynthesis (ko00945)	[Q]	Secondary metabolites biosynthesis, transport and catabolism	Cytochrome P450	Cytochrome P450 98A2 OS=Glycine max OX=3847 GN=CYP98A2 PE=2 SV=1	Q	Secondary metabolites biosynthesis, transport and catabolism	cytochrome P450 98A2-like isoform X1 [Prunus avium]
gene_Pav_sc0000554.1_g2100.1.mk	187	162	150	42	48	35	1.11544	0.952433	0.834069	0.21321	0.268299	0.200001	1.62e-11	-1.79552	down	--	--	Cellular Component: exocyst (GO:0000145);; Biological Process: exocytosis (GO:0006887);;	K07195|0|pmum:103332577|K07195 exocyst complex component 7 | (RefSeq) exocyst complex component EXO70A1	--	[U]	Intracellular trafficking, secretion, and vesicular transport	Exo70 exocyst complex subunit	Exocyst complex component EXO70H1 OS=Arabidopsis thaliana OX=3702 GN=EXO70H1 PE=1 SV=1	S	Function unknown	exocyst complex component EXO70H1-like [Prunus avium]
gene_Pav_sc0001059.1_g390.1.mk	1163	1204	1071	282	357	330	11.4505	11.6745	9.86909	2.36514	3.28247	3.11249	8.27e-30	-1.77977	down	--	--	Cellular Component: integral component of membrane (GO:0016021);; Biological Process: carbohydrate transmembrane transport (GO:0034219);; Molecular Function: sugar transmembrane transporter activity (GO:0051119);;	K15382|1.29989e-167|pmum:103331493|K15382 solute carrier family 50 (sugar transporter) | (RefSeq) bidirectional sugar transporter SWEET17-like	--	[R]	General function prediction only	Sugar efflux transporter for intercellular exchange	Bidirectional sugar transporter SWEET17 OS=Arabidopsis thaliana OX=3702 GN=SWEET17 PE=1 SV=2	U	Intracellular trafficking, secretion, and vesicular transport	bidirectional sugar transporter SWEET17-like [Prunus avium]
gene_Pav_sc0000558.1_g620.1.mk	246	251	409	52	80	69	1.79956	1.80732	2.79894	0.321943	0.545198	0.479875	2.33e-11	-1.89468	down	[QV]	Secondary metabolites biosynthesis, transport and catabolism;; Defense mechanisms	Molecular Function: monooxygenase activity (GO:0004497);; Molecular Function: iron ion binding (GO:0005506);; Molecular Function: oxidoreductase activity, acting on paired donors, with incorporation or reduction of molecular oxygen (GO:0016705);; Molecular Function: heme binding (GO:0020037);; Biological Process: oxidation-reduction process (GO:0055114);;	K17961|0|pmum:103334264|K17961 cytochrome P450 family 82 subfamily G polypeptide 1 [EC:1.14.-.-] | (RefSeq) cytochrome P450 82G1-like	Diterpenoid biosynthesis (ko00904)	[Q]	Secondary metabolites biosynthesis, transport and catabolism	Cytochrome P450	Cytochrome P450 82G1 OS=Arabidopsis thaliana OX=3702 GN=CYP82G1 PE=1 SV=1	Q	Secondary metabolites biosynthesis, transport and catabolism	cytochrome P450 82G1-like [Prunus avium]
gene_Pav_sc0000890.1_g720.1.mk	4923	2744	4495	1910	1538	1838	49.9858	27.4304	42.7049	16.5472	14.6099	17.9011	1.21e-07	-1.14741	down	--	--	Molecular Function: DNA binding (GO:0003677);; Molecular Function: transcription factor activity, sequence-specific DNA binding (GO:0003700);; Cellular Component: nucleus (GO:0005634);; Biological Process: regulation of transcription, DNA-templated (GO:0006355);;	--	--	--	--	AP2 domain	Ethylene-responsive transcription factor ERF003 OS=Arabidopsis thaliana OX=3702 GN=ERF003 PE=2 SV=1	K	Transcription	protein PPLZ02 [Prunus persica]
gene_Pav_sc0000348.1_g860.1.mk	321	324	204	0	0	0	4.93888	4.90214	2.94156	0	0	0	2.37e-47	-5.22298	down	[S]	Function unknown	--	--	--	[S]	Function unknown	Domain of unknown function (DUF4228);; Cysteine-rich secretory protein family	STS14 protein OS=Solanum tuberosum OX=4113 GN=STS14 PE=2 SV=1	S	Function unknown	hypothetical protein PRUPE_7G146300 [Prunus persica]
gene_Pav_sc0000195.1_g750.1.mk	1536	1704	1600	398	477	502	15.1654	16.5648	14.7782	3.34608	4.3995	4.75274	5.15e-35	-1.77502	down	--	--	Cellular Component: integral component of membrane (GO:0016021);;	K03542|5.97225e-117|pmum:103319826|K03542 photosystem II 22kDa protein | (RefSeq) photosystem II 22 kDa protein, chloroplastic	Photosynthesis (ko00195)	--	--	Chlorophyll A-B binding protein	Photosystem II 22 kDa protein, chloroplastic OS=Spinacia oleracea OX=3562 GN=PSBS PE=1 SV=1	I	Lipid transport and metabolism	photosystem II 22 kDa protein, chloroplastic [Prunus avium]
gene_Pav_sc0000362.1_g080.1.mk	739	967	940	198	234	182	6.61604	8.52497	7.87651	1.50945	1.96176	1.56237	2.94e-35	-2.03859	down	[G]	Carbohydrate transport and metabolism	Molecular Function: transporter activity (GO:0005215);; Biological Process: transport (GO:0006810);; Cellular Component: integral component of membrane (GO:0016021);;	K09872|0|pper:PRUPE_ppa009630mg|K09872 aquaporin PIP | (RefSeq) hypothetical protein	--	[G]	Carbohydrate transport and metabolism	Major intrinsic protein	Probable aquaporin PIP2-5 OS=Arabidopsis thaliana OX=3702 GN=PIP2-5 PE=1 SV=1	G	Carbohydrate transport and metabolism	probable aquaporin PIP2-5 [Prunus avium]
gene_Pav_sc0000877.1_g870.1.mk	759	550	578	293	308	319	4.77353	3.40351	3.40324	1.57328	1.8116	1.92109	7.63e-07	-1.00263	down	--	--	Molecular Function: DNA binding (GO:0003677);; Molecular Function: transcription factor activity, sequence-specific DNA binding (GO:0003700);; Cellular Component: nucleus (GO:0005634);; Biological Process: chloroplast organization (GO:0009658);; Biological Process: negative regulation of transcription, DNA-templated (GO:0045892);; Biological Process: regulation of timing of transition from vegeta…	--	--	--	--	Dof domain, zinc finger	Cyclic dof factor 3 OS=Arabidopsis thaliana OX=3702 GN=CDF3 PE=1 SV=2	S	Function unknown	cyclic dof factor 3 [Prunus avium]
gene_Pav_sc0000817.1_g120.1.mk	635	662	625	183	186	268	3.14673	3.22999	2.87526	0.751149	0.851631	1.26047	4.46e-13	-1.50601	down	--	--	Molecular Function: calcium ion binding (GO:0005509);; Molecular Function: calcium-dependent phospholipid binding (GO:0005544);;	K17099|0|pper:PRUPE_ppa021580mg|K17099 annexin A13 | (RefSeq) hypothetical protein	--	[U]	Intracellular trafficking, secretion, and vesicular transport	Annexin;; Hsp20/alpha crystallin family	Annexin D1 OS=Arabidopsis thaliana OX=3702 GN=ANN1 PE=1 SV=1	S	Function unknown	annexin A13-like [Prunus avium]
gene_Pav_sc0000813.1_g350.1.mk	5784	5789	5566	873	867	775	30.6519	30.2068	27.6066	3.94792	4.29981	3.93756	5.06e-236	-2.76548	down	--	--	Biological Process: amino acid transmembrane transport (GO:0003333);; Molecular Function: amino acid transmembrane transporter activity (GO:0015171);; Cellular Component: integral component of membrane (GO:0016021);;	--	--	[E]	Amino acid transport and metabolism	Transmembrane amino acid transporter protein	Lysine histidine transporter-like 8 OS=Arabidopsis thaliana OX=3702 GN=AATL1 PE=1 SV=1	E	Amino acid transport and metabolism	lysine histidine transporter-like 8 [Prunus avium]
Prunus_avium_newGene_1562	2501	2537	2265	1214	1165	1142	9.80348	9.90106	8.42915	4.21989	4.37709	4.37239	1.42e-25	-1.06404	down	--	--	Molecular Function: damaged DNA binding (GO:0003684);; Cellular Component: nucleus (GO:0005634);; Biological Process: DNA repair (GO:0006281);; Biological Process: response to UV-B (GO:0010224);; Cellular Component: Cul4-RING E3 ubiquitin ligase complex (GO:0080008);;	K10140|1.2049e-158|pmum:103320795|K10140 DNA damage-binding protein 2 | (RefSeq) protein DAMAGED DNA-BINDING 2	Nucleotide excision repair (ko03420);; Ubiquitin mediated proteolysis (ko04120)	[S]	Function unknown	--	Protein DAMAGED DNA-BINDING 2 OS=Arabidopsis thaliana OX=3702 GN=DDB2 PE=1 SV=1	L	Replication, recombination and repair	protein DAMAGED DNA-BINDING 2 [Prunus avium]
gene_Pav_sc0001057.1_g020.1.br	310	264	250	60	69	63	1.71168	1.43306	1.29162	0.282094	0.35184	0.333766	5.53e-18	-1.95582	down	--	--	--	--	--	[UR]	Intracellular trafficking, secretion, and vesicular transport;; General function prediction only	Dynamin central region;; Dynamin family;; Dynamin GTPase effector domain	Dynamin-related protein 4C OS=Arabidopsis thaliana OX=3702 GN=DRP4C PE=2 SV=1	S	Function unknown	dynamin-related protein 4C-like [Prunus avium]
gene_Pav_sc0000937.1_g020.1.mk	1153	1254	1059	360	348	317	4.7252	5.10522	4.19073	1.36535	1.3595	1.35512	6.46e-41	-1.73989	down	--	--	--	K05391|2.64202e-24|fve:105353149|K05391 cyclic nucleotide gated channel, other eukaryote | (RefSeq) cyclic nucleotide-gated ion channel 1-like	--	--	--	--	--	--	--	cyclic nucleotide-gated ion channel 1-like [Prunus avium]
gene_Pav_sc0002233.1_g370.1.mk	252	284	368	698	632	766	5.11641	5.66803	6.98423	12.1089	12.0069	14.9301	1.91e-10	1.1388	up	--	--	Cellular Component: integral component of membrane (GO:0016021);;	--	--	--	--	Protein of unknown function (DUF751)	Uncharacterized protein ycf33 OS=Pyropia yezoensis OX=2788 GN=ycf33 PE=3 SV=1	S	Function unknown	uncharacterized protein LOC110771680 [Prunus avium]
gene_Pav_sc0000195.1_g740.1.mk	277	139	260	40	45	33	1.16019	0.58755	1.01935	0.119744	0.194885	0.136041	4.28e-11	-2.09953	down	--		--	--	--	[T]	Signal transduction mechanisms	Protein kinase domain;; Protein tyrosine kinase;; Wall-associated receptor kinase C-terminal	LEAF RUST 10 DISEASE-RESISTANCE LOCUS RECEPTOR-LIKE PROTEIN KINASE-like 2.8 OS=Arabidopsis thaliana OX=3702 GN=LRK10L-2.8 PE=2 SV=2	T	Signal transduction mechanisms	LEAF RUST 10 DISEASE-RESISTANCE LOCUS RECEPTOR-LIKE PROTEIN KINASE-like 2.5 [Prunus avium]
gene_Pav_sc0000716.1_g440.1.mk	6541	6790	5428	1899	1602	1683	14.7378	14.9904	11.3814	3.6325	3.37641	3.61536	5.88e-49	-1.84148	down	--	--	Molecular Function: ATP binding (GO:0005524);; Cellular Component: plasma membrane (GO:0005886);; Molecular Function: ATPase-coupled organic phosphonate transmembrane transporter activity (GO:0015416);; Biological Process: lead ion transport (GO:0015692);; Biological Process: organic phosphonate transport (GO:0015716);; Biological Process: organophosphate ester transport (GO:0015748);; Cellular C…	--	--	[Q]	Secondary metabolites biosynthesis, transport and catabolism	ABC-transporter extracellular N-terminal	Pleiotropic drug resistance protein 1 OS=Nicotiana tabacum OX=4097 GN=PDR1 PE=2 SV=1	V	Defense mechanisms	ABC-2 type transporter [Corchorus olitorius]
gene_Pav_sc0000184.1_g540.1.mk	8053	9774	7450	3924	3408	3602	28.8012	34.2269	25.5122	11.9117	11.3454	12.292	2.09e-22	-1.20906	down	--	--	Biological Process: metal ion transport (GO:0030001);; Molecular Function: metal ion binding (GO:0046872);;	--	--	[P]	Inorganic ion transport and metabolism	Heavy-metal-associated domain	Heavy metal-associated isoprenylated plant protein 32 OS=Arabidopsis thaliana OX=3702 GN=HIPP32 PE=2 SV=1	S	Function unknown	heavy metal-associated isoprenylated plant protein 32 isoform X2 [Prunus avium]
gene_Pav_sc0000652.1_g1020.1.mk	720	535	715	191	212	197	9.3552	6.83638	8.68656	2.11735	2.56711	2.45065	6.79e-19	-1.64788	down	--	--	--	--	--	--	--	--	--	S	Function unknown	hypothetical protein PRUPE_5G133200 [Prunus persica]
gene_Pav_sc0000358.1_g610.1.mk	33270	32485	34092	15441	15003	14598	240.036	230.748	230.175	95.0872	101.31	101.043	4.55e-102	-1.16923	down	[M]	Cell wall/membrane/envelope biogenesis	Molecular Function: glycogenin glucosyltransferase activity (GO:0008466);; Molecular Function: intramolecular transferase activity (GO:0016866);; Biological Process: cellulose biosynthetic process (GO:0030244);;	K13379|0|pper:PRUPE_ppa007588mg|K13379 reversibly glycosylated polypeptide / UDP-arabinopyranose mutase [EC:2.4.1.- 5.4.99.30] | (RefSeq) hypothetical protein	Amino sugar and nucleotide sugar metabolism (ko00520)	--	--	Reversibly glycosylated polypeptide	Probable UDP-arabinopyranose mutase 1 OS=Pisum sativum OX=3888 GN=UPTG PE=1 SV=1	O	Posttranslational modification, protein turnover, chaperones	alpha-1,4-glucan-protein synthase [UDP-forming] 2 [Prunus avium]
gene_Pav_sc0001102.1_g910.1.br	3265	3519	5181	8848	8620	10993	61.1618	64.8856	90.817	141.46	151.126	197.555	9.66e-11	1.17687	up	--	--	Molecular Function: enzyme inhibitor activity (GO:0004857);; Biological Process: negative regulation of catalytic activity (GO:0043086);;	--	--	--	--	Plant invertase/pectin methylesterase inhibitor	21 kDa protein OS=Daucus carota OX=4039 PE=2 SV=1	S	Function unknown	21 kDa protein [Prunus avium]
gene_Pav_sc0001990.1_g140.1.mk	417	481	512	174	120	99	1.64063	1.86532	1.88522	0.582955	0.441989	0.371887	2.33e-16	-1.74318	down	[R]	General function prediction only	Cellular Component: cell (GO:0005623);; Biological Process: cell redox homeostasis (GO:0045454);;	--	--	[R]	General function prediction only	Tetratricopeptide repeat;; Tetratricopeptide repeat;; TPR repeat;; Tetratricopeptide repeat;; Tetratricopeptide repeat;; Tetratricopeptide repeat;; Tetratricopeptide repeat;; Tetratricopeptide repeat;; Thioredoxin;; Phosducin	TPR repeat-containing thioredoxin TTL4 OS=Arabidopsis thaliana OX=3702 GN=TTL4 PE=2 SV=1	S	Function unknown	inactive TPR repeat-containing thioredoxin TTL3-like [Prunus avium]
gene_Pav_sc0000558.1_g050.1.mk	208	242	172	35	34	47	1.0731	1.23013	0.831308	0.154267	0.159835	0.229265	1.07e-14	-2.13545	down	[J]	Translation, ribosomal structure and biogenesis	Molecular Function: aminoacyl-tRNA ligase activity (GO:0004812);; Molecular Function: ATP binding (GO:0005524);; Cellular Component: mitochondrion (GO:0005739);; Biological Process: tRNA aminoacylation for protein translation (GO:0006418);; Cellular Component: chloroplast (GO:0009507);;	K01893|0|pper:PRUPE_ppa023215mg|K01893 asparaginyl-tRNA synthetase [EC:6.1.1.22] | (RefSeq) hypothetical protein	Aminoacyl-tRNA biosynthesis (ko00970)	[J]	Translation, ribosomal structure and biogenesis	tRNA synthetases class II (D, K and N)	Asparagine--tRNA ligase, cytoplasmic 2 OS=Arabidopsis thaliana OX=3702 GN=SYNC2 PE=1 SV=2	J	Translation, ribosomal structure and biogenesis	asparagine--tRNA ligase, cytoplasmic 2 [Prunus avium]
gene_Pav_sc0000065.1_g210.1.mk	1970	1686	1676	4309	3370	3727	17.506	14.7442	13.9362	32.6815	28.03	31.7754	1.24e-15	1.03768	up	--	--	--	--	--	--	--	Late embryogenesis abundant protein	--	--	--	late embryogenesis abundant protein, group 3-like [Prunus avium]
gene_Pav_sc0000311.1_g110.1.mk	1278	1359	1202	489	500	471	7.91279	8.28346	6.96467	2.58194	2.89793	2.7974	3.55e-33	-1.39246	down	[R]	General function prediction only	Biological Process: cellular response to DNA damage stimulus (GO:0006974);; Biological Process: response to water deprivation (GO:0009414);; Biological Process: response to abscisic acid (GO:0009737);;	--	--	[S]	Function unknown	WD domain, G-beta repeat	--	S	Function unknown	WD repeat-containing protein 76 [Prunus avium]
gene_Pav_sc0001809.1_g070.1.br	506	412	457	184	172	172	14.8612	11.9013	12.5536	4.59946	4.72487	4.84404	3.05e-15	-1.34771	down	--	--	--	--	--	--	--	--	--	--	--	hypothetical protein PRUPE_1G183300 [Prunus persica]
gene_Pav_sc0000589.1_g080.1.mk	1648	1626	1524	541	513	466	10.0196	9.7309	8.67041	2.80773	2.91511	2.71648	1.35e-52	-1.65705	down	[M]	Cell wall/membrane/envelope biogenesis	Molecular Function: protein serine/threonine kinase activity (GO:0004674);; Molecular Function: ATP binding (GO:0005524);; Biological Process: protein phosphorylation (GO:0006468);; Cellular Component: integral component of membrane (GO:0016021);;	K04733|0|pmum:103337899|K04733 interleukin-1 receptor-associated kinase 4 [EC:2.7.11.1] | (RefSeq) probable receptor-like protein kinase At4g10390	--	[T]	Signal transduction mechanisms	Protein kinase domain;; Protein tyrosine kinase;; Protein kinase domain;; Protein tyrosine kinase	Probable receptor-like protein kinase At1g33260 OS=Arabidopsis thaliana OX=3702 GN=At1g33260 PE=2 SV=1	T	Signal transduction mechanisms	uncharacterized protein LOC110757785 [Prunus avium]
gene_Pav_sc0001781.1_g030.1.mk	1069	1257	1092	458	370	387	3.37262	3.98697	3.23393	1.27313	1.09928	1.22671	3.41e-31	-1.483	down	--	--	Molecular Function: microtubule motor activity (GO:0003777);; Molecular Function: ATP binding (GO:0005524);; Cellular Component: kinesin complex (GO:0005871);; Cellular Component: microtubule (GO:0005874);; Biological Process: microtubule-based movement (GO:0007018);; Molecular Function: microtubule binding (GO:0008017);; Molecular Function: ATPase activity (GO:0016887);;	K10401|0|pper:PRUPE_ppa020304mg|K10401 kinesin family member 18/19 | (RefSeq) hypothetical protein	--	[Z]	Cytoskeleton	Kinesin motor domain;; Microtubule binding	Kinesin-like protein KIN-8B OS=Arabidopsis thaliana OX=3702 GN=KIN8B PE=2 SV=1	Z	Cytoskeleton	kinesin-like protein KIN-8B isoform X1 [Prunus avium]
gene_Pav_sc0002584.1_g320.1.mk	1429	1341	1245	311	264	238	5.97681	5.54523	4.89247	1.09214	1.01073	0.938573	4.76e-59	-2.26528	down	--	--	Cellular Component: Golgi apparatus (GO:0005794);; Biological Process: protein glycosylation (GO:0006486);; Molecular Function: galactosyltransferase activity (GO:0008378);; Cellular Component: integral component of membrane (GO:0016021);; Molecular Function: carbohydrate binding (GO:0030246);;	K20843|0|pmum:103321655|K20843 hydroxyproline O-galactosyltransferase 2/3/4/5/6 [EC:2.4.1.-] | (RefSeq) hydroxyproline O-galactosyltransferase GALT6-like	--	[G]	Carbohydrate transport and metabolism	Galactoside-binding lectin;; Galactosyltransferase	Hydroxyproline O-galactosyltransferase GALT6 OS=Arabidopsis thaliana OX=3702 GN=GALT6 PE=2 SV=2	S	Function unknown	hydroxyproline O-galactosyltransferase GALT6-like isoform X1 [Prunus avium]
gene_Pav_sc0002479.1_g170.1.br	330	306	368	136	139	94	3.32586	3.03619	3.47056	1.16846	1.30301	0.900645	3.77e-11	-1.37591	down	--	--	--	K13065|0|pmum:103321944|K13065 shikimate O-hydroxycinnamoyltransferase [EC:2.3.1.133] | (RefSeq) vinorine synthase-like	Phenylpropanoid biosynthesis (ko00940);; Flavonoid biosynthesis (ko00941);; Stilbenoid, diarylheptanoid and gingerol biosynthesis (ko00945)	--	--	Transferase family	Vinorine synthase OS=Rauvolfia serpentina OX=4060 GN=ACT PE=1 SV=2	S	Function unknown	uncharacterized protein LOC109946873 [Prunus persica]
gene_Pav_sc0000877.1_g930.1.mk	3563	2819	3083	1925	1337	1374	26.1635	20.3748	21.0269	11.9985	9.19191	9.68324	4.63e-10	-1.02485	down	[O]	Posttranslational modification, protein turnover, chaperones	Biological Process: glycerol ether metabolic process (GO:0006662);; Cellular Component: chloroplast (GO:0009507);; Molecular Function: protein disulfide oxidoreductase activity (GO:0015035);; Biological Process: cell redox homeostasis (GO:0045454);; Biological Process: oxidation-reduction process (GO:0055114);;	--	--	[O]	Posttranslational modification, protein turnover, chaperones	Thioredoxin	Thioredoxin-like 1-2, chloroplastic OS=Arabidopsis thaliana OX=3702 GN=At5g61440 PE=2 SV=1	O	Posttranslational modification, protein turnover, chaperones	thioredoxin-like 1-2, chloroplastic [Prunus avium]
gene_Pav_sc0003135.1_g710.1.mk	2099	2683	2328	888	909	706	14.5517	18.3138	15.1031	5.25282	5.89651	4.6964	1.44e-28	-1.49048	down	--	--	Cellular Component: integral component of membrane (GO:0016021);;	--	--	--	--	Protein of unknown function (DUF642)	--	S	Function unknown	uncharacterized protein LOC110774018 [Prunus avium]
gene_Pav_sc0000212.1_g1300.1.mk	163	149	185	40	105	26	0.95245	0.750779	1.06858	0.171305	0.571705	0.142529	0.00867307	-1.09506	down	--	--	--	--	--	--	--	--	--	--	--	uncharacterized protein LOC110751110 isoform X1 [Prunus avium]
gene_Pav_sc0007674.1_g040.1.mk	1387	1467	1067	207	159	164	5.01182	5.2013	3.60005	0.672188	0.649006	0.601758	1.73e-51	-2.76476	down	[T]	Signal transduction mechanisms	--	--	--	--	--	Protein kinase domain;; Protein tyrosine kinase	Probable LRR receptor-like serine/threonine-protein kinase At3g47570 OS=Arabidopsis thaliana OX=3702 GN=At3g47570 PE=2 SV=1	S	Function unknown	probable LRR receptor-like serine/threonine-protein kinase At3g47570 isoform X1 [Prunus avium]
gene_Pav_sc0000704.1_g050.1.mk	578	526	464	295	192	150	2.2507	2.01401	1.69081	0.977971	0.697219	0.558021	1.38e-06	-1.21586	down	--	--	Molecular Function: protein kinase activity (GO:0004672);; Molecular Function: ATP binding (GO:0005524);; Cellular Component: plasma membrane (GO:0005886);; Biological Process: protein phosphorylation (GO:0006468);; Cellular Component: integral component of membrane (GO:0016021);;	--	--	--	--	Protein kinase domain;; Protein tyrosine kinase;; Leucine rich repeat N-terminal domain	Probable inactive receptor kinase At2g26730 OS=Arabidopsis thaliana OX=3702 GN=At2g26730 PE=1 SV=1	S	Function unknown	hypothetical protein CCACVL1_12717 [Corchorus capsularis]
gene_Pav_sc0003135.1_g850.1.mk	215	246	291	59	39	93	0.924885	1.04192	1.01228	0.148472	0.164018	0.454682	1.7e-07	-1.66009	down	--	--	--	K11699|0|pper:PRUPEppa022322m1g|K11699 RNA-dependent RNA polymerase [EC:2.7.7.48] | (RefSeq) hypothetical protein	--	[A]	RNA processing and modification	RNA dependent RNA polymerase	Probable RNA-dependent RNA polymerase 1 OS=Oryza sativa subsp. japonica OX=39947 GN=RDR1 PE=2 SV=2	K	Transcription	probable RNA-dependent RNA polymerase 1 [Prunus avium]
Prunus_avium_newGene_3308	87	102	109	28	53	33	0.516372	0.739492	0.545699	0.124541	0.265455	0.165539	0.000747207	-1.14994	down	[Q]	Secondary metabolites biosynthesis, transport and catabolism	Molecular Function: diacylglycerol O-acyltransferase activity (GO:0004144);; Cellular Component: integral component of membrane (GO:0016021);; Biological Process: glycerolipid biosynthetic process (GO:0045017);;	--	--	--	--	--	O-acyltransferase WSD1 OS=Arabidopsis thaliana OX=3702 GN=WSD1 PE=2 SV=1	S	Function unknown	O-acyltransferase WSD1-like [Prunus avium]
gene_Pav_sc0000502.1_g250.1.mk	289	291	318	0	0	0	5.49089	5.42979	5.64401	0	0	0	1.6e-63	-5.71056	down	--	--	Molecular Function: DNA binding (GO:0003677);; Molecular Function: transcription factor activity, sequence-specific DNA binding (GO:0003700);; Cellular Component: nucleus (GO:0005634);; Biological Process: regulation of transcription, DNA-templated (GO:0006355);;	--	--	--	--	AP2 domain	Ethylene-responsive transcription factor ERF022 OS=Arabidopsis thaliana OX=3702 GN=ERF022 PE=2 SV=1	K	Transcription	ethylene-responsive transcription factor ERF022-like [Prunus avium]
gene_Pav_sc0003823.1_g160.1.mk	1585	1744	1303	3584	3533	3914	4.73988	5.16252	3.59947	9.12467	9.35745	11.2043	1.24e-15	1.18484	up	[G]	Carbohydrate transport and metabolism	Molecular Function: hydrolase activity (GO:0016787);; Molecular Function: galactinol-raffinose galactosyltransferase activity (GO:0047268);;	K06617|0|pper:PRUPE_ppa001730mg|K06617 raffinose synthase [EC:2.4.1.82] | (RefSeq) hypothetical protein	Galactose metabolism (ko00052)	--	--	Raffinose synthase or seed imbibition protein Sip1	Probable galactinol--sucrose galactosyltransferase 2 OS=Arabidopsis thaliana OX=3702 GN=RFS2 PE=2 SV=2	S	Function unknown	probable galactinol--sucrose galactosyltransferase 2 [Prunus persica]
gene_Pav_sc0000023.1_g230.1.mk	89	150	124	44	58	56	0.542826	0.903679	0.710126	0.225829	0.333362	0.324575	0.00108856	-1.03498	down	[E]	Amino acid transport and metabolism	Molecular Function: serine-type carboxypeptidase activity (GO:0004185);; Cellular Component: vacuole (GO:0005773);; Biological Process: brassinosteroid mediated signaling pathway (GO:0009742);; Biological Process: proteolysis involved in cellular protein catabolic process (GO:0051603);;	K16297|0|pper:PRUPE_ppa017321mg|K16297 serine carboxypeptidase-like clade II [EC:3.4.16.-] | (RefSeq) hypothetical protein	--	[OE]	Posttranslational modification, protein turnover, chaperones;; Amino acid transport and metabolism	Serine carboxypeptidase	Serine carboxypeptidase-like 25 OS=Arabidopsis thaliana OX=3702 GN=SCPL25 PE=2 SV=2	E	Amino acid transport and metabolism	serine carboxypeptidase-like 25 [Prunus avium]
Prunus_avium_newGene_8195	4190	4663	4447	816	932	696	22.7739	24.9525	22.6177	3.78231	4.73854	3.62735	2.36e-92	-2.41542	down	--	--	Molecular Function: aspartic-type endopeptidase activity (GO:0004190);; Biological Process: proteolysis (GO:0006508);;	--	--	[O]	Posttranslational modification, protein turnover, chaperones	Xylanase inhibitor N-terminal;; Xylanase inhibitor C-terminal;; Eukaryotic aspartyl protease	Aspartyl protease family protein At5g10770 OS=Arabidopsis thaliana OX=3702 GN=At5g10770 PE=2 SV=1	O	Posttranslational modification, protein turnover, chaperones	aspartyl protease family protein At5g10770-like [Prunus avium]
gene_Pav_sc0000175.1_g530.1.mk	1659	1522	1410	670	679	679	13.8392	12.3348	10.7517	4.66385	5.26534	5.36312	8.7e-20	-1.17672	down	--	--	Cellular Component: mitochondrion (GO:0005739);; Cellular Component: vacuolar membrane (GO:0005774);; Cellular Component: integral component of membrane (GO:0016021);; Molecular Function: metal ion binding (GO:0046872);;	--	--	[S]	Function unknown	Protein of unknown function (DUF1640)	--	S	Function unknown	protein FMP32, mitochondrial [Prunus avium]
gene_Pav_sc0000428.1_g530.1.mk	520	305	580	103	87	137	4.34267	2.50364	4.53801	0.734668	0.676583	1.0923	1.98e-10	-1.83469	down	[G]	Carbohydrate transport and metabolism	Molecular Function: hydrolase activity, hydrolyzing O-glycosyl compounds (GO:0004553);; Cellular Component: cell wall (GO:0005618);; Biological Process: xyloglucan metabolic process (GO:0010411);; Molecular Function: xyloglucan:xyloglucosyl transferase activity (GO:0016762);; Biological Process: cell wall biogenesis (GO:0042546);; Cellular Component: apoplast (GO:0048046);; Biological Process: ce…	K08235|0|pmum:103328767|K08235 xyloglucan:xyloglucosyl transferase [EC:2.4.1.207] | (RefSeq) xyloglucan endotransglucosylase/hydrolase 2-like	--	--	--	Glycosyl hydrolases family 16;; Xyloglucan endo-transglycosylase (XET) C-terminus	Xyloglucan endotransglucosylase/hydrolase 2 OS=Glycine max OX=3847 PE=2 SV=1	G	Carbohydrate transport and metabolism	xyloglucan endotransglucosylase/hydrolase 2-like [Prunus avium]
gene_Pav_sc0000704.1_g260.1.mk	217	100	114	42	47	60	0.613033	0.275461	0.316312	0.150567	0.120369	0.256037	0.00124646	-1.20803	down	[T]	Signal transduction mechanisms	Molecular Function: voltage-gated potassium channel activity (GO:0005249);; Cellular Component: integral component of membrane (GO:0016021);; Biological Process: potassium ion transmembrane transport (GO:0071805);;	--	--	[PT]	Inorganic ion transport and metabolism;; Signal transduction mechanisms	Ion transport protein;; Ankyrin repeats (3 copies);; Ankyrin repeats (many copies);; KHA, dimerisation domain of potassium ion channel;; Ankyrin repeat;; Ankyrin repeat;; Ankyrin repeats (many copies);; Ion channel;; Cyclic nucleotide-binding domain	Potassium channel AKT1 OS=Arabidopsis thaliana OX=3702 GN=AKT1 PE=1 SV=2	U	Intracellular trafficking, secretion, and vesicular transport	potassium channel AKT1-like [Prunus avium]
gene_Pav_sc0001431.1_g030.1.mk	216	199	233	78	98	78	3.54299	3.21935	3.58214	1.08851	1.50554	1.22493	9.81e-09	-1.27286	down	--	--	--	--	--	--	--	VQ motif	--	S	Function unknown	VQ motif-containing protein 22-like [Prunus avium]
gene_Pav_sc0001485.1_g080.1.mk	22	28	23	157	179	220	0.125491	0.158552	0.126693	0.788982	0.986348	1.24219	5.18e-18	2.49048	up	[G]	Carbohydrate transport and metabolism	Cellular Component: chloroplast thylakoid membrane (GO:0009535);; Cellular Component: plant-type vacuole membrane (GO:0009705);; Cellular Component: integral component of membrane (GO:0016021);; Molecular Function: substrate-specific transmembrane transporter activity (GO:0022891);; Biological Process: transmembrane transport (GO:0055085);;	K08202|0|pper:PRUPE_ppa003853mg|K08202 MFS transporter, OCT family, solute carrier family 22 (organic cation transporter), member 4/5 | (RefSeq) hypothetical protein	--	[R]	General function prediction only	Sugar (and other) transporter;; Major Facilitator Superfamily	Organic cation/carnitine transporter 4 OS=Arabidopsis thaliana OX=3702 GN=OCT4 PE=2 SV=1	G	Carbohydrate transport and metabolism	organic cation/carnitine transporter 4 [Prunus avium]
gene_Pav_sc0000558.1_g270.1.mk	173	170	184	83	58	89	0.708315	0.708048	0.689042	0.280555	0.21922	0.341432	1.24e-05	-1.10651	down	[N]	Cell motility	Cellular Component: endosome (GO:0005768);; Cellular Component: trans-Golgi network (GO:0005802);; Cellular Component: integral component of membrane (GO:0016021);; Biological Process: pollen tube development (GO:0048868);;	--	--	--	--	Glycosyltransferase like family 2;; Glycosyl transferase family group 2;; Glycosyl transferase family 2;; Glycosyl transferase family 21	Probable xyloglucan glycosyltransferase 6 OS=Arabidopsis thaliana OX=3702 GN=CSLC6 PE=1 SV=1	M	Cell wall/membrane/envelope biogenesis	probable xyloglucan glycosyltransferase 6 [Prunus avium]
gene_Pav_sc0000044.1_g500.1.mk	2912	3347	4502	8704	7909	7849	71.3166	80.7179	103.193	181.986	181.336	184.457	2.99e-16	1.13185	up	[O]	Posttranslational modification, protein turnover, chaperones	--	--	--	[O]	Posttranslational modification, protein turnover, chaperones	DnaJ domain	Chaperone protein dnaJ 11, chloroplastic OS=Arabidopsis thaliana OX=3702 GN=ATJ11 PE=1 SV=2	O	Posttranslational modification, protein turnover, chaperones	chaperone protein dnaJ 11, chloroplastic-like [Prunus avium]
gene_Pav_sc0001575.1_g020.1.mk	300	314	328	707	792	833	2.12846	2.23109	2.33662	4.27402	5.52609	5.83901	3.13e-17	1.24516	up	--	--	--	--	--	[C]	Energy production and conversion	CBS domain	SNF1-related protein kinase regulatory subunit gamma-1 OS=Arabidopsis thaliana OX=3702 GN=KING1 PE=1 SV=2	S	Function unknown	SNF1-related protein kinase regulatory subunit gamma-1-like [Prunus avium]
gene_Pav_sc0000384.1_g150.1.mk	367	382	306	8	23	15	1.49339	1.52896	1.16406	0.024455	0.087407	0.054944	1.34e-36	-3.76847	down	[E]	Amino acid transport and metabolism	Molecular Function: nucleotide binding (GO:0000166);; Cellular Component: membrane (GO:0016020);;	--	--	[Q]	Secondary metabolites biosynthesis, transport and catabolism	ABC-2 type transporter;; ABC transporter;; ABC-2 family transporter protein	ABC transporter G family member 22 OS=Arabidopsis thaliana OX=3702 GN=ABCG22 PE=1 SV=1	V	Defense mechanisms	ABC transporter G family member 22-like isoform X1 [Prunus avium]
gene_Pav_sc0001405.1_g1540.1.mk	50309	45163	41264	26363	20533	20708	231.282	204.418	177.529	103.469	88.3675	91.3522	7.05e-16	-1.02646	down	[O]	Posttranslational modification, protein turnover, chaperones	Molecular Function: ATP binding (GO:0005524);; Biological Process: protein folding (GO:0006457);; Biological Process: response to stress (GO:0006950);; Molecular Function: unfolded protein binding (GO:0051082);;	K04079|0|pper:PRUPE_ppa002187mg|K04079 molecular chaperone HtpG | (RefSeq) hypothetical protein	Protein processing in endoplasmic reticulum (ko04141);; Plant-pathogen interaction (ko04626)	[O]	Posttranslational modification, protein turnover, chaperones	Hsp90 protein;; Histidine kinase-, DNA gyrase B-, and HSP90-like ATPase	Heat shock protein 83 OS=Ipomoea nil OX=35883 GN=HSP83A PE=2 SV=1	O	Posttranslational modification, protein turnover, chaperones	heat shock protein 83 [Prunus avium]
gene_Pav_sc0000646.1_g030.1.mk	5651	5208	5545	23519	25123	21704	44.0939	40.0097	40.4952	156.664	183.51	162.503	1.24e-119	2.04865	up	--	--	Cellular Component: integral component of plasma membrane (GO:0005887);; Molecular Function: sucrose transmembrane transporter activity (GO:0008515);; Biological Process: leaf senescence (GO:0010150);; Biological Process: sucrose transport (GO:0015770);; Biological Process: carbohydrate transmembrane transport (GO:0034219);; Biological Process: cellular response to osmotic stress (GO:0071470);;	K15382|4.2841e-169|pmum:103322118|K15382 solute carrier family 50 (sugar transporter) | (RefSeq) bidirectional sugar transporter N3	--	[R]	General function prediction only	Sugar efflux transporter for intercellular exchange	Bidirectional sugar transporter SWEET15 OS=Arabidopsis thaliana OX=3702 GN=SWEET15 PE=1 SV=1	U	Intracellular trafficking, secretion, and vesicular transport	bidirectional sugar transporter N3-like [Prunus avium]
gene_Pav_sc0001479.1_g070.1.mk	442	456	461	195	217	208	1.76498	1.80692	1.74511	0.660044	0.826447	0.794228	7.68e-14	-1.11753	down	--		Cellular Component: membrane (GO:0016020);; Molecular Function: kinase activity (GO:0016301);; Biological Process: phosphorylation (GO:0016310);;	K04733|0|pmum:103340930|K04733 interleukin-1 receptor-associated kinase 4 [EC:2.7.11.1] | (RefSeq) G-type lectin S-receptor-like serine/threonine-protein kinase B120	--	--	--	Protein tyrosine kinase;; Protein kinase domain;; PAN-like domain	G-type lectin S-receptor-like serine/threonine-protein kinase B120 OS=Arabidopsis thaliana OX=3702 GN=B120 PE=2 SV=1	T	Signal transduction mechanisms	G-type lectin S-receptor-like serine/threonine-protein kinase At1g67520 [Prunus avium]
gene_Pav_sc0000103.1_g1130.1.mk	12371	11224	10636	5817	4733	4746	46.1275	42.0565	37.9948	17.6435	16.9735	17.2798	1.21e-25	-1.17294	down	[T]	Signal transduction mechanisms	--	--	--	--	--	Protein of unknown function (DUF760)	UV-B-induced protein At3g17800, chloroplastic OS=Arabidopsis thaliana OX=3702 GN=At3g17800 PE=2 SV=1	S	Function unknown	hypothetical protein PRUPE_5G237700 [Prunus persica]
gene_Pav_sc0008909.1_g040.1.mk	111	138	147	272	317	328	1.33958	1.64327	1.67073	2.82142	3.59747	3.82263	8.75e-08	1.11772	up	--	--	Molecular Function: monooxygenase activity (GO:0004497);; Molecular Function: iron ion binding (GO:0005506);; Biological Process: multicellular organism development (GO:0007275);; Biological Process: brassinosteroid homeostasis (GO:0010268);; Cellular Component: membrane (GO:0016020);; Biological Process: sterol metabolic process (GO:0016125);; Biological Process: brassinosteroid biosynthetic pro…	--	--	[QI]	Secondary metabolites biosynthesis, transport and catabolism;; Lipid transport and metabolism	Cytochrome P450	Cytochrome P450 709B2 OS=Arabidopsis thaliana OX=3702 GN=CYP709B2 PE=2 SV=1	Q	Secondary metabolites biosynthesis, transport and catabolism	PREDICTED: alpha-humulene 10-hydroxylase-like isoform X1 [Prunus mume]
gene_Pav_sc0002052.1_g060.1.mk	120	171	189	17	17	8	0.606147	0.838507	0.888393	0.098647	0.078138	0.037364	1.42e-18	-2.84059	down	--	--	--	--	--	--	--	--	--	--	--	protein ACCELERATED CELL DEATH 6-like [Prunus avium]
gene_Pav_sc0002659.1_g130.1.br	2297	2047	2072	625	435	551	5.48164	4.82748	4.52567	1.25718	0.957818	1.24316	1.15e-39	-1.95625	down	[K]	Transcription	--	--	--	--	--	TIR domain;; NB-ARC domain;; Leucine Rich repeats (2 copies);; Leucine rich repeat;; TIR domain	TMV resistance protein N OS=Nicotiana glutinosa OX=35889 GN=N PE=1 SV=1	S	Function unknown	TMV resistance protein N-like isoform X1 [Prunus avium]
gene_Pav_sc0000130.1_g780.1.mk	1265	1117	1070	458	492	699	10.3024	8.96048	8.15298	3.18383	3.75184	5.45705	3.3e-06	-1.01265	down	--	--	Molecular Function: DNA binding (GO:0003677);; Molecular Function: transcription factor activity, sequence-specific DNA binding (GO:0003700);; Cellular Component: nucleus (GO:0005634);; Biological Process: regulation of transcription, DNA-templated (GO:0006355);;	K09286|2.63938e-169|pper:PRUPE_ppa008730mg|K09286 EREBP-like factor | (RefSeq) hypothetical protein	--	--	--	AP2 domain	Ethylene-responsive transcription factor RAP2-3 OS=Arabidopsis thaliana OX=3702 GN=RAP2-3 PE=1 SV=2	K	Transcription	ethylene-responsive transcription factor ERF071 [Prunus avium]
gene_Pav_sc0002342.1_g020.1.br	46	86	74	181	144	169	0.215181	0.400693	0.328692	0.730421	0.639487	0.770076	0.00016683	1.08772	up	--		--	--	--	--	--	Protein kinase domain;; Protein tyrosine kinase;; D-mannose binding lectin;; S-locus glycoprotein domain	G-type lectin S-receptor-like serine/threonine-protein kinase LECRK3 OS=Oryza sativa subsp. japonica OX=39947 GN=LECRK3 PE=3 SV=2	T	Signal transduction mechanisms	G-type lectin S-receptor-like serine/threonine-protein kinase LECRK3 [Prunus avium]
gene_Pav_sc0000998.1_g640.1.mk	570	620	670	14	4	11	6.53712	7.08826	7.4053	0.146404	0.016061	0.120268	1.01e-98	-5.28013	down	--	--	Molecular Function: protein dimerization activity (GO:0046983);;	--	--	--	--	Helix-loop-helix DNA-binding domain	Transcription factor bHLH92 OS=Arabidopsis thaliana OX=3702 GN=BHLH92 PE=1 SV=1	K	Transcription	transcription factor bHLH92 [Prunus avium]
gene_Pav_sc0002960.1_g060.1.br	441	711	631	292	258	175	1.21734	1.58649	1.71467	0.92535	0.52576	0.346952	4.27e-07	-1.21234	down	--	--	--	--	--	--	--	TIR domain;; NB-ARC domain;; TIR domain;; Leucine Rich repeats (2 copies);; Leucine rich repeat	TMV resistance protein N OS=Nicotiana glutinosa OX=35889 GN=N PE=1 SV=1	S	Function unknown	TMV resistance protein N-like [Prunus avium]
gene_Pav_sc0001197.1_g100.1.mk	2541	1739	2111	5202	5293	6077	30.9261	20.7868	24.0149	54.0461	60.3497	70.8823	6.76e-14	1.28803	up	--	--	Cellular Component: integral component of membrane (GO:0016021);;	--	--	--	--	AWPM-19-like family	Membrane protein PM19L OS=Oryza sativa subsp. japonica OX=39947 GN=PM19L PE=2 SV=1	S	Function unknown	uncharacterized protein LOC110765815 [Prunus avium]
gene_Pav_sc0001191.1_g120.1.mk	1841	1808	1869	601	683	477	11.3239	10.9511	10.7574	3.15412	3.93219	2.81316	3.97e-30	-1.62329	down	[QV]	Secondary metabolites biosynthesis, transport and catabolism;; Defense mechanisms	Molecular Function: monooxygenase activity (GO:0004497);; Molecular Function: iron ion binding (GO:0005506);; Cellular Component: integral component of membrane (GO:0016021);; Molecular Function: oxidoreductase activity, acting on paired donors, with incorporation or reduction of molecular oxygen (GO:0016705);; Molecular Function: heme binding (GO:0020037);; Biological Process: oxidation-reductio…	K15639|0|pmum:103342025|K15639 PHYB activation tagged suppressor 1 [EC:1.14.-.-] | (RefSeq) cytochrome P450 CYP749A22-like	Brassinosteroid biosynthesis (ko00905)	[QI]	Secondary metabolites biosynthesis, transport and catabolism;; Lipid transport and metabolism	Cytochrome P450	Cytochrome P450 CYP749A22 OS=Panax ginseng OX=4054 PE=2 SV=1	Q	Secondary metabolites biosynthesis, transport and catabolism	cytochrome P450 CYP749A22-like [Prunus avium]
Prunus_avium_newGene_4197	1383	1285	1260	305	384	401	17.7432	16.2347	15.1336	3.33245	4.61113	4.9296	5.82e-27	-1.7909	down	[HC]	Coenzyme transport and metabolism;; Energy production and conversion	Molecular Function: squalene monooxygenase activity (GO:0004506);; Cellular Component: integral component of membrane (GO:0016021);; Molecular Function: flavin adenine dinucleotide binding (GO:0050660);; Biological Process: oxidation-reduction process (GO:0055114);;	K00511|1.27303e-103|pper:PRUPE_ppa003991mg|K00511 squalene monooxygenase [EC:1.14.14.17] | (RefSeq) hypothetical protein	Steroid biosynthesis (ko00100);; Sesquiterpenoid and triterpenoid biosynthesis (ko00909)	[I]	Lipid transport and metabolism	FAD binding domain;; NAD(P)-binding Rossmann-like domain;; FAD binding domain	Squalene epoxidase 1 OS=Arabidopsis thaliana OX=3702 GN=SQE1 PE=1 SV=1	CH	Energy production and conversion;; Coenzyme transport and metabolism	squalene monooxygenase-like [Prunus avium]
gene_Pav_sc0001801.1_g350.1.mk	3619	3177	2918	1220	1293	1287	27.5319	23.6308	20.727	7.85145	9.07675	9.37201	4.98e-23	-1.34368	down	--	--	Molecular Function: calcium-dependent cysteine-type endopeptidase activity (GO:0004198);; Molecular Function: calcium ion binding (GO:0005509);; Cellular Component: cytoplasm (GO:0005737);; Biological Process: proteolysis (GO:0006508);;	K13448|3.18663e-121|pmum:103328045|K13448 calcium-binding protein CML | (RefSeq) probable calcium-binding protein CML48	Plant-pathogen interaction (ko04626)	[T]	Signal transduction mechanisms	EF hand;; EF-hand domain;; EF hand;; EF-hand domain pair	Probable calcium-binding protein CML48 OS=Arabidopsis thaliana OX=3702 GN=CML48 PE=2 SV=2	S	Function unknown	probable calcium-binding protein CML48 [Prunus avium]
gene_Pav_sc0000254.1_g1430.1.mk	548	439	620	108	114	141	12.7472	10.0652	13.5027	2.14314	2.47192	3.1504	2.84e-21	-2.01095	down	--	--	Molecular Function: zinc ion binding (GO:0008270);; Cellular Component: integral component of membrane (GO:0016021);; Molecular Function: ligase activity (GO:0016874);;	K16281|2.30738e-116|pper:PRUPE_ppa012584mg|K16281 RING-H2 zinc finger protein RHA1 | (RefSeq) hypothetical protein	--	[O]	Posttranslational modification, protein turnover, chaperones	Ring finger domain;; RING-like zinc finger;; zinc-RING finger domain;; Zinc finger, C3HC4 type (RING finger);; Zinc finger, C3HC4 type (RING finger);; RING-type zinc-finger;; Anaphase-promoting complex subunit 11 RING-H2 finger	E3 ubiquitin-protein ligase RHA1B OS=Arabidopsis thaliana OX=3702 GN=RHA1B PE=2 SV=1	O	Posttranslational modification, protein turnover, chaperones	E3 ubiquitin-protein ligase RHA1B-like [Prunus avium]
gene_Pav_sc0002100.1_g110.1.mk	3470	3374	3869	1853	1773	1775	15.0685	14.4247	15.7213	6.8671	7.20503	7.3938	2.58e-40	-1.0039	down	--	--	Molecular Function: electron carrier activity (GO:0009055);; Cellular Component: integral component of membrane (GO:0016021);;	--	--	--	--	Plastocyanin-like domain	--	S	Function unknown	uncharacterized protein LOC110771121 [Prunus avium]
gene_Pav_sc0000129.1_g1270.1.mk	2829	2722	3244	6403	6383	6587	10.0905	9.57621	10.7355	19.5048	21.283	22.5105	5.61e-36	1.10366	up	[G]	Carbohydrate transport and metabolism	Cellular Component: endoplasmic reticulum (GO:0005783);; Biological Process: biosynthetic process (GO:0009058);; Cellular Component: integral component of membrane (GO:0016021);; Molecular Function: hydrolase activity, acting on ester bonds (GO:0016788);; Molecular Function: strictosidine synthase activity (GO:0016844);;	--	--	[R]	General function prediction only	Strictosidine synthase;; SMP-30/Gluconolaconase/LRE-like region;; NHL repeat	Protein STRICTOSIDINE SYNTHASE-LIKE 4 OS=Arabidopsis thaliana OX=3702 GN=SSL4 PE=1 SV=1	G	Carbohydrate transport and metabolism	protein STRICTOSIDINE SYNTHASE-LIKE 4-like [Prunus avium]
gene_Pav_sc0002893.1_g060.1.mk	226	194	253	92	118	77	1.76869	1.61832	1.78788	0.597896	0.85272	0.564514	5.46e-06	-1.13803	down	--	--	--	--	--	--	--	--	Protein POOR HOMOLOGOUS SYNAPSIS 1 OS=Arabidopsis thaliana OX=3702 GN=PHS1 PE=1 SV=1	S	Function unknown	protein POOR HOMOLOGOUS SYNAPSIS 1-like [Prunus avium]
gene_Pav_sc0002287.1_g130.1.mk	8973	8907	7502	2862	2490	2375	102.552	100.228	80.2347	27.9214	26.6379	26.0413	3.12e-49	-1.71225	down	--	--	--	K13993|2.37245e-107|pmum:103337175|K13993 HSP20 family protein | (RefSeq) heat shock 22 kDa protein, mitochondrial	Protein processing in endoplasmic reticulum (ko04141)	[O]	Posttranslational modification, protein turnover, chaperones	Hsp20/alpha crystallin family	Small heat shock protein, chloroplastic OS=Oxybasis rubra OX=3560 GN=HSP23 PE=2 SV=1	O	Posttranslational modification, protein turnover, chaperones	heat shock 22 kDa protein, mitochondrial [Prunus avium]
gene_Pav_sc0000744.1_g660.1.mk	3199	3347	3246	7941	7109	7367	9.60414	10.029	9.75719	17.3284	17.7642	18.299	6.12e-75	1.16071	up	[J]	Translation, ribosomal structure and biogenesis	Molecular Function: DNA binding (GO:0003677);; Molecular Function: RNA binding (GO:0003723);; Molecular Function: ribonuclease III activity (GO:0004525);; Molecular Function: ATP binding (GO:0005524);; Biological Process: RNA processing (GO:0006396);; Biological Process: RNA phosphodiester bond hydrolysis, endonucleolytic (GO:0090502);;	K11592|0|pmum:103318814|K11592 endoribonuclease Dicer [EC:3.1.26.-] | (RefSeq) endoribonuclease Dicer homolog 2	--	[J]	Translation, ribosomal structure and biogenesis	PCRF domain;; RF-1 domain;; Helicase conserved C-terminal domain;; DEAD/DEAH box helicase;; Dicer dimerisation domain;; Type III restriction enzyme, res subunit	Endoribonuclease Dicer homolog 2 OS=Arabidopsis thaliana OX=3702 GN=At3g03300 PE=1 SV=2	L	Replication, recombination and repair	LOW QUALITY PROTEIN: endoribonuclease Dicer homolog 2 [Prunus avium]
gene_Pav_sc0000719.1_g360.1.mk	2130	2288	2418	5629	5154	5015	7.6609	9.02411	9.05995	19.2493	19.3278	19.2774	2.31e-93	1.17683	up	[T]	Signal transduction mechanisms	Cellular Component: integral component of membrane (GO:0016021);; Molecular Function: cellulose synthase (UDP-forming) activity (GO:0016760);; Biological Process: cellulose biosynthetic process (GO:0030244);; Biological Process: cell wall organization (GO:0071555);;	--	--	--	--	Cellulose synthase;; Cellulose synthase;; Cellulose synthase	Cellulose synthase-like protein E6 OS=Oryza sativa subsp. japonica OX=39947 GN=CSLE6 PE=2 SV=1	S	Function unknown	cellulose synthase-like protein E6 isoform X2 [Prunus avium]
gene_Pav_sc0000212.1_g670.1.mk	9142	8145	7029	3243	2790	2675	23.2952	20.3528	16.751	7.08497	6.60647	6.48895	7.75e-28	-1.47423	down	--	--	--	--	--	--	--	Plant family of unknown function (DUF810)	Protein unc-13 homolog OS=Arabidopsis thaliana OX=3702 GN=PATROL1 PE=2 SV=1	S	Function unknown	uncharacterized protein LOC110751011 [Prunus avium]
gene_Pav_sc0001710.1_g840.1.mk	214	261	228	116	63	98	1.25292	1.53118	1.21351	0.611289	0.289714	0.591974	3.35e-06	-1.22949	down	[CIR]	Energy production and conversion;; Lipid transport and metabolism;; General function prediction only	Molecular Function: FMN binding (GO:0010181);; Molecular Function: very-long-chain-(S)-2-hydroxy-acid oxidase activity (GO:0052852);; Molecular Function: long-chain-(S)-2-hydroxy-long-chain-acid oxidase activity (GO:0052853);; Molecular Function: medium-chain-(S)-2-hydroxy-acid oxidase activity (GO:0052854);; Biological Process: oxidation-reduction process (GO:0055114);;	K11517|0|pper:PRUPE_ppa007462mg|K11517 (S)-2-hydroxy-acid oxidase [EC:1.1.3.15] | (RefSeq) hypothetical protein	Glyoxylate and dicarboxylate metabolism (ko00630);; Carbon metabolism (ko01200);; Peroxisome (ko04146)	[C]	Energy production and conversion	FMN-dependent dehydrogenase;; Nitronate monooxygenase;; Conserved region in glutamate synthase	Peroxisomal (S)-2-hydroxy-acid oxidase OS=Spinacia oleracea OX=3562 PE=1 SV=1	C	Energy production and conversion	peroxisomal (S)-2-hydroxy-acid oxidase-like isoform X1 [Prunus avium]
gene_Pav_sc0001405.1_g110.1.mk	6428	8034	8514	4029	3265	3233	44.4985	54.7576	55.1534	23.8027	21.1513	21.4736	4.15e-24	-1.12988	down	[G]	Carbohydrate transport and metabolism	Molecular Function: alpha-L-fucosidase activity (GO:0004560);; Biological Process: fucose metabolic process (GO:0006004);;	K01206|0|pmum:103333294|K01206 alpha-L-fucosidase [EC:3.2.1.51] | (RefSeq) alpha-L-fucosidase 1-like	Other glycan degradation (ko00511)	[G]	Carbohydrate transport and metabolism	Alpha-L-fucosidase	Alpha-L-fucosidase 1 OS=Arabidopsis thaliana OX=3702 GN=FUC1 PE=1 SV=2	G	Carbohydrate transport and metabolism	alpha-L-fucosidase 1-like [Prunus avium]
gene_Pav_sc0000719.1_g860.1.mk	188430	179301	174375	90141	77628	74928	842.846	789.611	729.918	344.15	325.002	321.553	1.31e-44	-1.17788	down	--	--	Molecular Function: DNA binding (GO:0003677);; Molecular Function: mRNA binding (GO:0003729);; Molecular Function: ATP binding (GO:0005524);; Cellular Component: cell wall (GO:0005618);; Cellular Component: nucleus (GO:0005634);; Cellular Component: mitochondrion (GO:0005739);; Cellular Component: Golgi apparatus (GO:0005794);; Cellular Component: cytosol (GO:0005829);; Biological Process: respon…	--	--	[O]	Posttranslational modification, protein turnover, chaperones	--	Heat shock protein 90-4 OS=Arabidopsis thaliana OX=3702 GN=HSP90-4 PE=1 SV=1	O	Posttranslational modification, protein turnover, chaperones	hypothetical protein VIGAN_03016000 [Vigna angularis var. angularis]
gene_Pav_sc0000395.1_g270.1.mk	425	513	402	222	177	195	3.35518	3.98593	2.96586	1.49217	1.30382	1.47398	3.28e-10	-1.14412	down	--	--	--	--	--	--	--	Myb/SANT-like DNA-binding domain	--	S	Function unknown	uncharacterized protein LOC110754229 [Prunus avium]
gene_Pav_sc0001695.1_g280.1.mk	1051	1154	1108	529	513	566	7.65701	8.27603	7.60095	3.29677	3.50347	3.95348	1.25e-20	-1.04654	down	--	--	Cellular Component: integral component of membrane (GO:0016021);;	--	--	--	--	Salt stress response/antifungal	Cysteine-rich repeat secretory protein 3 OS=Arabidopsis thaliana OX=3702 GN=CRRSP3 PE=1 SV=1	U	Intracellular trafficking, secretion, and vesicular transport	cysteine-rich repeat secretory protein 3-like [Prunus avium]
gene_Pav_sc0000843.1_g760.1.br	173	111	126	7	8	8	1.348	0.846801	0.91659	0.042319	0.053441	0.05277	1.8e-20	-3.17255	down	[I]	Lipid transport and metabolism	Biological Process: pentacyclic triterpenoid biosynthetic process (GO:0019745);; Molecular Function: beta-amyrin synthase activity (GO:0042300);;	K15813|0|pper:PRUPE_ppa001812mg|K15813 beta-amyrin synthase [EC:5.4.99.39] | (RefSeq) hypothetical protein	Sesquiterpenoid and triterpenoid biosynthesis (ko00909)	[I]	Lipid transport and metabolism	Squalene-hopene cyclase C-terminal domain;; Squalene-hopene cyclase N-terminal domain;; Prenyltransferase and squalene oxidase repeat;; Pectic acid lyase	Beta-amyrin synthase OS=Betula platyphylla OX=78630 GN=OSCBPY PE=1 SV=1	I	Lipid transport and metabolism	beta-amyrin synthase isoform X1 [Prunus avium]
gene_Pav_sc0000323.1_g170.1.mk	84	136	144	23	28	31	1.14343	1.83827	1.8435	0.259237	0.349732	0.402689	3.35e-08	-1.78103	down	--	--	--	--	--	--	--	Embryo-specific protein 3, (ATS3)	Embryo-specific protein ATS3A OS=Arabidopsis thaliana OX=3702 GN=ATS3A PE=1 SV=1	S	Function unknown	embryo-specific protein ATS3A-like [Prunus avium]
gene_Pav_sc0000231.1_g940.1.mk	447	585	631	1309	1193	1131	2.13652	2.75036	2.82152	5.34276	5.33576	5.18838	2.04e-15	1.07474	up	[V]	Defense mechanisms	Biological Process: drug transmembrane transport (GO:0006855);; Molecular Function: drug transmembrane transporter activity (GO:0015238);; Molecular Function: antiporter activity (GO:0015297);; Cellular Component: integral component of membrane (GO:0016021);;	K03327|0|pper:PRUPE_ppa004706mg|K03327 multidrug resistance protein, MATE family | (RefSeq) hypothetical protein	--	[R]	General function prediction only	MatE	Protein DETOXIFICATION 21 OS=Arabidopsis thaliana OX=3702 GN=DTX21 PE=1 SV=1	V	Defense mechanisms	protein DETOXIFICATION 21-like [Prunus avium]
gene_Pav_sc0000843.1_g900.1.mk	3267	3644	3791	638	721	530	13.1361	14.3853	14.1868	2.17644	2.69578	2.02889	1.6e-91	-2.46803	down	--	--	Molecular Function: intramolecular transferase activity (GO:0016866);;	--	--	[I]	Lipid transport and metabolism	--	Beta-Amyrin Synthase 1 OS=Panax ginseng OX=4054 GN=OSCPNY1 PE=1 SV=1	I	Lipid transport and metabolism	beta-amyrin synthase-like [Prunus avium]
gene_Pav_sc0000069.1_g470.1.mk	30894	25408	25146	6299	6826	4989	142.284	103.75	88.9309	20.8161	20.4503	20.255	3.1e-48	-2.12847	down	[L]	Replication, recombination and repair	Molecular Function: translation initiation factor activity (GO:0003743);; Molecular Function: ATP-dependent RNA helicase activity (GO:0004004);; Molecular Function: ATP binding (GO:0005524);; Biological Process: translational initiation (GO:0006413);; Biological Process: regulation of gene expression (GO:0010468);; Biological Process: RNA secondary structure unwinding (GO:0010501);;	K03257|0|pper:PRUPE_ppa006409mg|K03257 translation initiation factor 4A | (RefSeq) hypothetical protein	RNA transport (ko03013)	[J]	Translation, ribosomal structure and biogenesis	Helicase conserved C-terminal domain;; DEAD/DEAH box helicase;; Type III restriction enzyme, res subunit	Eukaryotic initiation factor 4A-2 OS=Nicotiana plumbaginifolia OX=4092 PE=2 SV=1	L	Replication, recombination and repair	eukaryotic initiation factor 4A-14-like [Prunus avium]
Prunus_avium_newGene_2077	4617	4732	5103	755	682	752	31.8256	32.111	32.9168	4.44048	4.39611	4.97245	1.76e-271	-2.72174	down	--	--	Molecular Function: transcription factor activity, sequence-specific DNA binding (GO:0003700);; Biological Process: regulation of transcription, DNA-templated (GO:0006355);; Molecular Function: sequence-specific DNA binding (GO:0043565);;	--	--	--	--	WRKY DNA -binding domain	Probable WRKY transcription factor 41 OS=Arabidopsis thaliana OX=3702 GN=WRKY41 PE=2 SV=2	K	Transcription	probable WRKY transcription factor 53 [Prunus avium]
gene_Pav_sc0000042.1_g130.1.mk	122	122	120	35	45	63	5.46349	5.36364	5.0487	1.31647	1.8707	2.70836	0.000283898	-1.15458	down	--	--	--	--	--	--	--	--	--	--	--	PREDICTED: uncharacterized protein LOC103338120 [Prunus mume]
gene_Pav_sc0000363.1_g610.1.mk	874	1045	1017	332	443	401	4.40536	5.23981	4.62641	1.41451	2.06968	1.91403	1.43e-14	-1.28231	down	[S]	Function unknown	--	--	--	--	--	--	IQ domain-containing protein IQM3 OS=Arabidopsis thaliana OX=3702 GN=IQM3 PE=2 SV=1	S	Function unknown	IQ domain-containing protein IQM3-like [Prunus avium]
gene_Pav_sc0002024.1_g060.1.br	1700	1644	1552	448	531	472	8.55919	8.14466	7.30817	1.9237	2.50013	2.27728	8.06e-39	-1.73148	down	--		--	--	--	--	--	Protein kinase domain;; Protein tyrosine kinase;; D-mannose binding lectin;; S-locus glycoprotein domain	G-type lectin S-receptor-like serine/threonine-protein kinase RLK1 OS=Arabidopsis thaliana OX=3702 GN=RLK1 PE=2 SV=2	T	Signal transduction mechanisms	PREDICTED: G-type lectin S-receptor-like serine/threonine-protein kinase RLK1 [Prunus mume]
gene_Pav_sc0000671.1_g170.1.mk	15238	12499	12216	5242	5468	5794	138.75	112.052	104.095	40.738	46.6033	50.6133	2.14e-20	-1.26663	down	--	--	--	--	--	--	--	Rubber elongation factor protein (REF)	REF/SRPP-like protein At3g05500 OS=Arabidopsis thaliana OX=3702 GN=At3g05500 PE=1 SV=1	S	Function unknown	REF/SRPP-like protein At3g05500 [Prunus avium]
gene_Pav_sc0000719.1_g810.1.mk	785	721	838	185	228	203	5.65847	4.84778	5.8442	1.04334	1.49998	1.05537	1.1e-33	-1.87731	down	[H]	Coenzyme transport and metabolism	Molecular Function: dimethylallyltranstransferase activity (GO:0004161);; Molecular Function: geranyltranstransferase activity (GO:0004337);; Cellular Component: cytoplasm (GO:0005737);; Biological Process: farnesyl diphosphate biosynthetic process (GO:0045337);;	K00787|5.58817e-179|pmum:103318981|K00787 farnesyl diphosphate synthase [EC:2.5.1.1 2.5.1.10] | (RefSeq) farnesyl pyrophosphate synthase 1-like	Terpenoid backbone biosynthesis (ko00900)	[H]	Coenzyme transport and metabolism	Polyprenyl synthetase	Farnesyl pyrophosphate synthase 2 OS=Parthenium argentatum OX=35935 GN=FPS2 PE=2 SV=1	H	Coenzyme transport and metabolism	farnesyl pyrophosphate synthase 2-like isoform X1 [Prunus avium]
gene_Pav_sc0000129.1_g180.1.mk	239	302	344	87	72	71	1.6365	2.00466	2.2048	0.519176	0.440128	0.471929	7.99e-18	-1.82731	down	[L]	Replication, recombination and repair	Molecular Function: nucleotidase activity (GO:0008252);; Biological Process: dephosphorylation (GO:0016311);;	K03787|0|pper:PRUPE_ppa024008mg|K03787 5'-nucleotidase [EC:3.1.3.5] | (RefSeq) hypothetical protein	Purine metabolism (ko00230);; Pyrimidine metabolism (ko00240);; Nicotinate and nicotinamide metabolism (ko00760)	--	--	Survival protein SurE	--	F	Nucleotide transport and metabolism	uncharacterized protein LOC110749113 [Prunus avium]
gene_Pav_sc0000567.1_g1020.1.mk	1234	1006	911	295	271	508	7.31738	5.85967	5.04903	1.48581	1.48084	2.86991	3.1e-07	-1.3945	down	--	--	--	K19476|0|pmum:103341462|K19476 vacuolar protein sorting-associated protein IST1 | (RefSeq) suppressor protein SRP40	Endocytosis (ko04144)	[Z]	Cytoskeleton	Regulator of Vps4 activity in the MVB pathway	--	S	Function unknown	suppressor protein SRP40 [Prunus avium]
gene_Pav_sc0004383.1_g110.1.br	1592	1701	1910	5573	5168	5832	12.36	13.0033	13.8768	36.9441	37.5681	43.4531	1.32e-68	1.62761	up	--	--	--	--	--	[R]	General function prediction only	Reverse transcriptase-like;; zinc-binding in reverse transcriptase	Putative ribonuclease H protein At1g65750 OS=Arabidopsis thaliana OX=3702 GN=At1g65750 PE=3 SV=1	S	Function unknown	PREDICTED: putative ribonuclease H protein At1g65750 [Prunus mume]
gene_Pav_sc0004405.1_g040.1.mk	112	160	187	79	49	40	0.388972	0.738964	0.591255	0.22588	0.155633	0.164262	0.000114792	-1.24159	down	[P]	Inorganic ion transport and metabolism	Molecular Function: ATP binding (GO:0005524);; Cellular Component: integral component of plasma membrane (GO:0005887);; Biological Process: ATP biosynthetic process (GO:0006754);; Molecular Function: hydrogen-exporting ATPase activity, phosphorylative mechanism (GO:0008553);; Cellular Component: intracellular membrane-bounded organelle (GO:0043231);; Molecular Function: metal ion binding (GO:0046…	K01535|0|pxb:103938711|K01535 H+-transporting ATPase [EC:3.6.3.6] | (RefSeq) plasma membrane ATPase 4-like	Oxidative phosphorylation (ko00190)	[P]	Inorganic ion transport and metabolism	haloacid dehalogenase-like hydrolase;; Cation transporter/ATPase, N-terminus	Plasma membrane ATPase 4 OS=Nicotiana plumbaginifolia OX=4092 GN=PMA4 PE=2 SV=1	P	Inorganic ion transport and metabolism	Cation-transporting P-type ATPase [Cynara cardunculus var. scolymus]
gene_Pav_sc0000554.1_g980.1.mk	11113	11557	11530	1080	969	1021	72.9245	74.6634	70.8049	6.0457	5.94919	6.42722	0	-3.48213	down	--	--	Biological Process: carbohydrate metabolic process (GO:0005975);; Molecular Function: glucan endo-1,3-beta-D-glucosidase activity (GO:0042973);;	--	--	--	--	Glycosyl hydrolases family 17;; X8 domain	Glucan endo-1,3-beta-glucosidase OS=Triticum aestivum OX=4565 GN=GLC1 PE=2 SV=1	G	Carbohydrate transport and metabolism	glucan endo-1,3-beta-glucosidase-like [Prunus avium]
gene_Pav_sc0003599.1_g020.1.br	197	182	143	14	19	28	1.61648	1.45363	1.06395	0.080573	0.158293	0.18734	3.26e-15	-2.53138	down	[T]	Signal transduction mechanisms	--	--	--	--	--	Protein tyrosine kinase;; Protein kinase domain	Putative cysteine-rich receptor-like protein kinase 35 OS=Arabidopsis thaliana OX=3702 GN=CRK35 PE=3 SV=3	T	Signal transduction mechanisms	G-type lectin S-receptor-like serine/threonine-protein kinase SD1-13 isoform X1 [Prunus avium]
gene_Pav_sc0000326.1_g110.1.mk	10087	11077	10053	4147	4220	4176	50.0147	54.0725	46.6454	17.5519	19.5818	19.8662	3.18e-59	-1.32679	down	[F]	Nucleotide transport and metabolism	Molecular Function: GDP-D-glucose phosphorylase activity (GO:0080048);;	K14190|0|pper:PRUPE_ppa005736mg|K14190 GDP-L-galactose phosphorylase [EC:2.7.7.69] | (RefSeq) hypothetical protein	Ascorbate and aldarate metabolism (ko00053)	[R]	General function prediction only	Domain of unknown function (DUF4922)	GDP-L-galactose phosphorylase 1 OS=Arabidopsis thaliana OX=3702 GN=VTC2 PE=1 SV=1	S	Function unknown	GDP-L-galactose phosphorylase 2 [Prunus avium]
gene_Pav_sc0001131.1_g010.1.mk	91508	80771	102768	327428	251400	245329	972.274	843.198	1015.73	2946.59	2503.84	2489.81	6.31e-38	1.51956	up	[R]	General function prediction only	--	K18881|0|pmum:103327333|K18881 D-lactate dehydratase [EC:4.2.1.130] | (RefSeq) protein DJ-1 homolog D-like	Pyruvate metabolism (ko00620)	[RV]	General function prediction only;; Defense mechanisms	DJ-1/PfpI family	Protein DJ-1 homolog D OS=Arabidopsis thaliana OX=3702 GN=DJ1D PE=1 SV=1	S	Function unknown	protein DJ-1 homolog D-like [Prunus persica]
gene_Pav_sc0000129.1_g330.1.mk	6874	5967	6150	647	563	600	51.8084	44.2778	43.3776	4.15987	3.96974	4.33293	2.41e-207	-3.35663	down	--	--	--	--	--	[L]	Replication, recombination and repair	DDE superfamily endonuclease	Protein ALP1-like OS=Arabidopsis thaliana OX=3702 GN=At3g55350 PE=2 SV=1	S	Function unknown	protein ALP1-like [Prunus avium]
gene_Pav_sc0002567.1_g120.1.mk	1324	1569	1257	697	730	600	2.76267	3.2227	2.45358	1.24183	1.42591	1.20059	5.59e-13	-1.02985	down	[K]	Transcription	Molecular Function: protein serine/threonine kinase activity (GO:0004674);; Molecular Function: ATP binding (GO:0005524);; Biological Process: protein phosphorylation (GO:0006468);; Cellular Component: integral component of membrane (GO:0016021);;	--	--	--	--	Leucine rich repeat;; Leucine Rich repeats (2 copies);; Leucine rich repeat N-terminal domain;; Leucine Rich Repeat;; Leucine Rich repeat;; Protein kinase domain;; Protein tyrosine kinase	Receptor-like protein kinase OS=Ipomoea nil OX=35883 GN=INRPK1 PE=2 SV=2	S	Function unknown	receptor-like protein kinase [Prunus avium]
gene_Pav_sc0001289.1_g130.1.mk	190	175	171	61	74	70	0.782469	0.71206	0.66189	0.216812	0.283147	0.276661	5.64e-08	-1.29119	down	[L]	Replication, recombination and repair	--	K10746|0|pmum:103325046|K10746 exonuclease 1 [EC:3.1.-.-] | (RefSeq) exonuclease 1	Mismatch repair (ko03430)	[L]	Replication, recombination and repair	XPG I-region;; XPG N-terminal domain	Exonuclease 1 OS=Arabidopsis thaliana OX=3702 GN=EXO1 PE=2 SV=2	L	Replication, recombination and repair	exonuclease 1 isoform X4 [Prunus avium]
gene_Pav_sc0004708.1_g010.1.br	54	20	28	124	133	115	0.564418	0.197722	0.274087	1.10269	1.30383	1.15396	0.000182851	1.39452	up	[K]	Transcription	--	--	--	--	--	Leucine Rich repeats (2 copies);; Leucine rich repeat;; Leucine Rich Repeat	Disease resistance protein TAO1 OS=Arabidopsis thaliana OX=3702 GN=TAO1 PE=4 SV=1	S	Function unknown	disease resistance protein TAO1-like [Prunus avium]
gene_Pav_sc0000348.1_g540.1.mk	82	98	102	28	19	14	0.790694	0.929492	0.923055	0.22701	0.171106	0.128353	2.37e-08	-1.82729	down	--	--	Biological Process: carbohydrate metabolic process (GO:0005975);; Molecular Function: glucan endo-1,3-beta-D-glucosidase activity (GO:0042973);;	--	--	--	--	Dof domain, zinc finger;; Glycosyl hydrolases family 17;; Glycosyl hydrolases family 17	Putative glucan endo-1,3-beta-glucosidase GVI (Fragment) OS=Hordeum vulgare OX=4513 PE=3 SV=1	K	Transcription	PREDICTED: putative glucan endo-1,3-beta-glucosidase GVI [Prunus mume]
gene_Pav_sc0001428.1_g420.1.mk	1448	1099	1041	99	55	99	43.2138	32.2795	29.0628	2.51829	1.51524	2.82269	2.9e-47	-3.48047	down	--	--	--	--	--	--	--	--	--	S	Function unknown	uncharacterized protein LOC110768020 [Prunus avium]
gene_Pav_sc0000096.1_g130.1.mk	80	56	103	201	221	202	0.991649	0.518587	0.923481	1.74845	1.99141	2.15433	7.93e-06	1.21266	up	--	--	--	--	--	--	--	--	--	S	Function unknown	uncharacterized protein LOC110773023 [Prunus avium]
gene_Pav_sc0000129.1_g1420.1.mk	39471	37140	36044	10667	10850	11628	295.289	274.494	252.608	68.8851	77.0657	84.5561	2.94e-70	-1.76319	down	--	--	Biological Process: response to stress (GO:0006950);; Biological Process: regulation of response to stimulus (GO:0048583);; Biological Process: regulation of cellular process (GO:0050794);;	K13464|9.54895e-171|pper:PRUPE_ppa009778mg|K13464 jasmonate ZIM domain-containing protein | (RefSeq) hypothetical protein	Plant hormone signal transduction (ko04075)	--	--	tify domain;; Divergent CCT motif	Protein TIFY 10A OS=Arabidopsis thaliana OX=3702 GN=TIFY10A PE=1 SV=1	S	Function unknown	protein TIFY 10A [Prunus avium]
gene_Pav_sc0002690.1_g010.1.mk	3881	4151	3740	1220	981	1200	23.0768	24.2974	20.8099	6.19157	5.45841	6.84515	2.08e-54	-1.78198	down	[DPM]	Cell cycle control, cell division, chromosome partitioning;; Inorganic ion transport and metabolism;; Cell wall/membrane/envelope biogenesis	Molecular Function: copper ion binding (GO:0005507);; Biological Process: lignin catabolic process (GO:0046274);; Cellular Component: apoplast (GO:0048046);; Molecular Function: hydroquinone:oxygen oxidoreductase activity (GO:0052716);; Biological Process: oxidation-reduction process (GO:0055114);;	K05909|0|pper:PRUPE_ppa003583mg|K05909 laccase [EC:1.10.3.2] | (RefSeq) hypothetical protein	--	[Q]	Secondary metabolites biosynthesis, transport and catabolism	Multicopper oxidase;; Multicopper oxidase;; Multicopper oxidase	Putative laccase-9 OS=Oryza sativa subsp. japonica OX=39947 GN=LAC9 PE=3 SV=1	Q	Secondary metabolites biosynthesis, transport and catabolism	putative laccase-9 [Prunus avium]
gene_Pav_sc0000071.1_g760.1.br	117	81	93	9	3	6	2.50447	1.69214	1.86712	0.152041	0.050018	0.112144	8.59e-15	-2.85737	down	[L]	Replication, recombination and repair	--	--	--	[R]	General function prediction only	Reverse transcriptase-like	Putative ribonuclease H protein At1g65750 OS=Arabidopsis thaliana OX=3702 GN=At1g65750 PE=3 SV=1	S	Function unknown	PREDICTED: putative ribonuclease H protein At1g65750 [Prunus mume]
gene_Pav_sc0000323.1_g260.1.mk	1453	1567	1284	658	599	599	3.97666	4.27583	3.3425	1.9473	1.53957	1.53462	3e-21	-1.21225	down	[T]	Signal transduction mechanisms	Molecular Function: phosphorelay sensor kinase activity (GO:0000155);; Biological Process: phosphorelay signal transduction system (GO:0000160);; Molecular Function: protein serine/threonine kinase activity (GO:0004674);; Molecular Function: ATP binding (GO:0005524);; Cellular Component: vacuole (GO:0005773);; Biological Process: phototropism (GO:0009638);; Biological Process: blue light signalin…	K20715|0|pper:PRUPE_ppa000777mg|K20715 phototropin [EC:2.7.11.1] | (RefSeq) hypothetical protein	--	--	--	Protein kinase domain;; PAS domain;; Protein tyrosine kinase;; PAS fold;; PAS fold	Phototropin-1 OS=Arabidopsis thaliana OX=3702 GN=PHOT1 PE=1 SV=1	T	Signal transduction mechanisms	phototropin-1 [Prunus avium]
gene_Pav_sc0000554.1_g320.1.mk	244	275	312	104	149	76	1.06603	1.18219	1.27535	0.386202	0.6108	0.318113	1.4e-05	-1.20269	down	--	--	Molecular Function: protein serine/threonine kinase activity (GO:0004674);; Molecular Function: ATP binding (GO:0005524);; Cellular Component: plasma membrane (GO:0005886);; Biological Process: protein phosphorylation (GO:0006468);; Biological Process: cell surface receptor signaling pathway (GO:0007166);; Cellular Component: integral component of membrane (GO:0016021);; Molecular Function: polys…	--	--	[T]	Signal transduction mechanisms	Wall-associated receptor kinase galacturonan-binding	Wall-associated receptor kinase-like 20 OS=Arabidopsis thaliana OX=3702 GN=WAKL20 PE=2 SV=1	T	Signal transduction mechanisms	wall-associated receptor kinase-like 20 [Prunus avium]
gene_Pav_sc0000830.1_g070.1.mk	259	290	262	46	61	50	1.31072	1.47917	1.35323	0.17047	0.251317	0.207814	2.29e-23	-2.20309	down	--	--	Cellular Component: membrane (GO:0016020);;	K04733|2.97477e-138|pmum:103324565|K04733 interleukin-1 receptor-associated kinase 4 [EC:2.7.11.1] | (RefSeq) cysteine-rich receptor-like protein kinase 25	--	--	--	Salt stress response/antifungal	Cysteine-rich receptor-like protein kinase 25 OS=Arabidopsis thaliana OX=3702 GN=CRK25 PE=3 SV=1	T	Signal transduction mechanisms	cysteine-rich receptor-like protein kinase 25 isoform X3 [Prunus avium]
gene_Pav_sc0000480.1_g980.1.br	1480	1384	1249	441	429	518	19.4975	17.952	15.3908	4.9585	5.28021	6.54304	8.14e-23	-1.53406	down	--	--	--	--	--	--	--	--	--	--	--	cyclin-dependent kinase 11B-like isoform X2 [Prunus avium]
gene_Pav_sc0006480.1_g030.1.br	167	170	151	71	76	71	6.99541	7.01422	5.92819	2.53297	2.94925	2.82443	2.31e-06	-1.09567	down	--	--	Biological Process: response to auxin (GO:0009733);;	K14488|3.85468e-60|pper:PRUPE_ppa019112mg|K14488 SAUR family protein | (RefSeq) hypothetical protein	Plant hormone signal transduction (ko04075)	--	--	Auxin responsive protein	Indole-3-acetic acid-induced protein ARG7 OS=Vigna radiata var. radiata OX=3916 GN=ARG7 PE=2 SV=1	S	Function unknown	auxin-induced protein 15A [Prunus persica]
gene_Pav_sc0000584.1_g540.1.br	176	160	120	44	40	40	0.892444	0.799717	0.570567	0.187279	0.188508	0.190312	5.5e-09	-1.66183	down	[K]	Transcription	--	--	--	[R]	General function prediction only	Leucine rich repeat;; Leucine Rich repeats (2 copies);; Leucine Rich Repeat;; Leucine Rich repeat;; Leucine rich repeat N-terminal domain	Receptor-like protein 3 OS=Arabidopsis thaliana OX=3702 GN=RLP3 PE=2 SV=1	S	Function unknown	receptor-like protein 2 [Prunus avium]
gene_Pav_sc0004184.1_g040.1.mk	97	144	128	315	271	310	1.50856	2.20775	1.86684	4.18116	3.94645	4.62614	1.98e-08	1.17591	up	--	--	--	--	--	--	--	Basic region leucine zipper;; bZIP transcription factor	Basic leucine zipper 23 OS=Arabidopsis thaliana OX=3702 GN=BZIP23 PE=2 SV=1	S	Function unknown	basic leucine zipper 23-like isoform X1 [Prunus avium]
gene_Pav_sc0000558.1_g180.1.mk	3983	3373	3096	614	622	741	25.2518	21.056	18.3687	3.31953	3.68634	4.50451	2.01e-47	-2.33032	down	[T]	Signal transduction mechanisms	Molecular Function: ubiquitin-protein transferase activity (GO:0004842);; Biological Process: protein ubiquitination (GO:0016567);;	--	--	[S]	Function unknown	U-box domain;; Armadillo/beta-catenin-like repeat	U-box domain-containing protein 9 OS=Arabidopsis thaliana OX=3702 GN=PUB9 PE=1 SV=1	S	Function unknown	U-box domain-containing protein 9 isoform X1 [Prunus avium]
gene_Pav_sc0001163.1_g040.1.mk	136	89	116	45	35	19	0.778681	0.546603	0.655956	0.205683	0.177121	0.09804	4.62e-05	-1.44277	down	[M]	Cell wall/membrane/envelope biogenesis	Cellular Component: cytoplasm (GO:0005737);; Molecular Function: UDP-N-acetylglucosamine 1-carboxyvinyltransferase activity (GO:0008760);; Biological Process: UDP-N-acetylgalactosamine biosynthetic process (GO:0019277);;	--	--	--	--	EPSP synthase (3-phosphoshikimate 1-carboxyvinyltransferase)	--	M	Cell wall/membrane/envelope biogenesis	uncharacterized protein LOC110765272 [Prunus avium]
gene_Pav_sc0001369.1_g210.1.mk	61	39	30	119	141	150	0.221772	0.136391	0.09879	0.382246	0.492	0.53757	0.000107388	1.32105	up	[M]	Cell wall/membrane/envelope biogenesis	--	--	--	--	--	Protein tyrosine kinase;; Protein kinase domain;; Universal stress protein family	U-box domain-containing protein 52 OS=Arabidopsis thaliana OX=3702 GN=PUB52 PE=2 SV=1	T	Signal transduction mechanisms	U-box domain-containing protein 52-like [Prunus avium]
gene_Pav_sc0000241.1_g170.1.br	26	61	45	276	234	212	0.063696	0.147932	0.10365	0.5846	0.54511	0.505711	1.14e-12	2.07882	up	--	--	--	--	--	[R]	General function prediction only	Reverse transcriptase (RNA-dependent DNA polymerase);; zinc-binding in reverse transcriptase;; Reverse transcriptase-like	Putative ribonuclease H protein At1g65750 OS=Arabidopsis thaliana OX=3702 GN=At1g65750 PE=3 SV=1	S	Function unknown	PREDICTED: uncharacterized protein LOC103936764 [Pyrus x bretschneideri]
gene_Pav_sc0003946.1_g030.1.mk	1602	736	852	2175	2747	2496	13.8499	5.43123	5.97333	16.7099	22.0768	22.1526	0.000319901	1.03835	up	--	--	Molecular Function: zinc ion binding (GO:0008270);; Molecular Function: hydrolase activity (GO:0016787);;	--	--	[O]	Posttranslational modification, protein turnover, chaperones	--	--	S	Function unknown	E3 ubiquitin-protein ligase ZNF598 [Prunus avium]
gene_Pav_sc0002445.1_g080.1.mk	4291	4599	4326	1754	1727	1693	38.0435	40.1451	35.8896	13.2708	14.33	14.3992	1.2e-75	-1.36714	down	--	--	Molecular Function: zinc ion binding (GO:0008270);;	K09377|2.91116e-87|pmum:103320473|K09377 cysteine and glycine-rich protein | (RefSeq) LIM domain-containing protein WLIM1-like	--	[TZ]	Signal transduction mechanisms;; Cytoskeleton	LIM domain;; LIM domain	LIM domain-containing protein WLIM1 OS=Arabidopsis thaliana OX=3702 GN=WLIM1 PE=1 SV=1	S	Function unknown	LIM domain-containing protein WLIM1-like [Prunus avium]
gene_Pav_sc0005746.1_g070.1.mk	2184	2740	2388	1119	1000	827	11.8904	14.718	12.1772	5.19785	5.09818	4.31563	8.46e-24	-1.30641	down	--	--	Cellular Component: nucleus (GO:0005634);; Biological Process: DNA replication (GO:0006260);; Biological Process: postreplication repair (GO:0006301);; Biological Process: sister chromatid cohesion (GO:0007062);; Cellular Component: chloroplast envelope (GO:0009941);;	--	--	[S]	Function unknown	Mini-chromosome maintenance replisome factor	Mini-chromosome maintenance complex-binding protein OS=Arabidopsis thaliana OX=3702 GN=ETG1 PE=1 SV=1	S	Function unknown	mini-chromosome maintenance complex-binding protein [Prunus avium]
gene_Pav_sc0003780.1_g070.1.mk	113	178	128	8	27	10	0.440743	0.682803	0.463379	0.023604	0.095918	0.036027	4.77e-09	-2.25209	down	[K]	Transcription	Cellular Component: membrane (GO:0016020);; Molecular Function: kinase activity (GO:0016301);; Biological Process: phosphorylation (GO:0016310);;	--	--	--	--	Protein tyrosine kinase;; Leucine rich repeat;; Leucine Rich repeats (2 copies);; Protein kinase domain	Probable inactive leucine-rich repeat receptor-like protein kinase At3g03770 OS=Arabidopsis thaliana OX=3702 GN=At3g03770 PE=2 SV=1	--	--	probable inactive leucine-rich repeat receptor-like protein kinase At3g03770 isoform X1 [Prunus avium]
gene_Pav_sc0001215.1_g120.1.mk	1586	1389	1580	3501	2615	3475	8.93223	7.60687	8.21989	16.6505	13.6391	18.546	1.6e-12	1.01484	up	--	--	Biological Process: drug transmembrane transport (GO:0006855);; Molecular Function: drug transmembrane transporter activity (GO:0015238);; Molecular Function: antiporter activity (GO:0015297);; Cellular Component: integral component of membrane (GO:0016021);;	K03327|0|pper:PRUPE_ppa004550mg|K03327 multidrug resistance protein, MATE family | (RefSeq) hypothetical protein	--	[R]	General function prediction only	MatE	Protein DETOXIFICATION 41 OS=Arabidopsis thaliana OX=3702 GN=DTX41 PE=2 SV=1	V	Defense mechanisms	protein DETOXIFICATION 41-like [Prunus avium]
gene_Pav_sc0000323.1_g800.1.mk	240	319	210	104	136	113	2.67383	3.50631	2.18992	0.990911	1.42125	1.20822	8.65e-05	-1.0324	down	--	--	Molecular Function: DNA binding (GO:0003677);; Biological Process: regulation of transcription, DNA-templated (GO:0006355);;	--	--	--	--	Dof domain, zinc finger	Dof zinc finger protein DOF2.1 OS=Arabidopsis thaliana OX=3702 GN=DOF2.1 PE=2 SV=2	S	Function unknown	dof zinc finger protein DOF2.1 [Prunus avium]
gene_Pav_sc0000311.1_g1090.1.mk	3856	3304	3237	996	947	990	63.7758	53.8003	50.1099	14.0501	14.6614	15.7126	3.65e-49	-1.81179	down	[T]	Signal transduction mechanisms	Molecular Function: calcium ion binding (GO:0005509);; Cellular Component: membrane (GO:0016020);;	--	--	[T]	Signal transduction mechanisms	EF hand;; EF-hand domain pair;; EF-hand domain;; EF hand;; EF-hand domain pair;; EF-hand domain;; Secreted protein acidic and rich in cysteine Ca binding region;; Cytoskeletal-regulatory complex EF hand	Calmodulin-like protein 5 OS=Arabidopsis thaliana OX=3702 GN=CML5 PE=2 SV=2	DTZ	Cell cycle control, cell division, chromosome partitioning;; Signal transduction mechanisms;; Cytoskeleton	calmodulin-like protein 3 [Prunus avium]
gene_Pav_sc0003845.1_g080.1.mk	169	191	141	73	75	80	2.35037	2.69313	1.80502	0.820671	0.980393	1.03735	3.84e-05	-1.05202	down	--	--	Cellular Component: chloroplast thylakoid membrane (GO:0009535);; Cellular Component: integral component of membrane (GO:0016021);;	--	--	--	--	--	--	S	Function unknown	uncharacterized serine-rich protein C1E8.05 isoform X1 [Prunus avium]
gene_Pav_sc0001539.1_g280.1.mk	16907	15253	18099	55652	55201	49454	132.889	118.008	133.111	373.356	406.123	372.952	3.69e-86	1.62956	up	[E]	Amino acid transport and metabolism	Cellular Component: plasma membrane (GO:0005886);; Molecular Function: methyltransferase activity (GO:0008168);; Biological Process: methylation (GO:0032259);;	K00547|0|pmum:103324014|K00547 homocysteine S-methyltransferase [EC:2.1.1.10] | (RefSeq) homocysteine S-methyltransferase 3	Cysteine and methionine metabolism (ko00270)	[E]	Amino acid transport and metabolism	Homocysteine S-methyltransferase	Homocysteine S-methyltransferase 3 OS=Arabidopsis thaliana OX=3702 GN=HMT3 PE=1 SV=2	E	Amino acid transport and metabolism	homocysteine S-methyltransferase, partial [Prunus persica]
gene_Pav_sc0000299.1_g150.1.mk	213	255	216	81	109	90	1.79503	2.07519	1.69039	0.581023	0.856443	0.707962	2.35e-07	-1.2048	down	[R]	General function prediction only	Cellular Component: endoplasmic reticulum (GO:0005783);; Biological Process: pollen development (GO:0009555);; Biological Process: auxin homeostasis (GO:0010252);; Biological Process: auxin efflux (GO:0010315);; Cellular Component: integral component of membrane (GO:0016021);; Biological Process: transmembrane transport (GO:0055085);;	K13947|0|pper:PRUPE_ppa021573mg|K13947 auxin efflux carrier family | (RefSeq) hypothetical protein	--	--	--	Membrane transport protein	Auxin efflux carrier component 8 OS=Arabidopsis thaliana OX=3702 GN=PIN8 PE=2 SV=1	S	Function unknown	probable auxin efflux carrier component 8 [Prunus avium]
gene_Pav_sc0001397.1_g040.1.mk	2043	2439	2257	1086	1091	992	6.57681	7.78565	6.843	2.97291	3.30817	3.08347	1.39e-30	-1.09806	down	[L]	Replication, recombination and repair	Cellular Component: THO complex (GO:0000347);; Molecular Function: DNA binding (GO:0003677);; Molecular Function: DNA helicase activity (GO:0003678);; Molecular Function: ATP binding (GO:0005524);; Cellular Component: cytosol (GO:0005829);; Biological Process: DNA replication initiation (GO:0006270);; Biological Process: embryo development ending in seed dormancy (GO:0009793);; Biological Process…	K02540|0|pxb:103950373|K02540 DNA replication licensing factor MCM2 [EC:3.6.4.12] | (RefSeq) DNA replication licensing factor MCM2-like	DNA replication (ko03030)	[L]	Replication, recombination and repair	MCM2/3/5 family;; MCM OB domain;; Mini-chromosome maintenance protein 2;; Magnesium chelatase, subunit ChlI;; AAA domain (dynein-related subfamily)	DNA replication licensing factor MCM2 OS=Oryza sativa subsp. indica OX=39946 GN=OsI_36121 PE=3 SV=1	L	Replication, recombination and repair	PREDICTED: DNA replication licensing factor MCM2-like [Pyrus x bretschneideri]
gene_Pav_sc0004023.1_g130.1.br	1153	1155	1079	29	78	60	15.2204	15.0898	13.2041	0.340003	0.975023	0.770648	8.08e-44	-3.78188	down	[R]	General function prediction only	Molecular Function: chitinase activity (GO:0004568);; Biological Process: carbohydrate metabolic process (GO:0005975);; Biological Process: chitin catabolic process (GO:0006032);; Molecular Function: chitin binding (GO:0008061);; Biological Process: cell wall macromolecule catabolic process (GO:0016998);;	K01183|0|pmum:103322428|K01183 chitinase [EC:3.2.1.14] | (RefSeq) endochitinase EP3-like	Amino sugar and nucleotide sugar metabolism (ko00520)	[R]	General function prediction only	Chitinase class I;; Chitin recognition protein	Endochitinase EP3 OS=Arabidopsis thaliana OX=3702 GN=EP3 PE=1 SV=1	G	Carbohydrate transport and metabolism	endochitinase EP3-like isoform X1 [Prunus avium]
gene_Pav_sc0000760.1_g010.1.mk	5418	5772	5361	2699	2851	2236	12.7552	13.3882	11.8122	5.44026	6.28523	5.04952	1.96e-24	-1.09666	down	[V]	Defense mechanisms	--	--	--	[Q]	Secondary metabolites biosynthesis, transport and catabolism	ABC-2 type transporter;; ABC transporter;; Plant PDR ABC transporter associated;; ABC-transporter extracellular N-terminal;; AAA domain, putative AbiEii toxin, Type IV TA system;; AAA ATPase domain;; AAA domain;; P-loop containing region of AAA domain;; ATPase family associated with various cellular activities (AAA)	Pleiotropic drug resistance protein 2 OS=Nicotiana plumbaginifolia OX=4092 GN=PDR2 PE=2 SV=1	V	Defense mechanisms	pleiotropic drug resistance protein 2-like isoform X1 [Prunus avium]
gene_Pav_sc0001051.1_g030.1.mk	378	395	588	1777	1378	903	2.42556	2.49417	3.53233	9.73699	8.28166	5.55971	7.42e-09	1.40613	up	--	--	Cellular Component: intracellular (GO:0005622);; Molecular Function: zinc ion binding (GO:0008270);;	--	--	[K]	Transcription	CCT motif;; B-box zinc finger	Zinc finger protein CONSTANS-LIKE 6 OS=Arabidopsis thaliana OX=3702 GN=COL6 PE=2 SV=2	K	Transcription	zinc finger protein CONSTANS-LIKE 6-like [Prunus avium]
gene_Pav_sc0000484.1_g090.1.mk	389	461	407	622	1165	1309	1.41686	1.67359	1.41539	1.98733	3.48138	4.0002	5.6e-05	1.13804	up	--	--	--	--	--	--	--	Plant protein of unknown function (DUF863)	--	S	Function unknown	uncharacterized protein LOC110755556 [Prunus avium]
gene_Pav_sc0000030.1_g270.1.mk	51	24	58	183	257	384	0.756828	0.346985	0.816527	2.35234	3.61814	5.54195	2.1e-08	2.00674	up	--	--	Biological Process: metal ion transport (GO:0030001);; Molecular Function: metal ion binding (GO:0046872);;	--	--	[P]	Inorganic ion transport and metabolism	Heavy-metal-associated domain	Heavy metal-associated isoprenylated plant protein 24 OS=Arabidopsis thaliana OX=3702 GN=HIPP24 PE=1 SV=1	S	Function unknown	heavy metal-associated isoprenylated plant protein 24 [Prunus avium]
gene_Pav_sc0000220.1_g1860.1.mk	3193	2941	2983	1283	1290	1385	24.7663	22.4521	21.6461	8.49073	9.36472	10.304	4.49e-29	-1.20771	down	--	--	Cellular Component: integral component of membrane (GO:0016021);; Biological Process: transmembrane transport (GO:0055085);;	K15275|0|pper:PRUPE_ppa008438mg|K15275 solute carrier family 35 (UDP-galactose transporter), member B1 | (RefSeq) hypothetical protein	--	[G]	Carbohydrate transport and metabolism	UAA transporter family;; EamA-like transporter family	UDP-galactose/UDP-glucose transporter 3 OS=Arabidopsis thaliana OX=3702 GN=UTR3 PE=1 SV=1	EG	Amino acid transport and metabolism;; Carbohydrate transport and metabolism	UDP-galactose/UDP-glucose transporter 3 [Prunus avium]
gene_Pav_sc0000051.1_g130.1.mk	155	270	202	65	85	52	0.676658	1.171	0.828682	0.243375	0.348606	0.217224	2.08e-06	-1.42167	down	[K]	Transcription	Molecular Function: protein serine/threonine kinase activity (GO:0004674);; Molecular Function: ATP binding (GO:0005524);; Biological Process: protein phosphorylation (GO:0006468);; Cellular Component: integral component of membrane (GO:0016021);;	--	--	--	--	Leucine rich repeat N-terminal domain;; Protein tyrosine kinase	Protein NSP-INTERACTING KINASE 1 OS=Arabidopsis thaliana OX=3702 GN=NIK1 PE=1 SV=1	T	Signal transduction mechanisms	protein NSP-INTERACTING KINASE 1-like [Prunus avium]
gene_Pav_sc0001046.1_g580.1.br	145	117	193	47	42	47	0.737997	0.687763	0.923327	0.214905	0.248512	0.241044	7.53e-08	-1.53552	down	--	--	--	--	--	--	--	No apical meristem (NAM) protein	NAC domain-containing protein 14 OS=Arabidopsis thaliana OX=3702 GN=NAC014 PE=2 SV=1	S	Function unknown	NAC domain-containing protein 71-like isoform X2 [Prunus avium]
gene_Pav_sc0000404.1_g050.1.mk	1412	1302	1379	577	575	541	12.5623	11.3919	11.4842	4.37594	4.77834	4.61968	5.56e-35	-1.27937	down	[C]	Energy production and conversion	--	K11168|0|pper:PRUPE_ppa007847mg|K11168 dehydrogenase/reductase SDR family member 12 [EC:1.1.-.-] | (RefSeq) hypothetical protein	--	[Q]	Secondary metabolites biosynthesis, transport and catabolism	short chain dehydrogenase;; Enoyl-(Acyl carrier protein) reductase;; KR domain;; NAD dependent epimerase/dehydratase family	Short-chain dehydrogenase TIC 32, chloroplastic OS=Pisum sativum OX=3888 GN=TIC32 PE=1 SV=1	S	Function unknown	dehydrogenase/reductase SDR family member 12 [Prunus avium]
gene_Pav_sc0000207.1_g620.1.mk	161	130	106	67	46	44	0.786889	0.632515	0.602087	0.276364	0.191616	0.19712	0.000175854	-1.17371	down	--	--	Molecular Function: motor activity (GO:0003774);; Molecular Function: actin binding (GO:0003779);; Molecular Function: ATP binding (GO:0005524);; Cellular Component: myosin complex (GO:0016459);;	K10357|0|pmum:103323817|K10357 myosin V | (RefSeq) myosin-6-like	--	[Z]	Cytoskeleton	Myosin head (motor domain);; DIL domain;; IQ calmodulin-binding motif;; Myosin N-terminal SH3-like domain	Myosin-6 OS=Arabidopsis thaliana OX=3702 GN=XI-2 PE=1 SV=1	Z	Cytoskeleton	myosin-6-like [Prunus avium]
gene_Pav_sc0000851.1_g050.1.br	115	116	103	312	248	232	0.842404	0.8484	0.72944	2.03811	1.82994	1.69156	3.19e-08	1.13737	up	--	--	Cellular Component: integral component of membrane (GO:0016021);;	--	--	--	--	Plant transposase (Ptta/En/Spm family)	--	--	--	uncharacterized protein LOC110761877 [Prunus avium]
gene_Pav_sc0000220.1_g2360.1.mk	2701	2756	2533	1130	1107	1232	10.0622	10.1111	8.83269	3.59215	3.85795	4.40431	1.73e-27	-1.20606	down	[K]	Transcription	Molecular Function: protein kinase activity (GO:0004672);; Molecular Function: ATP binding (GO:0005524);; Biological Process: protein phosphorylation (GO:0006468);; Cellular Component: integral component of membrane (GO:0016021);;	--	--	--	--	Leucine Rich repeats (2 copies);; Leucine rich repeat;; Leucine Rich Repeat	Probable LRR receptor-like serine/threonine-protein kinase At1g14390 OS=Arabidopsis thaliana OX=3702 GN=At1g14390 PE=2 SV=1	T	Signal transduction mechanisms	probable LRR receptor-like serine/threonine-protein kinase At1g14390 [Prunus avium]
gene_Pav_sc0000869.1_g440.1.mk	13	31	37	93	128	155	0.037229	0.088623	0.101326	0.233722	0.352618	0.440566	1.05e-05	1.65227	up	[MDT]	Cell wall/membrane/envelope biogenesis;; Cell cycle control, cell division, chromosome partitioning;; Signal transduction mechanisms	Molecular Function: ATP binding (GO:0005524);; Cellular Component: nucleus (GO:0005634);; Molecular Function: microtubule-severing ATPase activity (GO:0008568);; Biological Process: cytoplasmic microtubule organization (GO:0031122);;	--	--	[O]	Posttranslational modification, protein turnover, chaperones	ATPase family associated with various cellular activities (AAA);; Holliday junction DNA helicase ruvB N-terminus	Katanin p60 ATPase-containing subunit A1 OS=Arabidopsis thaliana OX=3702 GN=AAA1 PE=1 SV=1	O	Posttranslational modification, protein turnover, chaperones	peroxisomal biogenesis factor 6 [Prunus avium]
gene_Pav_sc0000122.1_g070.1.mk	1665	1801	1470	546	472	526	9.77343	9.82674	7.65621	2.39231	2.30407	2.69246	4.13e-35	-1.65836	down	--		--	--	--	[T]	Signal transduction mechanisms	Protein tyrosine kinase;; Protein kinase domain;; Wall-associated receptor kinase galacturonan-binding	LEAF RUST 10 DISEASE-RESISTANCE LOCUS RECEPTOR-LIKE PROTEIN KINASE-like 2.4 OS=Arabidopsis thaliana OX=3702 GN=LRK10L-2.4 PE=3 SV=1	T	Signal transduction mechanisms	LEAF RUST 10 DISEASE-RESISTANCE LOCUS RECEPTOR-LIKE PROTEIN KINASE-like 2.4 [Prunus avium]
gene_Pav_sc0000351.1_g020.1.mk	2395	2626	2899	5865	5999	5459	15.5562	16.6573	17.4879	32.2864	36.1996	33.7736	5.65e-44	1.09572	up	--	--	Molecular Function: monooxygenase activity (GO:0004497);; Molecular Function: iron ion binding (GO:0005506);; Molecular Function: oxidoreductase activity, acting on paired donors, with incorporation or reduction of molecular oxygen (GO:0016705);; Molecular Function: heme binding (GO:0020037);; Biological Process: oxidation-reduction process (GO:0055114);;	--	--	[Q]	Secondary metabolites biosynthesis, transport and catabolism	Cytochrome P450	Geraniol 8-hydroxylase OS=Swertia mussotii OX=137888 GN=CYP76B10 PE=1 SV=1	Q	Secondary metabolites biosynthesis, transport and catabolism	geraniol 8-hydroxylase-like [Prunus avium]
gene_Pav_sc0001963.1_g360.1.mk	11114	9175	9100	4185	3996	4061	98.6889	80.2085	75.6197	31.7149	33.212	34.5918	2.36e-25	-1.26489	down	--	--	Cellular Component: nucleus (GO:0005634);; Cellular Component: cytoplasm (GO:0005737);;	--	--	[S]	Function unknown	PPPDE putative peptidase domain	DeSI-like protein At4g17486 OS=Arabidopsis thaliana OX=3702 GN=At4g17486 PE=2 SV=1	S	Function unknown	desumoylating isopeptidase 1 [Prunus avium]
gene_Pav_sc0002304.1_g040.1.mk	604	625	551	209	150	177	1.74941	2.54769	2.00331	0.673019	0.699342	0.834675	3.47e-23	-1.68436	down	[K]	Transcription	--	K10727|0|pmum:103334424|K10727 chromatin licensing and DNA replication factor 1 | (RefSeq) CDT1-like protein a, chloroplastic	--	[L]	Replication, recombination and repair	Leucine rich repeat;; DNA replication factor Cdt1 C-terminal domain;; Leucine Rich repeats (2 copies);; DNA replication factor CDT1 like;; Leucine Rich repeat;; FNIP Repeat	CDT1-like protein a, chloroplastic OS=Arabidopsis thaliana OX=3702 GN=CDT1A PE=1 SV=1	L	Replication, recombination and repair	CDT1-like protein a, chloroplastic [Prunus avium]
gene_Pav_sc0005024.1_g040.1.mk	2150	1976	1629	573	589	487	5.60192	5.19403	3.62506	1.23225	1.37847	1.10375	1.78e-28	-1.76391	down	[P]	Inorganic ion transport and metabolism	Molecular Function: calcium-transporting ATPase activity (GO:0005388);; Molecular Function: calmodulin binding (GO:0005516);; Molecular Function: ATP binding (GO:0005524);; Cellular Component: integral component of membrane (GO:0016021);; Molecular Function: metal ion binding (GO:0046872);; Biological Process: calcium ion transmembrane transport (GO:0070588);;	K01537|0|pmum:103336701|K01537 Ca2+-transporting ATPase [EC:3.6.3.8] | (RefSeq) calcium-transporting ATPase 2, plasma membrane-type	--	[P]	Inorganic ion transport and metabolism	E1-E2 ATPase;; Ca2+-ATPase N terminal autoinhibitory domain;; Cation transport ATPase (P-type);; Cation transporting ATPase, C-terminus;; haloacid dehalogenase-like hydrolase;; Cation transporter/ATPase, N-terminus;; haloacid dehalogenase-like hydrolase	Calcium-transporting ATPase 2, plasma membrane-type OS=Arabidopsis thaliana OX=3702 GN=ACA2 PE=1 SV=1	P	Inorganic ion transport and metabolism	hypothetical protein GOBAR_DD12627 [Gossypium barbadense]
gene_Pav_sc0000910.1_g920.1.mk	217	215	271	18	100	23	1.03138	1.00508	1.20416	0.072049	0.442154	0.102378	0.000777769	-1.44459	down	--	--	--	K04733|2.07369e-163|pper:PRUPE_ppa022109mg|K04733 interleukin-1 receptor-associated kinase 4 [EC:2.7.11.1] | (RefSeq) hypothetical protein	--	--	--	Salt stress response/antifungal	Cysteine-rich receptor-like protein kinase 25 OS=Arabidopsis thaliana OX=3702 GN=CRK25 PE=3 SV=1	--	--	cysteine-rich receptor-like protein kinase 10 [Prunus avium]
gene_Pav_sc0001003.1_g180.1.mk	2000	1748	1530	525	492	539	11.9017	10.2414	8.51839	2.66283	2.73822	3.07333	1.01e-28	-1.72597	down	--	--	Cellular Component: integral component of membrane (GO:0016021);;	--	--	[S]	Function unknown	Glycosyltransferase family 92;; Glycosyl transferase family 2	Galactan beta-1,4-galactosyltransferase GALS3 OS=Arabidopsis thaliana OX=3702 GN=GALS3 PE=2 SV=1	S	Function unknown	galactan beta-1,4-galactosyltransferase GALS3-like [Prunus avium]
gene_Pav_sc0011544.1_g010.1.mk	334	433	315	176	187	156	1.10955	1.4401	0.988873	0.505538	0.594441	0.520158	1.15e-06	-1.01831	down	[K]	Transcription	Biological Process: response to stimulus (GO:0050896);;	--	--	--	--	Leucine Rich repeats (2 copies);; Leucine rich repeat;; Leucine Rich Repeat;; Leucine Rich Repeat	TMV resistance protein N OS=Nicotiana glutinosa OX=35889 GN=N PE=1 SV=1	S	Function unknown	TMV resistance protein N-like [Prunus avium]
gene_Pav_sc0001217.1_g160.1.mk	294	382	229	57	86	65	2.44197	3.12431	1.78006	0.401335	0.665962	0.511742	5.42e-11	-1.86271	down	--	--	Cellular Component: membrane (GO:0016020);;	--	--	--	--	--	--	S	Function unknown	transmembrane protein 45B [Prunus avium]
gene_Pav_sc0001838.1_g060.1.mk	380	253	340	1038	705	809	3.60009	2.3567	3.01645	8.39629	6.68303	7.35924	2.61e-09	1.2644	up	--	--	--	--	--	--	--	--	--	--	--	uncharacterized protein LOC110771238 [Prunus avium]
gene_Pav_sc0001862.1_g290.1.mk	42979	50634	50848	22761	21238	18435	437.196	507.103	484.044	197.623	202.203	179.921	3.62e-49	-1.22346	down	--	--	--	--	--	--	--	--	--	--	--	uncharacterized protein LOC110770215 [Prunus avium]
gene_Pav_sc0001699.1_g570.1.mk	2549	2213	2278	296	250	383	13.7615	11.9214	11.6499	1.4297	2.25951	2.05362	5.59e-54	-2.79254	down	--	--	Biological Process: defense response (GO:0006952);;	--	--	--	--	LURP-one-related	Protein LURP-one-related 8 OS=Arabidopsis thaliana OX=3702 GN=At2g38640 PE=2 SV=1	S	Function unknown	protein LURP-one-related 8 [Prunus avium]
gene_Pav_sc0000099.1_g270.1.mk	20952	18876	17394	9463	9459	9533	118.309	105.336	91.784	45.7805	50.7928	52.4374	2.29e-19	-1.01705	down	[O]	Posttranslational modification, protein turnover, chaperones	Biological Process: MAPK cascade (GO:0000165);; Molecular Function: MAP kinase activity (GO:0004707);; Molecular Function: ATP binding (GO:0005524);; Cellular Component: intracellular (GO:0005622);;	K20537|0|pmum:103340133|K20537 mitogen-activated protein kinase 7/14 [EC:2.7.11.24] | (RefSeq) mitogen-activated protein kinase 7	--	[T]	Signal transduction mechanisms	Protein kinase domain;; Protein tyrosine kinase;; Haspin like kinase domain;; Lipopolysaccharide kinase (Kdo/WaaP) family	Mitogen-activated protein kinase 7 OS=Arabidopsis thaliana OX=3702 GN=MPK7 PE=1 SV=2	T	Signal transduction mechanisms	mitogen-activated protein kinase 7 [Prunus avium]
gene_Pav_sc0003135.1_g350.1.mk	2315	2344	3460	7388	7244	7727	10.6732	10.6465	14.938	29.1346	30.5375	33.377	1.28e-20	1.39525	up	[G]	Carbohydrate transport and metabolism	Molecular Function: sugar:proton symporter activity (GO:0005351);; Molecular Function: glucose transmembrane transporter activity (GO:0005355);; Molecular Function: myo-inositol:proton symporter activity (GO:0005366);; Cellular Component: integral component of plasma membrane (GO:0005887);; Biological Process: myo-inositol transport (GO:0015798);; Biological Process: proton transport (GO:0015992)…	K08150|0|pper:PRUPE_ppa023920mg|K08150 MFS transporter, SP family, solute carrier family 2 (myo-inositol transporter), member 13 | (RefSeq) hypothetical protein	--	[R]	General function prediction only	Sugar (and other) transporter;; Major Facilitator Superfamily;; MFS/sugar transport protein;; Fungal trichothecene efflux pump (TRI12)	Probable inositol transporter 2 OS=Arabidopsis thaliana OX=3702 GN=INT2 PE=1 SV=1	G	Carbohydrate transport and metabolism	probable inositol transporter 2 isoform X1 [Prunus avium]
gene_Pav_sc0000129.1_g860.1.mk	17934	17623	17832	6538	7551	6435	85.6518	82.8502	79.768	30.9466	33.784	29.5147	1.01e-45	-1.3836	down	[C]	Energy production and conversion	Molecular Function: FMN binding (GO:0010181);; Molecular Function: oxidoreductase activity (GO:0016491);; Biological Process: oxidation-reduction process (GO:0055114);;	K05894|6.79258e-55|pper:PRUPE_ppa006756mg|K05894 12-oxophytodienoic acid reductase [EC:1.3.1.42] | (RefSeq) hypothetical protein	alpha-Linolenic acid metabolism (ko00592)	[CR]	Energy production and conversion;; General function prediction only	NADH:flavin oxidoreductase / NADH oxidase family	12-oxophytodienoate reductase 3 OS=Solanum lycopersicum OX=4081 GN=OPR3 PE=1 SV=1	C	Energy production and conversion	12-oxophytodienoate reductase 3 [Prunus avium]
gene_Pav_sc0001627.1_g190.1.mk	582	495	491	83	54	58	4.13703	3.4657	3.26792	0.498532	0.354739	0.390984	1.18e-40	-2.82014	down	[E]	Amino acid transport and metabolism	Molecular Function: prephenate dehydrogenase (NADP+) activity (GO:0004665);; Biological Process: tyrosine biosynthetic process (GO:0006571);; Molecular Function: prephenate dehydrogenase (NAD+) activity (GO:0008977);; Biological Process: oxidation-reduction process (GO:0055114);;	K15227|0|pper:PRUPE_ppa022987mg|K15227 arogenate dehydrogenase (NADP+), plant [EC:1.3.1.78] | (RefSeq) hypothetical protein	Phenylalanine, tyrosine and tryptophan biosynthesis (ko00400);; Biosynthesis of amino acids (ko01230)	[E]	Amino acid transport and metabolism	Prephenate dehydrogenase;; NADP oxidoreductase coenzyme F420-dependent;; NAD binding domain of 6-phosphogluconate dehydrogenase;; D-isomer specific 2-hydroxyacid dehydrogenase, NAD binding domain;; Oxidoreductase family, NAD-binding Rossmann fold	Arogenate dehydrogenase 1, chloroplastic OS=Arabidopsis thaliana OX=3702 GN=TYRAAT1 PE=1 SV=1	E	Amino acid transport and metabolism	arogenate dehydrogenase 1, chloroplastic [Prunus avium]
gene_Pav_sc0001335.1_g240.1.mk	1319	1684	1500	599	644	450	4.94752	6.21949	5.26709	1.91566	2.25872	1.61969	5.96e-18	-1.38208	down	[GI]	Carbohydrate transport and metabolism;; Lipid transport and metabolism	Cellular Component: cell wall (GO:0005618);; Cellular Component: integral component of membrane (GO:0016021);; Molecular Function: pectinesterase activity (GO:0030599);; Biological Process: cell wall modification (GO:0042545);; Biological Process: negative regulation of catalytic activity (GO:0043086);; Molecular Function: aspartyl esterase activity (GO:0045330);; Biological Process: pectin catab…	--	--	--	--	Pectinesterase;; Plant invertase/pectin methylesterase inhibitor	Probable pectinesterase/pectinesterase inhibitor 34 OS=Arabidopsis thaliana OX=3702 GN=PME34 PE=2 SV=1	G	Carbohydrate transport and metabolism	probable pectinesterase/pectinesterase inhibitor 34 [Prunus avium]
gene_Pav_sc0000554.1_g470.1.mk	645	692	619	259	264	282	4.02729	4.15179	3.62093	1.22627	1.39463	1.53563	1.51e-18	-1.26506	down	[G]	Carbohydrate transport and metabolism	Molecular Function: ATP binding (GO:0005524);;	--	--	[O]	Posttranslational modification, protein turnover, chaperones	ATPase family associated with various cellular activities (AAA)	Ribulose bisphosphate carboxylase/oxygenase activase, chloroplastic OS=Malus domestica OX=3750 GN=RCA PE=2 SV=1	O	Posttranslational modification, protein turnover, chaperones	ribulose bisphosphate carboxylase/oxygenase activase, chloroplastic isoform X2 [Prunus avium]
gene_Pav_sc0000206.1_g540.1.mk	31932	29924	32878	80442	76939	77471	165.645	152.829	159.602	356.177	373.567	385.572	4.62e-88	1.27575	up	[QV]	Secondary metabolites biosynthesis, transport and catabolism;; Defense mechanisms	Molecular Function: iron ion binding (GO:0005506);; Biological Process: lignin metabolic process (GO:0009808);; Cellular Component: integral component of membrane (GO:0016021);; Molecular Function: trans-cinnamate 4-monooxygenase activity (GO:0016710);; Molecular Function: heme binding (GO:0020037);; Biological Process: secondary metabolite biosynthetic process (GO:0044550);; Biological Process: …	K00487|0|pper:PRUPE_ppa004544mg|K00487 trans-cinnamate 4-monooxygenase [EC:1.14.13.11] | (RefSeq) hypothetical protein	Ubiquinone and other terpenoid-quinone biosynthesis (ko00130);; Phenylalanine metabolism (ko00360);; Phenylpropanoid biosynthesis (ko00940);; Flavonoid biosynthesis (ko00941);; Stilbenoid, diarylheptanoid and gingerol biosynthesis (ko00945)	[Q]	Secondary metabolites biosynthesis, transport and catabolism	Cytochrome P450	Trans-cinnamate 4-monooxygenase OS=Vigna radiata var. radiata OX=3916 GN=CYP73A2 PE=1 SV=1	Q	Secondary metabolites biosynthesis, transport and catabolism	trans-cinnamate 4-monooxygenase [Prunus avium]
gene_Pav_sc0006256.1_g010.1.mk	1269	1404	1230	516	515	432	2.76593	2.76394	2.51049	0.928777	1.05052	0.888832	1.31e-30	-1.41093	down	[K]	Transcription	Biological Process: response to stimulus (GO:0050896);;	--	--	--	--	NB-ARC domain;; TIR domain;; Leucine rich repeat;; Leucine Rich repeats (2 copies);; Leucine Rich Repeat	TMV resistance protein N OS=Nicotiana glutinosa OX=35889 GN=N PE=1 SV=1	S	Function unknown	TMV resistance protein N-like isoform X1 [Prunus avium]
gene_Pav_sc0000488.1_g600.1.mk	103	154	94	33	54	44	1.04992	1.55564	0.897523	0.282415	0.51563	0.417901	0.000645789	-1.17464	down	--	--	Biological Process: response to light stimulus (GO:0009416);; Cellular Component: photosystem I (GO:0009522);; Cellular Component: chloroplast thylakoid membrane (GO:0009535);; Biological Process: photosynthesis, light harvesting in photosystem I (GO:0009768);; Cellular Component: chloroplast envelope (GO:0009941);; Cellular Component: plastoglobule (GO:0010287);; Cellular Component: integral com…	K08909|0|pmum:103329103|K08909 light-harvesting complex I chlorophyll a/b binding protein 3 | (RefSeq) chlorophyll a-b binding protein 8, chloroplastic	Photosynthesis - antenna proteins (ko00196)	--	--	Chlorophyll A-B binding protein	Chlorophyll a-b binding protein 8, chloroplastic OS=Solanum lycopersicum OX=4081 GN=CAB8 PE=3 SV=1	S	Function unknown	chlorophyll a-b binding protein 8, chloroplastic [Prunus avium]
gene_Pav_sc0000044.1_g1060.1.mk	2469	3018	2837	912	921	692	7.89214	9.585	8.73603	2.54683	2.79357	2.17458	6.95e-40	-1.70308	down	[G]	Carbohydrate transport and metabolism	Molecular Function: beta-galactosidase activity (GO:0004565);; Cellular Component: cell wall (GO:0005618);; Cellular Component: vacuole (GO:0005773);; Biological Process: carbohydrate metabolic process (GO:0005975);; Molecular Function: carbohydrate binding (GO:0030246);;	--	--	[G]	Carbohydrate transport and metabolism	Glycosyl hydrolases family 35;; Galactose binding lectin domain;; Beta-galactosidase;; Beta-galactosidase jelly roll domain	Beta-galactosidase 3 OS=Arabidopsis thaliana OX=3702 GN=BGAL3 PE=2 SV=1	G	Carbohydrate transport and metabolism	beta-galactosidase 3 isoform X1 [Prunus avium]
gene_Pav_sc0000691.1_g280.1.mk	458	458	480	1031	977	1012	4.48531	4.41476	4.40655	8.67622	8.9425	9.53183	1.66e-26	1.07148	up	--	--	Molecular Function: peroxidase activity (GO:0004601);; Molecular Function: copper ion binding (GO:0005507);; Molecular Function: calcium ion binding (GO:0005509);; Molecular Function: ATP binding (GO:0005524);; Molecular Function: calcium-dependent phospholipid binding (GO:0005544);; Cellular Component: cell wall (GO:0005618);; Cellular Component: mitochondrion (GO:0005739);; Cellular Component: …	--	--	[U]	Intracellular trafficking, secretion, and vesicular transport	Annexin	Annexin D1 OS=Arabidopsis thaliana OX=3702 GN=ANN1 PE=1 SV=1	S	Function unknown	annexin D1-like [Prunus avium]
gene_Pav_sc0000554.1_g1630.1.mk	377	519	458	126	212	158	2.54811	3.45479	2.89503	0.699302	1.33313	1.01564	1.08e-07	-1.32612	down	--	--	Molecular Function: protein dimerization activity (GO:0046983);;	--	--	--	--	--	Transcription factor bHLH113 OS=Arabidopsis thaliana OX=3702 GN=BHLH113 PE=2 SV=1	S	Function unknown	transcription factor bHLH111-like isoform X4 [Prunus avium]
gene_Pav_sc0002154.1_g130.1.br	101	117	86	40	35	45	1.79484	2.05619	1.43944	0.605981	0.573458	0.766398	0.000118666	-1.17436	down	[M]	Cell wall/membrane/envelope biogenesis	Molecular Function: protein kinase activity (GO:0004672);; Molecular Function: ATP binding (GO:0005524);; Biological Process: protein phosphorylation (GO:0006468);; Cellular Component: integral component of membrane (GO:0016021);;	--	--	--	--	Protein tyrosine kinase;; Protein kinase domain	Receptor protein kinase CLAVATA1 OS=Arabidopsis thaliana OX=3702 GN=CLV1 PE=1 SV=3	S	Function unknown	LOW QUALITY PROTEIN: receptor protein kinase CLAVATA1 [Prunus avium]
gene_Pav_sc0000852.1_g720.1.mk	2777	2764	3060	1462	1341	1459	19.6719	19.2772	20.2863	8.83979	8.88863	9.91211	3.64e-36	-1.02689	down	--	--	Cellular Component: integral component of membrane (GO:0016021);;	--	--	--	--	Late embryogenesis abundant protein	--	S	Function unknown	uncharacterized protein LOC110761980 [Prunus avium]
gene_Pav_sc0000759.1_g310.1.mk	36	62	40	119	140	107	0.293377	0.524654	0.335221	0.987895	1.15629	0.964079	0.000197738	1.17347	up	--	--	Molecular Function: ATP binding (GO:0005524);; Biological Process: transport (GO:0006810);; Cellular Component: integral component of membrane (GO:0016021);; Molecular Function: ATPase activity (GO:0016887);;	--	--	[Q]	Secondary metabolites biosynthesis, transport and catabolism	Plant PDR ABC transporter associated;; ABC-2 type transporter	ABC transporter G family member 42 OS=Oryza sativa subsp. japonica OX=39947 GN=ABCG42 PE=2 SV=1	V	Defense mechanisms	ABC transporter G family member 36-like, partial [Prunus avium]
gene_Pav_sc0000789.1_g110.1.mk	10713	10662	11884	5435	5162	5802	83.3753	83.776	88.531	36.7658	38.4536	44.5841	5.73e-33	-1.03115	down	[J]	Translation, ribosomal structure and biogenesis	Molecular Function: nucleotide binding (GO:0000166);; Molecular Function: nucleic acid binding (GO:0003676);;	--	--	[R]	General function prediction only	RNA recognition motif. (a.k.a. RRM, RBD, or RNP domain)	Probable RNA-binding protein ARP1 OS=Arabidopsis thaliana OX=3702 GN=ARP1 PE=2 SV=1	S	Function unknown	hypothetical protein PRUPE_2G219600 [Prunus persica]
gene_Pav_sc0000004.1_g040.1.mk	123	121	123	52	59	58	0.504742	0.581007	0.595614	0.177885	0.222969	0.225093	5.37e-05	-1.03395	down	[T]	Signal transduction mechanisms	Molecular Function: ATP binding (GO:0005524);; Cellular Component: plasma membrane (GO:0005886);; Cellular Component: integral component of membrane (GO:0016021);; Molecular Function: ATPase activity, coupled to transmembrane movement of substances (GO:0042626);; Biological Process: transmembrane transport (GO:0055085);;	--	--	[Q]	Secondary metabolites biosynthesis, transport and catabolism	ABC-2 type transporter;; ABC transporter	ABC transporter G family member 22 OS=Arabidopsis thaliana OX=3702 GN=ABCG22 PE=1 SV=1	V	Defense mechanisms	ABC transporter G family member 22-like isoform X1 [Prunus avium]
gene_Pav_sc0000359.1_g570.1.mk	97	166	133	33	54	53	0.864732	1.74041	1.03541	0.095479	0.179875	0.38301	0.000216798	-1.24284	down	--	--	--	--	--	--	--	--	--	--	--	hypothetical protein PRUPE_1G083900 [Prunus persica]
gene_Pav_sc0001077.1_g240.1.mk	9780	8009	6642	2546	2321	2100	31.7094	24.7158	18.5078	7.04654	6.97347	6.31223	3.71e-27	-1.77007	down	[KL]	Transcription;; Replication, recombination and repair	Molecular Function: helicase activity (GO:0004386);; Molecular Function: ATP binding (GO:0005524);; Molecular Function: zinc ion binding (GO:0008270);;	K15083|0|pmum:103329295|K15083 DNA repair protein RAD16 | (RefSeq) DNA repair protein RAD16	--	[L]	Replication, recombination and repair	SNF2 family N-terminal domain;; Helicase conserved C-terminal domain;; Type III restriction enzyme, res subunit;; Zinc finger, C3HC4 type (RING finger)	Helicase-like transcription factor CHR28 OS=Arabidopsis thaliana OX=3702 GN=CHR28 PE=1 SV=1	L	Replication, recombination and repair	DNA repair protein RAD16 [Prunus avium]
gene_Pav_sc0005752.1_g030.1.br	124	173	134	78	39	29	0.738556	1.0137	0.745737	0.394892	0.212958	0.164556	0.000407848	-1.26967	down	--		--	K04733|0|pmum:103331254|K04733 interleukin-1 receptor-associated kinase 4 [EC:2.7.11.1] | (RefSeq) LEAF RUST 10 DISEASE-RESISTANCE LOCUS RECEPTOR-LIKE PROTEIN KINASE-like 2.2	--	[T]	Signal transduction mechanisms	Protein kinase domain;; Protein tyrosine kinase;; Wall-associated receptor kinase galacturonan-binding	Rust resistance kinase Lr10 OS=Triticum aestivum OX=4565 GN=LRK10 PE=2 SV=1	T	Signal transduction mechanisms	LEAF RUST 10 DISEASE-RESISTANCE LOCUS RECEPTOR-LIKE PROTEIN KINASE-like 2.5 [Prunus avium]
gene_Pav_sc0001859.1_g020.1.mk	1000	1124	966	380	326	327	2.99189	3.61941	2.76914	1.04373	0.994202	0.925866	5e-35	-1.56978	down	[T]	Signal transduction mechanisms	Molecular Function: protein serine/threonine kinase activity (GO:0004674);; Molecular Function: ATP binding (GO:0005524);; Biological Process: protein phosphorylation (GO:0006468);; Cellular Component: integral component of membrane (GO:0016021);; Molecular Function: polysaccharide binding (GO:0030247);; Biological Process: recognition of pollen (GO:0048544);;	--	--	--	--	Protein tyrosine kinase;; Protein kinase domain;; D-mannose binding lectin;; S-locus glycoprotein domain;; PAN-like domain;; Domain of unknown function (DUF3403);; Wall-associated receptor kinase galacturonan-binding	G-type lectin S-receptor-like serine/threonine-protein kinase At4g03230 OS=Arabidopsis thaliana OX=3702 GN=At4g03230 PE=3 SV=3	T	Signal transduction mechanisms	G-type lectin S-receptor-like serine/threonine-protein kinase At4g03230 isoform X2 [Prunus avium]
gene_Pav_sc0000869.1_g570.1.br	476	585	644	72	179	113	8.52568	10.323	10.7984	1.09086	3.00331	1.93997	2.95e-10	-1.89879	down	--	--	Cellular Component: integral component of membrane (GO:0016021);;	--	--	--	--	--	--	S	Function unknown	uncharacterized protein LOC110762199 [Prunus avium]
gene_Pav_sc0000586.1_g950.1.mk	3567	2643	3020	817	774	839	25.3305	18.4785	20.0724	4.95253	5.14288	5.71381	6.76e-37	-1.8874	down	[Q]	Secondary metabolites biosynthesis, transport and catabolism	Biological Process: fatty acid biosynthetic process (GO:0006633);; Cellular Component: integral component of membrane (GO:0016021);; Molecular Function: transferase activity, transferring acyl groups other than amino-acyl groups (GO:0016747);;	K15397|0|pper:PRUPE_ppa003977mg|K15397 3-ketoacyl-CoA synthase [EC:2.3.1.199] | (RefSeq) hypothetical protein	Fatty acid elongation (ko00062)	--	--	FAE1/Type III polyketide synthase-like protein;; 3-Oxoacyl-[acyl-carrier-protein (ACP)] synthase III C terminal;; Chalcone and stilbene synthases, C-terminal domain;; Chalcone and stilbene synthases, N-terminal domain	3-ketoacyl-CoA synthase 1 OS=Arabidopsis thaliana OX=3702 GN=KCS1 PE=1 SV=1	I	Lipid transport and metabolism	3-ketoacyl-CoA synthase 1 [Prunus avium]
gene_Pav_sc0001623.1_g190.1.mk	179	124	91	0	2	5	0.941914	0.655945	0.314151	0	0.005813	0.014619	5.61e-17	-3.31363	down	[T]	Signal transduction mechanisms	Molecular Function: voltage-gated potassium channel activity (GO:0005249);; Cellular Component: integral component of plasma membrane (GO:0005887);; Biological Process: potassium ion transport (GO:0006813);; Biological Process: ion transmembrane transport (GO:0034220);; Biological Process: regulation of membrane potential (GO:0042391);;	--	--	[PT]	Inorganic ion transport and metabolism;; Signal transduction mechanisms	Ion transport protein;; Ankyrin repeats (3 copies);; KHA, dimerisation domain of potassium ion channel;; Ankyrin repeats (many copies);; Ankyrin repeat;; Ankyrin repeat;; Ankyrin repeats (many copies);; Ion channel;; Cyclic nucleotide-binding domain	Potassium channel AKT1 OS=Arabidopsis thaliana OX=3702 GN=AKT1 PE=1 SV=2	U	Intracellular trafficking, secretion, and vesicular transport	potassium channel AKT1-like isoform X1 [Prunus avium]
gene_Pav_sc0002234.1_g060.1.mk	406	545	526	133	178	123	1.7129	2.26577	2.07928	0.476101	0.700373	0.496948	3.18e-15	-1.66342	down	[C]	Energy production and conversion	Cellular Component: mitochondrion (GO:0005739);; Cellular Component: chloroplast stroma (GO:0009570);; Cellular Component: membrane (GO:0016020);; Molecular Function: oxidoreductase activity (GO:0016491);; Molecular Function: heme binding (GO:0020037);; Cellular Component: apoplast (GO:0048046);; Molecular Function: iron-sulfur cluster binding (GO:0051536);; Biological Process: oxidation-reductio…	K00366|0|pper:PRUPE_ppa003315mg|K00366 ferredoxin-nitrite reductase [EC:1.7.7.1] | (RefSeq) hypothetical protein	Nitrogen metabolism (ko00910)	[P]	Inorganic ion transport and metabolism	Nitrite and sulphite reductase 4Fe-4S domain;; Nitrite/Sulfite reductase ferredoxin-like half domain	Ferredoxin--nitrite reductase, chloroplastic OS=Betula pendula OX=3505 GN=NIR1 PE=2 SV=1	C	Energy production and conversion	ferredoxin--nitrite reductase, chloroplastic [Prunus avium]
gene_Pav_sc0000890.1_g500.1.mk	4456	4018	3430	300	366	438	37.707	33.4535	27.1628	2.14507	2.82952	3.62013	1.01e-67	-3.25757	down	--	--	--	--	--	--	--	WRKY DNA -binding domain	WRKY transcription factor 18 OS=Arabidopsis thaliana OX=3702 GN=WRKY18 PE=1 SV=2	K	Transcription	probable WRKY transcription factor 40 [Prunus avium]
gene_Pav_sc0000624.1_g050.1.mk	334	262	293	94	100	71	4.37004	3.37177	3.58509	1.04933	1.21999	0.884643	5.65e-13	-1.63522	down	--	--	--	--	--	--	--	--	--	--	--	hypothetical protein PRUPE_1G068200 [Prunus persica]
gene_Pav_sc0002207.1_g090.1.mk	1064	996	979	144	121	162	31.0341	28.6034	26.7004	3.57163	3.27855	4.51488	2.34e-65	-2.74054	down	--	--	Cellular Component: integral component of membrane (GO:0016021);;	--	--	--	--	--	--	--	--	hypothetical protein PRUPE_7G068100 [Prunus persica]
gene_Pav_sc0000893.1_g270.1.mk	80	58	79	214	205	156	0.260446	0.223405	0.284768	0.68227	0.743826	0.618808	1.2e-06	1.24017	up	--	--	Biological Process: transcription, RNA-templated (GO:0001172);; Molecular Function: RNA-directed 5'-3' RNA polymerase activity (GO:0003968);;	K11699|0|pper:PRUPE_ppa000562mg|K11699 RNA-dependent RNA polymerase [EC:2.7.7.48] | (RefSeq) hypothetical protein	--	[A]	RNA processing and modification	RNA dependent RNA polymerase	Probable RNA-dependent RNA polymerase 1 OS=Oryza sativa subsp. japonica OX=39947 GN=RDR1 PE=2 SV=2	K	Transcription	probable RNA-dependent RNA polymerase 1 [Prunus avium]
gene_Pav_sc0002475.1_g170.1.mk	197	185	150	71	68	67	0.836455	0.752013	0.587015	0.247447	0.270169	0.267663	3.23e-07	-1.26948	down	--	--	--	--	--	--	--	QWRF family	QWRF motif-containing protein 2 OS=Arabidopsis thaliana OX=3702 GN=QWRF2 PE=2 SV=1	S	Function unknown	QWRF motif-containing protein 2 [Prunus avium]
gene_Pav_sc0000131.1_g680.1.br	123	112	91	0	0	0	0.489695	0.436143	0.337133	0	0	0	1.31e-26	-4.11003	down	[ET]	Amino acid transport and metabolism;; Signal transduction mechanisms	Molecular Function: ionotropic glutamate receptor activity (GO:0004970);; Biological Process: ion transport (GO:0006811);; Cellular Component: integral component of membrane (GO:0016021);; Biological Process: ionotropic glutamate receptor signaling pathway (GO:0035235);;	K05387|0|pper:PRUPE_ppa000839mg|K05387 glutamate receptor, ionotropic, plant | (RefSeq) hypothetical protein	--	[PET]	Inorganic ion transport and metabolism;; Amino acid transport and metabolism;; Signal transduction mechanisms	Receptor family ligand binding region;; Ligand-gated ion channel;; Periplasmic binding protein;; Bacterial extracellular solute-binding proteins, family 3	Glutamate receptor 2.8 OS=Arabidopsis thaliana OX=3702 GN=GLR2.8 PE=2 SV=2	P	Inorganic ion transport and metabolism	glutamate receptor 2.8-like [Prunus avium]
gene_Pav_sc0000667.1_g290.1.mk	631	423	509	140	168	153	7.2427	4.77283	5.46977	1.37123	1.80281	1.68386	1.58e-13	-1.65031	down	--	--	--	--	--	--	--	Thaumatin family	Thaumatin-like protein OS=Actinidia deliciosa OX=3627 GN=tlp PE=1 SV=2	S	Function unknown	protein P21-like [Prunus avium]
gene_Pav_sc0000661.1_g520.1.mk	6190	3663	3024	1458	1582	1559	31.1608	18.1555	14.2401	6.25854	7.45046	7.52341	6.13e-08	-1.37411	down	--	--	Biological Process: cellulose microfibril organization (GO:0010215);; Cellular Component: integral component of membrane (GO:0016021);; Biological Process: cell growth (GO:0016049);; Cellular Component: anchored component of membrane (GO:0031225);;	--	--	--	--	COBRA-like protein	Protein COBRA OS=Arabidopsis thaliana OX=3702 GN=COB PE=2 SV=1	S	Function unknown	protein COBRA-like [Prunus avium]
gene_Pav_sc0000886.1_g440.1.mk	1652	1725	1346	413	495	570	6.56697	6.76432	5.09565	1.37111	1.85582	2.18724	3.53e-17	-1.604	down	--	--	Cellular Component: integral component of membrane (GO:0016021);;	--	--	[G]	Carbohydrate transport and metabolism	Protein of unknown function, DUF604;; Fringe-like	--	S	Function unknown	Beta-1,3-glucosyltransferase [Gossypium arboreum]
gene_Pav_sc0000174.1_g1560.1.br	945	584	849	195	134	94	21.5186	13.5796	18.6716	3.9316	2.90135	2.02243	6.44e-17	-2.23418	down	--	--	Biological Process: defense response (GO:0006952);; Biological Process: response to biotic stimulus (GO:0009607);;	--	--	--	--	Pathogenesis-related protein Bet v I family	Major allergen Pru ar 1 OS=Prunus armeniaca OX=36596 PE=1 SV=1	S	Function unknown	major allergen Pru ar 1-like [Prunus avium]
gene_Pav_sc0005529.1_g010.1.br	33	63	56	196	124	113	0.161193	0.306733	0.295797	0.824208	0.580479	0.676949	0.000234954	1.22417	up	--		Molecular Function: nucleotide binding (GO:0000166);; Molecular Function: protein kinase activity (GO:0004672);; Cellular Component: membrane (GO:0016020);; Molecular Function: ion binding (GO:0043167);;	--	--	--	--	Protein tyrosine kinase;; Protein kinase domain;; Wall-associated receptor kinase galacturonan-binding;; Calcium-binding EGF domain;; Wall-associated kinase	Wall-associated receptor kinase 2 OS=Arabidopsis thaliana OX=3702 GN=WAK2 PE=1 SV=1	T	Signal transduction mechanisms	wall-associated receptor kinase 2-like [Prunus avium]
gene_Pav_sc0000558.1_g860.1.mk	70	89	81	294	362	85	0.408795	0.510663	0.444954	1.47591	1.98886	0.474526	0.00445787	1.15056	up	--	--	--	--	--	--	--	--	--	S	Function unknown	uncharacterized protein LOC110756968 [Prunus avium]
gene_Pav_sc0000886.1_g690.1.mk	115	187	136	21	53	48	0.735764	1.17739	0.812655	0.110821	0.314981	0.290967	0.000139038	-1.41523	down	[E]	Amino acid transport and metabolism	Molecular Function: 1-aminocyclopropane-1-carboxylate synthase activity (GO:0016847);; Molecular Function: pyridoxal phosphate binding (GO:0030170);; Biological Process: 1-aminocyclopropane-1-carboxylate biosynthetic process (GO:0042218);; Molecular Function: identical protein binding (GO:0042802);;	K20772|0|pmum:103337567|K20772 1-aminocyclopropane-1-carboxylate synthase 1/2/6 [EC:4.4.1.14] | (RefSeq) 1-aminocyclopropane-1-carboxylate synthase	Cysteine and methionine metabolism (ko00270)	[T]	Signal transduction mechanisms	Aminotransferase class I and II	1-aminocyclopropane-1-carboxylate synthase OS=Glycine max OX=3847 GN=ACS1 PE=2 SV=1	E	Amino acid transport and metabolism	1-aminocyclopropane-1-carboxylate synthase [Prunus avium]
gene_Pav_sc0001126.1_g080.1.mk	95	157	101	55	44	21	1.12518	1.82474	1.11877	0.553763	0.487471	0.235164	0.00110635	-1.2251	down	[R]	General function prediction only	Cellular Component: integral component of membrane (GO:0016021);; Biological Process: xylan biosynthetic process (GO:0045492);;	--	--	--	--	Polysaccharide biosynthesis	Protein IRX15-LIKE OS=Arabidopsis thaliana OX=3702 GN=IRX15-L PE=2 SV=1	S	Function unknown	protein IRX15-LIKE-like [Prunus avium]
gene_Pav_sc0001077.1_g300.1.mk	192	198	155	58	60	48	0.826249	0.844822	0.622155	0.202124	0.227067	0.195053	4.48e-10	-1.5722	down	--	--	Molecular Function: transcription factor activity, sequence-specific DNA binding (GO:0003700);; Biological Process: regulation of transcription, DNA-templated (GO:0006355);; Molecular Function: sequence-specific DNA binding (GO:0043565);;	--	--	--	--	WRKY DNA -binding domain	WRKY transcription factor 6 OS=Arabidopsis thaliana OX=3702 GN=WRKY6 PE=1 SV=1	K	Transcription	probable WRKY transcription factor 31 [Prunus avium]
gene_Pav_sc0004637.1_g040.1.mk	147	195	133	38	34	47	2.94106	3.85146	2.50312	0.640681	0.636601	0.895929	2.35e-09	-1.74054	down	--	--	--	--	--	--	--	--	--	S	Function unknown	uncharacterized protein LOC110745174 [Prunus avium]
gene_Pav_sc0001710.1_g1680.1.mk	24233	29324	29187	6825	5376	6286	259.635	309.326	292.644	62.407	53.9091	64.6172	4.52e-102	-2.15268	down	[G]	Carbohydrate transport and metabolism	Cellular Component: protein storage vacuole (GO:0000326);; Cellular Component: Golgi apparatus (GO:0005794);; Cellular Component: plasma membrane (GO:0005886);; Biological Process: water transport (GO:0006833);; Cellular Component: plant-type cell wall (GO:0009505);; Cellular Component: plasmodesma (GO:0009506);; Cellular Component: plant-type vacuole membrane (GO:0009705);; Cellular Component: c…	K09873|4.30126e-152|pmum:103327879|K09873 aquaporin TIP | (RefSeq) aquaporin TIP2-1	--	[G]	Carbohydrate transport and metabolism	Major intrinsic protein	Aquaporin TIP2-1 OS=Arabidopsis thaliana OX=3702 GN=TIP2-1 PE=1 SV=2	G	Carbohydrate transport and metabolism	aquaporin TIP2-1 [Prunus avium]
gene_Pav_sc0001335.1_g230.1.mk	624	547	553	291	284	266	2.17394	1.80362	1.74591	0.857264	0.885922	0.894109	5.74e-12	-1.02982	down	[Q]	Secondary metabolites biosynthesis, transport and catabolism	--	--	--	--	--	Protein of unknown function (DUF1298);; Wax ester synthase-like Acyl-CoA acyltransferase domain	O-acyltransferase WSD1 OS=Arabidopsis thaliana OX=3702 GN=WSD1 PE=2 SV=1	--	--	O-acyltransferase WSD1-like isoform X2 [Prunus avium]
gene_Pav_sc0000677.1_g300.1.mk	2679	2398	2479	484	422	439	28.7257	25.5367	25.6976	4.49573	4.39946	4.85068	6.33e-114	-2.47251	down	--	--	--	--	--	--	--	--	--	--	--	uncharacterized protein LOC110759369 [Prunus avium]
gene_Pav_sc0000890.1_g1120.1.mk	15568	15679	18790	44427	40265	39932	98.1679	97.3417	110.884	239.125	237.651	241.593	2.18e-66	1.28111	up	[QV]	Secondary metabolites biosynthesis, transport and catabolism;; Defense mechanisms	Molecular Function: monooxygenase activity (GO:0004497);; Molecular Function: iron ion binding (GO:0005506);; Cellular Component: integral component of membrane (GO:0016021);; Molecular Function: oxidoreductase activity, acting on paired donors, with incorporation or reduction of molecular oxygen (GO:0016705);; Molecular Function: heme binding (GO:0020037);; Biological Process: oxidation-reductio…	--	--	[Q]	Secondary metabolites biosynthesis, transport and catabolism	Cytochrome P450	Cytochrome P450 82A3 OS=Glycine max OX=3847 GN=CYP82A3 PE=2 SV=1	Q	Secondary metabolites biosynthesis, transport and catabolism	cytochrome P450 CYP82D47-like [Prunus avium]
gene_Pav_sc0000863.1_g690.1.mk	7246	9473	11342	2721	3002	3257	69.7404	89.7726	102.165	22.3512	27.046	30.0759	3.86e-24	-1.59408	down	--	--	Cellular Component: integral component of membrane (GO:0016021);;	--	--	--	--	Protein BYPASS1-related;; Protein of unknown function (DUF677)	UPF0496 protein 4 OS=Oryza sativa subsp. indica OX=39946 GN=OsI_033149 PE=3 SV=2	S	Function unknown	UPF0496 protein 4-like [Prunus avium]
gene_Pav_sc0000308.1_g360.1.mk	200	214	334	893	646	787	1.32165	1.38204	2.06348	5.02905	3.99481	4.99362	4.08e-12	1.5001	up	--	--	Biological Process: metabolic process (GO:0008152);; Molecular Function: transferase activity, transferring hexosyl groups (GO:0016758);;	--	--	[GC]	Carbohydrate transport and metabolism;; Energy production and conversion	--	Flavonoid 3-O-glucosyltransferase OS=Medicago truncatula OX=3880 GN=UGT78G1 PE=1 SV=1	S	Function unknown	flavonoid 3-O-glucosyltransferase-like [Prunus avium]
gene_Pav_sc0001046.1_g450.1.mk	143	173	134	78	65	51	0.63597	0.756654	0.559725	0.294405	0.271339	0.218407	3.6e-05	-1.11306	down	--	--	--	K12133|0|pper:PRUPE_ppa004107mg|K12133 MYB-related transcription factor LHY | (RefSeq) hypothetical protein	Circadian rhythm - plant (ko04712)	[O]	Posttranslational modification, protein turnover, chaperones	Myb-like DNA-binding domain	Protein LHY OS=Arabidopsis thaliana OX=3702 GN=LHY PE=1 SV=2	K	Transcription	protein LHY-like isoform X1 [Prunus avium]
gene_Pav_sc0001030.1_g160.1.mk	210	224	197	120	94	85	1.26879	1.32718	1.11412	0.614721	0.530763	0.492541	2.98e-06	-1.03161	down	[G]	Carbohydrate transport and metabolism	Biological Process: carbohydrate metabolic process (GO:0005975);; Cellular Component: plant-type cell wall (GO:0009505);; Cellular Component: integral component of membrane (GO:0016021);; Cellular Component: apoplast (GO:0048046);; Molecular Function: raffinose alpha-galactosidase activity (GO:0052692);;	K07407|0|pmum:103321124|K07407 alpha-galactosidase [EC:3.2.1.22] | (RefSeq) alpha-galactosidase 1-like	Galactose metabolism (ko00052);; Glycerolipid metabolism (ko00561);; Sphingolipid metabolism (ko00600);; Glycosphingolipid biosynthesis - globo series (ko00603)	[G]	Carbohydrate transport and metabolism	Alpha galactosidase A;; Melibiase	Alpha-galactosidase 1 OS=Arabidopsis thaliana OX=3702 GN=AGAL1 PE=2 SV=1	G	Carbohydrate transport and metabolism	hypothetical protein PRUPE_1G352200 [Prunus persica]
gene_Pav_sc0000597.1_g050.1.mk	192	205	238	116	100	87	1.95625	2.05897	2.26943	1.01091	0.948166	0.851149	9.52e-07	-1.02482	down	--	--	--	--	--	--	--	F-box-like;; F-box associated domain;; F-box associated;; F-box domain	F-box protein CPR1 OS=Arabidopsis thaliana OX=3702 GN=CPR1 PE=1 SV=2	S	Function unknown	F-box/kelch-repeat protein At3g23880-like [Prunus avium]
gene_Pav_sc0000028.1_g380.1.mk	2499	2200	1995	1179	1016	1036	13.2647	10.2688	9.84133	4.99275	4.24444	4.97473	1.42e-14	-1.05369	down	--	--	--	--	--	[R]	General function prediction only	PPR repeat family;; PPR repeat;; 10 TM Acyl Transferase domain found in Cas1p;; PPR repeat;; Pentatricopeptide repeat domain;; Pentacotripeptide-repeat region of PRORP;; Mitochondrial 28S ribosomal protein S27	Protein REDUCED WALL ACETYLATION 2 OS=Arabidopsis thaliana OX=3702 GN=RWA2 PE=1 SV=1	S	Function unknown	pentatricopeptide repeat-containing protein At3g48810 [Prunus avium]
gene_Pav_sc0002009.1_g160.1.mk	131	136	117	43	25	30	0.219173	0.224765	0.182463	0.060568	0.038124	0.047556	3.95e-09	-1.72366	down	--	--	Molecular Function: catechol oxidase activity (GO:0004097);; Molecular Function: monophenol monooxygenase activity (GO:0004503);; Biological Process: pigment biosynthetic process (GO:0046148);; Molecular Function: metal ion binding (GO:0046872);; Biological Process: oxidation-reduction process (GO:0055114);;	K00422|0|pmum:103324678|K00422 polyphenol oxidase [EC:1.10.3.1] | (RefSeq) polyphenol oxidase, chloroplastic-like	Tyrosine metabolism (ko00350);; Isoquinoline alkaloid biosynthesis (ko00950)	--	--	Protein of unknown function (DUF_B2219);; Common central domain of tyrosinase;; Polyphenol oxidase middle domain	Polyphenol oxidase latent form, chloroplastic OS=Prunus armeniaca OX=36596 GN=PPO PE=1 SV=1	S	Function unknown	polyphenol oxidase, chloroplastic-like [Prunus avium]
gene_Pav_sc0001289.1_g010.1.mk	6549	6061	5650	2410	1956	1950	36.2149	32.1712	28.5707	11.1971	10.0407	10.251	6.12e-41	-1.5335	down	[T]	Signal transduction mechanisms	Biological Process: activation of MAPKK activity (GO:0000186);; Molecular Function: MAP kinase kinase kinase activity (GO:0004709);; Molecular Function: ATP binding (GO:0005524);; Cellular Component: intracellular (GO:0005622);;	--	--	[T]	Signal transduction mechanisms	Protein tyrosine kinase;; Protein kinase domain;; Ankyrin repeats (3 copies);; Ankyrin repeat;; Ankyrin repeat;; Ankyrin repeats (many copies);; Ankyrin repeats (many copies)	Integrin-linked protein kinase 1 OS=Arabidopsis thaliana OX=3702 GN=ILK1 PE=1 SV=1	T	Signal transduction mechanisms	serine/threonine-protein kinase TNNI3K [Prunus avium]
gene_Pav_sc0001342.1_g020.1.mk	17	10	97	155	149	286	0.045551	0.025615	0.46871	0.419347	0.470251	0.942333	0.0100346	1.17819	up	[M]	Cell wall/membrane/envelope biogenesis	--	--	--	--	--	Protein kinase domain;; Protein tyrosine kinase	Probable LRR receptor-like serine/threonine-protein kinase At3g47570 OS=Arabidopsis thaliana OX=3702 GN=At3g47570 PE=2 SV=1	S	Function unknown	LRR receptor-like serine/threonine-protein kinase EFR isoform X1 [Prunus avium]
gene_Pav_co4018537.1_g010.1.mk	483	484	435	226	183	228	5.23549	5.16692	4.40994	2.09149	1.85739	2.36728	1.19e-10	-1.11491	down	--	--	--	K05387|1.07219e-175|pper:PRUPE_ppa001079mg|K05387 glutamate receptor, ionotropic, plant | (RefSeq) hypothetical protein	--	[PET]	Inorganic ion transport and metabolism;; Amino acid transport and metabolism;; Signal transduction mechanisms	Ligand-gated ion channel;; Bacterial extracellular solute-binding proteins, family 3	Glutamate receptor 3.4 OS=Arabidopsis thaliana OX=3702 GN=GLR3.4 PE=2 SV=2	U	Intracellular trafficking, secretion, and vesicular transport	glutamate receptor 3.4-like [Prunus avium]
gene_Pav_sc0000084.1_g370.1.mk	53266	56704	54225	21182	19414	17713	377.879	396.048	359.992	128.26	128.905	120.56	2.74e-117	-1.5121	down	[G]	Carbohydrate transport and metabolism	Molecular Function: transporter activity (GO:0005215);; Biological Process: water transport (GO:0006833);; Cellular Component: integral component of membrane (GO:0016021);;	K09872|0|pper:PRUPE_ppa009540mg|K09872 aquaporin PIP | (RefSeq) hypothetical protein	--	[G]	Carbohydrate transport and metabolism	Major intrinsic protein	Probable aquaporin PIP2-5 OS=Arabidopsis thaliana OX=3702 GN=PIP2-5 PE=1 SV=1	G	Carbohydrate transport and metabolism	probable aquaporin PIP2-5 [Prunus avium]
gene_Pav_sc0001309.1_g490.1.mk	1080	714	1209	439	438	538	4.19496	2.667	4.57211	1.41439	1.56336	1.94021	7.62e-06	-1.02267	down	[O]	Posttranslational modification, protein turnover, chaperones	Molecular Function: serine-type endopeptidase activity (GO:0004252);; Biological Process: proteolysis (GO:0006508);;	--	--	[O]	Posttranslational modification, protein turnover, chaperones	Trypsin-like peptidase domain;; Trypsin;; PDZ domain	Protease Do-like 9 OS=Arabidopsis thaliana OX=3702 GN=DEGP9 PE=1 SV=1	O	Posttranslational modification, protein turnover, chaperones	protease Do-like 9 [Prunus avium]
gene_Pav_sc0000093.1_g520.1.mk	1039	956	1005	553	402	491	2.9432	2.69928	2.79496	1.33197	1.11453	1.34442	6.31e-13	-1.04911	down	[K]	Transcription	Molecular Function: protein kinase activity (GO:0004672);; Molecular Function: ATP binding (GO:0005524);; Biological Process: protein phosphorylation (GO:0006468);; Cellular Component: integral component of membrane (GO:0016021);;	--	--	--	--	Leucine rich repeat;; Protein tyrosine kinase;; Protein kinase domain;; Leucine Rich repeats (2 copies);; Leucine Rich Repeat	Probable LRR receptor-like serine/threonine-protein kinase At2g16250 OS=Arabidopsis thaliana OX=3702 GN=At2g16250 PE=2 SV=1	S	Function unknown	probable LRR receptor-like serine/threonine-protein kinase At2g16250 [Prunus avium]
gene_Pav_sc0000212.1_g1900.1.mk	140298	123282	179933	393777	357062	330601	490.348	424.449	588.87	1175.32	1168	1108.56	7.86e-22	1.23027	up	[G]	Carbohydrate transport and metabolism	Molecular Function: beta-galactosidase activity (GO:0004565);; Biological Process: carbohydrate metabolic process (GO:0005975);; Molecular Function: carbohydrate binding (GO:0030246);;	--	--	[G]	Carbohydrate transport and metabolism	Glycosyl hydrolases family 35;; Galactose binding lectin domain;; Beta-galactosidase	Beta-galactosidase OS=Malus domestica OX=3750 PE=1 SV=1	G	Carbohydrate transport and metabolism	beta-galactosidase [Prunus persica]
gene_Pav_sc0000311.1_g880.1.br	431	350	486	93	86	102	7.57448	6.06759	8.00267	1.39607	1.41462	1.71798	1.21e-23	-2.05001	down	--	--	--	--	--	--	--	Late embryogenesis abundant protein	Late embryogenesis abundant protein At1g64065 OS=Arabidopsis thaliana OX=3702 GN=At1g64065 PE=2 SV=1	S	Function unknown	late embryogenesis abundant protein At1g64065-like [Prunus avium]
gene_Pav_sc0000864.1_g030.1.br	1768	1736	1614	457	745	821	5.92882	5.73374	5.06676	1.30686	2.33639	2.64031	1.27e-07	-1.24237	down	[K]	Transcription	--	--	--	[R]	General function prediction only	Leucine rich repeat;; Leucine Rich repeats (2 copies);; Leucine Rich Repeat;; Leucine rich repeat N-terminal domain	Receptor-like protein 7 OS=Arabidopsis thaliana OX=3702 GN=RLP7 PE=3 SV=2	S	Function unknown	receptor-like protein 12 [Prunus avium]
gene_Pav_sc0000872.1_g180.1.mk	275	227	245	13	16	5	15.2055	12.3509	12.6744	0.58978	0.806129	0.243994	2.14e-33	-3.67395	down	--	--	--	--	--	--	--	--	--	--	--	hypothetical protein PRUPE_4G215700 [Prunus persica]
gene_Pav_sc0000071.1_g550.1.mk	138	108	112	10	23	17	0.895576	0.691803	0.683277	0.054977	0.140264	0.100421	9.4e-11	-2.23147	down	--	--	Biological Process: lipid metabolic process (GO:0006629);; Molecular Function: hydrolase activity (GO:0016787);;	--	--	[I]	Lipid transport and metabolism	--	--	S	Function unknown	uncharacterized protein LOC110765778 [Prunus avium]
gene_Pav_sc0001335.1_g370.1.mk	9396	10812	7745	4126	3933	3476	62.6212	71.1217	48.3332	23.5194	24.6153	22.2805	7.19e-19	-1.26834	down	--	--	Cellular Component: cytosol (GO:0005829);; Biological Process: regulation of signal transduction (GO:0009966);; Biological Process: regulation of phosphoprotein phosphatase activity (GO:0034047);; Molecular Function: protein phosphatase 2A binding (GO:0051721);;	K17606|0|pmum:103333653|K17606 immunoglobulin-binding protein 1 | (RefSeq) PP2A regulatory subunit TAP46	--	[T]	Signal transduction mechanisms	TAP42-like family	PP2A regulatory subunit TAP46 OS=Nicotiana benthamiana OX=4100 GN=TAP46 PE=1 SV=1	S	Function unknown	PP2A regulatory subunit TAP46 [Prunus avium]
gene_Pav_sc0000030.1_g1340.1.mk	937	672	596	168	107	99	7.70024	5.43065	4.58202	1.17173	0.819857	0.774799	9.98e-20	-2.32475	down	[Q]	Secondary metabolites biosynthesis, transport and catabolism	Molecular Function: flavonol synthase activity (GO:0045431);; Molecular Function: metal ion binding (GO:0046872);; Biological Process: flavonol biosynthetic process (GO:0051555);; Biological Process: oxidation-reduction process (GO:0055114);;	K05278|0|pper:PRUPE_ppa008455mg|K05278 flavonol synthase [EC:1.14.11.23] | (RefSeq) hypothetical protein	Flavonoid biosynthesis (ko00941)	[QR]	Secondary metabolites biosynthesis, transport and catabolism;; General function prediction only	2OG-Fe(II) oxygenase superfamily;; non-haem dioxygenase in morphine synthesis N-terminal	Flavonol synthase/flavanone 3-hydroxylase OS=Citrus unshiu OX=55188 GN=FLS PE=1 SV=1	S	Function unknown	flavonol synthase/flavanone 3-hydroxylase-like [Prunus avium]
gene_Pav_sc0000174.1_g1870.1.br	771	483	614	100	144	94	18.2746	11.2668	13.6162	2.01832	3.1854	2.11307	2.56e-18	-2.22882	down	--	--	Biological Process: defense response (GO:0006952);; Biological Process: response to biotic stimulus (GO:0009607);;	--	--	--	--	Pathogenesis-related protein Bet v I family	Major allergen Pru ar 1 OS=Prunus armeniaca OX=36596 PE=1 SV=1	S	Function unknown	major allergen Pru ar 1-like [Prunus avium]
gene_Pav_sc0000091.1_g550.1.mk	149	209	186	47	43	48	0.664381	0.916903	0.77416	0.178085	0.178271	0.202209	4.77e-13	-1.80242	down	--	--	Biological Process: microtubule cytoskeleton organization (GO:0000226);; Biological Process: cytokinesis (GO:0000910);; Molecular Function: microtubule binding (GO:0008017);;	K16732|2.17036e-13|pmum:103322064|K16732 protein regulator of cytokinesis 1 | (RefSeq) 65-kDa microtubule-associated protein 8	--	--	--	--	65-kDa microtubule-associated protein 8 OS=Arabidopsis thaliana OX=3702 GN=MAP65-8 PE=1 SV=2	S	Function unknown	PREDICTED: 65-kDa microtubule-associated protein 8 [Prunus mume]
gene_Pav_sc0000754.1_g270.1.mk	409	365	508	2689	2892	3233	17.7229	15.5717	20.6343	99.6613	117.526	134.658	3.45e-68	2.66157	up	--	--	--	--	--	--	--	--	--	S	Function unknown	hypothetical protein PRUPE_5G114500 [Prunus persica]
gene_Pav_sc0000358.1_g890.1.mk	13068	11919	12424	6362	5794	5030	38.6673	34.6669	38.7439	16.4536	16.2037	14.4015	1.21e-32	-1.13745	down	--	--	Cellular Component: cytoplasm (GO:0005737);; Cellular Component: integral component of membrane (GO:0016021);; Molecular Function: transferase activity, transferring glycosyl groups (GO:0016757);;	--	--	--	--	GDP-fucose protein O-fucosyltransferase	O-fucosyltransferase 34 OS=Arabidopsis thaliana OX=3702 GN=OFUT34 PE=2 SV=1	S	Function unknown	uncharacterized protein At1g04910-like [Prunus avium]
gene_Pav_sc0000558.1_g190.1.mk	423	446	408	949	999	1078	4.1065	5.30234	3.66012	7.90058	8.76751	10.2551	3.71e-18	1.18715	up	--	--	--	--	--	--	--	GRAM domain	GEM-like protein 2 OS=Arabidopsis thaliana OX=3702 GN=At4g01600 PE=2 SV=1	S	Function unknown	GEM-like protein 2 [Prunus avium]
gene_Pav_sc0000977.1_g510.1.mk	23191	23397	23360	11390	10641	10444	163.204	162.108	153.845	68.4183	70.0927	70.5172	1.96e-103	-1.12938	down	[QV]	Secondary metabolites biosynthesis, transport and catabolism;; Defense mechanisms	Molecular Function: monooxygenase activity (GO:0004497);; Molecular Function: iron ion binding (GO:0005506);; Cellular Component: integral component of membrane (GO:0016021);; Molecular Function: oxidoreductase activity, acting on paired donors, with incorporation or reduction of molecular oxygen (GO:0016705);; Molecular Function: heme binding (GO:0020037);; Biological Process: oxidation-reductio…	--	--	[QI]	Secondary metabolites biosynthesis, transport and catabolism;; Lipid transport and metabolism	Cytochrome P450	Cytochrome P450 94C1 OS=Arabidopsis thaliana OX=3702 GN=CYP94C1 PE=1 SV=1	Q	Secondary metabolites biosynthesis, transport and catabolism	cytochrome P450 94C1-like [Prunus avium]
gene_Pav_sc0000491.1_g670.1.mk	84	132	113	14	38	25	0.663689	1.0352	0.838112	0.094832	0.278412	0.187042	2.8e-05	-1.57435	down	[M]	Cell wall/membrane/envelope biogenesis	Biological Process: galactose metabolic process (GO:0006012);; Biological Process: response to cold (GO:0009409);; Molecular Function: inositol 3-alpha-galactosyltransferase activity (GO:0047216);;	K18819|0|pmum:103327281|K18819 inositol 3-alpha-galactosyltransferase [EC:2.4.1.123] | (RefSeq) galactinol synthase 1	Galactose metabolism (ko00052)	[G]	Carbohydrate transport and metabolism	Glycosyl transferase family 8	Galactinol synthase 1 OS=Arabidopsis thaliana OX=3702 GN=GOLS1 PE=1 SV=1	O	Posttranslational modification, protein turnover, chaperones	galactinol synthase 1 [Prunus avium]
gene_Pav_sc0000909.1_g530.1.mk	851	1081	885	363	444	469	9.38814	11.7428	9.13232	3.41495	4.57738	4.96019	1.4e-09	-1.10491	down	--	--	Cellular Component: nucleus (GO:0005634);; Biological Process: lipid transport (GO:0006869);; Molecular Function: lipid binding (GO:0008289);; Cellular Component: integral component of membrane (GO:0016021);;	--	--	--	--	Probable lipid transfer;; Protease inhibitor/seed storage/LTP family	Protein YLS3 OS=Arabidopsis thaliana OX=3702 GN=YLS3 PE=2 SV=1	S	Function unknown	protein YLS3 [Prunus avium]
gene_Pav_sc0005677.1_g020.1.br	262	217	327	58	58	52	4.85145	3.94796	5.67458	0.912777	0.993495	0.91033	2.2e-18	-2.0772	down	--	--	Cellular Component: integral component of membrane (GO:0016021);;	--	--	--	--	--	--	S	Function unknown	uncharacterized protein LOC110745710 [Prunus avium]
Prunus_avium_newGene_5471	136	202	154	87	68	72	1.02751	1.5055	1.09425	0.559161	0.479423	0.524379	0.000100904	-1.02744	down	--	--	--	K13065|2.12644e-177|pmum:103321944|K13065 shikimate O-hydroxycinnamoyltransferase [EC:2.3.1.133] | (RefSeq) vinorine synthase-like	Phenylpropanoid biosynthesis (ko00940);; Flavonoid biosynthesis (ko00941);; Stilbenoid, diarylheptanoid and gingerol biosynthesis (ko00945)	--	--	Transferase family	Vinorine synthase OS=Rauvolfia serpentina OX=4060 GN=ACT PE=1 SV=2	S	Function unknown	hypothetical protein PRUPE_1G236600 [Prunus persica]
gene_Pav_sc0000119.1_g020.1.br	112	85	122	47	45	48	1.04086	0.775795	1.05978	0.371993	0.385784	0.429366	0.000314776	-1.05867	down	[Q]	Secondary metabolites biosynthesis, transport and catabolism	Molecular Function: oxidoreductase activity (GO:0016491);; Molecular Function: metal ion binding (GO:0046872);; Biological Process: oxidation-reduction process (GO:0055114);;	--	--	[QR]	Secondary metabolites biosynthesis, transport and catabolism;; General function prediction only	2OG-Fe(II) oxygenase superfamily;; non-haem dioxygenase in morphine synthesis N-terminal	1-aminocyclopropane-1-carboxylate oxidase homolog 1 OS=Arabidopsis thaliana OX=3702 GN=At1g06620 PE=2 SV=1	S	Function unknown	1-aminocyclopropane-1-carboxylate oxidase homolog 1 [Prunus persica]
gene_Pav_sc0001102.1_g720.1.mk	1707	1692	2044	5126	4266	4367	8.8709	8.66007	9.94051	22.7446	20.7576	21.7796	6.2e-43	1.29388	up	[G]	Carbohydrate transport and metabolism	Molecular Function: transporter activity (GO:0005215);; Cellular Component: integral component of membrane (GO:0016021);; Biological Process: transmembrane transport (GO:0055085);;	K13783|0|pper:PRUPE_ppa004254mg|K13783 MFS transporter, OPA family, solute carrier family 37 (glycerol-3-phosphate transporter), member 1/2 | (RefSeq) hypothetical protein	--	[G]	Carbohydrate transport and metabolism	Major Facilitator Superfamily;; Sugar (and other) transporter	Putative glycerol-3-phosphate transporter 1 OS=Arabidopsis thaliana OX=3702 GN=At3g47420 PE=2 SV=1	G	Carbohydrate transport and metabolism	putative glycerol-3-phosphate transporter 1 [Prunus avium]
gene_Pav_sc0000405.1_g550.1.mk	1029	577	554	185	180	171	32.7589	18.0838	16.4929	5.02528	5.36378	5.21695	2.64e-11	-1.80788	down	--	--	Cellular Component: integral component of membrane (GO:0016021);;	--	--	--	--	--	--	--	--	uncharacterized protein LOC110754472 [Prunus avium]
gene_Pav_sc0000554.1_g1670.1.mk	2162	2002	2131	199	146	141	25.1795	22.9614	23.2332	1.97348	1.58959	1.56539	5.65e-158	-3.61812	down	[G]	Carbohydrate transport and metabolism	Molecular Function: transporter activity (GO:0005215);; Biological Process: transport (GO:0006810);; Cellular Component: integral component of membrane (GO:0016021);;	K09873|3.29332e-163|pper:PRUPE_ppa010364mg|K09873 aquaporin TIP | (RefSeq) hypothetical protein	--	[G]	Carbohydrate transport and metabolism	Major intrinsic protein	Aquaporin TIP1-3 OS=Arabidopsis thaliana OX=3702 GN=TIP1-3 PE=1 SV=1	G	Carbohydrate transport and metabolism	aquaporin TIP1-3 [Prunus avium]
Prunus_avium_newGene_3977	751	800	789	409	312	300	2.03123	2.15219	2.11776	0.95578	0.818668	0.804899	1.1e-17	-1.19173	down	--	--	--	K03155|0|pper:PRUPE_ppa016593mg|K03155 timeless | (RefSeq) hypothetical protein	--	[L]	Replication, recombination and repair	Timeless protein;; Timeless protein C terminal region	--	K	Transcription	protein timeless homolog isoform X2 [Prunus avium]
gene_Pav_sc0000071.1_g720.1.mk	618	718	436	21	22	17	3.37721	3.89884	2.2977	0.081956	0.099555	0.062173	3.03e-56	-4.25745	down	[QV]	Secondary metabolites biosynthesis, transport and catabolism;; Defense mechanisms	Molecular Function: iron ion binding (GO:0005506);; Molecular Function: (+)-abscisic acid 8'-hydroxylase activity (GO:0010295);; Cellular Component: integral component of membrane (GO:0016021);; Molecular Function: heme binding (GO:0020037);; Biological Process: oxidation-reduction process (GO:0055114);;	K09843|0|mdm:103403019|K09843 (+)-abscisic acid 8'-hydroxylase [EC:1.14.13.93] | (RefSeq) abscisic acid 8'-hydroxylase 4-like	Carotenoid biosynthesis (ko00906)	[QI]	Secondary metabolites biosynthesis, transport and catabolism;; Lipid transport and metabolism	Cytochrome P450	Abscisic acid 8&apos;-hydroxylase 4 OS=Arabidopsis thaliana OX=3702 GN=CYP707A4 PE=2 SV=2	Q	Secondary metabolites biosynthesis, transport and catabolism	PREDICTED: abscisic acid 8&apos;-hydroxylase 4-like [Prunus mume]
gene_Pav_sc0000157.1_g200.1.mk	1105	1074	939	377	334	462	10.9187	10.8299	8.76824	3.27549	3.17076	4.56876	5.92e-14	-1.36447	down	[P]	Inorganic ion transport and metabolism	--	K01537|0|pmum:103329236|K01537 Ca2+-transporting ATPase [EC:3.6.3.8] | (RefSeq) calcium-transporting ATPase 12, plasma membrane-type-like	--	[P]	Inorganic ion transport and metabolism	Cation transporting ATPase, C-terminus;; Chlorophyll A-B binding protein;; E1-E2 ATPase	Putative calcium-transporting ATPase 13, plasma membrane-type OS=Arabidopsis thaliana OX=3702 GN=ACA13 PE=3 SV=1	P	Inorganic ion transport and metabolism	calcium-transporting ATPase 12, plasma membrane-type-like [Prunus avium]
gene_Pav_sc0000418.1_g070.1.mk	364	415	364	110	130	131	2.08148	2.38666	2.05747	0.540138	0.681054	0.727263	1.29e-16	-1.55637	down	--	--	--	K04733|7.55864e-58|pmum:103331393|K04733 interleukin-1 receptor-associated kinase 4 [EC:2.7.11.1] | (RefSeq) cysteine-rich receptor-like protein kinase 25	--	--	--	Salt stress response/antifungal;; Protein melan-A	Cysteine-rich receptor-like protein kinase 25 OS=Arabidopsis thaliana OX=3702 GN=CRK25 PE=3 SV=1	T	Signal transduction mechanisms	uncharacterized protein LOC110754814 [Prunus avium]
gene_Pav_sc0000138.1_g460.1.mk	15332	18135	14412	6253	5545	5647	40.2907	49.8973	35.2619	14.0419	13.7903	14.3133	2.53e-41	-1.45862	down	[R]	General function prediction only	Biological Process: metabolic process (GO:0008152);; Molecular Function: hydrolase activity (GO:0016787);;	K14664|0|pmum:103333552|K14664 IAA-amino acid hydrolase [EC:3.5.1.-] | (RefSeq) IAA-amino acid hydrolase ILR1-like 5	--	--	--	Peptidase family M20/M25/M40;; Peptidase dimerisation domain	IAA-amino acid hydrolase ILR1-like 3 OS=Arabidopsis thaliana OX=3702 GN=ILL3 PE=2 SV=1	E	Amino acid transport and metabolism	IAA-amino acid hydrolase ILR1-like 3 [Prunus avium]
gene_Pav_sc0001181.1_g690.1.mk	5628	4362	5186	1186	1160	1142	112.602	85.9053	97.0918	20.2388	21.7092	21.9182	2.83e-63	-2.09737	down	--	--	--	--	--	--	--	Domain of unknown function (DUF4228)	--	S	Function unknown	uncharacterized protein LOC110765388 [Prunus avium]
gene_Pav_sc0005070.1_g010.1.mk	691	560	697	2150	2314	2233	4.6032	3.37474	4.31755	11.2959	14.2856	13.8747	8.13e-40	1.71164	up	[I]	Lipid transport and metabolism	Molecular Function: 3-hydroxyacyl-CoA dehydrogenase activity (GO:0003857);; Cellular Component: peroxisome (GO:0005777);; Biological Process: fatty acid metabolic process (GO:0006631);; Biological Process: oxidation-reduction process (GO:0055114);; Molecular Function: NAD+ binding (GO:0070403);;	K00074|8.52139e-166|pper:PRUPE_ppa009256mg|K00074 3-hydroxybutyryl-CoA dehydrogenase [EC:1.1.1.157] | (RefSeq) hypothetical protein	Phenylalanine metabolism (ko00360);; Butanoate metabolism (ko00650)	[I]	Lipid transport and metabolism	3-hydroxyacyl-CoA dehydrogenase, C-terminal domain;; 3-hydroxyacyl-CoA dehydrogenase, NAD binding domain	Peroxisomal fatty acid beta-oxidation multifunctional protein MFP2 OS=Arabidopsis thaliana OX=3702 GN=MFP2 PE=1 SV=1	I	Lipid transport and metabolism	uncharacterized protein LOC110745444 [Prunus avium]
gene_Pav_sc0000259.1_g080.1.mk	600	609	894	187	204	197	6.69995	6.69543	9.33833	1.77552	2.12912	2.10771	1.45e-19	-1.74796	down	--	--	--	--	--	--	--	Protein of unknown function (DUF295)	--	S	Function unknown	uncharacterized protein LOC110752071 [Prunus avium]
gene_Pav_sc0002326.1_g200.1.mk	1857	1699	1514	164	170	167	45.1925	40.7091	34.4757	3.38688	3.87033	3.88152	1.96e-102	-3.24525	down	--	--	Cellular Component: membrane (GO:0016020);;	--	--	--	--	--	--	S	Function unknown	uncharacterized protein LOC110772025 [Prunus avium]
gene_Pav_sc0002963.1_g010.1.mk	2520	2153	2092	682	673	799	15.2594	12.8348	11.8516	3.52295	3.81244	4.63688	1.6e-26	-1.61828	down	--	--	Cellular Component: exocyst (GO:0000145);; Biological Process: exocytosis (GO:0006887);;	K07195|0|pper:PRUPE_ppa002946mg|K07195 exocyst complex component 7 | (RefSeq) hypothetical protein	--	[U]	Intracellular trafficking, secretion, and vesicular transport	Exo70 exocyst complex subunit	Exocyst complex component EXO70H1 OS=Arabidopsis thaliana OX=3702 GN=EXO70H1 PE=1 SV=1	S	Function unknown	exocyst complex component EXO70H1-like [Prunus avium]
gene_Pav_sc0000095.1_g1510.1.br	4647	3144	2907	1486	1345	1346	28.4894	20.7817	18.8696	8.41319	8.74414	8.57654	4.88e-11	-1.31107	down	[QV]	Secondary metabolites biosynthesis, transport and catabolism;; Defense mechanisms	Molecular Function: monooxygenase activity (GO:0004497);; Molecular Function: iron ion binding (GO:0005506);; Molecular Function: oxidoreductase activity, acting on paired donors, with incorporation or reduction of molecular oxygen (GO:0016705);; Molecular Function: heme binding (GO:0020037);; Biological Process: oxidation-reduction process (GO:0055114);;	--	--	[QI]	Secondary metabolites biosynthesis, transport and catabolism;; Lipid transport and metabolism	Cytochrome P450	Cytochrome P450 CYP72A219 OS=Panax ginseng OX=4054 PE=2 SV=1	Q	Secondary metabolites biosynthesis, transport and catabolism	cytochrome P450 CYP72A219-like [Prunus avium]
gene_Pav_sc0000484.1_g690.1.mk	2307	2892	3619	1079	1164	770	15.3673	18.9606	22.5576	6.13204	7.25338	4.91681	1.56e-15	-1.48739	down	--	--	Cellular Component: extracellular region (GO:0005576);; Cellular Component: cell wall (GO:0005618);; Biological Process: plant-type cell wall organization (GO:0009664);; Biological Process: unidimensional cell growth (GO:0009826);; Cellular Component: membrane (GO:0016020);; Biological Process: primary root development (GO:0080022);;	K20628|1.93442e-62|pmum:103330022|K20628 expansin | (RefSeq) expansin-A15	--	--	--	Pollen allergen	Expansin-A5 OS=Arabidopsis thaliana OX=3702 GN=EXPA5 PE=2 SV=1	--	--	expansin-A15-like [Prunus avium]
gene_Pav_sc0001331.1_g080.1.mk	10943	8980	9131	1331	1232	1306	61.6774	49.5074	47.1678	6.42216	6.41849	6.9216	4.24e-124	-2.87077	down	--	--	Cellular Component: plant-type vacuole membrane (GO:0009705);; Molecular Function: malate transmembrane transporter activity (GO:0015140);; Biological Process: malate transport (GO:0015743);;	--	--	[R]	General function prediction only	Aluminium activated malate transporter;; Fusaric acid resistance protein-like	Aluminum-activated malate transporter 2 OS=Arabidopsis thaliana OX=3702 GN=ALMT2 PE=2 SV=2	S	Function unknown	aluminum-activated malate transporter 2-like [Prunus avium]
gene_Pav_sc0000691.1_g710.1.mk	7463	5842	6903	1186	1478	1528	27.872	21.1892	24.0252	3.60221	5.15964	5.52094	2.16e-43	-2.19989	down	[K]	Transcription	--	--	--	[T]	Signal transduction mechanisms	Leucine rich repeat;; Leucine Rich repeats (2 copies);; Leucine-rich repeat;; Leucine Rich Repeat;; Leucine Rich repeat	--	S	Function unknown	uncharacterized protein LOC110759509 [Prunus avium]
gene_Pav_sc0006088.1_g030.1.mk	1109	1027	1274	619	305	276	10.2838	9.3758	11.0507	4.89975	2.64587	2.45596	2.01e-07	-1.38163	down	[T]	Signal transduction mechanisms	Molecular Function: ubiquitin-protein transferase activity (GO:0004842);; Biological Process: protein ubiquitination (GO:0016567);;	--	--	--	--	U-box domain	U-box domain-containing protein 29 OS=Arabidopsis thaliana OX=3702 GN=PUB29 PE=1 SV=1	O	Posttranslational modification, protein turnover, chaperones	U-box domain-containing protein 28 [Prunus avium]
gene_Pav_sc0000672.1_g210.1.mk	141	152	94	31	27	28	0.977912	0.905852	0.60438	0.124837	0.187863	0.161208	6.22e-09	-1.83257	down	--	--	--	K19307|4.35305e-164|pmum:103325729|K19307 25S rRNA (uracil2634-N3)-methyltransferase [EC:2.1.1.313] | (RefSeq) uncharacterized protein At4g26485-like	--	[S]	Function unknown	Domain of unknown function (DUF2431)	Uncharacterized protein At4g26485 OS=Arabidopsis thaliana OX=3702 GN=At4g26485 PE=4 SV=1	S	Function unknown	uncharacterized protein At4g26485-like [Prunus avium]
gene_Pav_sc0000130.1_g530.1.mk	872	962	890	227	264	227	12.8161	13.9132	12.2367	2.83636	3.6206	3.18725	1.28e-43	-1.89163	down	--	--	Cellular Component: integral component of membrane (GO:0016021);;	--	--	--	--	Late embryogenesis abundant protein	NDR1/HIN1-like protein 6 OS=Arabidopsis thaliana OX=3702 GN=NHL6 PE=1 SV=1	S	Function unknown	NDR1/HIN1-like protein 6 [Prunus avium]
gene_Pav_sc0001124.1_g360.1.mk	129	132	95	39	24	59	0.712382	0.664651	0.703415	0.223832	0.103075	0.260863	0.000977699	-1.22027	down	--	--	Molecular Function: DNA binding (GO:0003677);; Cellular Component: nucleus (GO:0005634);; Biological Process: regulation of transcription, DNA-templated (GO:0006355);;	--	--	--	--	--	NAC domain-containing protein 86 OS=Arabidopsis thaliana OX=3702 GN=NAC086 PE=2 SV=1	S	Function unknown	NAC domain-containing protein 86-like isoform X2 [Prunus avium]
gene_Pav_sc0001502.1_g290.1.mk	414	551	652	141	191	109	3.87367	5.01221	5.64787	1.08068	1.61361	0.94304	6.47e-12	-1.70829	down	--	--	Molecular Function: peroxidase activity (GO:0004601);; Cellular Component: extracellular region (GO:0005576);; Biological Process: response to oxidative stress (GO:0006979);; Molecular Function: heme binding (GO:0020037);; Biological Process: hydrogen peroxide catabolic process (GO:0042744);; Molecular Function: metal ion binding (GO:0046872);; Biological Process: oxidation-reduction process (GO:…	K00430|7.30898e-123|pmum:103343268|K00430 peroxidase [EC:1.11.1.7] | (RefSeq) cationic peroxidase 1-like	Phenylpropanoid biosynthesis (ko00940)	--	--	Peroxidase	Cationic peroxidase 1 OS=Arachis hypogaea OX=3818 GN=PNC1 PE=1 SV=2	G	Carbohydrate transport and metabolism	cationic peroxidase 1-like isoform X1 [Prunus avium]
gene_Pav_sc0000254.1_g230.1.mk	1816	1936	1610	307	210	309	33.2005	34.8381	27.5341	4.78584	3.58693	5.41268	1.48e-49	-2.59462	down	--	--	Cellular Component: plasma membrane (GO:0005886);; Cellular Component: integral component of membrane (GO:0016021);; Cellular Component: anchored component of membrane (GO:0031225);;	--	--	--	--	Arabinogalactan peptide	Arabinogalactan protein 16 OS=Arabidopsis thaliana OX=3702 GN=AGP16 PE=1 SV=1	S	Function unknown	arabinogalactan peptide 16-like [Prunus avium]
gene_Pav_sc0001710.1_g820.1.mk	459	492	471	195	175	166	4.03191	4.25178	3.87487	1.46198	1.43389	1.39912	8.02e-23	-1.39161	down	--	--	Cellular Component: photosystem I reaction center (GO:0009538);; Biological Process: photosynthesis (GO:0015979);;	K02695|5.70084e-79|pper:PRUPE_ppa013021mg|K02695 photosystem I subunit VI | (RefSeq) hypothetical protein	Photosynthesis (ko00195)	--	--	Photosystem I reaction centre subunit VI	Photosystem I reaction center subunit VI, chloroplastic OS=Spinacia oleracea OX=3562 GN=PSAH PE=1 SV=1	S	Function unknown	photosystem I reaction center subunit VI, chloroplastic [Prunus persica]
gene_Pav_sc0001479.1_g160.1.mk	6067	4840	4967	1797	1377	1651	92.4909	72.6421	70.8535	23.379	19.6408	24.146	4.57e-31	-1.69344	down	--	--	--	--	--	--	--	Arabinogalactan peptide	--	--	--	hypothetical protein PRUPE_7G229500 [Prunus persica]
gene_Pav_sc0003135.1_g390.1.mk	24146	24036	27842	54316	52202	50258	100.175	97.6028	107.87	183.272	201.941	199.341	2.51e-58	1.01366	up	[E]	Amino acid transport and metabolism	Molecular Function: ornithine-oxo-acid transaminase activity (GO:0004587);; Molecular Function: pyridoxal phosphate binding (GO:0030170);;	K00819|0|pper:PRUPE_ppa005212mg|K00819 ornithine--oxo-acid transaminase [EC:2.6.1.13] | (RefSeq) hypothetical protein	Arginine and proline metabolism (ko00330)	[E]	Amino acid transport and metabolism	Aminotransferase class-III;; Aminotransferase class I and II	Ornithine aminotransferase, mitochondrial OS=Arabidopsis thaliana OX=3702 GN=DELTA-OAT PE=1 SV=1	E	Amino acid transport and metabolism	ornithine aminotransferase, mitochondrial [Prunus avium]
Prunus_avium_newGene_7969	17	16	18	174	144	191	0.075971	0.070366	0.072695	0.67562	0.614835	0.833638	9.87e-23	2.81089	up	[L]	Replication, recombination and repair	--	--	--	[R]	General function prediction only	--	RNA-directed DNA polymerase homolog OS=Oenothera berteroana OX=3950 PE=4 SV=1	L	Replication, recombination and repair	uncharacterized protein LOC110747387 [Prunus avium]
gene_Pav_sc0000370.1_g900.1.mk	1206	1164	1216	569	569	602	6.36695	6.0464	6.0064	2.56331	2.80471	3.04601	3.03e-22	-1.0493	down	[L]	Replication, recombination and repair	Biological Process: photoreactive repair (GO:0000719);; Molecular Function: deoxyribodipyrimidine photo-lyase activity (GO:0003904);; Biological Process: UV protection (GO:0009650);;	K01669|0|pper:PRUPE_ppa004792mg|K01669 deoxyribodipyrimidine photo-lyase [EC:4.1.99.3] | (RefSeq) hypothetical protein	--	[LT]	Replication, recombination and repair;; Signal transduction mechanisms	DNA photolyase	Deoxyribodipyrimidine photo-lyase OS=Arabidopsis thaliana OX=3702 GN=PHR1 PE=2 SV=1	L	Replication, recombination and repair	deoxyribodipyrimidine photo-lyase isoform X1 [Prunus persica]
gene_Pav_sc0010595.1_g010.1.mk	4361	3949	3668	1236	1143	1201	25.3723	22.4379	19.8201	5.915	6.34072	6.41887	2.1e-50	-1.73519	down	[HC]	Coenzyme transport and metabolism;; Energy production and conversion	Molecular Function: squalene monooxygenase activity (GO:0004506);; Cellular Component: integral component of membrane (GO:0016021);; Molecular Function: flavin adenine dinucleotide binding (GO:0050660);; Biological Process: oxidation-reduction process (GO:0055114);;	K00511|0|pper:PRUPE_ppa003991mg|K00511 squalene monooxygenase [EC:1.14.14.17] | (RefSeq) hypothetical protein	Steroid biosynthesis (ko00100);; Sesquiterpenoid and triterpenoid biosynthesis (ko00909)	[I]	Lipid transport and metabolism	Squalene epoxidase;; FAD binding domain;; FAD dependent oxidoreductase;; NAD(P)-binding Rossmann-like domain;; FAD binding domain	Squalene monooxygenase OS=Panax ginseng OX=4054 PE=2 SV=1	CH	Energy production and conversion;; Coenzyme transport and metabolism	squalene monooxygenase-like [Prunus avium]
gene_Pav_co3997427.1_g010.1.mk	200	233	190	98	95	92	2.53948	2.91731	2.26134	1.06526	1.12552	1.11269	4.57e-07	-1.0783	down	--	--	--	--	--	--	--	TIR domain;; NB-ARC domain;; ATPase family associated with various cellular activities (AAA)	TMV resistance protein N OS=Nicotiana glutinosa OX=35889 GN=N PE=1 SV=1	S	Function unknown	TMV resistance protein N-like, partial [Prunus avium]
gene_Pav_sc0000800.1_g500.1.mk	1015	935	961	195	259	268	8.29734	7.54418	7.21667	1.35941	1.99299	2.11785	1.31e-26	-1.92838	down	--	--	Biological Process: transcription, DNA-templated (GO:0006351);; Biological Process: regulation of cellular process (GO:0050794);;	K14484|0|pmum:103320251|K14484 auxin-responsive protein IAA | (RefSeq) auxin-responsive protein IAA2-like	Plant hormone signal transduction (ko04075)	--	--	AUX/IAA family	Auxin-responsive protein IAA26 OS=Arabidopsis thaliana OX=3702 GN=IAA26 PE=1 SV=2	--	--	auxin-responsive protein IAA2-like [Prunus avium]
gene_Pav_sc0001938.1_g520.1.mk	276	389	291	88	84	99	1.4179	1.96888	1.3985	0.384734	0.403705	0.486462	7.48e-14	-1.69379	down	[E]	Amino acid transport and metabolism	Molecular Function: transporter activity (GO:0005215);; Biological Process: transport (GO:0006810);; Cellular Component: integral component of membrane (GO:0016021);;	K14638|0|pmum:103344519|K14638 solute carrier family 15 (peptide/histidine transporter), member 3/4 | (RefSeq) protein NRT1/ PTR FAMILY 4.5-like	--	[E]	Amino acid transport and metabolism	POT family;; Major Facilitator Superfamily	Protein NRT1/ PTR FAMILY 4.6 OS=Arabidopsis thaliana OX=3702 GN=NPF4.6 PE=1 SV=1	E	Amino acid transport and metabolism	protein NRT1/ PTR FAMILY 4.5-like [Prunus avium]
gene_Pav_sc0001488.1_g100.1.mk	1098	999	954	436	449	442	3.29445	2.95712	2.6825	1.1201	1.25221	1.26837	1.06e-18	-1.19512	down	--	--	Cellular Component: plasmodesma (GO:0009506);;	--	--	--	--	Domain of unknown function (DUF4378);; DUF761-associated sequence motif	--	S	Function unknown	uncharacterized protein LOC110768333 [Prunus avium]
gene_Pav_sc0001020.1_g220.1.mk	133	142	144	494	354	413	1.29664	1.36111	1.31401	4.12444	3.23476	3.8744	1.74e-16	1.48321	up	--	--	--	--	--	--	--	--	--	S	Function unknown	uncharacterized protein LOC110763821 [Prunus avium]
gene_Pav_sc0003094.1_g100.1.br	262	278	322	92	152	84	4.69958	4.90315	5.40325	1.39854	2.54195	1.43116	5.41e-06	-1.25154	down	--	--	Cellular Component: integral component of membrane (GO:0016021);;	--	--	--	--	--	--	S	Function unknown	uncharacterized protein LOC110773914 [Prunus avium]
gene_Pav_sc0000220.1_g2400.1.mk	261	271	267	665	582	569	1.32158	1.34984	1.26119	2.87148	2.75496	2.76399	1.52e-19	1.12949	up	--	--	Cellular Component: membrane (GO:0016020);;	--	--	[C]	Energy production and conversion	CBS domain	SNF1-related protein kinase regulatory subunit gamma-1-like OS=Arabidopsis thaliana OX=3702 GN=CBSCBS2 PE=1 SV=1	T	Signal transduction mechanisms	SNF1-related protein kinase regulatory subunit gamma-1-like [Prunus avium]
gene_Pav_sc0000131.1_g820.1.mk	30	30	26	118	110	136	0.569589	0.554159	0.450485	1.91312	1.95673	2.46872	6.42e-10	1.77729	up	--	--	Cellular Component: integral component of membrane (GO:0016021);;	--	--	--	--	--	Protein GLUTAMINE DUMPER 5 OS=Arabidopsis thaliana OX=3702 GN=GDU5 PE=2 SV=2	U	Intracellular trafficking, secretion, and vesicular transport	protein GLUTAMINE DUMPER 5 [Prunus avium]
gene_Pav_sc0002327.1_g570.1.mk	53	65	87	149	178	142	0.255598	0.309793	0.391608	0.616416	0.806443	0.657477	0.000149521	1.04585	up	[R]	General function prediction only	Molecular Function: zinc ion binding (GO:0008270);;	--	--	--	--	von Willebrand factor type A domain;; von Willebrand factor type A domain;; von Willebrand factor type A domain	E3 ubiquitin-protein ligase WAV3 OS=Arabidopsis thaliana OX=3702 GN=WAV3 PE=1 SV=1	S	Function unknown	uncharacterized protein LOC110772045 [Prunus avium]
gene_Pav_sc0000845.1_g210.1.mk	100	119	84	19	27	40	2.57504	3.02099	2.02548	0.410423	0.645542	0.985618	7.08e-05	-1.43177	down	--	--	Cellular Component: membrane (GO:0016020);;	--	--	--	--	--	--	S	Function unknown	uncharacterized protein LOC110761722 [Prunus avium]
gene_Pav_sc0000410.1_g810.1.mk	186	177	148	110	71	54	2.4596	2.33631	1.74609	1.18386	0.834595	0.649881	0.00117067	-1.00186	down	--	--	--	K11296|5.58115e-110|pmum:103321110|K11296 high mobility group protein B3 | (RefSeq) high mobility group B protein 7-like	--	[R]	General function prediction only	HMG (high mobility group) box;; HMG-box domain	High mobility group B protein 7 OS=Arabidopsis thaliana OX=3702 GN=HMGB7 PE=1 SV=1	B	Chromatin structure and dynamics	high mobility group B protein 7-like isoform X1 [Prunus avium]
gene_Pav_sc0001963.1_g370.1.mk	14815	12663	11947	5563	5063	4779	84.0197	68.5385	60.241	22.1874	21.9543	21.3074	1.26e-29	-1.35821	down	[R]	General function prediction only	--	--	--	[R]	General function prediction only	WD domain, G-beta repeat;; Anaphase-promoting complex subunit 4 WD40 domain;; LisH;; Zinc finger, ZZ type	Transcriptional corepressor LEUNIG_HOMOLOG OS=Arabidopsis thaliana OX=3702 GN=LUH PE=1 SV=1	S	Function unknown	transcriptional corepressor LEUNIG_HOMOLOG-like isoform X1 [Prunus avium]
gene_Pav_sc0000358.1_g950.1.mk	879	967	898	361	373	375	3.1575	3.42038	3.01721	1.10534	1.25328	1.29019	4.76e-28	-1.30306	down	[T]	Signal transduction mechanisms	Molecular Function: DNA binding (GO:0003677);;	K11274|0|pper:PRUPE_ppa020587mg|K11274 chromosome transmission fidelity protein 4 | (RefSeq) hypothetical protein	--	[R]	General function prediction only	Minichromosome loss protein, Mcl1, middle region;; WD domain, G-beta repeat;; Anaphase-promoting complex subunit 4 WD40 domain;; Eukaryotic translation initiation factor eIF2A	Protein Mut11 OS=Chlamydomonas reinhardtii OX=3055 GN=Mut11 PE=2 SV=1	S	Function unknown	WD repeat and HMG-box DNA-binding protein 1 [Prunus avium]
gene_Pav_sc0000467.1_g780.1.mk	264	269	251	97	99	104	5.06469	5.06765	4.49939	1.57799	1.77672	1.90032	3.56e-12	-1.33321	down	--	--	Cellular Component: integral component of membrane (GO:0016021);;	--	--	--	--	Late embryogenesis abundant protein	Uncharacterized protein At1g08160 OS=Arabidopsis thaliana OX=3702 GN=At1g08160 PE=2 SV=1	S	Function unknown	uncharacterized protein At1g08160-like [Prunus avium]
gene_Pav_sc0000129.1_g1600.1.mk	984	1051	1114	657	430	478	4.34201	4.58201	4.51369	2.26152	1.63698	1.81145	4.42e-10	-1.00109	down	--	--	Molecular Function: N,N-dimethylaniline monooxygenase activity (GO:0004499);; Cellular Component: integral component of membrane (GO:0016021);; Molecular Function: flavin adenine dinucleotide binding (GO:0050660);; Molecular Function: NADP binding (GO:0050661);; Biological Process: oxidation-reduction process (GO:0055114);;	K00485|2.4781e-24|pmum:103340670|K00485 dimethylaniline monooxygenase (N-oxide forming) [EC:1.14.13.8] | (RefSeq) probable flavin-containing monooxygenase 1	--	[Q]	Secondary metabolites biosynthesis, transport and catabolism	--	Putative flavin-containing monooxygenase 2 OS=Arabidopsis thaliana OX=3702 GN=FMO2 PE=3 SV=2	P	Inorganic ion transport and metabolism	putative flavin-containing monooxygenase 1 [Quercus suber]
gene_Pav_sc0001341.1_g500.1.mk	5714	4031	4468	1613	1351	1486	41.9044	29.1086	30.6657	10.0969	9.26913	10.4556	1.51e-24	-1.64119	down	--	--	Molecular Function: methyltransferase activity (GO:0008168);; Cellular Component: integral component of membrane (GO:0016021);; Biological Process: methylation (GO:0032259);;	--	--	--	--	Methyltransferase domain;; Methyltransferase FkbM domain	--	S	Function unknown	uncharacterized protein LOC110767296 [Prunus avium]
gene_Pav_sc0000869.1_g540.1.br	2137	1645	1907	215	267	204	41.232	31.2538	34.4374	3.53983	4.81441	3.77223	6.68e-67	-2.93704	down	--	--	Cellular Component: integral component of membrane (GO:0016021);;	--	--	--	--	--	--	S	Function unknown	uncharacterized protein LOC110762197 [Prunus avium]
gene_Pav_sc0003135.1_g030.1.mk	400	375	414	82	65	62	2.96145	2.73391	2.87477	0.515304	0.446527	0.437422	2.88e-39	-2.40124	down	--	--	--	--	--	[I]	Lipid transport and metabolism	Lipase (class 3)	Phospholipase A1-Igamma1, chloroplastic OS=Arabidopsis thaliana OX=3702 GN=At1g06800 PE=1 SV=2	S	Function unknown	phospholipase A1-Igamma1, chloroplastic [Prunus avium]
gene_Pav_sc0000418.1_g350.1.mk	473	465	485	142	178	189	2.49921	2.43034	2.40091	0.655752	0.900384	0.987827	3.12e-14	-1.42316	down	--		--	--	--	--	--	Protein tyrosine kinase;; Protein kinase domain;; Salt stress response/antifungal	Cysteine-rich receptor-like protein kinase 8 OS=Arabidopsis thaliana OX=3702 GN=CRK8 PE=3 SV=2	T	Signal transduction mechanisms	cysteine-rich receptor-like protein kinase 10 [Prunus avium]
gene_Pav_sc0003094.1_g030.1.br	205	153	191	8	8	6	3.92386	2.88906	3.42274	0.119308	0.130463	0.106911	2.96e-32	-3.72131	down	--	--	Cellular Component: integral component of membrane (GO:0016021);;	--	--	--	--	Membrane binding	--	S	Function unknown	uncharacterized protein LOC110773917 [Prunus avium]
gene_Pav_sc0000766.1_g250.1.mk	212	313	227	80	114	119	1.50144	2.18486	1.50734	0.479655	0.751519	0.808525	5.27e-05	-1.13171	down	--	--	Molecular Function: GTPase activity (GO:0003924);; Molecular Function: structural constituent of cytoskeleton (GO:0005200);; Molecular Function: GTP binding (GO:0005525);; Cellular Component: cytoplasm (GO:0005737);; Cellular Component: microtubule (GO:0005874);; Biological Process: microtubule-based process (GO:0007017);;	K07374|0|pper:PRUPE_ppa005626mg|K07374 tubulin alpha | (RefSeq) hypothetical protein	Phagosome (ko04145)	[Z]	Cytoskeleton	Tubulin/FtsZ family, GTPase domain;; Tubulin C-terminal domain	Tubulin alpha chain OS=Prunus dulcis OX=3755 GN=TUBA PE=2 SV=1	Z	Cytoskeleton	tubulin alpha chain [Prunus persica]
gene_Pav_sc0001540.1_g020.1.mk	375	267	149	107	78	95	1.99084	1.39667	0.740536	0.482865	0.385371	0.483784	0.000349027	-1.24588	down	--	--	Molecular Function: hydrolase activity (GO:0016787);;	K07766|3.08718e-76|pmum:103322163|K07766 diphosphoinositol-polyphosphate diphosphatase [EC:3.6.1.52] | (RefSeq) nudix hydrolase 13, mitochondrial-like	--	[T]	Signal transduction mechanisms	NUDIX domain	Nudix hydrolase 12, mitochondrial OS=Arabidopsis thaliana OX=3702 GN=NUDT12 PE=2 SV=1	L	Replication, recombination and repair	nudix hydrolase 12, mitochondrial-like isoform X2 [Prunus avium]
gene_Pav_sc0001954.1_g130.1.mk	426	596	601	177	164	158	4.98393	6.86759	6.58599	1.76571	1.79573	1.76458	3.68e-20	-1.63883	down	--	--	Cellular Component: extracellular region (GO:0005576);; Biological Process: defense response (GO:0006952);;	--	--	--	--	Thaumatin family;; Thaumatin family	Thaumatin-like protein 1 OS=Prunus persica OX=3760 PE=2 SV=1	S	Function unknown	PREDICTED: LOW QUALITY PROTEIN: thaumatin-like protein 1 [Prunus mume]
gene_Pav_sc0001142.1_g460.1.mk	1262	1039	1342	383	602	461	9.2286	9.31114	9.23654	2.35437	4.03012	2.99355	1.87e-09	-1.26273	down	--	--	--	--	--	--	--	Wall-associated receptor kinase galacturonan-binding	--	T	Signal transduction mechanisms	LEAF RUST 10 DISEASE-RESISTANCE LOCUS RECEPTOR-LIKE PROTEIN KINASE-like 2.5 [Prunus avium]
gene_Pav_sc0000926.1_g220.1.br	162	240	65	13	12	77	1.92343	2.82123	0.723298	0.129388	0.129235	0.881488	0.0206006	-1.07384	down	--	--	Molecular Function: hydrolase activity, acting on ester bonds (GO:0016788);;	--	--	--	--	Plant transposon protein;; DDE superfamily endonuclease	Protein ALP1-like OS=Arabidopsis thaliana OX=3702 GN=At3g55350 PE=2 SV=1	S	Function unknown	protein ALP1-like isoform X2 [Prunus avium]
gene_Pav_sc0000843.1_g720.1.mk	1481	1332	1115	54	63	32	8.1877	7.24989	5.77041	0.251771	0.325048	0.169498	5.06e-81	-4.33225	down	[I]	Lipid transport and metabolism	Biological Process: pentacyclic triterpenoid biosynthetic process (GO:0019745);; Molecular Function: beta-amyrin synthase activity (GO:0042300);;	K15813|0|pper:PRUPE_ppa001810mg|K15813 beta-amyrin synthase [EC:5.4.99.39] | (RefSeq) hypothetical protein	Sesquiterpenoid and triterpenoid biosynthesis (ko00909)	[I]	Lipid transport and metabolism	Squalene-hopene cyclase C-terminal domain;; Squalene-hopene cyclase N-terminal domain;; Prenyltransferase and squalene oxidase repeat;; Pectic acid lyase	Beta-amyrin synthase OS=Betula platyphylla OX=78630 GN=OSCBPY PE=1 SV=1	I	Lipid transport and metabolism	beta-amyrin synthase [Prunus persica]
gene_Pav_sc0001196.1_g620.1.mk	147	244	310	0	0	0	0.58673	0.955024	1.15453	0	0	0	6.79e-39	-4.84867	down	[K]	Transcription	--	--	--	--	--	Leucine rich repeat;; Leucine Rich repeats (2 copies);; Leucine Rich Repeat;; Leucine Rich repeat	LRR receptor-like serine/threonine-protein kinase FLS2 OS=Arabidopsis thaliana OX=3702 GN=FLS2 PE=1 SV=1	S	Function unknown	receptor-like protein 12 isoform X2 [Prunus avium]
gene_Pav_sc0000700.1_g270.1.mk	16	23	25	157	120	125	0.054318	0.075501	0.078184	0.456683	0.383479	0.408369	1.33e-14	2.24205	up	[K]	Transcription	Molecular Function: nucleotide binding (GO:0000166);; Molecular Function: protein kinase activity (GO:0004672);; Cellular Component: membrane (GO:0016020);; Biological Process: phosphorylation (GO:0016310);;	--	--	--	--	Protein tyrosine kinase;; Protein kinase domain;; Leucine rich repeat;; Leucine Rich repeats (2 copies);; Leucine Rich Repeat;; Leucine rich repeat N-terminal domain	Probable LRR receptor-like serine/threonine-protein kinase At3g47570 OS=Arabidopsis thaliana OX=3702 GN=At3g47570 PE=2 SV=1	S	Function unknown	probable LRR receptor-like serine/threonine-protein kinase At3g47570 [Prunus avium]
gene_Pav_sc0001289.1_g320.1.mk	160	161	135	11	29	24	2.4227	2.39269	1.90508	0.137355	0.410108	0.336069	5.72e-11	-2.23841	down	--	--	Cellular Component: integral component of membrane (GO:0016021);;	--	--	--	--	AWPM-19-like family	Membrane protein PM19L OS=Oryza sativa subsp. japonica OX=39947 GN=PM19L PE=2 SV=1	S	Function unknown	uncharacterized protein LOC110766619 [Prunus avium]
gene_Pav_sc0000638.1_g820.1.mk	84	81	106	224	185	235	0.632817	0.59855	0.746468	1.43689	1.30212	1.70064	8.26e-07	1.13132	up	--	--	Molecular Function: peptide alpha-N-acetyltransferase activity (GO:0004596);; Biological Process: N-terminal protein amino acid acetylation (GO:0006474);; Cellular Component: protein acetyltransferase complex (GO:0031248);;	--	--	--	--	Acetyltransferase (GNAT) family;; Acetyltransferase (GNAT) domain;; Acetyltransferase (GNAT) domain;; FR47-like protein	Probable N-acetyltransferase HLS1 OS=Arabidopsis thaliana OX=3702 GN=HLS1 PE=1 SV=1	S	Function unknown	probable N-acetyltransferase HLS1 [Prunus avium]
gene_Pav_sc0000370.1_g260.1.mk	6040	7474	6220	1486	1359	1291	25.924	31.5833	24.9833	5.44219	5.45592	5.31494	1.05e-101	-2.24273	down	[DPM]	Cell cycle control, cell division, chromosome partitioning;; Inorganic ion transport and metabolism;; Cell wall/membrane/envelope biogenesis	Molecular Function: copper ion binding (GO:0005507);; Molecular Function: L-ascorbate oxidase activity (GO:0008447);; Cellular Component: plant-type cell wall (GO:0009505);; Cellular Component: plasmodesma (GO:0009506);; Cellular Component: integral component of membrane (GO:0016021);; Molecular Function: oxidoreductase activity, oxidizing metal ions (GO:0016722);; Cellular Component: anchored co…	--	--	[Q]	Secondary metabolites biosynthesis, transport and catabolism	Multicopper oxidase;; Multicopper oxidase;; Multicopper oxidase	Monocopper oxidase-like protein SKU5 OS=Arabidopsis thaliana OX=3702 GN=SKU5 PE=1 SV=1	Q	Secondary metabolites biosynthesis, transport and catabolism	hypothetical protein MANES_02G035800 [Manihot esculenta]
gene_Pav_sc0002445.1_g040.1.mk	42	44	34	86	100	111	0.416692	0.434899	0.318628	0.730196	0.93454	1.06343	0.000430922	1.09728	up	--	--	--	--	--	[R]	General function prediction only	--	--	S	Function unknown	uncharacterized protein LOC110772466 [Prunus avium]
gene_Pav_sc0003079.1_g020.1.mk	199	197	164	39	75	68	1.97895	2.1385	1.54979	0.454702	1.14359	1.14699	9.67e-06	-1.38533	down	[G]	Carbohydrate transport and metabolism	Molecular Function: zinc ion binding (GO:0008270);; Molecular Function: cinnamyl-alcohol dehydrogenase activity (GO:0045551);; Molecular Function: sinapyl alcohol dehydrogenase activity (GO:0052747);; Biological Process: oxidation-reduction process (GO:0055114);;	K00083|1.67703e-84|pper:PRUPE_ppa007622mg|K00083 cinnamyl-alcohol dehydrogenase [EC:1.1.1.195] | (RefSeq) hypothetical protein	Phenylpropanoid biosynthesis (ko00940)	[Q]	Secondary metabolites biosynthesis, transport and catabolism	Alcohol dehydrogenase GroES-like domain	Probable mannitol dehydrogenase OS=Fragaria ananassa OX=3747 GN=CAD PE=2 SV=1	C	Energy production and conversion	probable mannitol dehydrogenase [Prunus avium]
gene_Pav_sc0005841.1_g030.1.mk	652	510	552	210	341	214	11.6845	9.00555	9.26689	3.20403	5.71739	3.67918	2.12e-05	-1.07772	down	--	--	Molecular Function: transcription factor activity, sequence-specific DNA binding (GO:0003700);; Biological Process: regulation of transcription, DNA-templated (GO:0006355);; Molecular Function: sequence-specific DNA binding (GO:0043565);;	--	--	--	--	bZIP transcription factor;; Basic region leucine zipper	bZIP transcription factor 44 OS=Arabidopsis thaliana OX=3702 GN=BZIP44 PE=1 SV=1	K	Transcription	bZIP transcription factor 44-like [Prunus avium]
gene_Pav_sc0000869.1_g480.1.mk	810	759	1022	438	393	207	14.0647	12.9709	16.6019	6.48809	6.37453	3.44069	2.16e-06	-1.21886	down	--	--	Cellular Component: integral component of membrane (GO:0016021);;	--	--	--	--	Late embryogenesis abundant protein;; Protein of unknown function (DUF3712)	--	--	--	uncharacterized protein LOC110762198 [Prunus avium]
gene_Pav_sc0001073.1_g030.1.mk	41	40	43	177	168	184	1.10235	1.06534	1.07577	4.09035	4.23928	4.77871	1.41e-15	1.88416	up	--	--	--	--	--	--	--	--	--	S	Function unknown	uncharacterized protein LOC110764239 [Prunus avium]
gene_Pav_sc0001405.1_g100.1.mk	115	103	108	11	13	0	0.74668	0.641821	0.64117	0.069432	0.07213	0	2.14e-06	-2.02345	down	--	--	Molecular Function: monooxygenase activity (GO:0004497);; Molecular Function: iron ion binding (GO:0005506);; Cellular Component: integral component of membrane (GO:0016021);; Molecular Function: oxidoreductase activity, acting on paired donors, with incorporation or reduction of molecular oxygen (GO:0016705);; Molecular Function: heme binding (GO:0020037);; Biological Process: oxidation-reductio…	--	--	[QI]	Secondary metabolites biosynthesis, transport and catabolism;; Lipid transport and metabolism	Cytochrome P450	Cytochrome P450 704C1 OS=Pinus taeda OX=3352 GN=CYP704C1 PE=2 SV=1	Q	Secondary metabolites biosynthesis, transport and catabolism	cytochrome P450 704C1-like [Prunus avium]
gene_Pav_sc0000028.1_g320.1.mk	284	320	322	48	58	89	5.25035	5.83038	5.57457	0.74872	0.993831	1.5689	1.28e-13	-1.99333	down	--	--	Molecular Function: enzyme inhibitor activity (GO:0004857);; Biological Process: negative regulation of catalytic activity (GO:0043086);;	--	--	--	--	Plant invertase/pectin methylesterase inhibitor	Cell wall / vacuolar inhibitor of fructosidase 1 OS=Arabidopsis thaliana OX=3702 GN=C/VIF1 PE=1 SV=1	S	Function unknown	cell wall / vacuolar inhibitor of fructosidase 1 [Prunus avium]
gene_Pav_sc0001077.1_g230.1.mk	116	126	144	0	6	7	0.774322	0.824274	0.903615	0	0.037679	0.039636	6.71e-18	-3.24501	down	--	--	--	--	--	--	--	--	--	--	--	PREDICTED: glycine-rich cell wall structural protein 1-like [Prunus mume]
gene_Pav_sc0000671.1_g190.1.mk	117	122	99	10	35	17	0.725435	0.7466	0.575666	0.05125	0.202868	0.097509	7.05e-06	-1.75009	down	--	--	Cellular Component: cytoplasm (GO:0005737);; Biological Process: metal ion transport (GO:0030001);; Molecular Function: transition metal ion binding (GO:0046914);; Biological Process: cellular transition metal ion homeostasis (GO:0046916);;	--	--	[P]	Inorganic ion transport and metabolism	Heavy-metal-associated domain	Heavy metal-associated isoprenylated plant protein 36 OS=Arabidopsis thaliana OX=3702 GN=HIPP36 PE=2 SV=1	S	Function unknown	heavy metal-associated isoprenylated plant protein 36 [Prunus avium]
gene_Pav_sc0000595.1_g920.1.br	5833	5304	4988	2566	2737	2677	53.8358	48.1996	43.0823	20.2091	23.6406	23.7054	4.84e-18	-1.02062	down	--	--	Biological Process: signal transduction (GO:0007165);; Molecular Function: ADP binding (GO:0043531);;	--	--	--	--	TIR domain;; NB-ARC domain;; TIR domain;; NACHT domain;; ATPase family associated with various cellular activities (AAA)	TMV resistance protein N OS=Nicotiana glutinosa OX=35889 GN=N PE=1 SV=1	S	Function unknown	TMV resistance protein N-like [Prunus avium]
gene_Pav_sc0001046.1_g690.1.br	351	437	405	104	130	106	2.31737	3.23113	2.52304	0.636129	1.02007	0.94671	1.04e-19	-1.72948	down	--	--	--	--	--	--	--	No apical meristem (NAM) protein	Protein NTM1-like 9 OS=Arabidopsis thaliana OX=3702 GN=NTL9 PE=1 SV=1	S	Function unknown	uncharacterized protein LOC110764062, partial [Prunus avium]
gene_Pav_sc0000752.1_g040.1.br	391	349	347	167	153	179	14.2293	12.4883	11.795	5.16013	5.20218	6.2278	2.18e-09	-1.09404	down	--	--	Biological Process: response to auxin (GO:0009733);;	K14488|2.82011e-72|pper:PRUPE_ppa013764mg|K14488 SAUR family protein | (RefSeq) hypothetical protein	Plant hormone signal transduction (ko04075)	--	--	Auxin responsive protein	Auxin-responsive protein SAUR50 OS=Arabidopsis thaliana OX=3702 GN=SAUR50 PE=1 SV=1	S	Function unknown	PREDICTED: auxin-induced protein 15A-like [Prunus mume]
gene_Pav_sc0000184.1_g160.1.mk	161	219	172	34	53	58	2.01332	2.6606	2.00087	0.350336	0.62961	0.706273	2e-08	-1.66563	down	--	--	Cellular Component: integral component of membrane (GO:0016021);;	--	--	--	--	AWPM-19-like family	Membrane protein PM19L OS=Oryza sativa subsp. japonica OX=39947 GN=PM19L PE=2 SV=1	S	Function unknown	uncharacterized protein LOC110750472 [Prunus avium]
gene_Pav_sc0006018.1_g410.1.mk	137	97	108	34	21	27	2.1359	1.48607	1.57651	0.449302	0.30315	0.399714	4.56e-08	-1.73978	down	--	--	--	--	--	--	--	--	--	--	--	PREDICTED: uncharacterized protein LOC103337921 isoform X1 [Prunus mume]
gene_Pav_sc0000078.1_g180.1.mk	4920	5488	4705	2255	2230	2018	13.3605	14.6182	11.9189	5.1978	5.69447	5.22945	2.22e-36	-1.22654	down	[K]	Transcription	Cellular Component: membrane (GO:0016020);; Molecular Function: kinase activity (GO:0016301);; Biological Process: phosphorylation (GO:0016310);;	--	--	--	--	Leucine rich repeat;; Leucine Rich repeats (2 copies);; Leucine Rich Repeat;; Leucine rich repeat N-terminal domain	Probable LRR receptor-like serine/threonine-protein kinase At2g16250 OS=Arabidopsis thaliana OX=3702 GN=At2g16250 PE=2 SV=1	S	Function unknown	probable LRR receptor-like serine/threonine-protein kinase At2g16250 [Prunus avium]
gene_Pav_sc0000405.1_g520.1.mk	222	333	282	50	38	17	2.32805	3.25882	2.73866	0.423875	0.354094	0.152348	6.18e-15	-2.48108	down	[G]	Carbohydrate transport and metabolism	Molecular Function: hydrolase activity, hydrolyzing O-glycosyl compounds (GO:0004553);; Cellular Component: cell wall (GO:0005618);; Biological Process: xyloglucan metabolic process (GO:0010411);; Molecular Function: xyloglucan:xyloglucosyl transferase activity (GO:0016762);; Biological Process: cell wall biogenesis (GO:0042546);; Cellular Component: apoplast (GO:0048046);; Biological Process: ce…	K08235|0|pper:PRUPE_ppa009350mg|K08235 xyloglucan:xyloglucosyl transferase [EC:2.4.1.207] | (RefSeq) hypothetical protein	--	--	--	Glycosyl hydrolases family 16;; Xyloglucan endo-transglycosylase (XET) C-terminus	Xyloglucan endotransglucosylase/hydrolase protein 9 OS=Arabidopsis thaliana OX=3702 GN=XTH9 PE=2 SV=2	G	Carbohydrate transport and metabolism	xyloglucan endotransglucosylase/hydrolase protein 9 [Prunus avium]
gene_Pav_sc0000037.1_g100.1.mk	80	82	106	57	27	29	0.841251	0.851796	1.0501	0.513228	0.259173	0.291602	0.00458068	-1.02547	down	[E]	Amino acid transport and metabolism	Molecular Function: hydrolase activity (GO:0016787);;	--	--	[I]	Lipid transport and metabolism	GDSL-like Lipase/Acylhydrolase family;; GDSL-like Lipase/Acylhydrolase	GDSL esterase/lipase At5g45920 OS=Arabidopsis thaliana OX=3702 GN=At5g45920 PE=2 SV=1	E	Amino acid transport and metabolism	GDSL esterase/lipase At5g45920 [Prunus avium]
gene_Pav_sc0001181.1_g170.1.mk	330	248	369	75	114	92	9.04993	6.70605	9.47006	1.74985	2.91371	2.42074	1.04e-09	-1.58421	down	--	--	--	--	--	--	--	--	--	S	Function unknown	uncharacterized protein LOC110765454 [Prunus avium]
gene_Pav_sc0000848.1_g020.1.mk	149	210	156	404	385	410	0.765882	1.10756	0.778679	1.79223	1.92662	2.10896	9.01e-09	1.12737	up	--	--	Molecular Function: protein serine/threonine kinase activity (GO:0004674);; Molecular Function: ATP binding (GO:0005524);; Biological Process: protein phosphorylation (GO:0006468);;	--	--	[T]	Signal transduction mechanisms	Protein tyrosine kinase;; Protein kinase domain	Receptor-like cytosolic serine/threonine-protein kinase RBK2 OS=Arabidopsis thaliana OX=3702 GN=RBK2 PE=1 SV=1	T	Signal transduction mechanisms	receptor-like cytosolic serine/threonine-protein kinase RBK2 [Prunus avium]
gene_Pav_sc0001124.1_g450.1.mk	7626	4960	4589	76041	59328	63575	86.382	55.3157	48.6426	735.263	629.063	690.978	4.53e-63	3.27643	up	[O]	Posttranslational modification, protein turnover, chaperones	Molecular Function: glutathione transferase activity (GO:0004364);; Cellular Component: cytoplasm (GO:0005737);; Biological Process: glutathione metabolic process (GO:0006749);;	K00799|8.58473e-133|pmum:103327357|K00799 glutathione S-transferase [EC:2.5.1.18] | (RefSeq) glutathione S-transferase F11	Glutathione metabolism (ko00480)	[O]	Posttranslational modification, protein turnover, chaperones	Glutathione S-transferase, N-terminal domain;; Glutathione S-transferase, C-terminal domain;; Glutathione S-transferase, N-terminal domain;; Glutathione S-transferase, N-terminal domain;; Glutathione S-transferase, C-terminal domain	Glutathione S-transferase F11 OS=Arabidopsis thaliana OX=3702 GN=GSTF11 PE=2 SV=1	O	Posttranslational modification, protein turnover, chaperones	glutathione S-transferase F11-like [Prunus avium]
gene_Pav_sc0000554.1_g1420.1.br	229	218	173	110	76	51	8.39428	7.85201	5.93992	3.44016	2.60025	1.7922	6.41e-05	-1.22543	down	--	--	Cellular Component: nucleosome (GO:0000786);; Molecular Function: DNA binding (GO:0003677);; Cellular Component: nucleus (GO:0005634);; Biological Process: nucleosome assembly (GO:0006334);; Molecular Function: protein heterodimerization activity (GO:0046982);;	K11254|1.24465e-50|zma:103634846|K11254 histone H4 | (RefSeq) histone H4	--	[B]	Chromatin structure and dynamics	Centromere kinetochore component CENP-T histone fold;; TATA box binding protein associated factor (TAF)	Histone H4 OS=Glycine max OX=3847 PE=3 SV=1	B	Chromatin structure and dynamics	histone H4 [Zea mays]
gene_Pav_sc0002659.1_g170.1.mk	754	680	787	276	265	306	4.16429	3.5976	3.86502	1.25379	1.27202	1.60081	3.23e-21	-1.36961	down	[K]	Transcription	--	--	--	--	--	Leucine Rich repeats (2 copies);; Leucine rich repeat	TMV resistance protein N OS=Nicotiana glutinosa OX=35889 GN=N PE=1 SV=1	S	Function unknown	TMV resistance protein N-like [Prunus avium]
gene_Pav_sc0000877.1_g1770.1.mk	416	399	293	120	150	139	3.30428	3.11571	2.17338	0.809913	1.11188	1.05279	2.25e-08	-1.33848	down	[M]	Cell wall/membrane/envelope biogenesis	Molecular Function: UDP-glucose 6-dehydrogenase activity (GO:0003979);; Molecular Function: NAD binding (GO:0051287);; Biological Process: oxidation-reduction process (GO:0055114);;	K00012|0|pmum:103338599|K00012 UDPglucose 6-dehydrogenase [EC:1.1.1.22] | (RefSeq) UDP-glucose 6-dehydrogenase 5	Pentose and glucuronate interconversions (ko00040);; Ascorbate and aldarate metabolism (ko00053);; Starch and sucrose metabolism (ko00500);; Amino sugar and nucleotide sugar metabolism (ko00520)	[GT]	Carbohydrate transport and metabolism;; Signal transduction mechanisms	UDP-glucose/GDP-mannose dehydrogenase family, NAD binding domain;; UDP-glucose/GDP-mannose dehydrogenase family, UDP binding domain;; UDP-glucose/GDP-mannose dehydrogenase family, central domain	UDP-glucose 6-dehydrogenase 5 OS=Oryza sativa subsp. japonica OX=39947 GN=UGD5 PE=2 SV=1	M	Cell wall/membrane/envelope biogenesis	UDP-glucose 6-dehydrogenase 5-like [Prunus avium]
gene_Pav_sc0000174.1_g260.1.mk	1674	1501	1390	204	231	259	52.8447	46.6523	41.0643	5.47722	6.82542	7.84692	4.9e-55	-2.62006	down	--	--	Cellular Component: integral component of membrane (GO:0016021);;	--	--	--	--	--	--	S	Function unknown	uncharacterized protein LOC110750216 [Prunus avium]
gene_Pav_sc0004456.1_g180.1.mk	71	46	88	187	270	233	0.306491	0.191624	0.352765	0.686884	1.0875	0.963986	7.09e-07	1.48656	up	[T]	Signal transduction mechanisms	--	--	--	[R]	General function prediction only	Sugar efflux transporter for intercellular exchange;; Protein tyrosine kinase;; Protein kinase domain	Bidirectional sugar transporter NEC1 OS=Petunia hybrida OX=4102 GN=NEC1 PE=2 SV=1	T	Signal transduction mechanisms	putative leucine-rich repeat receptor-like serine/threonine-protein kinase At2g19230 [Prunus avium]
gene_Pav_sc0002197.1_g030.1.mk	506	666	458	211	226	177	2.86758	3.62996	2.47122	1.03885	1.23723	0.980242	1.36e-10	-1.34236	down	[T]	Signal transduction mechanisms	Cellular Component: endoplasmic reticulum (GO:0005783);; Cellular Component: plasma membrane (GO:0005886);; Cellular Component: integral component of membrane (GO:0016021);;	--	--	[R]	General function prediction only	Ankyrin repeats (3 copies);; Ankyrin repeats (many copies);; Ankyrin repeats (many copies);; Ankyrin repeat;; Ankyrin repeat;; Domain of unknown function	Ankyrin repeat-containing protein At5g02620 OS=Arabidopsis thaliana OX=3702 GN=At5g02620 PE=1 SV=1	S	Function unknown	uncharacterized protein LOC110771390 [Prunus avium]
gene_Pav_sc0000503.1_g160.1.mk	29614	25588	25838	12797	12249	11203	251.473	226.521	215.769	99.3763	95.6171	98.206	1.35e-30	-1.17278	down	--	--	--	--	--	--	--	--	--	--	--	hypothetical protein PRUPE_7G001800 [Prunus persica]
gene_Pav_sc0006850.1_g030.1.mk	192	169	203	720	593	517	4.60166	3.99511	4.55141	14.7517	13.3247	11.913	1.83e-21	1.59491	up	--	--	--	K10664|1.08798e-100|pmum:103334158|K10664 E3 ubiquitin-protein ligase ATL6/9/15/31/42/55 [EC:2.3.2.27] | (RefSeq) E3 ubiquitin-protein ligase ATL31-like	--	[O]	Posttranslational modification, protein turnover, chaperones	--	RING-H2 finger protein ATL32 OS=Arabidopsis thaliana OX=3702 GN=ATL32 PE=2 SV=3	O	Posttranslational modification, protein turnover, chaperones	RING-H2 finger protein ATL32-like, partial [Prunus avium]
gene_Pav_sc0000377.1_g320.1.mk	676	892	732	364	379	383	5.24916	6.87378	5.5524	2.41022	2.36544	2.89438	1.14e-10	-1.01506	down	[M]	Cell wall/membrane/envelope biogenesis	Cellular Component: integral component of membrane (GO:0016021);;	--	--	--	--	LysM domain	LysM domain-containing GPI-anchored protein 2 OS=Arabidopsis thaliana OX=3702 GN=LYM2 PE=1 SV=1	S	Function unknown	lysM domain-containing GPI-anchored protein 2 isoform X1 [Prunus avium]
gene_Pav_sc0002893.1_g370.1.mk	792	1076	720	356	283	305	3.56074	4.78085	3.01975	1.35391	1.20061	1.30602	8.75e-13	-1.39918	down	--	--	Molecular Function: protein serine/threonine kinase activity (GO:0004674);; Molecular Function: non-membrane spanning protein tyrosine kinase activity (GO:0004715);; Molecular Function: ATP binding (GO:0005524);; Cellular Component: integral component of membrane (GO:0016021);; Biological Process: peptidyl-tyrosine phosphorylation (GO:0018108);;	--	--	--	--	Salt stress response/antifungal	Cysteine-rich receptor-like protein kinase 3 OS=Arabidopsis thaliana OX=3702 GN=CRK3 PE=2 SV=1	T	Signal transduction mechanisms	cysteine-rich receptor-like protein kinase 3 [Prunus avium]
gene_Pav_sc0000586.1_g840.1.mk	1212	1398	1395	429	355	429	5.29514	6.01056	5.70345	1.59912	1.50422	1.79599	1.96e-45	-1.70803	down	--	--	Biological Process: cellular process (GO:0009987);; Cellular Component: cell periphery (GO:0071944);;	--	--	[T]	Signal transduction mechanisms	RhoGAP domain;; P21-Rho-binding domain	Rho GTPase-activating protein 3 OS=Arabidopsis thaliana OX=3702 GN=ROPGAP3 PE=2 SV=1	S	Function unknown	rho GTPase-activating protein 3 [Prunus avium]
gene_Pav_sc0000549.1_g020.1.br	475	504	502	233	173	223	8.01698	8.38195	7.93194	3.34932	2.72851	3.60878	1.45e-13	-1.21169	down	--	--	--	--	--	--	--	--	--	--	--	uncharacterized protein LOC110756412 [Prunus avium]
gene_Pav_sc0001453.1_g020.1.mk	81	90	127	12	21	19	0.908948	0.995151	1.3434	0.114116	0.213151	0.203148	8.26e-09	-1.98706	down	--	--	--	--	--	--	--	--	--	S	Function unknown	uncharacterized protein LOC110768108 [Prunus avium]
gene_Pav_sc0001405.1_g960.1.mk	132	194	89	30	5	17	0.321697	0.446999	0.197882	0.03983	0.007235	0.024549	3.96e-06	-1.91001	down	--	--	--	--	--	--	--	--	Protein SHORTAGE IN CHIASMATA 1 OS=Arabidopsis thaliana OX=3702 GN=SHOC1 PE=1 SV=1	S	Function unknown	protein SHORTAGE IN CHIASMATA 1 [Prunus avium]
gene_Pav_sc0002837.1_g050.1.mk	345	272	367	122	134	134	15.1131	11.7539	15.0843	4.55897	5.50014	5.6067	9.3e-10	-1.27062	down	--	--	--	--	--	--	--	--	--	S	Function unknown	hypothetical protein PRUPE_7G061500 [Prunus persica]
gene_Pav_sc0000229.1_g290.1.mk	396	566	473	73	97	124	1.8497	2.5801	2.06896	0.285763	0.416582	0.552974	3.13e-16	-2.06219	down	--	--	--	--	--	--	--	Sieve element occlusion N-terminus;; Sieve element occlusion C-terminus	Protein SIEVE ELEMENT OCCLUSION B OS=Arabidopsis thaliana OX=3702 GN=SEOB PE=1 SV=1	--	--	protein SIEVE ELEMENT OCCLUSION B-like [Prunus avium]
gene_Pav_sc0000093.1_g310.1.mk	6135	7803	7343	3274	3464	3103	38.7003	48.4522	43.3342	17.6124	20.4479	18.761	4.93e-28	-1.11732	down	--	--	--	--	--	--	--	--	--	--	--	PREDICTED: LOW QUALITY PROTEIN: glucan endo-1,3-beta-glucosidase 7 [Malus domestica]
gene_Pav_sc0000747.1_g340.1.mk	108	223	233	26	6	21	0.439982	0.892113	0.890816	0.088685	0.021946	0.078012	9.42e-10	-2.36373	down	--	--	--	--	--	--	--	Sieve element occlusion C-terminus;; Sieve element occlusion N-terminus	Protein SIEVE ELEMENT OCCLUSION B OS=Arabidopsis thaliana OX=3702 GN=SEOB PE=1 SV=1	S	Function unknown	protein SIEVE ELEMENT OCCLUSION B-like [Prunus avium]
gene_Pav_sc0000131.1_g160.1.mk	615	655	692	290	329	304	6.56792	6.89239	6.92181	2.64015	3.29033	3.11612	6.06e-16	-1.08083	down	--	--	--	--	--	--	--	--	--	S	Function unknown	uncharacterized protein LOC110749426 [Prunus avium]
gene_Pav_sc0000549.1_g1050.1.mk	396	415	561	138	114	121	5.35853	5.53284	7.11004	1.59302	1.44411	1.57178	7.91e-21	-1.79269	down	--	--	Molecular Function: DNA binding (GO:0003677);; Molecular Function: transcription factor activity, sequence-specific DNA binding (GO:0003700);; Cellular Component: nucleus (GO:0005634);; Biological Process: regulation of transcription, DNA-templated (GO:0006355);;	K09286|2.44607e-130|pper:PRUPE_ppa009707mg|K09286 EREBP-like factor | (RefSeq) hypothetical protein	--	--	--	AP2 domain	Ethylene-responsive transcription factor 1A OS=Arabidopsis thaliana OX=3702 GN=ERF1A PE=1 SV=2	K	Transcription	ethylene-responsive transcription factor 1A [Prunus avium]
gene_Pav_sc0001582.1_g050.1.mk	103	183	230	46	60	50	1.33051	2.2609	2.8292	0.373792	0.664676	0.486179	1.3e-05	-1.43227	down	--	--	Molecular Function: monooxygenase activity (GO:0004497);; Molecular Function: iron ion binding (GO:0005506);; Cellular Component: integral component of membrane (GO:0016021);; Molecular Function: oxidoreductase activity, acting on paired donors, with incorporation or reduction of molecular oxygen (GO:0016705);; Molecular Function: heme binding (GO:0020037);; Biological Process: oxidation-reductio…	K20661|4.84219e-43|pper:PRUPE_ppa004268mg|K20661 cytochrome P450 family 714 subfamily A polypeptide 1 | (RefSeq) hypothetical protein	--	[QI]	Secondary metabolites biosynthesis, transport and catabolism;; Lipid transport and metabolism	--	Cytochrome P450 714C2 OS=Oryza sativa subsp. japonica OX=39947 GN=CYP714C2 PE=2 SV=1	Q	Secondary metabolites biosynthesis, transport and catabolism	cytochrome P450 714A1-like isoform X1 [Prunus avium]
gene_Pav_sc0000877.1_g890.1.mk	37	21	44	88	217	164	0.694089	0.384539	0.765162	1.40623	3.81963	2.95207	2.76e-05	1.60654	up	[T]	Signal transduction mechanisms	Molecular Function: calcium ion binding (GO:0005509);; Cellular Component: integral component of membrane (GO:0016021);;	K02183|9.19034e-105|pper:PRUPE_ppa024931mg|K02183 calmodulin | (RefSeq) hypothetical protein	Phosphatidylinositol signaling system (ko04070);; Plant-pathogen interaction (ko04626)	[T]	Signal transduction mechanisms	EF hand;; EF-hand domain;; EF-hand domain pair;; EF hand;; EF-hand domain pair	Probable calcium-binding protein CML45 OS=Arabidopsis thaliana OX=3702 GN=CML45 PE=1 SV=1	DTZ	Cell cycle control, cell division, chromosome partitioning;; Signal transduction mechanisms;; Cytoskeleton	probable calcium-binding protein CML45 [Prunus avium]
gene_Pav_sc0008300.1_g040.1.mk	107	91	102	37	44	38	0.611333	0.471933	0.56131	0.158274	0.21006	0.184731	3.8e-05	-1.18855	down	--	--	--	--	--	--	--	Wall-associated receptor kinase galacturonan-binding;; Protein tyrosine kinase;; Protein kinase domain	Rust resistance kinase Lr10 OS=Triticum aestivum OX=4565 GN=LRK10 PE=2 SV=1	T	Signal transduction mechanisms	rust resistance kinase Lr10-like [Prunus avium]
gene_Pav_sc0000813.1_g220.1.mk	949	792	1042	2736	2667	2548	10.8677	8.92573	11.1642	26.7398	28.5787	27.9943	2.01e-35	1.45784	up	--	--	--	--	--	[BK]	Chromatin structure and dynamics;; Transcription	Divergent CRAL/TRIO domain	--	S	Function unknown	protein GDAP2 homolog [Prunus avium]
gene_Pav_sc0006926.1_g030.1.br	91	100	85	22	29	33	2.6004	2.80728	2.26357	0.524875	0.774232	0.89621	5.45e-06	-1.45111	down	--	--	Cellular Component: integral component of membrane (GO:0016021);;	--	--	--	--	--	--	S	Function unknown	uncharacterized protein LOC18791347 [Prunus persica]
gene_Pav_sc0000096.1_g500.1.mk	1495	1518	1497	774	725	690	13.0474	13.051	12.1883	5.77104	5.88316	5.72771	3.21e-34	-1.05816	down	--	--	Cellular Component: integral component of membrane (GO:0016021);;	--	--	[GE]	Carbohydrate transport and metabolism;; Amino acid transport and metabolism	Triose-phosphate Transporter family;; UAA transporter family;; EamA-like transporter family	Probable sugar phosphate/phosphate translocator At3g10290 OS=Arabidopsis thaliana OX=3702 GN=At3g10290 PE=3 SV=1	S	Function unknown	PREDICTED: probable sugar phosphate/phosphate translocator At5g04160 [Prunus mume]
gene_Pav_sc0001988.1_g200.1.mk	3237	3058	3011	193	259	214	29.5668	27.5015	25.739	1.50124	2.20989	1.8683	8.33e-146	-3.70162	down	--	--	--	--	--	--	--	LURP-one-related	Protein LURP-one-related 12 OS=Arabidopsis thaliana OX=3702 GN=At3g15810 PE=2 SV=1	S	Function unknown	protein LURP-one-related 5 [Prunus persica]
gene_Pav_sc0004305.1_g040.1.mk	211	296	249	84	91	141	1.75165	2.42074	1.93516	0.591535	0.704224	1.1197	0.00011727	-1.11407	down	--	--	--	--	--	--	--	--	Protein BIG GRAIN 1-like B OS=Arabidopsis thaliana OX=3702 GN=At1g54200 PE=2 SV=1	S	Function unknown	protein BIG GRAIN 1-like A [Prunus avium]
gene_Pav_sc0001450.1_g120.1.mk	9844	10353	9821	5634	5003	4493	26.822	27.7373	25.0086	13.0309	12.7713	11.7235	1.49e-34	-1.00802	down	[T]	Signal transduction mechanisms	Molecular Function: peroxidase activity (GO:0004601);; Molecular Function: calcium ion binding (GO:0005509);; Cellular Component: Golgi apparatus (GO:0005794);; Cellular Component: plasma membrane (GO:0005886);; Biological Process: osmosensory signaling pathway (GO:0007231);; Biological Process: response to heat (GO:0009408);; Cellular Component: integral component of membrane (GO:0016021);; Mole…	K13447|0|pmum:103322181|K13447 respiratory burst oxidase [EC:1.6.3.- 1.11.1.-] | (RefSeq) respiratory burst oxidase homolog protein D	Plant-pathogen interaction (ko04626)	[PQ]	Inorganic ion transport and metabolism;; Secondary metabolites biosynthesis, transport and catabolism	Ferric reductase NAD binding domain;; FAD-binding domain;; Ferric reductase like transmembrane component;; Respiratory burst NADPH oxidase	Respiratory burst oxidase homolog protein D OS=Arabidopsis thaliana OX=3702 GN=RBOHD PE=1 SV=1	U	Intracellular trafficking, secretion, and vesicular transport	respiratory burst oxidase homolog protein D-like [Prunus avium]
gene_Pav_sc0000981.1_g370.1.br	294	289	335	119	141	150	6.37542	6.16369	6.79294	2.18802	2.85113	3.12379	2.54e-08	-1.11314	down	[O]	Posttranslational modification, protein turnover, chaperones	Molecular Function: transferase activity (GO:0016740);;	--	--	--	--	Protein kinase domain;; Protein tyrosine kinase	LRR receptor-like serine/threonine-protein kinase ERL1 OS=Arabidopsis thaliana OX=3702 GN=ERL1 PE=1 SV=1	S	Function unknown	non-functional pseudokinase ZED1-like, partial [Prunus avium]
gene_Pav_sc0000130.1_g860.1.mk	87	123	111	27	30	42	0.499845	0.700442	0.600901	0.130037	0.159358	0.232612	7.94e-06	-1.42994	down	[G]	Carbohydrate transport and metabolism	Molecular Function: cellulase activity (GO:0008810);; Biological Process: cellulose catabolic process (GO:0030245);;	--	--	--	--	Glycosyl hydrolase family 9	Endoglucanase 17 OS=Arabidopsis thaliana OX=3702 GN=At4g02290 PE=2 SV=1	G	Carbohydrate transport and metabolism	endoglucanase 17 [Prunus avium]
Prunus_avium_newGene_6331	51	57	33	113	137	97	0.208141	0.229708	0.124772	0.399404	0.52741	0.383725	0.00139534	1.05876	up	--	--	Cellular Component: trans-Golgi network (GO:0005802);; Cellular Component: plasma membrane (GO:0005886);; Molecular Function: phosphate ion transmembrane transporter activity (GO:0015114);; Cellular Component: integral component of membrane (GO:0016021);; Biological Process: phosphate ion transmembrane transport (GO:0035435);;	--	--	[U]	Intracellular trafficking, secretion, and vesicular transport	EXS family;; SPX domain	Phosphate transporter PHO1 OS=Arabidopsis thaliana OX=3702 GN=PHO1 PE=1 SV=1	T	Signal transduction mechanisms	phosphate transporter PHO1 isoform X2 [Prunus avium]
gene_Pav_sc0001623.1_g220.1.mk	420	620	643	17	60	46	3.37495	4.92014	4.83077	0.088595	0.442654	0.309683	7.26e-19	-2.97109	down	--	--	--	--	--	--	--	Protein of unknown function (DUF642)	--	S	Function unknown	uncharacterized protein LOC110769107 isoform X2 [Prunus avium]
gene_Pav_sc0001770.1_g120.1.mk	149	124	122	19	22	21	1.91427	1.56228	1.46507	0.198581	0.255936	0.254707	5.96e-15	-2.29444	down	[H]	Coenzyme transport and metabolism	Biological Process: isoprenoid biosynthetic process (GO:0008299);;	K13789|2.40189e-153|pper:PRUPE_ppa015010mg|K13789 geranylgeranyl diphosphate synthase, type II [EC:2.5.1.1 2.5.1.10 2.5.1.29] | (RefSeq) hypothetical protein	Terpenoid backbone biosynthesis (ko00900)	[H]	Coenzyme transport and metabolism	Polyprenyl synthetase	Geranylgeranyl pyrophosphate synthase, chloroplastic OS=Catharanthus roseus OX=4058 GN=GGPS1 PE=3 SV=1	H	Coenzyme transport and metabolism	heterodimeric geranylgeranyl pyrophosphate synthase small subunit, chloroplastic-like [Prunus avium]
gene_Pav_sc0001313.1_g380.1.mk	292	261	328	26	38	26	3.79958	3.33189	3.98399	0.283497	0.456784	0.316286	1.67e-33	-2.97008	down	--	--	Molecular Function: binding (GO:0005488);;	--	--	--	--	Helix-loop-helix DNA-binding domain	Transcription factor bHLH162 OS=Arabidopsis thaliana OX=3702 GN=BHLH162 PE=1 SV=1	K	Transcription	transcription factor bHLH162-like [Prunus avium]
gene_Pav_sc0001258.1_g090.1.mk	65	68	49	183	149	150	0.617404	0.639748	0.429924	1.49313	1.33304	1.37281	2.02e-06	1.23304	up	[Q]	Secondary metabolites biosynthesis, transport and catabolism	Molecular Function: metal ion binding (GO:0046872);; Molecular Function: dioxygenase activity (GO:0051213);; Biological Process: oxidation-reduction process (GO:0055114);;	--	--	[QR]	Secondary metabolites biosynthesis, transport and catabolism;; General function prediction only	2OG-Fe(II) oxygenase superfamily;; non-haem dioxygenase in morphine synthesis N-terminal	Probable 2-oxoglutarate-dependent dioxygenase AOP1.2 OS=Arabidopsis thaliana OX=3702 GN=AOP1.2 PE=2 SV=1	S	Function unknown	probable 2-oxoglutarate-dependent dioxygenase AOP1 [Prunus avium]
gene_Pav_sc0000034.1_g040.1.mk	20311	27014	23439	8224	6720	5336	79.6918	104.345	86.059	27.5411	24.6785	20.0852	8.1e-34	-1.77362	down	[S]	Function unknown	Biological Process: lipid metabolic process (GO:0006629);; Molecular Function: glycerophosphodiester phosphodiesterase activity (GO:0008889);;	--	--	[C]	Energy production and conversion	Glycerophosphoryl diester phosphodiesterase family	Glycerophosphodiester phosphodiesterase GDPDL4 OS=Arabidopsis thaliana OX=3702 GN=GDPDL4 PE=1 SV=1	C	Energy production and conversion	glycerophosphodiester phosphodiesterase GDPDL3-like [Prunus avium]
gene_Pav_sc0000909.1_g490.1.mk	406	456	434	178	181	215	5.18349	5.73775	5.18057	1.93855	2.15466	2.63106	3.51e-11	-1.14383	down	--	--	Biological Process: phenylpropanoid biosynthetic process (GO:0009699);; Molecular Function: guiding stereospecific synthesis activity (GO:0042349);; Biological Process: regulation of catalytic activity (GO:0050790);;	--	--	--	--	Dirigent-like protein	Dirigent protein 19 OS=Arabidopsis thaliana OX=3702 GN=DIR19 PE=2 SV=1	S	Function unknown	dirigent protein 22-like [Prunus avium]
gene_Pav_sc0000583.1_g830.1.mk	49545	48808	43220	10340	10060	9611	199.183	191.228	160.362	34.0229	36.1533	35.0832	1.11e-125	-2.23619	down	--	--	Cellular Component: endosome (GO:0005768);; Cellular Component: vacuolar membrane (GO:0005774);; Cellular Component: trans-Golgi network (GO:0005802);; Molecular Function: S-adenosylmethionine-dependent methyltransferase activity (GO:0008757);; Cellular Component: integral component of membrane (GO:0016021);; Biological Process: methylation (GO:0032259);;	--	--	--	--	Putative S-adenosyl-L-methionine-dependent methyltransferase;; Methyltransferase domain	Probable methyltransferase PMT3 OS=Arabidopsis thaliana OX=3702 GN=At4g14360 PE=2 SV=1	S	Function unknown	probable methyltransferase PMT3 [Prunus avium]
gene_Pav_sc0000136.1_g050.1.mk	4855	4604	4119	1017	953	1109	42.3865	39.2905	33.5325	7.5053	7.65836	9.0635	7.32e-62	-2.11341	down	--	--	Molecular Function: calcium ion binding (GO:0005509);; Molecular Function: calcium-dependent phospholipid binding (GO:0005544);; Cellular Component: plasma membrane (GO:0005886);;	--	--	[R]	General function prediction only	C2 domain	Elicitor-responsive protein 1 OS=Oryza sativa subsp. japonica OX=39947 GN=ERG1 PE=1 SV=1	S	Function unknown	protein SRC2 homolog isoform X2 [Prunus avium]
gene_Pav_sc0000691.1_g100.1.mk	9727	9305	6376	3546	2809	2506	30.8438	27.9965	17.4036	9.01045	7.77394	7.14746	6.78e-15	-1.47502	down	[R]	General function prediction only	--	--	--	--	--	Anaphase-promoting complex subunit 4 WD40 domain;; WD domain, G-beta repeat	Katanin p80 WD40 repeat-containing subunit B1 homolog OS=Arabidopsis thaliana OX=3702 GN=At5g23430 PE=2 SV=3	S	Function unknown	uncharacterized WD repeat-containing protein C2A9.03-like isoform X1 [Prunus avium]
gene_Pav_sc0000027.1_g340.1.mk	634	463	475	2285	1161	1331	1.88674	1.3223	1.29188	5.94138	3.17623	4.15752	1.9e-08	1.40747	up	[Q]	Secondary metabolites biosynthesis, transport and catabolism	Molecular Function: oxidoreductase activity (GO:0016491);; Molecular Function: metal ion binding (GO:0046872);; Biological Process: oxidation-reduction process (GO:0055114);;	--	--	[QR]	Secondary metabolites biosynthesis, transport and catabolism;; General function prediction only	2OG-Fe(II) oxygenase superfamily;; non-haem dioxygenase in morphine synthesis N-terminal	1-aminocyclopropane-1-carboxylate oxidase homolog 1 OS=Arabidopsis thaliana OX=3702 GN=At1g06620 PE=2 SV=1	S	Function unknown	1-aminocyclopropane-1-carboxylate oxidase homolog 1-like isoform X1 [Prunus avium]
gene_Pav_sc0000830.1_g100.1.mk	262	446	382	180	100	146	1.05637	1.76097	1.60614	0.639081	0.603099	0.796038	1.03e-05	-1.2217	down	--	--	--	--	--	--	--	Salt stress response/antifungal	Cysteine-rich receptor-like protein kinase 25 OS=Arabidopsis thaliana OX=3702 GN=CRK25 PE=3 SV=1	T	Signal transduction mechanisms	cysteine-rich receptor-like protein kinase 10 [Prunus avium]
gene_Pav_sc0000028.1_g760.1.mk	18630	21940	14978	6411	5218	5239	38.6994	58.5002	29.9555	14.4485	11.1605	11.6892	2.21e-28	-1.68998	down	--	--	Molecular Function: inorganic anion exchanger activity (GO:0005452);; Cellular Component: integral component of plasma membrane (GO:0005887);; Biological Process: inorganic anion transport (GO:0015698);; Biological Process: regulation of intracellular pH (GO:0051453);; Biological Process: anion transmembrane transport (GO:0098656);;	--	--	[P]	Inorganic ion transport and metabolism	YT521-B-like domain;; HCO3- transporter family	Probable boron transporter 2 OS=Arabidopsis thaliana OX=3702 GN=BOR2 PE=2 SV=1	U	Intracellular trafficking, secretion, and vesicular transport	uncharacterized protein LOC110752050 [Prunus avium]
gene_Pav_sc0000030.1_g1160.1.mk	12754	11268	11596	4163	3782	3325	33.6177	29.8633	36.4238	9.02514	9.05945	8.46198	6.3e-59	-1.66444	down	--	--	--	K20456|0|pper:PRUPE_ppa001539mg|K20456 oxysterol-binding protein 1 | (RefSeq) hypothetical protein	--	[I]	Lipid transport and metabolism	Oxysterol-binding protein;; Pleckstrin homology domain;; PH domain	Oxysterol-binding protein-related protein 1C OS=Arabidopsis thaliana OX=3702 GN=ORP1C PE=2 SV=1	S	Function unknown	oxysterol-binding protein-related protein 1C [Prunus avium]
gene_Pav_sc0001543.1_g170.1.mk	325	383	326	826	742	818	2.26134	2.61821	2.1177	4.90601	4.82806	5.46076	2.34e-17	1.14822	up	--	--	Biological Process: flavonoid biosynthetic process (GO:0009813);; Cellular Component: intracellular membrane-bounded organelle (GO:0043231);; Biological Process: flavonoid glucuronidation (GO:0052696);; Molecular Function: quercetin 3-O-glucosyltransferase activity (GO:0080043);; Molecular Function: quercetin 7-O-glucosyltransferase activity (GO:0080044);;	--	--	[GC]	Carbohydrate transport and metabolism;; Energy production and conversion	--	UDP-glycosyltransferase 82A1 OS=Arabidopsis thaliana OX=3702 GN=UGT82A1 PE=2 SV=1	S	Function unknown	UDP-glycosyltransferase 82A1 [Prunus avium]
gene_Pav_sc0004421.1_g010.1.mk	3441	3021	3367	1462	1179	1137	31.1789	23.0373	28.6822	9.07099	8.28917	8.28194	2.19e-34	-1.3836	down	[E]	Amino acid transport and metabolism	--	--	--	[T]	Signal transduction mechanisms	Ankyrin repeats (3 copies);; Ankyrin repeat;; Ankyrin repeat;; Ankyrin repeats (many copies);; Ankyrin repeats (many copies);; Protein tyrosine kinase;; Protein kinase domain	Integrin-linked protein kinase 1 OS=Arabidopsis thaliana OX=3702 GN=ILK1 PE=1 SV=1	T	Signal transduction mechanisms	serine/threonine-protein kinase TNNI3K-like [Prunus avium]
Prunus_avium_newGene_4133	56	84	107	938	778	961	0.777331	1.14708	1.39102	11.1327	10.1246	12.8261	8.58e-51	3.1687	up	--	--	--	--	--	--	--	--	--	S	Function unknown	uncharacterized protein LOC110768311 [Prunus avium]
gene_Pav_sc0004226.1_g050.1.mk	440	533	556	169	135	188	2.43447	2.82041	2.87356	0.788733	0.690786	0.989369	4.93e-17	-1.56798	down	[G]	Carbohydrate transport and metabolism	Cellular Component: integral component of membrane (GO:0016021);; Molecular Function: substrate-specific transmembrane transporter activity (GO:0022891);; Biological Process: transmembrane transport (GO:0055085);;	--	--	[R]	General function prediction only	Sugar (and other) transporter;; Major Facilitator Superfamily	Polyol transporter 5 OS=Arabidopsis thaliana OX=3702 GN=PLT5 PE=1 SV=2	G	Carbohydrate transport and metabolism	polyol transporter 5-like [Prunus avium]
gene_Pav_sc0000355.1_g300.1.mk	766	838	715	118	131	78	4.88425	5.26194	4.26635	0.641224	0.780085	0.476555	3.65e-40	-2.66968	down	--	--	Molecular Function: chaperone binding (GO:0051087);;	--	--	[T]	Signal transduction mechanisms	BAG domain	BAG family molecular chaperone regulator 1 OS=Arabidopsis thaliana OX=3702 GN=BAG1 PE=1 SV=1	O	Posttranslational modification, protein turnover, chaperones	BAG family molecular chaperone regulator 1-like [Prunus avium]
gene_Pav_sc0001953.1_g030.1.mk	2817	2663	2117	800	543	661	10.6944	10.3445	7.81651	2.79768	2.01762	2.5022	6.34e-26	-1.86353	down	[O]	Posttranslational modification, protein turnover, chaperones	Molecular Function: ATP binding (GO:0005524);; Cellular Component: cytoplasm (GO:0005737);; Biological Process: protein refolding (GO:0042026);;	--	--	[O]	Posttranslational modification, protein turnover, chaperones	TCP-1/cpn60 chaperonin family;; TCP-1/cpn60 chaperonin family	Chaperonin 60 subunit alpha 2, chloroplastic OS=Arabidopsis thaliana OX=3702 GN=CPN60A2 PE=2 SV=1	O	Posttranslational modification, protein turnover, chaperones	chaperonin 60 subunit alpha 2, chloroplastic [Prunus avium]
gene_Pav_sc0000290.1_g240.1.mk	6870	7859	7643	4032	3284	3136	25.0913	28.249	26.274	12.5846	11.2842	11.0074	5.41e-34	-1.11266	down	[HI]	Coenzyme transport and metabolism;; Lipid transport and metabolism	Molecular Function: 1-deoxy-D-xylulose-5-phosphate synthase activity (GO:0008661);; Biological Process: terpenoid biosynthetic process (GO:0016114);;	K01662|0|pmum:103322910|K01662 1-deoxy-D-xylulose-5-phosphate synthase [EC:2.2.1.7] | (RefSeq) probable 1-deoxy-D-xylulose-5-phosphate synthase, chloroplastic	Thiamine metabolism (ko00730);; Terpenoid backbone biosynthesis (ko00900)	[G]	Carbohydrate transport and metabolism	1-deoxy-D-xylulose-5-phosphate synthase;; Transketolase, pyrimidine binding domain;; Transketolase, C-terminal domain;; Thiamine pyrophosphate enzyme, C-terminal TPP binding domain;; Dehydrogenase E1 component;; Transketolase, thiamine diphosphate binding domain	Probable 1-deoxy-D-xylulose-5-phosphate synthase, chloroplastic OS=Capsicum annuum OX=4072 GN=TKT2 PE=2 SV=1	H	Coenzyme transport and metabolism	probable 1-deoxy-D-xylulose-5-phosphate synthase, chloroplastic [Prunus avium]
gene_Pav_sc0001243.1_g210.1.br	86	163	108	10	33	30	2.41399	4.52259	2.8512	0.233396	0.85991	0.805706	8.75e-05	-1.5808	down	--	--	--	--	--	--	--	--	--	--	--	hypothetical protein PRUPE_5G044700 [Prunus persica]
gene_Pav_sc0000206.1_g160.1.mk	5128	3960	4190	816	697	707	27.8236	22.0838	21.5554	3.95548	3.70309	3.87836	1.96e-73	-2.53327	down	--	--	Molecular Function: uniporter activity (GO:0015292);; Cellular Component: integral component of membrane (GO:0016021);;	K20858|0|pmum:103318553|K20858 calcium uniporter protein, mitochondrial | (RefSeq) calcium uniporter protein 6, mitochondrial-like	--	[R]	General function prediction only	Mitochondrial calcium uniporter	Calcium uniporter protein 6, mitochondrial OS=Arabidopsis thaliana OX=3702 GN=At1g09575 PE=2 SV=1	S	Function unknown	calcium uniporter protein 6, mitochondrial-like [Prunus avium]
gene_Pav_sc0008077.1_g010.1.mk	582	664	600	245	260	166	2.20251	2.50782	2.11363	0.807489	0.924148	0.621156	3.2e-13	-1.40562	down	--	--	Molecular Function: protein kinase activity (GO:0004672);; Molecular Function: ATP binding (GO:0005524);; Biological Process: protein phosphorylation (GO:0006468);; Cellular Component: integral component of membrane (GO:0016021);;	--	--	--	--	--	Probable LRR receptor-like serine/threonine-protein kinase At1g56140 OS=Arabidopsis thaliana OX=3702 GN=At1g56140 PE=2 SV=2	--	--	probable LRR receptor-like serine/threonine-protein kinase At1g56130 isoform X2 [Prunus avium]
gene_Pav_sc0001335.1_g560.1.mk	339	227	379	25	33	19	2.16769	1.46155	2.2079	0.125424	0.185216	0.10601	1.67e-26	-3.09083	down	--	--	Molecular Function: transcription factor activity, sequence-specific DNA binding (GO:0003700);; Biological Process: regulation of transcription, DNA-templated (GO:0006355);; Molecular Function: sequence-specific DNA binding (GO:0043565);;	--	--	--	--	WRKY DNA -binding domain	Probable WRKY transcription factor 53 OS=Arabidopsis thaliana OX=3702 GN=WRKY53 PE=1 SV=1	K	Transcription	probable WRKY transcription factor 53 [Prunus avium]
gene_Pav_sc0000700.1_g840.1.mk	820	1002	1093	289	178	157	6.7862	8.14089	8.4396	2.0375	1.36725	1.22998	1.64e-22	-2.09219	down	--	--	Biological Process: phosphorelay signal transduction system (GO:0000160);; Cellular Component: nucleus (GO:0005634);; Cellular Component: cytoplasm (GO:0005737);; Biological Process: cytokinin-activated signaling pathway (GO:0009736);; Molecular Function: histidine phosphotransfer kinase activity (GO:0009927);; Biological Process: phosphorylation (GO:0016310);; Molecular Function: 2-alkenal reduc…	K14490|1.63325e-105|pmum:103344697|K14490 histidine-containing phosphotransfer peotein | (RefSeq) histidine-containing phosphotransfer protein 1-like	Plant hormone signal transduction (ko04075)	[T]	Signal transduction mechanisms	Hpt domain	Histidine-containing phosphotransfer protein 1 OS=Arabidopsis thaliana OX=3702 GN=AHP1 PE=1 SV=1	T	Signal transduction mechanisms	histidine-containing phosphotransfer protein 1-like [Prunus avium]
gene_Pav_sc0000888.1_g040.1.mk	4647	4677	4409	1157	1020	1047	13.6393	15.0404	13.4525	3.12005	3.16961	3.36599	7.22e-134	-2.09557	down	[IR]	Lipid transport and metabolism;; General function prediction only	Molecular Function: diacylglycerol kinase activity (GO:0004143);; Molecular Function: ATP binding (GO:0005524);; Cellular Component: intracellular (GO:0005622);; Biological Process: protein kinase C-activating G-protein coupled receptor signaling pathway (GO:0007205);; Cellular Component: integral component of membrane (GO:0016021);; Biological Process: phosphorylation (GO:0016310);; Biological P…	K00901|0|pmum:103327175|K00901 diacylglycerol kinase (ATP) [EC:2.7.1.107] | (RefSeq) diacylglycerol kinase 2	Glycerolipid metabolism (ko00561);; Glycerophospholipid metabolism (ko00564);; Phosphatidylinositol signaling system (ko04070)	[IT]	Lipid transport and metabolism;; Signal transduction mechanisms	Diacylglycerol kinase accessory domain;; Diacylglycerol kinase catalytic domain;; Phorbol esters/diacylglycerol binding domain (C1 domain)	Diacylglycerol kinase 2 OS=Arabidopsis thaliana OX=3702 GN=DGK2 PE=1 SV=1	I	Lipid transport and metabolism	diacylglycerol kinase 2 [Prunus avium]
gene_Pav_sc0000293.1_g410.1.mk	485	550	510	228	225	236	6.9845	7.80417	6.86916	2.80575	3.03206	3.26342	3.53e-16	-1.15383	down	--	--	Cellular Component: intracellular (GO:0005622);; Molecular Function: zinc ion binding (GO:0008270);;	--	--	--	--	B-box zinc finger	B-box zinc finger protein 32 OS=Arabidopsis thaliana OX=3702 GN=BBX32 PE=1 SV=1	S	Function unknown	B-box zinc finger protein 32-like [Prunus avium]
gene_Pav_sc0001181.1_g790.1.mk	4773	3827	3781	1192	869	837	116.156	91.7019	86.109	24.7611	19.7867	19.542	2.22e-36	-2.04565	down	--	--	Cellular Component: integral component of membrane (GO:0016021);;	--	--	--	--	--	--	S	Function unknown	uncharacterized protein LOC110765396 [Prunus avium]
gene_Pav_sc0001046.1_g470.1.mk	15850	15714	13043	6068	6196	6249	56.8709	55.1815	43.8417	18.3623	20.7582	21.4536	4.91e-26	-1.26857	down	--	--	Cellular Component: nucleus (GO:0005634);; Biological Process: response to cold (GO:0009409);; Biological Process: negative regulation of circadian rhythm (GO:0042754);; Biological Process: regulation of protein homodimerization activity (GO:0043496);; Molecular Function: sequence-specific DNA binding (GO:0043565);; Biological Process: negative regulation of transcription, DNA-templated (GO:00458…	K12133|0|pper:PRUPE_ppa001765mg|K12133 MYB-related transcription factor LHY | (RefSeq) hypothetical protein	Circadian rhythm - plant (ko04712)	[O]	Posttranslational modification, protein turnover, chaperones	Myb-like DNA-binding domain	Protein LHY OS=Arabidopsis thaliana OX=3702 GN=LHY PE=1 SV=2	K	Transcription	protein LHY isoform X1 [Prunus avium]
gene_Pav_sc0000196.1_g030.1.mk	228	207	243	68	94	71	1.62629	1.45285	1.61818	0.411163	0.627298	0.483269	1.06e-09	-1.43144	down	--	--	Molecular Function: zinc ion transmembrane transporter activity (GO:0005385);; Cellular Component: plasma membrane (GO:0005886);; Cellular Component: integral component of membrane (GO:0016021);; Biological Process: zinc II ion transmembrane transport (GO:0071577);;	K14709|1.27819e-180|pmum:103328994|K14709 solute carrier family 39 (zinc transporter), member 1/2/3 | (RefSeq) zinc transporter 8-like	--	[P]	Inorganic ion transport and metabolism	ZIP Zinc transporter	Zinc transporter 5 OS=Oryza sativa subsp. japonica OX=39947 GN=ZIP5 PE=2 SV=1	P	Inorganic ion transport and metabolism	zinc transporter 8-like [Prunus avium]
gene_Pav_sc0000598.1_g510.1.mk	127	141	132	37	18	30	0.964163	1.05433	0.935674	0.237218	0.117466	0.226883	2.54e-10	-1.91537	down	--	--	--	--	--	--	--	--	Putative FBD-associated F-box protein At1g61330 OS=Arabidopsis thaliana OX=3702 GN=At1g61330 PE=4 SV=1	S	Function unknown	putative FBD-associated F-box protein At1g61330 [Prunus avium]
gene_Pav_sc0000736.1_g390.1.mk	472	474	443	171	156	233	2.21724	2.25644	2.02804	0.678375	0.673506	1.03307	1.03e-08	-1.23947	down	[L]	Replication, recombination and repair	Biological Process: base-excision repair (GO:0006284);; Biological Process: glutamine metabolic process (GO:0006541);; Molecular Function: DNA-3-methyladenine glycosylase activity (GO:0008725);; Molecular Function: transferase activity (GO:0016740);;	K01246|0|pper:PRUPE_ppa006139mg|K01246 DNA-3-methyladenine glycosylase I [EC:3.2.2.20] | (RefSeq) hypothetical protein	Base excision repair (ko03410)	--	--	Methyladenine glycosylase	--	L	Replication, recombination and repair	uncharacterized protein LOC110760321 [Prunus avium]
gene_Pav_sc0000848.1_g750.1.mk	636	612	451	102	161	163	6.08624	5.76194	4.03608	0.833509	1.43845	1.49116	6.6e-12	-1.79686	down	--	--	Cellular Component: cytoplasm (GO:0005737);; Biological Process: metal ion transport (GO:0030001);; Molecular Function: transition metal ion binding (GO:0046914);; Biological Process: cellular transition metal ion homeostasis (GO:0046916);;	--	--	[P]	Inorganic ion transport and metabolism	Heavy-metal-associated domain	Heavy metal-associated isoprenylated plant protein 36 OS=Arabidopsis thaliana OX=3702 GN=HIPP36 PE=2 SV=1	S	Function unknown	heavy metal-associated isoprenylated plant protein 36-like [Prunus avium]
gene_Pav_sc0000194.1_g150.1.mk	158	194	185	58	65	84	3.24618	3.92555	3.55825	1.01765	1.2525	1.65988	1.56e-06	-1.25035	down	--	--	Molecular Function: protein serine/threonine kinase activity (GO:0004674);; Molecular Function: ATP binding (GO:0005524);; Biological Process: protein phosphorylation (GO:0006468);; Cellular Component: integral component of membrane (GO:0016021);;	K04733|9.91221e-117|pper:PRUPE_ppa002429mg|K04733 interleukin-1 receptor-associated kinase 4 [EC:2.7.11.1] | (RefSeq) hypothetical protein	--	[T]	Signal transduction mechanisms	Wall-associated receptor kinase C-terminal	LEAF RUST 10 DISEASE-RESISTANCE LOCUS RECEPTOR-LIKE PROTEIN KINASE-like 2.7 OS=Arabidopsis thaliana OX=3702 GN=LRK10L-2.7 PE=3 SV=3	T	Signal transduction mechanisms	PREDICTED: LEAF RUST 10 DISEASE-RESISTANCE LOCUS RECEPTOR-LIKE PROTEIN KINASE-like 1.4 isoform X5 [Prunus mume]
gene_Pav_sc0006018.1_g350.1.mk	212	287	185	6	5	10	1.32249	1.76541	1.07913	0.027143	0.023867	0.058352	4.27e-33	-3.90921	down	--	--	Molecular Function: DNA binding (GO:0003677);;	K09422|3.12088e-154|pper:PRUPE_ppa018561mg|K09422 myb proto-oncogene protein, plant | (RefSeq) hypothetical protein	--	[K]	Transcription	Myb-like DNA-binding domain	Transcription factor MYB86 OS=Arabidopsis thaliana OX=3702 GN=MYB86 PE=2 SV=1	K	Transcription	transcription factor MYB86-like [Prunus avium]
gene_Pav_sc0000071.1_g530.1.mk	1454	1316	1383	687	635	691	40.8553	36.3895	36.3485	16.4653	16.6939	18.6207	1.31e-20	-1.05135	down	--	--	Molecular Function: signal transducer activity (GO:0004871);; Cellular Component: intracellular (GO:0005622);; Cellular Component: plasmodesma (GO:0009506);; Cellular Component: integral component of membrane (GO:0016021);; Biological Process: calcium-mediated signaling (GO:0019722);;	--	--	--	--	Rapid ALkalinization Factor (RALF)	Protein RALF-like 34 OS=Arabidopsis thaliana OX=3702 GN=RALFL34 PE=2 SV=1	S	Function unknown	protein RALF-like 34 [Prunus avium]
gene_Pav_sc0002375.1_g260.1.mk	129	152	111	34	28	44	0.526025	0.610767	0.426287	0.116845	0.105635	0.17235	1.13e-07	-1.62077	down	--	--	--	--	--	--	--	--	--	S	Function unknown	uncharacterized protein LOC110772295 [Prunus avium]
gene_Pav_sc0000869.1_g520.1.br	2280	1805	2278	735	742	777	41.0816	32.0215	38.4127	11.2969	12.5141	13.4372	4.92e-27	-1.4784	down	--	--	Cellular Component: integral component of membrane (GO:0016021);;	--	--	--	--	--	--	S	Function unknown	uncharacterized protein LOC110762193 [Prunus avium]
gene_Pav_sc0000554.1_g2230.1.mk	1621	1616	1581	4745	4473	5087	15.389	15.0935	14.0516	38.4772	39.7818	46.3661	3.44e-54	1.52223	up	--	--	--	--	--	--	--	Carbohydrate-binding protein of the ER;; Chalcone-flavanone isomerase	Chalcone--flavonone isomerase OS=Pyrus communis OX=23211 GN=CHI PE=2 SV=1	--	--	probable LRR receptor-like serine/threonine-protein kinase MEE39 [Prunus avium]
gene_Pav_sc0000040.1_g350.1.mk	114	159	178	28	66	80	3.99578	5.47857	5.81855	0.813464	2.14255	2.66921	0.00756997	-1.04166	down	--	--	--	--	--	--	--	--	Cyclin-dependent protein kinase inhibitor SMR6 OS=Arabidopsis thaliana OX=3702 GN=SMR6 PE=1 SV=1	S	Function unknown	cyclin-dependent protein kinase inhibitor SMR6 [Prunus avium]
gene_Pav_sc0001963.1_g570.1.mk	6918	5438	5756	3460	2714	2693	102.547	78.8207	79.3188	42.7313	36.8828	37.1661	4.71e-13	-1.03394	down	--	--	--	--	--	--	--	4F5 protein family	--	--	--	hypothetical protein PRUPE_8G201600 [Prunus persica]
gene_Pav_sc0002475.1_g240.1.mk	224	311	225	88	70	92	2.40245	3.28345	2.25522	0.801927	0.695548	0.947547	1.91e-09	-1.47722	down	--	--	Cellular Component: photosystem I (GO:0009522);; Cellular Component: chloroplast thylakoid membrane (GO:0009535);; Biological Process: photosynthesis, light harvesting in photosystem I (GO:0009768);; Cellular Component: chloroplast envelope (GO:0009941);; Cellular Component: plastoglobule (GO:0010287);; Cellular Component: integral component of membrane (GO:0016021);; Molecular Function: chloroph…	K08907|1.25162e-179|mdm:103432374|K08907 light-harvesting complex I chlorophyll a/b binding protein 1 | (RefSeq) chlorophyll a-b binding protein 6, chloroplastic	Photosynthesis - antenna proteins (ko00196)	--	--	Chlorophyll A-B binding protein	Chlorophyll a-b binding protein 6A, chloroplastic OS=Solanum lycopersicum OX=4081 GN=CAB6A PE=2 SV=1	O	Posttranslational modification, protein turnover, chaperones	PREDICTED: chlorophyll a-b binding protein 6, chloroplastic [Malus domestica]
gene_Pav_sc0000174.1_g1800.1.br	209	125	173	34	56	21	4.95103	2.90298	3.84007	0.670321	1.24145	0.472961	2.07e-06	-1.71189	down	--	--	Biological Process: defense response (GO:0006952);; Biological Process: response to biotic stimulus (GO:0009607);;	--	--	--	--	Pathogenesis-related protein Bet v I family	Major allergen Pru ar 1 OS=Prunus armeniaca OX=36596 PE=1 SV=1	S	Function unknown	major allergen Pru ar 1-like [Prunus avium]
gene_Pav_sc0006118.1_g010.1.mk	408	402	424	983	837	920	4.19406	4.06331	4.07496	8.6334	8.05969	9.0806	1.56e-22	1.10259	up	--	--	Molecular Function: peroxidase activity (GO:0004601);; Molecular Function: copper ion binding (GO:0005507);; Molecular Function: calcium ion binding (GO:0005509);; Molecular Function: ATP binding (GO:0005524);; Molecular Function: calcium-dependent phospholipid binding (GO:0005544);; Cellular Component: cell wall (GO:0005618);; Cellular Component: mitochondrion (GO:0005739);; Cellular Component: …	--	--	[U]	Intracellular trafficking, secretion, and vesicular transport	Annexin	Annexin D1 OS=Arabidopsis thaliana OX=3702 GN=ANN1 PE=1 SV=1	S	Function unknown	annexin D1-like [Prunus avium]
gene_Pav_sc0000254.1_g330.1.br	1957	1859	2452	4420	4381	4272	14.2932	13.372	16.7598	27.5614	29.961	29.9432	1.74e-20	1.01986	up	[QV]	Secondary metabolites biosynthesis, transport and catabolism;; Defense mechanisms	Molecular Function: monooxygenase activity (GO:0004497);; Molecular Function: iron ion binding (GO:0005506);; Cellular Component: integral component of membrane (GO:0016021);; Molecular Function: oxidoreductase activity, acting on paired donors, with incorporation or reduction of molecular oxygen (GO:0016705);; Molecular Function: heme binding (GO:0020037);; Biological Process: oxidation-reductio…	--	--	[Q]	Secondary metabolites biosynthesis, transport and catabolism	Cytochrome P450	Cytochrome P450 82A3 OS=Glycine max OX=3847 GN=CYP82A3 PE=2 SV=1	Q	Secondary metabolites biosynthesis, transport and catabolism	cytochrome P450 CYP82D47-like [Prunus avium]
gene_Pav_sc0000375.1_g770.1.mk	531	629	678	1300	1476	1591	7.62647	8.88451	9.10705	15.9293	19.8387	21.9174	1.48e-15	1.19065	up	--	--	--	--	--	--	--	--	Protein FLC EXPRESSOR OS=Arabidopsis thaliana OX=3702 GN=FLX PE=1 SV=1	S	Function unknown	protein FLC EXPRESSOR [Prunus avium]
gene_Pav_sc0000440.1_g180.1.mk	2249	2683	2106	1066	1089	1076	13.2927	15.6158	11.6481	5.37942	6.02429	6.10133	7.69e-18	-1.12003	down	[R]	General function prediction only	Cellular Component: integral component of membrane (GO:0016021);;	--	--	[MW]	Cell wall/membrane/envelope biogenesis;; Extracellular structures	Fasciclin domain	Fasciclin-like arabinogalactan protein 18 OS=Arabidopsis thaliana OX=3702 GN=FLA18 PE=2 SV=1	M	Cell wall/membrane/envelope biogenesis	fasciclin-like arabinogalactan protein 17 [Prunus avium]
gene_Pav_sc0002207.1_g580.1.mk	635	574	743	3119	2579	2969	1.26695	1.22687	1.60819	6.48432	5.06018	7.13531	2.57e-65	2.07667	up	--	--	Molecular Function: ATP binding (GO:0005524);; Biological Process: defense response (GO:0006952);; Biological Process: signal transduction (GO:0007165);; Molecular Function: ADP binding (GO:0043531);;	--	--	--	--	--	--	--	--	uncharacterized protein LOC110771486 [Prunus avium]
gene_Pav_sc0000348.1_g1040.1.mk	121	126	113	12	15	11	1.49519	1.53899	1.30287	0.124712	0.167851	0.121469	1.89e-18	-2.69896	down	--	--	Biological Process: polysaccharide biosynthetic process (GO:0000271);; Cellular Component: Golgi apparatus (GO:0005794);; Molecular Function: transferase activity, transferring glycosyl groups (GO:0016757);;	K20893|6.75171e-160|pper:PRUPE_ppa007777mg|K20893 probable galacturonosyltransferase-like 1 [EC:2.4.1.-] | (RefSeq) hypothetical protein	--	--	--	Glycosyl transferase family 8	Probable galacturonosyltransferase-like 2 OS=Arabidopsis thaliana OX=3702 GN=GATL2 PE=2 SV=1	O	Posttranslational modification, protein turnover, chaperones	probable galacturonosyltransferase-like 1 [Prunus avium]
gene_Pav_sc0000161.1_g070.1.br	282	340	168	120	108	68	4.89634	5.8606	2.56733	1.45315	1.36878	0.527592	0.000229546	-1.2129	down	[R]	General function prediction only	Molecular Function: oxidoreductase activity (GO:0016491);; Biological Process: oxidation-reduction process (GO:0055114);;	--	--	[C]	Energy production and conversion	Aldo/keto reductase family	Probable aldo-keto reductase 1 OS=Glycine max OX=3847 GN=AKR1 PE=2 SV=1	C	Energy production and conversion	probable aldo-keto reductase 1 [Prunus avium]
gene_Pav_sc0001080.1_g1160.1.mk	214	202	106	63	58	94	0.863506	0.781819	0.403217	0.279404	0.249988	0.321139	0.00420202	-1.04263	down	[P]	Inorganic ion transport and metabolism	Molecular Function: voltage-gated chloride channel activity (GO:0005247);; Biological Process: chloride transport (GO:0006821);; Cellular Component: integral component of membrane (GO:0016021);; Biological Process: regulation of anion transmembrane transport (GO:1903959);;	K05016|0|pper:PRUPE_ppa001619mg|K05016 chloride channel 7 | (RefSeq) hypothetical protein	--	[P]	Inorganic ion transport and metabolism	Voltage gated chloride channel;; CBS domain	Chloride channel protein CLC-b OS=Arabidopsis thaliana OX=3702 GN=CLC-B PE=1 SV=1	P	Inorganic ion transport and metabolism	chloride channel protein CLC-b [Prunus avium]
gene_Pav_sc0000893.1_g1100.1.mk	339	455	153	78	72	130	2.86474	3.74967	1.14501	0.501495	0.504865	0.927925	0.000423348	-1.34341	down	--	--	--	--	--	--	--	--	Protein XRI1 OS=Arabidopsis thaliana OX=3702 GN=XRI1 PE=1 SV=2	S	Function unknown	uncharacterized protein LOC110762700 isoform X1 [Prunus avium]
gene_Pav_sc0000093.1_g180.1.mk	841	1100	1053	163	152	197	7.61644	9.95972	9.14707	1.21404	1.17962	1.6328	6.72e-47	-2.44889	down	--	--	--	--	--	--	--	BURP domain	BURP domain protein USPL1 OS=Arabidopsis thaliana OX=3702 GN=USPL1 PE=2 SV=1	S	Function unknown	BURP domain protein USPL1-like [Prunus avium]
gene_Pav_sc0000195.1_g560.1.mk	2672	2828	2930	1109	992	1009	14.0647	10.2736	9.81276	5.24961	5.09489	5.15599	1.58e-101	-1.45412	down	[R]	General function prediction only	Biological Process: metabolic process (GO:0008152);; Molecular Function: hydrolase activity (GO:0016787);;	K14664|0|pper:PRUPE_ppa008809mg|K14664 IAA-amino acid hydrolase [EC:3.5.1.-] | (RefSeq) hypothetical protein	--	--	--	Peptidase family M20/M25/M40;; Peptidase dimerisation domain	IAA-amino acid hydrolase ILR1-like 6 OS=Oryza sativa subsp. japonica OX=39947 GN=ILL6 PE=2 SV=1	E	Amino acid transport and metabolism	hypothetical protein PRUPE_1G494400 [Prunus persica]
gene_Pav_sc0000478.1_g230.1.mk	93	121	133	12	23	0	1.90541	2.43324	2.54106	0.209306	0.433528	0	0.000973972	-1.4688	down	--	--	--	--	--	--	--	--	--	S	Function unknown	uncharacterized protein LOC110755381 [Prunus avium]
gene_Pav_co4057737.1_g010.1.mk	469	501	437	174	78	268	5.099	5.36749	4.44413	1.61304	0.794117	2.79545	0.0012307	-1.16085	down	--	--	Cellular Component: integral component of membrane (GO:0016021);;	--	--	[GOU]	Carbohydrate transport and metabolism;; Posttranslational modification, protein turnover, chaperones;; Intracellular trafficking, secretion, and vesicular transport	Triose-phosphate Transporter family	GDP-fucose transporter 1 OS=Arabidopsis thaliana OX=3702 GN=GFT1 PE=1 SV=1	S	Function unknown	GDP-fucose transporter 1-like [Prunus avium]
gene_Pav_sc0000600.1_g860.1.mk	3820	3283	3707	1012	1430	980	12.9422	10.0649	12.9821	2.68722	4.59675	2.92624	1.51e-20	-1.60646	down	--	--	Cellular Component: integral component of membrane (GO:0016021);; Biological Process: transmembrane transport (GO:0055085);;	--	--	[S]	Function unknown	Membrane transport protein;; Membrane transport protein	Protein PIN-LIKES 1 OS=Arabidopsis thaliana OX=3702 GN=PILS1 PE=2 SV=1	S	Function unknown	protein PIN-LIKES 3-like [Prunus avium]
gene_Pav_sc0001183.1_g180.1.mk	580	539	488	114	152	210	8.72651	7.99203	6.88113	1.46288	2.13342	3.02093	1.24e-09	-1.58397	down	--	--	--	--	--	--	--	No apical meristem (NAM) protein	NAC domain-containing protein 14 OS=Arabidopsis thaliana OX=3702 GN=NAC014 PE=2 SV=1	--	--	NAC domain-containing protein 14-like [Prunus avium]
gene_Pav_sc0001900.1_g140.1.mk	74	133	96	16	6	0	0.465929	0.832778	0.568748	0.082565	0.035578	0	4.61e-05	-1.77871	down	--	--	Molecular Function: calmodulin binding (GO:0005516);; Biological Process: defense response (GO:0006952);; Biological Process: response to biotic stimulus (GO:0009607);; Cellular Component: integral component of membrane (GO:0016021);;	K08472|0|pmum:103324826|K08472 mlo protein | (RefSeq) MLO-like protein 12	--	--	--	Mlo family	MLO-like protein 12 OS=Arabidopsis thaliana OX=3702 GN=MLO12 PE=2 SV=2	U	Intracellular trafficking, secretion, and vesicular transport	MLO-like protein 12 [Prunus avium]
gene_Pav_sc0010552.1_g010.1.mk	206	229	267	588	466	439	1.40848	1.58032	1.74772	3.49967	3.04777	2.97114	1.37e-09	1.01752	up	[HC]	Coenzyme transport and metabolism;; Energy production and conversion	Molecular Function: oxidoreductase activity (GO:0016491);; Biological Process: oxidation-reduction process (GO:0055114);; Molecular Function: FAD binding (GO:0071949);;	--	--	[CR]	Energy production and conversion;; General function prediction only	FAD binding domain	Monooxygenase 3 OS=Arabidopsis thaliana OX=3702 GN=MO3 PE=2 SV=1	CH	Energy production and conversion;; Coenzyme transport and metabolism	uncharacterized protein LOC110747292, partial [Prunus avium]
gene_Pav_sc0000766.1_g080.1.mk	1999	1966	1649	490	543	574	11.2655	10.9116	8.70638	2.36114	2.87617	3.10456	1.2e-30	-1.76395	down	--	--	Biological Process: response to hypoxia (GO:0001666);; Molecular Function: DNA binding (GO:0003677);; Cellular Component: nucleus (GO:0005634);; Biological Process: very long-chain fatty acid biosynthetic process (GO:0042761);;	K09422|1.14806e-152|pper:PRUPE_ppa008366mg|K09422 myb proto-oncogene protein, plant | (RefSeq) hypothetical protein	--	[K]	Transcription	--	Myb-related protein 306 OS=Antirrhinum majus OX=4151 GN=MYB306 PE=2 SV=1	K	Transcription	myb-related protein 306-like [Prunus avium]
gene_Pav_sc0000983.1_g430.1.mk	362	265	295	11	19	16	8.24413	5.69068	6.85505	0.166939	0.384912	0.314357	1.82e-38	-3.69125	down	[T]	Signal transduction mechanisms	Molecular Function: calcium ion binding (GO:0005509);; Molecular Function: 2-alkenal reductase [NAD(P)] activity (GO:0032440);; Biological Process: oxidation-reduction process (GO:0055114);;	--	--	[T]	Signal transduction mechanisms	EF hand;; EF-hand domain pair;; EF-hand domain;; EF-hand domain pair;; EF hand;; Secreted protein acidic and rich in cysteine Ca binding region;; Cytoskeletal-regulatory complex EF hand	Calmodulin OS=Mougeotia scalaris OX=13158 PE=2 SV=3	DTZ	Cell cycle control, cell division, chromosome partitioning;; Signal transduction mechanisms;; Cytoskeleton	calmodulin-like protein 11 [Prunus avium]
gene_Pav_sc0005678.1_g100.1.mk	227	270	236	113	88	94	0.837647	1.15105	0.8674	0.355144	0.304652	0.333111	5.38e-10	-1.25899	down	--	--	--	--	--	--	--	Plant family of unknown function (DUF810)	Protein unc-13 homolog OS=Arabidopsis thaliana OX=3702 GN=PATROL1 PE=2 SV=1	S	Function unknown	uncharacterized protein LOC110745720 [Prunus avium]
gene_Pav_sc0000600.1_g890.1.mk	520	505	489	856	991	1460	3.31508	3.2619	2.88016	4.72161	6.16929	9.03607	1.58e-05	1.02123	up	--	--	Cellular Component: integral component of membrane (GO:0016021);; Biological Process: transmembrane transport (GO:0055085);;	--	--	[S]	Function unknown	Membrane transport protein	Protein PIN-LIKES 1 OS=Arabidopsis thaliana OX=3702 GN=PILS1 PE=2 SV=1	S	Function unknown	protein PIN-LIKES 3-like [Prunus avium]
gene_Pav_sc0000028.1_g400.1.br	697	598	706	1449	1504	1447	8.44726	7.14793	8.03349	15.0635	17.0902	16.8519	2.72e-20	1.08857	up	--	--	--	--	--	--	--	Ferritin-like domain	Desiccation-related protein PCC13-62 OS=Craterostigma plantagineum OX=4153 PE=2 SV=1	S	Function unknown	desiccation-related protein PCC13-62-like [Prunus avium]
gene_Pav_sc0000212.1_g1910.1.mk	104	99	105	39	59	27	0.591191	0.622998	0.553234	0.168173	0.281059	0.179015	0.00169625	-1.08506	down	--	--	--	--	--	--	--	--	--	S	Function unknown	uncharacterized protein LOC110750975 isoform X1 [Prunus avium]
gene_Pav_sc0000045.1_g280.1.mk	2616	1785	1504	9225	10509	6841	29.5184	19.9701	15.0623	88.8115	110.874	74.4537	4.91e-18	1.9573	up	[Q]	Secondary metabolites biosynthesis, transport and catabolism	Biological Process: biosynthetic process (GO:0009058);; Molecular Function: naringenin-chalcone synthase activity (GO:0016210);;	K00660|2.62619e-152|nnu:104602224|K00660 chalcone synthase [EC:2.3.1.74] | (RefSeq) chalcone synthase G-like	Flavonoid biosynthesis (ko00941);; Circadian rhythm - plant (ko04712)	--	--	Chalcone and stilbene synthases, N-terminal domain;; Chalcone and stilbene synthases, C-terminal domain;; 3-Oxoacyl-[acyl-carrier-protein (ACP)] synthase III C terminal	Polyketide synthase 5 OS=Rubus idaeus OX=32247 GN=PKS5 PE=1 SV=1	Q	Secondary metabolites biosynthesis, transport and catabolism	PREDICTED: chalcone synthase 1-like [Nelumbo nucifera]
gene_Pav_sc0000119.1_g650.1.mk	208	231	209	413	502	548	4.10376	4.49866	3.86562	6.99807	9.30749	10.4344	3.86e-08	1.08914	up	[V]	Defense mechanisms	--	--	--	--	--	MazG-like family;; MazG nucleotide pyrophosphohydrolase domain	--	S	Function unknown	dCTP pyrophosphatase 1-like [Prunus avium]
gene_Pav_sc0000094.1_g580.1.mk	226	246	168	89	104	77	1.34033	1.37563	0.941507	0.45069	0.575544	0.442092	1.94e-05	-1.14102	down	--	--	Molecular Function: calmodulin binding (GO:0005516);; Biological Process: defense response (GO:0006952);; Biological Process: response to biotic stimulus (GO:0009607);; Cellular Component: integral component of membrane (GO:0016021);;	K08472|0|pper:PRUPE_ppa022847mg|K08472 mlo protein | (RefSeq) hypothetical protein	--	--	--	Mlo family	MLO-like protein 3 OS=Arabidopsis thaliana OX=3702 GN=MLO3 PE=2 SV=1	D	Cell cycle control, cell division, chromosome partitioning	MLO-like protein 3 [Prunus avium]
gene_Pav_sc0000648.1_g140.1.mk	645	682	447	187	257	296	5.22131	5.94508	3.36541	1.28105	1.93506	2.27995	1.99e-05	-1.14622	down	--	--	--	--	--	--	--	--	--	S	Function unknown	uncharacterized protein LOC110758829 [Prunus avium]
gene_Pav_sc0000907.1_g640.1.mk	6786	5580	5439	1167	1366	1466	32.1466	26.2107	24.0415	4.53255	5.87275	6.50954	1.07e-39	-2.09374	down	--	--	Biological Process: defense response to oomycetes (GO:0002229);; Molecular Function: transcription factor activity, sequence-specific DNA binding (GO:0003700);; Molecular Function: calmodulin binding (GO:0005516);; Cellular Component: nucleus (GO:0005634);; Biological Process: regulation of transcription, DNA-templated (GO:0006355);; Biological Process: positive regulation of abscisic acid-activa…	--	--	--	--	Calmodulin binding protein-like	Calmodulin-binding protein 60 B OS=Arabidopsis thaliana OX=3702 GN=CBP60B PE=2 SV=1	S	Function unknown	calmodulin-binding protein 60 G-like isoform X2 [Prunus avium]
gene_Pav_sc0001544.1_g020.1.mk	11324	8659	8934	3843	3062	3583	139.019	104.861	99.8357	40.4972	36.0071	43.3218	2.26e-22	-1.44616	down	--	--	--	--	--	--	--	--	--	S	Function unknown	PREDICTED: uncharacterized protein LOC103331772 [Prunus mume]
gene_Pav_sc0006018.1_g400.1.mk	402	411	328	159	157	179	3.51496	3.59195	2.6125	1.17272	1.3532	1.5452	8.56e-09	-1.15829	down	--	--	--	--	--	--	--	--	--	--	--	hypothetical protein PRUPE_5G167400 [Prunus persica]
gene_Pav_sc0000412.1_g190.1.mk	2651	2057	2146	389	393	471	69.3645	52.9821	52.5639	8.67275	9.62663	11.8076	1.53e-44	-2.3665	down	--	--	--	--	--	--	--	--	--	S	Function unknown	uncharacterized protein LOC110754707 [Prunus avium]
gene_Pav_sc0000764.1_g310.1.mk	16713	15992	14445	5534	5902	5958	147.495	138.948	119.295	41.6824	48.7524	50.4423	9.05e-38	-1.43706	down	[M]	Cell wall/membrane/envelope biogenesis	Cellular Component: endosome (GO:0005768);; Cellular Component: trans-Golgi network (GO:0005802);; Biological Process: carbohydrate metabolic process (GO:0005975);; Cellular Component: integral component of membrane (GO:0016021);; Molecular Function: UDP-glucuronate 4-epimerase activity (GO:0050378);; Molecular Function: UDP-glucuronate 5'-epimerase activity (GO:0050379);; Molecular Function: coe…	K08679|0|pper:PRUPE_ppa006006mg|K08679 UDP-glucuronate 4-epimerase [EC:5.1.3.6] | (RefSeq) hypothetical protein	Starch and sucrose metabolism (ko00500);; Amino sugar and nucleotide sugar metabolism (ko00520)	[M]	Cell wall/membrane/envelope biogenesis	GDP-mannose 4,6 dehydratase;; NAD dependent epimerase/dehydratase family;; 3-beta hydroxysteroid dehydrogenase/isomerase family;; RmlD substrate binding domain;; Polysaccharide biosynthesis protein;; Male sterility protein;; NmrA-like family	UDP-glucuronate 4-epimerase 1 OS=Arabidopsis thaliana OX=3702 GN=GAE1 PE=1 SV=1	M	Cell wall/membrane/envelope biogenesis	UDP-glucuronate 4-epimerase 1 [Prunus avium]
gene_Pav_sc0001124.1_g480.1.mk	14839	14648	17508	34598	32861	30204	93.7821	90.9423	102.939	187.2	194.635	183.145	4.34e-41	1.02125	up	[I]	Lipid transport and metabolism	Cellular Component: plastoglobule (GO:0010287);; Biological Process: carotenoid biosynthetic process (GO:0016117);; Molecular Function: transferase activity, transferring alkyl or aryl (other than methyl) groups (GO:0016765);;	K02291|0|pper:PRUPE_ppa005962mg|K02291 15-cis-phytoene/all-trans-phytoene synthase [EC:2.5.1.32 2.5.1.99] | (RefSeq) hypothetical protein	Carotenoid biosynthesis (ko00906)	[I]	Lipid transport and metabolism	Squalene/phytoene synthase	Phytoene synthase, chloroplastic OS=Cucumis melo OX=3656 GN=PSY PE=2 SV=1	I	Lipid transport and metabolism	phytoene synthase 2, chloroplastic [Prunus avium]
gene_Pav_sc0001341.1_g540.1.mk	1961	2121	2409	980	1037	913	10.8987	11.6172	12.53	4.65087	5.37129	4.85441	3.72e-30	-1.15203	down	--	--	Molecular Function: transcription factor activity, sequence-specific DNA binding (GO:0003700);; Cellular Component: nucleus (GO:0005634);; Biological Process: regulation of transcription, DNA-templated (GO:0006355);; Biological Process: response to salt stress (GO:0009651);; Molecular Function: sequence-specific DNA binding (GO:0043565);; Biological Process: cellular heat acclimation (GO:0070370)…	K13424|0|pmum:103342913|K13424 WRKY transcription factor 33 | (RefSeq) probable WRKY transcription factor 33	Plant-pathogen interaction (ko04626)	--	--	WRKY DNA -binding domain	WRKY transcription factor WRKY24 OS=Oryza sativa subsp. indica OX=39946 GN=WRKY24 PE=2 SV=1	K	Transcription	probable WRKY transcription factor 33 [Prunus avium]
gene_Pav_sc0001405.1_g1050.1.mk	7564	7600	7760	3885	3109	2751	45.4696	44.9802	43.6551	19.9315	17.4924	15.8621	5.96e-30	-1.24364	down	--	--	Molecular Function: GTPase activity (GO:0003924);; Molecular Function: structural constituent of cytoskeleton (GO:0005200);; Molecular Function: GTP binding (GO:0005525);; Cellular Component: cytoplasm (GO:0005737);; Cellular Component: microtubule (GO:0005874);; Biological Process: microtubule-based process (GO:0007017);;	K07375|8.20582e-133|cic:CICLE_v10004755mg|K07375 tubulin beta | (RefSeq) hypothetical protein	Phagosome (ko04145)	[Z]	Cytoskeleton	Tubulin/FtsZ family, GTPase domain	Tubulin beta-1 chain OS=Lupinus albus OX=3870 GN=TUBB1 PE=3 SV=1	Z	Cytoskeleton	hypothetical protein CUMW_057320 [Citrus unshiu]
gene_Pav_sc0003921.1_g050.1.mk	319	396	283	123	90	125	3.33336	4.07355	2.76395	1.09383	0.873418	1.25104	6.91e-10	-1.45464	down	[G]	Carbohydrate transport and metabolism	Molecular Function: zinc ion binding (GO:0008270);; Molecular Function: cinnamyl-alcohol dehydrogenase activity (GO:0045551);; Molecular Function: mannitol dehydrogenase activity (GO:0046029);; Molecular Function: sinapyl alcohol dehydrogenase activity (GO:0052747);; Biological Process: oxidation-reduction process (GO:0055114);;	K00083|0|pper:PRUPE_ppa007622mg|K00083 cinnamyl-alcohol dehydrogenase [EC:1.1.1.195] | (RefSeq) hypothetical protein	Phenylpropanoid biosynthesis (ko00940)	[Q]	Secondary metabolites biosynthesis, transport and catabolism	Zinc-binding dehydrogenase;; Alcohol dehydrogenase GroES-like domain;; D-isomer specific 2-hydroxyacid dehydrogenase, NAD binding domain;; Alanine dehydrogenase/PNT, C-terminal domain	Probable mannitol dehydrogenase OS=Fragaria ananassa OX=3747 GN=CAD PE=2 SV=1	C	Energy production and conversion	PREDICTED: probable mannitol dehydrogenase [Prunus mume]
gene_Pav_sc0000212.1_g830.1.mk	9164	9028	10087	21907	19752	18196	45.4764	43.3027	44.2687	92.923	91.8347	86.8878	1.05e-53	1.04676	up	--	--	Molecular Function: protein serine/threonine phosphatase activity (GO:0004722);; Biological Process: protein dephosphorylation (GO:0006470);; Molecular Function: metal ion binding (GO:0046872);;	K14497|4.6357e-135|pper:PRUPE_ppa006926mg|K14497 protein phosphatase 2C [EC:3.1.3.16] | (RefSeq) hypothetical protein	Plant hormone signal transduction (ko04075)	[T]	Signal transduction mechanisms	Protein phosphatase 2C	Probable protein phosphatase 2C 6 OS=Oryza sativa subsp. japonica OX=39947 GN=Os01g0583100 PE=1 SV=1	T	Signal transduction mechanisms	protein phosphatase 2C 56-like [Prunus avium]
gene_Pav_sc0000071.1_g750.1.mk	295	329	458	23	18	5	4.03118	4.43119	5.86828	0.266667	0.230412	0.05328	1.04e-28	-3.62159	down	--	--	Molecular Function: DNA binding (GO:0003677);; Molecular Function: transcription factor activity, sequence-specific DNA binding (GO:0003700);; Cellular Component: nucleus (GO:0005634);; Biological Process: regulation of transcription, DNA-templated (GO:0006355);;	--	--	--	--	AP2 domain	Ethylene-responsive transcription factor ERF109 OS=Arabidopsis thaliana OX=3702 GN=ERF109 PE=1 SV=1	K	Transcription	ethylene-responsive transcription factor ERF109-like [Prunus avium]
gene_Pav_sc0000195.1_g310.1.mk	1810	2251	3670	7319	8360	8096	35.4607	43.4214	67.2938	122.417	153.333	152.22	2.18e-12	1.49919	up	--	--	--	--	--	--	--	--	--	S	Function unknown	uncharacterized protein LOC18792397 [Prunus persica]
gene_Pav_sc0000558.1_g960.1.mk	86	108	100	24	50	48	0.466517	0.592475	0.521833	0.106843	0.263927	0.250442	0.00518894	-1.01935	down	[J]	Translation, ribosomal structure and biogenesis	Molecular Function: tRNA binding (GO:0000049);; Molecular Function: methionine-tRNA ligase activity (GO:0004825);; Molecular Function: ATP binding (GO:0005524);; Cellular Component: cytosol (GO:0005829);; Biological Process: methionyl-tRNA aminoacylation (GO:0006431);;	K01874|0|pper:PRUPE_ppa002951mg|K01874 methionyl-tRNA synthetase [EC:6.1.1.10] | (RefSeq) hypothetical protein	Selenocompound metabolism (ko00450);; Aminoacyl-tRNA biosynthesis (ko00970)	[J]	Translation, ribosomal structure and biogenesis	tRNA synthetases class I (M);; tRNA synthetases class I (I, L, M and V)	Methionine--tRNA ligase, cytoplasmic OS=Arabidopsis thaliana OX=3702 GN=At4g13780 PE=2 SV=1	J	Translation, ribosomal structure and biogenesis	probable methionine--tRNA ligase isoform X2 [Prunus avium]
gene_Pav_sc0000454.1_g250.1.mk	723	678	856	347	353	300	3.67863	3.39471	4.07933	1.50644	1.6816	1.46385	2.69e-16	-1.16294	down	[GEPR]	Carbohydrate transport and metabolism;; Amino acid transport and metabolism;; Inorganic ion transport and metabolism;; General function prediction only	Cellular Component: integral component of membrane (GO:0016021);; Molecular Function: transmembrane transporter activity (GO:0022857);; Biological Process: transmembrane transport (GO:0055085);;	K08176|0|pper:PRUPE_ppa025037mg|K08176 MFS transporter, PHS family, inorganic phosphate transporter | (RefSeq) hypothetical protein	--	[P]	Inorganic ion transport and metabolism	Sugar (and other) transporter;; Major Facilitator Superfamily	Probable inorganic phosphate transporter 1-9 OS=Arabidopsis thaliana OX=3702 GN=PHT1-9 PE=2 SV=1	G	Carbohydrate transport and metabolism	probable inorganic phosphate transporter 1-9 [Prunus avium]
gene_Pav_sc0000582.1_g630.1.mk	579	744	554	222	247	335	3.589	4.54318	3.215	1.17444	1.43377	1.99371	1.28e-06	-1.14018	down	[S]	Function unknown	Molecular Function: cellulase activity (GO:0008810);; Biological Process: cellulose catabolic process (GO:0030245);;	K01179|0|pmum:103336476|K01179 endoglucanase [EC:3.2.1.4] | (RefSeq) endoglucanase 9	Starch and sucrose metabolism (ko00500)	--	--	Glycosyl hydrolase family 9	Endoglucanase 9 OS=Arabidopsis thaliana OX=3702 GN=CEL3 PE=1 SV=1	G	Carbohydrate transport and metabolism	endoglucanase 9-like [Prunus avium]
gene_Pav_sc0000383.1_g730.1.mk	31509	29143	27638	14334	13793	13713	135.19	123.104	110.97	52.4935	55.3895	56.4469	1.1e-31	-1.09183	down	--	--	Biological Process: lipid metabolic process (GO:0006629);; Cellular Component: integral component of membrane (GO:0016021);; Molecular Function: hydrolase activity (GO:0016787);;	--	--	[I]	Lipid transport and metabolism	Partial alpha/beta-hydrolase lipase region	Triacylglycerol lipase 2 OS=Arabidopsis thaliana OX=3702 GN=LIP2 PE=2 SV=1	S	Function unknown	lipase 1 [Prunus avium]
gene_Pav_sc0000357.1_g120.1.mk	13163	13815	14787	4159	4003	3522	53.8546	55.6486	56.617	14.5232	15.3271	13.823	2.33e-176	-1.85155	down	[I]	Lipid transport and metabolism	Molecular Function: hydroxymethylglutaryl-CoA reductase (NADPH) activity (GO:0004420);; Cellular Component: endoplasmic reticulum membrane (GO:0005789);; Biological Process: isoprenoid biosynthetic process (GO:0008299);; Biological Process: coenzyme A metabolic process (GO:0015936);; Cellular Component: integral component of membrane (GO:0016021);; Molecular Function: NADP binding (GO:0050661);; …	K00021|0|pper:PRUPE_ppa002715mg|K00021 hydroxymethylglutaryl-CoA reductase (NADPH) [EC:1.1.1.34] | (RefSeq) hypothetical protein	Terpenoid backbone biosynthesis (ko00900)	[I]	Lipid transport and metabolism	Hydroxymethylglutaryl-coenzyme A reductase	3-hydroxy-3-methylglutaryl-coenzyme A reductase 2 OS=Gossypium hirsutum OX=3635 GN=HMG2 PE=3 SV=1	I	Lipid transport and metabolism	3-hydroxy-3-methylglutaryl-coenzyme A reductase 1-like [Prunus avium]
gene_Pav_sc0001258.1_g420.1.mk	252	220	231	1006	843	936	1.44648	1.23764	1.2391	4.93848	4.54122	5.16768	1.3e-43	1.89996	up	[T]	Signal transduction mechanisms	Molecular Function: voltage-gated potassium channel activity (GO:0005249);; Cellular Component: endoplasmic reticulum (GO:0005783);; Cellular Component: integral component of plasma membrane (GO:0005887);; Biological Process: high-affinity potassium ion import (GO:0010163);; Biological Process: regulation of membrane potential (GO:0042391);;	--	--	[PT]	Inorganic ion transport and metabolism;; Signal transduction mechanisms	Ion transport protein;; Ion channel;; KHA, dimerisation domain of potassium ion channel	Potassium channel KAT3 OS=Arabidopsis thaliana OX=3702 GN=KAT3 PE=1 SV=1	U	Intracellular trafficking, secretion, and vesicular transport	potassium channel KAT3 [Prunus avium]
gene_Pav_sc0000221.1_g470.1.mk	2507	3252	3984	563	631	629	22.7533	29.0609	33.834	4.35685	5.3577	5.47532	6.77e-47	-2.33162	down	--	--	--	--	--	--	--	Pathogenesis-related protein Bet v I family	MLP-like protein 43 OS=Arabidopsis thaliana OX=3702 GN=MLP43 PE=1 SV=1	S	Function unknown	PREDICTED: MLP-like protein 43 [Pyrus x bretschneideri]
gene_Pav_sc0000095.1_g600.1.mk	454	512	498	288	221	170	2.29274	2.56575	2.3806	1.24732	1.04172	0.820192	8.65e-08	-1.07474	down	[T]	Signal transduction mechanisms	Cellular Component: integral component of membrane (GO:0016021);;	--	--	[R]	General function prediction only	Ankyrin repeats (3 copies);; Domain of unknown function;; Ankyrin repeat;; Ankyrin repeats (many copies);; Ankyrin repeats (many copies);; Ankyrin repeat	Ankyrin repeat-containing protein ITN1 OS=Arabidopsis thaliana OX=3702 GN=ITN1 PE=1 SV=1	S	Function unknown	ankyrin repeat-containing protein At5g02620-like [Prunus avium]
gene_Pav_sc0000557.1_g1310.1.mk	721	751	507	188	197	193	3.44118	3.60017	2.20877	0.7643	0.863523	0.886096	2.18e-15	-1.68012	down	--	--	Molecular Function: calmodulin binding (GO:0005516);; Biological Process: response to stress (GO:0006950);;	--	--	--	--	Calmodulin binding protein-like	Calmodulin-binding protein 60 E OS=Arabidopsis thaliana OX=3702 GN=CBP60E PE=2 SV=1	S	Function unknown	calmodulin-binding protein 60 E-like isoform X2 [Prunus avium]
gene_Pav_sc0004087.1_g010.1.br	636	635	499	184	154	204	5.81186	5.74814	4.12751	1.40226	1.22694	1.75743	8.15e-16	-1.62681	down	--	--	--	--	--	--	--	No apical meristem (NAM) protein	Protein NTM1-like 9 OS=Arabidopsis thaliana OX=3702 GN=NTL9 PE=1 SV=1	--	--	PREDICTED: NAC domain-containing protein 62-like [Prunus mume]
gene_Pav_sc0009114.1_g020.1.mk	81	65	63	227	251	274	1.25614	1.00353	0.917229	3.03651	3.67846	4.11342	3.57e-12	1.65913	up	--	--	Biological Process: metabolic process (GO:0008152);; Molecular Function: transferase activity, transferring hexosyl groups (GO:0016758);;	--	--	[GC]	Carbohydrate transport and metabolism;; Energy production and conversion	--	Linamarin synthase 2 OS=Manihot esculenta OX=3983 GN=UGT85K5 PE=1 SV=1	S	Function unknown	PREDICTED: 7-deoxyloganetin glucosyltransferase-like [Prunus mume]
gene_Pav_sc0007438.1_g010.1.mk	143	296	394	47	57	52	0.861675	1.7673	2.23249	0.239493	0.323082	0.300435	4.55e-09	-1.95376	down	[X]	Mobilome: prophages, transposons	Biological Process: cellular protein modification process (GO:0006464);; Biological Process: protein transport (GO:0015031);;	K12183|0|pmum:103330766|K12183 ESCRT-I complex subunit TSG101 | (RefSeq) protein ELC-like	Endocytosis (ko04144)	[OU]	Posttranslational modification, protein turnover, chaperones;; Intracellular trafficking, secretion, and vesicular transport	UEV domain;; Vps23 core domain;; Eukaryotic protein of unknown function (DUF842);; Apolipoprotein O;; Organelle biogenesis, Muted-like protein	Protein ELC OS=Arabidopsis thaliana OX=3702 GN=ELC PE=1 SV=1	U	Intracellular trafficking, secretion, and vesicular transport	protein ELC-like isoform X1 [Prunus avium]
gene_Pav_sc0005077.1_g010.1.br	282	333	232	597	639	603	1.65222	1.91672	1.26989	2.98445	3.5016	3.39026	4.93e-08	1.03429	up	[K]	Transcription	--	--	--	[R]	General function prediction only	Leucine Rich repeats (2 copies);; Leucine rich repeat;; Leucine Rich Repeat;; Leucine Rich repeat	Receptor-like protein 6 OS=Arabidopsis thaliana OX=3702 GN=RLP6 PE=3 SV=1	S	Function unknown	receptor-like protein 12, partial [Prunus avium]
gene_Pav_sc0004290.1_g100.1.mk	5718	5533	5769	2791	2588	2715	35.3353	33.6606	33.3636	14.721	14.9696	16.0938	8.97e-54	-1.09027	down	[H]	Coenzyme transport and metabolism	Molecular Function: ferrochelatase activity (GO:0004325);; Cellular Component: mitochondrion (GO:0005739);; Biological Process: heme biosynthetic process (GO:0006783);; Cellular Component: chloroplast (GO:0009507);; Cellular Component: integral component of membrane (GO:0016021);;	K01772|0|pper:PRUPE_ppa005067mg|K01772 protoporphyrin/coproporphyrin ferrochelatase [EC:4.99.1.1 4.99.1.9] | (RefSeq) hypothetical protein	Porphyrin and chlorophyll metabolism (ko00860)	[H]	Coenzyme transport and metabolism	Ferrochelatase	Ferrochelatase-2, chloroplastic OS=Cucumis sativus OX=3659 GN=HEMH PE=2 SV=1	H	Coenzyme transport and metabolism	ferrochelatase-2, chloroplastic [Prunus avium]
gene_Pav_sc0002053.1_g050.1.br	96	94	94	18	27	38	0.703295	0.677731	0.643399	0.109029	0.17873	0.265884	4.33e-05	-1.42736	down	[O]	Posttranslational modification, protein turnover, chaperones	Molecular Function: ATP binding (GO:0005524);;	K03283|0|pmum:103341778|K03283 heat shock 70kDa protein 1/8 | (RefSeq) heat shock cognate 70 kDa protein-like	Spliceosome (ko03040);; Protein processing in endoplasmic reticulum (ko04141);; Endocytosis (ko04144)	[O]	Posttranslational modification, protein turnover, chaperones	Hsp70 protein;; MreB/Mbl protein	Heat shock cognate 70 kDa protein OS=Petunia hybrida OX=4102 GN=HSP70 PE=2 SV=1	O	Posttranslational modification, protein turnover, chaperones	heat shock cognate 70 kDa protein-like [Prunus avium]
gene_Pav_sc0000028.1_g090.1.mk	289	267	358	142	100	163	6.72398	6.11202	7.78485	2.81314	2.16006	3.63676	1.39e-05	-1.0864	down	--	--	Molecular Function: calcium ion binding (GO:0005509);; Cellular Component: cytosol (GO:0005829);;	K02183|8.00441e-95|pper:PRUPE_ppa012594mg|K02183 calmodulin | (RefSeq) hypothetical protein	Phosphatidylinositol signaling system (ko04070);; Plant-pathogen interaction (ko04626)	[T]	Signal transduction mechanisms	EF hand;; EF hand;; EF-hand domain;; EF-hand domain pair;; EF-hand domain pair	Calcium-binding protein CP1 OS=Arabidopsis thaliana OX=3702 GN=CP1 PE=2 SV=1	DTZ	Cell cycle control, cell division, chromosome partitioning;; Signal transduction mechanisms;; Cytoskeleton	calmodulin-like protein 3 [Prunus avium]
gene_Pav_sc0000218.1_g240.1.mk	215	307	210	44	87	79	2.7672	3.88782	2.51804	0.466796	1.04679	0.959126	1.87e-06	-1.51726	down	--	--	Molecular Function: electron carrier activity (GO:0009055);;	--	--	--	--	Plastocyanin-like domain	Early nodulin-like protein 3 OS=Arabidopsis thaliana OX=3702 GN=At5g25090 PE=1 SV=2	S	Function unknown	early nodulin-like protein 3 [Prunus avium]
gene_Pav_sc0000099.1_g880.1.mk	904	811	917	319	385	387	5.90836	5.6457	5.4443	1.76613	2.32626	2.52355	3.51e-15	-1.24376	down	--	--	--	--	--	[I]	Lipid transport and metabolism	CRAL/TRIO domain;; Divergent CRAL/TRIO domain;; CRAL/TRIO, N-terminal domain	Phosphatidylinositol/phosphatidylcholine transfer protein SFH11 OS=Arabidopsis thaliana OX=3702 GN=SFH11 PE=3 SV=1	S	Function unknown	random slug protein 5 [Prunus avium]
gene_Pav_sc0000740.1_g510.1.mk	25	51	49	91	106	108	0.273113	0.5569	0.506373	0.870791	1.10761	1.15839	0.00232179	1.04665	up	[R]	General function prediction only	Cellular Component: integral component of membrane (GO:0016021);; Biological Process: xylan biosynthetic process (GO:0045492);;	--	--	--	--	Polysaccharide biosynthesis	Glucuronoxylan 4-O-methyltransferase 1 OS=Arabidopsis thaliana OX=3702 GN=GXM1 PE=1 SV=1	S	Function unknown	glucuronoxylan 4-O-methyltransferase 1 [Prunus avium]
gene_Pav_sc0000251.1_g160.1.mk	182	99	109	340	425	390	1.3312	0.705365	0.74311	2.12719	2.92009	2.74021	3.21e-06	1.33878	up	--	--	--	--	--	[GC]	Carbohydrate transport and metabolism;; Energy production and conversion	UDP-glucoronosyl and UDP-glucosyl transferase	7-deoxyloganetin glucosyltransferase OS=Gardenia jasminoides OX=114476 GN=UGT85A24 PE=1 SV=1	S	Function unknown	7-deoxyloganetin glucosyltransferase-like [Prunus avium]
gene_Pav_sc0004475.1_g020.1.br	235	295	279	134	112	123	1.75507	2.17035	1.94793	0.855257	0.777528	0.878716	7.71e-09	-1.09617	down	[GI]	Carbohydrate transport and metabolism;; Lipid transport and metabolism	Cellular Component: extracellular region (GO:0005576);; Cellular Component: cell wall (GO:0005618);; Molecular Function: pectinesterase activity (GO:0030599);; Biological Process: cell wall modification (GO:0042545);; Biological Process: negative regulation of catalytic activity (GO:0043086);; Molecular Function: aspartyl esterase activity (GO:0045330);; Biological Process: pectin catabolic proce…	K01051|0|pper:PRUPE_ppa004437mg|K01051 pectinesterase [EC:3.1.1.11] | (RefSeq) hypothetical protein	Pentose and glucuronate interconversions (ko00040);; Starch and sucrose metabolism (ko00500)	--	--	Pectinesterase;; Plant invertase/pectin methylesterase inhibitor	Putative pectinesterase/pectinesterase inhibitor 22 OS=Arabidopsis thaliana OX=3702 GN=PME22 PE=3 SV=1	G	Carbohydrate transport and metabolism	putative pectinesterase/pectinesterase inhibitor 22 [Prunus avium]
gene_Pav_sc0000084.1_g520.1.mk	624	838	854	309	347	360	2.28656	3.0226	2.92939	0.964789	1.18434	1.26322	1.83e-11	-1.15309	down	[R]	General function prediction only	Molecular Function: zinc ion binding (GO:0008270);;	--	--	--	--	von Willebrand factor type A domain;; VWA / Hh protein intein-like;; von Willebrand factor type A domain;; von Willebrand factor type A domain;; VWA domain containing CoxE-like protein;; Ring finger domain;; RING-like zinc finger;; RING-H2 zinc finger domain;; Zinc finger, C3HC4 type (RING finger);; Anaphase-promoting complex subunit 11 RING-H2 finger	E3 ubiquitin-protein ligase WAV3 OS=Arabidopsis thaliana OX=3702 GN=WAV3 PE=1 SV=1	S	Function unknown	uncharacterized protein LOC110767745 isoform X1 [Prunus avium]
gene_Pav_sc0001925.1_g070.1.mk	22	26	20	145	146	95	0.365485	0.419806	0.314172	2.09648	2.30164	1.54077	2.85e-11	2.06255	up	--	--	--	--	--	[R]	General function prediction only	Rdx family	SelT-like protein OS=Arabidopsis thaliana OX=3702 GN=At3g47300 PE=2 SV=2	O	Posttranslational modification, protein turnover, chaperones	selT-like protein [Prunus avium]
gene_Pav_sc0000747.1_g330.1.mk	479	620	462	93	118	128	2.22325	2.8336	2.00374	0.365379	0.509611	0.568182	2.13e-20	-2.04927	down	--	--	--	--	--	--	--	Sieve element occlusion C-terminus;; Sieve element occlusion N-terminus	Protein SIEVE ELEMENT OCCLUSION A OS=Arabidopsis thaliana OX=3702 GN=SEOA PE=1 SV=1	S	Function unknown	protein SIEVE ELEMENT OCCLUSION A-like [Prunus avium]
gene_Pav_sc0001663.1_g400.1.mk	1032	1189	935	395	320	373	7.09413	6.40033	4.99544	1.99057	1.8062	2.95582	2.37e-22	-1.50796	down	--	--	Cellular Component: integral component of membrane (GO:0016021);; Biological Process: sphingolipid biosynthetic process (GO:0030148);; Molecular Function: inositol phosphoceramide synthase activity (GO:0045140);;	--	--	[S]	Function unknown	PAP2 superfamily C-terminal	Phosphatidylinositol:ceramide inositolphosphotransferase 3 OS=Arabidopsis thaliana OX=3702 GN=IPCS3 PE=2 SV=1	S	Function unknown	phosphatidylinositol:ceramide inositolphosphotransferase 3 [Prunus avium]
gene_Pav_sc0003138.1_g220.1.mk	827	676	820	251	443	393	14.9694	12.0531	13.8943	3.87409	7.50931	6.81205	6.3e-05	-1.00972	down	--	--	Cellular Component: integral component of membrane (GO:0016021);;	--	--	--	--	Late embryogenesis abundant protein	Protein NDR1 OS=Arabidopsis thaliana OX=3702 GN=NDR1 PE=1 SV=1	U	Intracellular trafficking, secretion, and vesicular transport	protein NDR1-like [Prunus avium]
gene_Pav_sc0000055.1_g570.1.mk	352	327	338	631	758	883	1.78791	1.50669	1.58188	2.6386	3.14425	3.89447	2.88e-08	1.07738	up	[G]	Carbohydrate transport and metabolism	Molecular Function: hydrolase activity, hydrolyzing O-glycosyl compounds (GO:0004553);; Biological Process: carbohydrate metabolic process (GO:0005975);;	K01193|0|pper:PRUPE_ppa004218mg|K01193 beta-fructofuranosidase [EC:3.2.1.26] | (RefSeq) hypothetical protein	Galactose metabolism (ko00052);; Starch and sucrose metabolism (ko00500)	[G]	Carbohydrate transport and metabolism	Glycosyl hydrolases family 32 N-terminal domain;; Glycosyl hydrolases family 32 C terminal	Beta-fructofuranosidase, insoluble isoenzyme 1 OS=Daucus carota OX=4039 GN=INV1 PE=1 SV=1	G	Carbohydrate transport and metabolism	beta-fructofuranosidase, insoluble isoenzyme 1-like [Prunus avium]
Prunus_avium_newGene_5189	12591	14437	15084	7082	6329	5758	49.4919	56.3163	55.4557	24.2396	22.9797	22.5198	2.92e-48	-1.1507	down	[N]	Cell motility	Cellular Component: integral component of membrane (GO:0016021);; Molecular Function: cellulose synthase (UDP-forming) activity (GO:0016760);; Biological Process: cellulose biosynthetic process (GO:0030244);; Biological Process: cell wall organization (GO:0071555);;	--	--	--	--	Cellulose synthase;; Glycosyl transferase family group 2	Cellulose synthase-like protein G3 OS=Arabidopsis thaliana OX=3702 GN=CSLG3 PE=2 SV=2	M	Cell wall/membrane/envelope biogenesis	cellulose synthase-like protein G3 [Prunus avium]
gene_Pav_sc0000138.1_g540.1.mk	9083	8282	8505	4168	3822	3506	63.6844	57.1759	55.8159	24.9417	25.0786	23.5922	3.05e-41	-1.18625	down	[Q]	Secondary metabolites biosynthesis, transport and catabolism	Biological Process: response to bacterium (GO:0009617);; Biological Process: response to fungus (GO:0009620);; Cellular Component: integral component of membrane (GO:0016021);; Molecular Function: metal ion binding (GO:0046872);; Molecular Function: dioxygenase activity (GO:0051213);; Biological Process: oxidation-reduction process (GO:0055114);;	--	--	[QR]	Secondary metabolites biosynthesis, transport and catabolism;; General function prediction only	non-haem dioxygenase in morphine synthesis N-terminal	Protein DOWNY MILDEW RESISTANCE 6 OS=Arabidopsis thaliana OX=3702 GN=DMR6 PE=1 SV=1	S	Function unknown	protein DOWNY MILDEW RESISTANCE 6 [Prunus avium]
gene_Pav_sc0000947.1_g150.1.mk	199	212	178	100	94	70	1.1794	1.00558	0.988858	0.510694	0.521211	0.379046	4.19e-06	-1.09182	down	--	--	--	K10706|6.19088e-69|pmum:103322331|K10706 senataxin [EC:3.6.4.-] | (RefSeq) helicase SEN1-like	--	[A]	RNA processing and modification	--	--	L	Replication, recombination and repair	PREDICTED: helicase SEN1-like [Prunus mume]
gene_Pav_sc0001046.1_g680.1.br	372	325	401	151	103	134	2.70325	2.30369	2.7264	0.878269	0.652447	0.903043	1.65e-12	-1.43328	down	--	--	--	--	--	--	--	No apical meristem (NAM) protein	NAC domain-containing protein 14 OS=Arabidopsis thaliana OX=3702 GN=NAC014 PE=2 SV=1	--	--	NAC domain-containing protein 96-like [Prunus avium]
gene_Pav_sc0000428.1_g510.1.mk	618	226	513	113	116	186	6.1154	2.21332	4.7046	0.901041	1.05506	1.74442	0.000135684	-1.36578	down	[G]	Carbohydrate transport and metabolism	Molecular Function: hydrolase activity, hydrolyzing O-glycosyl compounds (GO:0004553);; Cellular Component: cell wall (GO:0005618);; Biological Process: xyloglucan metabolic process (GO:0010411);; Molecular Function: xyloglucan:xyloglucosyl transferase activity (GO:0016762);; Biological Process: cell wall biogenesis (GO:0042546);; Cellular Component: apoplast (GO:0048046);; Biological Process: ce…	K08235|3.69494e-89|pmum:103328768|K08235 xyloglucan:xyloglucosyl transferase [EC:2.4.1.207] | (RefSeq) xyloglucan endotransglucosylase/hydrolase 2-like	--	--	--	Glycosyl hydrolases family 16;; Glycosyl hydrolases family 16	Xyloglucan endotransglucosylase/hydrolase 2 OS=Glycine max OX=3847 PE=2 SV=1	G	Carbohydrate transport and metabolism	xyloglucan endotransglucosylase/hydrolase 2-like [Prunus avium]
gene_Pav_sc0012430.1_g010.1.mk	532	397	501	147	143	142	19.7263	14.4895	17.3887	4.62707	4.94766	5.02912	2.35e-18	-1.65725	down	--	--	Molecular Function: calcium ion binding (GO:0005509);;	--	--	[ZD]	Cytoskeleton;; Cell cycle control, cell division, chromosome partitioning	EF-hand domain pair	Calcium-binding protein KRP1 OS=Arabidopsis thaliana OX=3702 GN=KRP1 PE=2 SV=1	DTZ	Cell cycle control, cell division, chromosome partitioning;; Signal transduction mechanisms;; Cytoskeleton	calcium-binding protein PBP1-like [Prunus avium]
gene_Pav_sc0006048.1_g080.1.mk	915	887	640	71	161	165	5.85693	5.51833	3.78141	0.380343	0.957415	0.989296	6.54e-13	-2.2095	down	--	--	Cellular Component: integral component of membrane (GO:0016021);;	--	--	--	--	--	Uncharacterized protein At3g49720 OS=Arabidopsis thaliana OX=3702 GN=At3g49720 PE=2 SV=1	S	Function unknown	uncharacterized protein At3g49720-like [Prunus avium]
gene_Pav_sc0001080.1_g460.1.mk	183	193	134	40	72	64	1.29784	1.33228	0.874215	0.242731	0.470495	0.427705	5.78e-05	-1.30018	down	--	--	--	--	--	--	--	GRAM domain	GEM-like protein 5 OS=Arabidopsis thaliana OX=3702 GN=At5g13200 PE=1 SV=1	S	Function unknown	GEM-like protein 5 [Prunus avium]
gene_Pav_sc0000652.1_g400.1.mk	1709	1625	1890	804	703	713	24.0578	22.5209	24.9095	9.65651	9.25649	9.62804	4.74e-39	-1.24369	down	--	--	Molecular Function: electron carrier activity (GO:0009055);; Cellular Component: anchored component of plasma membrane (GO:0046658);;	--	--	--	--	Plastocyanin-like domain	Early nodulin-like protein 1 OS=Arabidopsis thaliana OX=3702 GN=At2g25060 PE=1 SV=2	S	Function unknown	mavicyanin [Prunus avium]
gene_Pav_sc0000998.1_g150.1.mk	4024	4582	3896	2405	1990	1778	12.6586	14.2247	11.4388	6.52589	5.90545	5.36344	3.1e-17	-1.02721	down	[P]	Inorganic ion transport and metabolism	Cellular Component: integral component of membrane (GO:0016021);;	--	--	--	--	Castor and Pollux, part of voltage-gated ion channel	Putative ion channel POLLUX-like 2 OS=Arabidopsis thaliana OX=3702 GN=At5g43745 PE=2 SV=1	P	Inorganic ion transport and metabolism	putative ion channel POLLUX-like 2 [Prunus avium]
gene_Pav_sc0000554.1_g030.1.br	773	813	703	274	253	245	6.37764	6.60722	5.42465	1.92845	1.94757	1.92792	3.02e-29	-1.55038	down	--	--	Biological Process: metabolic process (GO:0008152);; Molecular Function: transferase activity, transferring hexosyl groups (GO:0016758);;	--	--	[GC]	Carbohydrate transport and metabolism;; Energy production and conversion	UDP-glucoronosyl and UDP-glucosyl transferase	UDP-glycosyltransferase 76F1 OS=Arabidopsis thaliana OX=3702 GN=UGT76F1 PE=2 SV=1	S	Function unknown	UDP-glycosyltransferase 76F1-like [Prunus avium]
gene_Pav_sc0010299.1_g010.1.mk	660	519	590	215	99	225	11.8325	9.16128	9.90524	3.28664	1.64686	3.87204	2.21e-07	-1.51105	down	--	--	Molecular Function: transcription factor activity, sequence-specific DNA binding (GO:0003700);; Biological Process: regulation of transcription, DNA-templated (GO:0006355);; Molecular Function: sequence-specific DNA binding (GO:0043565);;	--	--	--	--	bZIP transcription factor;; Basic region leucine zipper	bZIP transcription factor 44 OS=Arabidopsis thaliana OX=3702 GN=BZIP44 PE=1 SV=1	K	Transcription	bZIP transcription factor 44-like [Prunus avium]
gene_Pav_sc0000747.1_g130.1.mk	217	243	285	26	35	24	1.64197	1.80616	2.12957	0.161193	0.249129	0.175353	2.59e-29	-2.81486	down	[G]	Carbohydrate transport and metabolism	Molecular Function: pectate lyase activity (GO:0030570);; Biological Process: pectin catabolic process (GO:0045490);; Molecular Function: metal ion binding (GO:0046872);;	K01728|0|pper:PRUPE_ppa006665mg|K01728 pectate lyase [EC:4.2.2.2] | (RefSeq) hypothetical protein	Pentose and glucuronate interconversions (ko00040)	--	--	Pectate lyase	Probable pectate lyase 5 OS=Arabidopsis thaliana OX=3702 GN=At1g67750 PE=2 SV=2	G	Carbohydrate transport and metabolism	probable pectate lyase 5 [Prunus persica]
gene_Pav_sc0000095.1_g1330.1.mk	253	252	219	76	93	121	5.29937	5.20364	4.29958	1.35683	1.80926	2.43277	6.34e-06	-1.19873	down	--	--	--	--	--	--	--	--	--	S	Function unknown	uncharacterized protein LOC110771968 [Prunus avium]
gene_Pav_sc0000563.1_g180.1.mk	374	477	1143	2001	2261	1942	0.975349	1.22489	2.57427	4.71112	5.73379	4.49707	1.19e-05	1.37857	up	--	--	Molecular Function: DNA binding (GO:0003677);; Molecular Function: transcription factor activity, sequence-specific DNA binding (GO:0003700);; Cellular Component: nucleus (GO:0005634);; Biological Process: regulation of transcription, DNA-templated (GO:0006355);; Biological Process: circadian rhythm (GO:0007623);; Biological Process: regulation of flower development (GO:0009909);;	--	--	--	--	Myb-like DNA-binding domain	Transcription factor LUX OS=Arabidopsis thaliana OX=3702 GN=LUX PE=1 SV=1	K	Transcription	transcription factor PCL1 [Prunus avium]
gene_Pav_sc0001801.1_g360.1.mk	3001	2575	2797	1250	1318	1080	36.3622	30.7228	31.7179	12.9247	14.9483	12.5519	5.25e-23	-1.20029	down	--	--	Cellular Component: nucleus (GO:0005634);; Molecular Function: protein heterodimerization activity (GO:0046982);;	K02326|4.78625e-73|pmum:103328056|K02326 DNA polymerase epsilon subunit 3 [EC:2.7.7.7] | (RefSeq) DNA polymerase epsilon subunit 3	Purine metabolism (ko00230);; Pyrimidine metabolism (ko00240);; DNA replication (ko03030);; Base excision repair (ko03410);; Nucleotide excision repair (ko03420)	[K]	Transcription	Histone-like transcription factor (CBF/NF-Y) and archaeal histone;; Core histone H2A/H2B/H3/H4	Protein Dr1 homolog OS=Arabidopsis thaliana OX=3702 GN=DR1 PE=1 SV=1	K	Transcription	DNA polymerase epsilon subunit 3 [Prunus avium]
gene_Pav_sc0002181.1_g120.1.mk	184	177	243	82	59	69	0.946967	0.916824	1.18607	0.33938	0.285391	0.348154	6.31e-09	-1.40945	down	[H]	Coenzyme transport and metabolism	--	--	--	--	--	TENA/THI-4/PQQC family	Bifunctional TH2 protein, mitochondrial OS=Arabidopsis thaliana OX=3702 GN=TH2 PE=1 SV=1	S	Function unknown	hypothetical protein PRUPE_8G215100 [Prunus persica]
gene_Pav_sc0000886.1_g770.1.mk	218	164	147	0	3	3	1.78349	1.31556	1.11987	0	0.015642	0.01598	3.69e-31	-4.19953	down	--	--	--	--	--	--	--	WRKY DNA -binding domain	Probable WRKY transcription factor 29 OS=Arabidopsis thaliana OX=3702 GN=WRKY29 PE=2 SV=1	K	Transcription	probable WRKY transcription factor 29 [Prunus avium]
gene_Pav_sc0000212.1_g1580.1.mk	593	1080	1800	3277	3311	3095	4.89028	8.76681	13.8906	23.0667	25.5577	24.4875	7.8e-06	1.28653	up	[E]	Amino acid transport and metabolism	Cellular Component: cytosol (GO:0005829);; Biological Process: cysteine biosynthetic process from serine (GO:0006535);; Molecular Function: serine O-acetyltransferase activity (GO:0009001);;	K00640|1.17443e-161|pper:PRUPE_ppa009552mg|K00640 serine O-acetyltransferase [EC:2.3.1.30] | (RefSeq) hypothetical protein	Cysteine and methionine metabolism (ko00270);; Sulfur metabolism (ko00920);; Carbon metabolism (ko01200);; Biosynthesis of amino acids (ko01230)	[E]	Amino acid transport and metabolism	Serine acetyltransferase, N-terminal;; Bacterial transferase hexapeptide (six repeats);; Hexapeptide repeat of succinyl-transferase	Serine acetyltransferase 5 OS=Arabidopsis thaliana OX=3702 GN=SAT5 PE=1 SV=1	E	Amino acid transport and metabolism	serine acetyltransferase 5 [Prunus avium]
gene_Pav_sc0000557.1_g790.1.mk	228	274	181	31	52	61	3.11182	3.6786	2.31159	0.36191	0.658444	0.789946	2.65e-09	-1.88051	down	--	--	--	--	--	--	--	--	--	--	--	uncharacterized protein LOC109950252 [Prunus persica]
gene_Pav_sc0000116.1_g060.1.mk	1292	1063	1187	588	392	469	3.51397	2.82648	3.03713	1.35197	1.0017	1.21221	1.75e-13	-1.26502	down	[R]	General function prediction only	--	--	--	[T]	Signal transduction mechanisms	NB-ARC domain;; Leucine Rich repeats (2 copies);; Leucine rich repeat	Putative disease resistance RPP13-like protein 1 OS=Arabidopsis thaliana OX=3702 GN=RPPL1 PE=3 SV=1	S	Function unknown	putative disease resistance RPP13-like protein 1 isoform X1 [Prunus avium]
gene_Pav_sc0000800.1_g540.1.mk	246	309	317	113	140	105	1.09043	1.35024	1.31467	0.425296	0.577358	0.443005	9.01e-09	-1.21805	down	[C]	Energy production and conversion	Molecular Function: malate dehydrogenase (decarboxylating) (NAD+) activity (GO:0004471);; Biological Process: malate metabolic process (GO:0006108);; Molecular Function: metal ion binding (GO:0046872);; Molecular Function: NAD binding (GO:0051287);; Biological Process: oxidation-reduction process (GO:0055114);;	K00029|0|pmum:103320247|K00029 malate dehydrogenase (oxaloacetate-decarboxylating)(NADP+) [EC:1.1.1.40] | (RefSeq) NADP-dependent malic enzyme	Pyruvate metabolism (ko00620);; Carbon fixation in photosynthetic organisms (ko00710);; Carbon metabolism (ko01200)	[C]	Energy production and conversion	Malic enzyme, NAD binding domain;; Malic enzyme, N-terminal domain	NADP-dependent malic enzyme OS=Vitis vinifera OX=29760 PE=2 SV=1	C	Energy production and conversion	NADP-dependent malic enzyme isoform X1 [Prunus avium]
gene_Pav_sc0000549.1_g600.1.mk	161	198	171	60	67	74	0.598514	0.726306	0.595865	0.188734	0.23299	0.264667	9.05e-08	-1.29443	down	[T]	Signal transduction mechanisms	--	K02214|0|pmum:103337095|K02214 cell division control protein 7 [EC:2.7.11.1] | (RefSeq) probable serine/threonine-protein kinase cdc7	--	[L]	Replication, recombination and repair	Protein kinase domain;; Protein tyrosine kinase	Cyclin-dependent kinase F-4 OS=Oryza sativa subsp. japonica OX=39947 GN=CDKF-4 PE=2 SV=1	D	Cell cycle control, cell division, chromosome partitioning	uncharacterized protein LOC110756400 [Prunus avium]
gene_Pav_sc0000872.1_g070.1.mk	147	203	111	19	34	32	1.21156	1.65194	0.858433	0.127888	0.257659	0.250552	1.98e-08	-1.93754	down	--	--	Molecular Function: hydrolase activity, acting on ester bonds (GO:0016788);;	--	--	--	--	GDSL-like Lipase/Acylhydrolase	GDSL esterase/lipase At5g55050 OS=Arabidopsis thaliana OX=3702 GN=At5g55050 PE=2 SV=1	S	Function unknown	GDSL esterase/lipase At5g55050-like [Prunus avium]
gene_Pav_sc0000800.1_g1040.1.mk	48	26	33	99	80	82	0.281844	0.150874	0.177604	0.494966	0.439932	0.461388	0.00340305	1.02096	up	[C]	Energy production and conversion	Molecular Function: D-arabinono-1,4-lactone oxidase activity (GO:0003885);; Cellular Component: membrane (GO:0016020);; Biological Process: L-ascorbic acid biosynthetic process (GO:0019853);; Molecular Function: L-gulonolactone oxidase activity (GO:0050105);; Molecular Function: flavin adenine dinucleotide binding (GO:0050660);; Biological Process: oxidation-reduction process (GO:0055114);;	--	--	[V]	Defense mechanisms	FAD binding domain;; D-arabinono-1,4-lactone oxidase	L-gulonolactone oxidase 3 OS=Arabidopsis thaliana OX=3702 GN=GULLO3 PE=1 SV=1	C	Energy production and conversion	L-gulonolactone oxidase 3 [Prunus avium]
gene_Pav_sc0002444.1_g040.1.mk	291	327	258	20	42	70	1.93697	2.03299	1.52962	0.111198	0.244761	0.397543	5.17e-09	-2.09023	down	--	--	--	--	--	--	--	--	Protein IQ-DOMAIN 1 OS=Arabidopsis thaliana OX=3702 GN=IQD1 PE=1 SV=1	S	Function unknown	protein IQ-DOMAIN 1 isoform X2 [Prunus avium]
gene_Pav_sc0000744.1_g520.1.mk	1110	1366	1326	380	328	377	5.72801	7.13099	6.48964	1.55038	1.58727	1.82174	1.14e-46	-1.78834	down	[E]	Amino acid transport and metabolism	Molecular Function: serine-type carboxypeptidase activity (GO:0004185);; Cellular Component: vacuole (GO:0005773);; Cellular Component: peroxisome (GO:0005777);; Molecular Function: transferase activity, transferring acyl groups other than amino-acyl groups (GO:0016747);; Biological Process: secondary metabolic process (GO:0019748);; Biological Process: proteolysis involved in cellular protein ca…	K16296|0|pmum:103318801|K16296 serine carboxypeptidase-like clade I [EC:3.4.16.-] | (RefSeq) serine carboxypeptidase-like 20	--	[OE]	Posttranslational modification, protein turnover, chaperones;; Amino acid transport and metabolism	Serine carboxypeptidase	Serine carboxypeptidase-like 20 OS=Arabidopsis thaliana OX=3702 GN=SCPL20 PE=2 SV=2	E	Amino acid transport and metabolism	serine carboxypeptidase-like 20 [Prunus avium]
gene_Pav_sc0001205.1_g330.1.mk	479	450	259	127	126	131	4.06041	3.75117	2.08671	0.923006	1.00657	1.04758	1.7e-07	-1.46139	down	--	--	Molecular Function: peroxidase activity (GO:0004601);; Cellular Component: extracellular region (GO:0005576);; Biological Process: response to oxidative stress (GO:0006979);; Molecular Function: heme binding (GO:0020037);; Biological Process: hydrogen peroxide catabolic process (GO:0042744);; Molecular Function: metal ion binding (GO:0046872);; Biological Process: oxidation-reduction process (GO:…	K00430|5.11208e-166|pmum:103332866|K00430 peroxidase [EC:1.11.1.7] | (RefSeq) peroxidase P7-like	Phenylpropanoid biosynthesis (ko00940)	--	--	Peroxidase	Peroxidase 52 OS=Arabidopsis thaliana OX=3702 GN=PER52 PE=2 SV=1	G	Carbohydrate transport and metabolism	peroxidase P7-like [Prunus avium]
gene_Pav_sc0000174.1_g1700.1.br	1123	1037	1190	214	282	242	26.6461	24.2186	26.4192	4.32453	6.24742	5.50125	1.4e-41	-2.11903	down	--	--	Biological Process: defense response (GO:0006952);; Biological Process: response to biotic stimulus (GO:0009607);;	--	--	--	--	Pathogenesis-related protein Bet v I family	Major allergen Pru ar 1 OS=Prunus armeniaca OX=36596 PE=1 SV=1	S	Function unknown	major allergen Pru ar 1-like [Prunus avium]
gene_Pav_sc0002524.1_g100.1.mk	132	109	128	28	23	12	0.774216	0.62692	0.699712	0.138456	0.123236	0.063024	9.88e-11	-2.10323	down	[QV]	Secondary metabolites biosynthesis, transport and catabolism;; Defense mechanisms	Molecular Function: monooxygenase activity (GO:0004497);; Molecular Function: iron ion binding (GO:0005506);; Cellular Component: integral component of membrane (GO:0016021);; Molecular Function: oxidoreductase activity, acting on paired donors, with incorporation or reduction of molecular oxygen (GO:0016705);; Molecular Function: heme binding (GO:0020037);; Biological Process: oxidation-reductio…	--	--	[QI]	Secondary metabolites biosynthesis, transport and catabolism;; Lipid transport and metabolism	Cytochrome P450	Cytochrome P450 87A3 OS=Oryza sativa subsp. japonica OX=39947 GN=CYP87A3 PE=2 SV=3	Q	Secondary metabolites biosynthesis, transport and catabolism	cytochrome P450 87A3-like [Prunus avium]
gene_Pav_sc0003043.1_g100.1.mk	86	73	57	163	235	172	0.50004	0.41541	0.307864	0.810598	1.28055	0.958724	5.71e-05	1.19002	up	[M]	Cell wall/membrane/envelope biogenesis	--	--	--	--	--	Transglycosylase SLT domain	--	S	Function unknown	uncharacterized protein LOC110773820 isoform X1 [Prunus avium]
gene_Pav_sc0000220.1_g2770.1.mk	719	797	735	199	220	229	4.84085	5.37934	4.86053	1.06067	1.35292	1.49415	8.17e-34	-1.76003	down	--	--	Molecular Function: transcription factor activity, sequence-specific DNA binding (GO:0003700);; Cellular Component: nucleus (GO:0005634);; Biological Process: regulation of transcription, DNA-templated (GO:0006355);; Molecular Function: sequence-specific DNA binding (GO:0043565);;	K09338|0|pmum:103321636|K09338 homeobox-leucine zipper protein | (RefSeq) homeobox-leucine zipper protein HAT5	--	[K]	Transcription	Homeobox associated leucine zipper;; Homeobox domain;; Homeobox KN domain	Homeobox-leucine zipper protein HAT5 OS=Arabidopsis thaliana OX=3702 GN=HAT5 PE=1 SV=1	K	Transcription	homeobox-leucine zipper protein HAT5-like isoform X1 [Prunus avium]
gene_Pav_sc0000877.1_g1610.1.mk	5390	3698	4102	1790	1843	1835	40.7162	25.914	27.3153	11.0329	12.7054	12.82	2.1e-13	-1.24528	down	--	--	Cellular Component: plasma membrane (GO:0005886);;	K18211|0|pmum:103338453|K18211 synaptosomal-associated protein 25 | (RefSeq) SNAP25 homologous protein SNAP33-like	--	[U]	Intracellular trafficking, secretion, and vesicular transport	--	SNAP25 homologous protein SNAP33 OS=Arabidopsis thaliana OX=3702 GN=SNAP33 PE=1 SV=1	U	Intracellular trafficking, secretion, and vesicular transport	SNAP25 homologous protein SNAP33-like [Prunus avium]
gene_Pav_sc0000129.1_g1610.1.mk	236	235	201	49	85	58	1.78133	1.91881	1.41961	0.309865	0.596911	0.41526	9.88e-09	-1.6027	down	[O]	Posttranslational modification, protein turnover, chaperones	Molecular Function: peroxidase activity (GO:0004601);; Cellular Component: chloroplast thylakoid (GO:0009534);; Molecular Function: peroxiredoxin activity (GO:0051920);; Biological Process: oxidation-reduction process (GO:0055114);; Biological Process: cellular oxidant detoxification (GO:0098869);;	K03564|1.07524e-84|pper:PRUPE_ppa011269mg|K03564 peroxiredoxin Q/BCP [EC:1.11.1.15] | (RefSeq) hypothetical protein	--	[O]	Posttranslational modification, protein turnover, chaperones	AhpC/TSA family;; Redoxin	Peroxiredoxin Q, chloroplastic OS=Gentiana triflora OX=55190 GN=AFP1 PE=2 SV=1	O	Posttranslational modification, protein turnover, chaperones	peroxiredoxin Q, chloroplastic [Prunus avium]
gene_Pav_sc0000102.1_g020.1.br	176	262	243	124	79	79	0.372288	0.728487	0.491859	0.466442	0.198143	0.172828	1.22e-05	-1.16432	down	[R]	General function prediction only	--	--	--	[T]	Signal transduction mechanisms	NB-ARC domain;; Leucine Rich repeats (2 copies);; Leucine rich repeat	Putative disease resistance RPP13-like protein 1 OS=Arabidopsis thaliana OX=3702 GN=RPPL1 PE=3 SV=1	S	Function unknown	putative disease resistance RPP13-like protein 1 [Prunus avium]
gene_Pav_sc0003169.1_g240.1.mk	947	679	722	263	340	267	6.02915	4.25853	4.30327	1.42796	2.48477	1.6302	2e-10	-1.36056	down	[G]	Carbohydrate transport and metabolism	Molecular Function: high-affinity hydrogen:glucose symporter activity (GO:0005358);; Cellular Component: plasma membrane (GO:0005886);; Cellular Component: plasmodesma (GO:0009506);; Cellular Component: integral component of membrane (GO:0016021);; Biological Process: glucose transmembrane transport (GO:1904659);;	--	--	[R]	General function prediction only	Sugar (and other) transporter	Sugar transport protein 13 OS=Arabidopsis thaliana OX=3702 GN=STP13 PE=1 SV=2	G	Carbohydrate transport and metabolism	sugar transport protein 13-like [Prunus avium]
gene_Pav_sc0001797.1_g620.1.mk	751	802	651	290	248	407	6.32044	6.66078	5.13335	2.08338	1.95045	3.29141	8.66e-07	-1.14501	down	--	--	Biological Process: dephosphorylation (GO:0016311);; Molecular Function: phosphatase activity (GO:0016791);;	K13248|2.79531e-145|pper:PRUPE_ppa021956mg|K13248 pyridoxal phosphate phosphatase PHOSPHO2 [EC:3.1.3.74] | (RefSeq) hypothetical protein	Vitamin B6 metabolism (ko00750)	[R]	General function prediction only	Putative Phosphatase;; haloacid dehalogenase-like hydrolase	Inorganic pyrophosphatase 2 OS=Arabidopsis thaliana OX=3702 GN=At1g17710 PE=2 SV=1	S	Function unknown	inorganic pyrophosphatase 2-like [Prunus avium]
gene_Pav_sc0000071.1_g250.1.br	101	126	118	48	24	26	0.855219	1.05845	0.941776	0.348572	0.186346	0.206712	2.12e-06	-1.53352	down	--	--	Molecular Function: transferase activity, transferring acyl groups other than amino-acyl groups (GO:0016747);;	--	--	--	--	Transferase family	Uncharacterized acetyltransferase At3g50280 OS=Arabidopsis thaliana OX=3702 GN=At3g50280 PE=3 SV=1	S	Function unknown	uncharacterized acetyltransferase At3g50280-like [Prunus avium]
gene_Pav_sc0009308.1_g010.1.mk	1477	1519	1443	507	494	526	11.1099	11.182	10.0427	3.17123	3.43441	3.70843	3.1e-48	-1.53845	down	--	--	--	--	--	--	--	MAC/Perforin domain	MACPF domain-containing protein NSL1 OS=Arabidopsis thaliana OX=3702 GN=NSL1 PE=2 SV=1	S	Function unknown	MACPF domain-containing protein NSL1, partial [Prunus avium]
gene_Pav_sc0000568.1_g780.1.br	347	111	222	27	49	42	8.17827	2.57174	4.89774	0.532356	1.06079	0.949013	1.58e-06	-1.84185	down	[S]	Function unknown	Cellular Component: extracellular region (GO:0005576);;	K13449|2.81714e-110|pper:PRUPEppa1027191mg|K13449 pathogenesis-related protein 1 | (RefSeq) hypothetical protein	Plant hormone signal transduction (ko04075);; Plant-pathogen interaction (ko04626)	[S]	Function unknown	Cysteine-rich secretory protein family	Pathogenesis-related protein 1 OS=Arabidopsis thaliana OX=3702 GN=PRB1 PE=2 SV=1	S	Function unknown	pathogenesis-related protein 1-like [Prunus avium]
gene_Pav_sc0000095.1_g1000.1.mk	75	86	108	2	2	10	1.63397	1.85325	2.21061	0.02844	0.033944	0.203406	1.84e-10	-2.57093	down	--	--	--	--	--	--	--	VQ motif	VQ motif-containing protein 1 OS=Arabidopsis thaliana OX=3702 GN=VQ1 PE=1 SV=1	S	Function unknown	VQ motif-containing protein 1 [Prunus avium]
gene_Pav_sc0001543.1_g160.1.br	2925	2970	3649	5801	7466	7681	51.5346	50.3113	61.5854	90.7363	145.745	154.412	4.92e-12	1.07905	up	--	--	--	--	--	--	--	Cysteine-rich TM module stress tolerance	--	S	Function unknown	hypothetical protein PRUPE_3G187300 [Prunus persica]
gene_Pav_sc0000405.1_g460.1.mk	126	161	132	27	23	37	0.627713	0.788527	0.61457	0.112521	0.110621	0.175883	5.37e-11	-1.9494	down	--	--	--	--	--	--	--	NPH3 family;; BTB/POZ domain	BTB/POZ domain-containing protein At3g22104 OS=Arabidopsis thaliana OX=3702 GN=At3g22104 PE=2 SV=1	S	Function unknown	BTB/POZ domain-containing protein At3g22104 isoform X1 [Prunus avium]
gene_Pav_sc0000023.1_g260.1.mk	138	81	96	16	24	12	1.02337	0.522104	0.615514	0.093301	0.146965	0.089803	5.1e-08	-1.98245	down	[I]	Lipid transport and metabolism	Molecular Function: catalytic activity (GO:0003824);;	--	--	[R]	General function prediction only	Alpha/beta hydrolase family;; alpha/beta hydrolase fold;; Serine aminopeptidase, S33	--	S	Function unknown	uncharacterized protein LOC110749921 [Prunus avium]
gene_Pav_sc0001502.1_g370.1.mk	617	548	763	203	284	297	6.6703	5.86552	7.78174	1.86744	2.88662	3.08474	6.77e-08	-1.21362	down	--	--	Molecular Function: peroxidase activity (GO:0004601);; Cellular Component: extracellular region (GO:0005576);; Biological Process: response to oxidative stress (GO:0006979);; Molecular Function: heme binding (GO:0020037);; Biological Process: hydrogen peroxide catabolic process (GO:0042744);; Molecular Function: metal ion binding (GO:0046872);; Biological Process: oxidation-reduction process (GO:…	K00430|7.45414e-137|pper:PRUPE_ppa008642mg|K00430 peroxidase [EC:1.11.1.7] | (RefSeq) hypothetical protein	Phenylpropanoid biosynthesis (ko00940)	--	--	Peroxidase	Cationic peroxidase 1 OS=Arachis hypogaea OX=3818 GN=PNC1 PE=1 SV=2	G	Carbohydrate transport and metabolism	cationic peroxidase 1-like isoform X1 [Prunus avium]
gene_Pav_sc0000877.1_g1350.1.mk	223	292	258	71	51	48	3.18768	4.11301	3.45139	0.868374	0.678981	0.6605	2.46e-18	-2.02342	down	--	--	--	--	--	--	--	Protein of unknown function, DUF538	Uncharacterized protein At5g01610 OS=Arabidopsis thaliana OX=3702 GN=At5g01610 PE=1 SV=1	S	Function unknown	uncharacterized protein At5g01610-like [Prunus avium]
gene_Pav_sc0000363.1_g190.1.mk	13347	10418	9937	3947	3374	3407	49.9813	38.7041	35.6009	16.8662	15.9148	15.8666	4.14e-29	-1.63159	down	[M]	Cell wall/membrane/envelope biogenesis	Cellular Component: cytosol (GO:0005829);; Biological Process: pollen germination (GO:0009846);; Biological Process: pollen tube growth (GO:0009860);; Molecular Function: transferase activity (GO:0016740);;	--	--	--	--	Zinc-finger of C2H2 type	Protein CDI OS=Arabidopsis thaliana OX=3702 GN=CDI PE=2 SV=1	S	Function unknown	protein CDI [Prunus avium]
gene_Pav_sc0002001.1_g070.1.mk	5317	6034	6721	17046	15350	10221	36.539	40.826	43.2272	99.9989	98.746	67.3949	2.04e-12	1.15894	up	[H]	Coenzyme transport and metabolism	Cellular Component: cytosol (GO:0005829);; Molecular Function: O-methyltransferase activity (GO:0008171);; Molecular Function: S-adenosylmethionine-dependent methyltransferase activity (GO:0008757);; Biological Process: aromatic compound biosynthetic process (GO:0019438);; Biological Process: methylation (GO:0032259);; Molecular Function: protein dimerization activity (GO:0046983);;	--	--	[R]	General function prediction only	O-methyltransferase;; Dimerisation domain;; O-methyltransferase	Caffeic acid 3-O-methyltransferase 1 OS=Populus tremuloides OX=3693 GN=OMT1 PE=1 SV=1	S	Function unknown	caffeic acid 3-O-methyltransferase [Prunus avium]
gene_Pav_sc0002024.1_g030.1.mk	328	335	534	904	841	813	8.75036	8.7883	13.3479	20.6196	21.0121	20.8376	3.34e-07	1.01513	up	--	--	Cellular Component: membrane (GO:0016020);;	--	--	--	--	--	--	S	Function unknown	hypothetical protein PRUPE_2G017200, partial [Prunus persica]
Prunus_avium_newGene_3690	697	820	594	411	222	246	5.08678	6.38653	4.35378	2.83068	1.57829	1.88261	2.02e-06	-1.18469	down	--	--	--	--	--	--	--	NB-ARC domain;; Leucine Rich repeats (2 copies);; Leucine rich repeat;; Leucine Rich Repeat	Protein SUPPRESSOR OF npr1-1, CONSTITUTIVE 1 OS=Arabidopsis thaliana OX=3702 GN=SNC1 PE=1 SV=5	S	Function unknown	TMV resistance protein N isoform X1 [Prunus persica]
gene_Pav_sc0000514.1_g180.1.mk	124	139	128	33	40	35	1.37272	1.51725	1.32932	0.310266	0.413489	0.36346	2.87e-10	-1.66953	down	--	--	Cellular Component: integral component of membrane (GO:0016021);;	--	--	--	--	--	--	S	Function unknown	uncharacterized protein LOC110756170 [Prunus avium]
gene_Pav_sc0000363.1_g400.1.mk	341	309	351	1043	555	928	1.78753	1.52602	1.64841	4.33378	2.90944	4.33793	3.76e-07	1.19672	up	--	--	Cellular Component: membrane (GO:0016020);;	--	--	--	--	Plant protein of unknown function	UPF0481 protein At3g47200 OS=Arabidopsis thaliana OX=3702 GN=At3g47200 PE=2 SV=1	S	Function unknown	UPF0481 protein At3g47200 isoform X1 [Prunus avium]
gene_Pav_sc0000780.1_g050.1.mk	224	148	193	52	60	62	4.62339	3.00448	3.71766	0.91623	1.14281	1.22416	3.63e-08	-1.51881	down	--	--	Molecular Function: transcription factor activity, sequence-specific DNA binding (GO:0003700);; Cellular Component: nucleus (GO:0005634);; Biological Process: response to chitin (GO:0010200);; Molecular Function: sequence-specific DNA binding (GO:0043565);; Molecular Function: transcription regulatory region DNA binding (GO:0044212);; Molecular Function: metal ion binding (GO:0046872);;	--	--	[R]	General function prediction only	C2H2-type zinc finger;; C2H2-type zinc finger	Zinc finger protein ZAT11 OS=Arabidopsis thaliana OX=3702 GN=ZAT11 PE=2 SV=1	S	Function unknown	zinc finger protein ZAT11-like [Prunus avium]
gene_Pav_sc0000535.1_g250.1.mk	50	27	26	188	139	134	1.09154	0.569398	0.532272	3.52424	2.84209	2.8131	1.86e-07	1.72478	up	--	--	--	--	--	--	--	--	--	S	Function unknown	uncharacterized protein LOC110756246 [Prunus avium]
gene_Pav_sc0002659.1_g100.1.br	1959	2119	2482	672	815	652	5.15417	5.25216	6.44209	1.47729	1.9412	1.60242	4.59e-32	-1.59125	down	[K]	Transcription	--	--	--	--	--	NB-ARC domain;; Leucine rich repeat;; Leucine Rich repeats (2 copies)	TMV resistance protein N OS=Nicotiana glutinosa OX=35889 GN=N PE=1 SV=1	S	Function unknown	hypothetical protein PRUPE_8G034900 [Prunus persica]
gene_Pav_sc0001102.1_g780.1.mk	4992	5239	4848	976	875	977	16.9142	17.4466	16.083	2.88916	2.70713	3.01296	3.26e-151	-2.40903	down	[G]	Carbohydrate transport and metabolism	Molecular Function: trehalose-phosphatase activity (GO:0004805);; Biological Process: trehalose biosynthetic process (GO:0005992);; Biological Process: dephosphorylation (GO:0016311);;	K01087|0|pmum:103333353|K01087 trehalose 6-phosphate phosphatase [EC:3.1.3.12] | (RefSeq) trehalose-phosphate phosphatase A	Starch and sucrose metabolism (ko00500)	[G]	Carbohydrate transport and metabolism	Trehalose-phosphatase	Trehalose-phosphate phosphatase A OS=Arabidopsis thaliana OX=3702 GN=TPPA PE=1 SV=1	G	Carbohydrate transport and metabolism	trehalose-phosphate phosphatase A isoform X1 [Prunus avium]
gene_Pav_sc0000700.1_g1700.1.mk	766	826	752	214	199	218	5.409	5.70665	4.7314	1.21284	1.20506	1.3814	1.97e-44	-1.86627	down	--	--	--	--	--	[S]	Function unknown	Ndr family;; alpha/beta hydrolase fold;; Alpha/beta hydrolase family	Protein NDL1 OS=Arabidopsis thaliana OX=3702 GN=NDL1 PE=1 SV=1	S	Function unknown	pollen-specific protein SF21-like [Prunus avium]
gene_Pav_sc0000017.1_g080.1.mk	143	187	140	65	50	44	0.545466	0.731417	0.553997	0.219229	0.167629	0.167791	1.89e-07	-1.41357	down	[K]	Transcription	Molecular Function: protein serine/threonine kinase activity (GO:0004674);; Molecular Function: ATP binding (GO:0005524);; Cellular Component: plasma membrane (GO:0005886);; Biological Process: protein phosphorylation (GO:0006468);; Cellular Component: integral component of membrane (GO:0016021);;	--	--	--	--	Protein tyrosine kinase;; Protein kinase domain;; Leucine rich repeat N-terminal domain;; Leucine rich repeat;; Leucine Rich Repeat	Protein NSP-INTERACTING KINASE 3 OS=Arabidopsis thaliana OX=3702 GN=NIK3 PE=1 SV=1	S	Function unknown	protein NSP-INTERACTING KINASE 2 [Prunus avium]
gene_Pav_sc0000375.1_g160.1.mk	69	89	119	329	291	313	1.00653	1.2244	1.5367	3.81893	3.81209	4.29225	1.01e-12	1.598	up	--	--	Biological Process: guard cell differentiation (GO:0010052);;	--	--	--	--	Epidermal patterning factor proteins	EPIDERMAL PATTERNING FACTOR-like protein 6 OS=Arabidopsis thaliana OX=3702 GN=EPFL6 PE=1 SV=1	S	Function unknown	EPIDERMAL PATTERNING FACTOR-like protein 6 [Prunus avium]
gene_Pav_sc0001118.1_g030.1.mk	1005	1177	842	475	476	506	2.76992	3.21554	2.16892	1.11128	1.22344	1.3472	3.68e-09	-1.03218	down	--	--	Cellular Component: integral component of membrane (GO:0016021);;	--	--	[TZ]	Signal transduction mechanisms;; Cytoskeleton	Formin Homology 2 Domain	Formin-like protein 1 OS=Arabidopsis thaliana OX=3702 GN=FH1 PE=1 SV=1	S	Function unknown	formin-like protein 1 isoform X1 [Prunus avium]
gene_Pav_sc0002659.1_g030.1.br	238	316	215	93	95	78	0.605483	0.942363	0.465903	0.256642	0.20426	0.265518	5.27e-09	-1.41901	down	[K]	Transcription	--	--	--	--	--	Leucine Rich repeats (2 copies);; Leucine rich repeat	TMV resistance protein N OS=Nicotiana glutinosa OX=35889 GN=N PE=1 SV=1	S	Function unknown	TMV resistance protein N-like [Prunus avium]
gene_Pav_sc0002264.1_g050.1.br	145	156	150	94	69	38	0.731822	0.774295	0.704179	0.400833	0.323398	0.179701	0.00224957	-1.01015	down	[K]	Transcription	--	--	--	--	--	Leucine rich repeat;; Leucine Rich repeats (2 copies);; Leucine Rich Repeat;; Leucine rich repeat N-terminal domain	Tyrosine-sulfated glycopeptide receptor 1 OS=Arabidopsis thaliana OX=3702 GN=PSY1R PE=1 SV=1	S	Function unknown	receptor-like protein 2 [Prunus avium]
gene_Pav_sc0000201.1_g300.1.mk	993	922	706	427	412	401	5.39094	4.93174	3.58948	1.97904	2.09187	2.08754	1.25e-08	-1.05649	down	--	--	Biological Process: transcription, DNA-templated (GO:0006351);;	--	--	--	--	AP2 domain	Ethylene-responsive transcription factor ABR1 OS=Arabidopsis thaliana OX=3702 GN=ABR1 PE=2 SV=1	K	Transcription	ethylene-responsive transcription factor ABR1-like [Prunus avium]
gene_Pav_sc0000886.1_g860.1.br	404	252	405	27	47	46	7.94345	4.87319	7.46495	0.444125	0.854755	0.868456	2.43e-19	-2.67058	down	--	--	Cellular Component: integral component of membrane (GO:0016021);;	--	--	--	--	--	--	S	Function unknown	uncharacterized protein LOC110762464 [Prunus avium]
gene_Pav_sc0000800.1_g1580.1.mk	2938	2329	2958	887	757	947	22.6454	17.6665	21.3113	5.79276	5.34528	6.90862	1.84e-28	-1.63532	down	[P]	Inorganic ion transport and metabolism	Cellular Component: integral component of membrane (GO:0016021);;	--	--	[P]	Inorganic ion transport and metabolism	ChaC-like protein	Gamma-glutamylcyclotransferase 2-1 OS=Arabidopsis thaliana OX=3702 GN=GGCT2;1 PE=1 SV=1	P	Inorganic ion transport and metabolism	gamma-glutamylcyclotransferase 2-1 [Prunus avium]
gene_Pav_sc0000058.1_g200.1.mk	243	247	266	121	97	99	1.37885	1.74247	1.81025	0.607976	0.511364	0.538773	6.59e-11	-1.21559	down	--	--	Biological Process: carbohydrate metabolic process (GO:0005975);; Biological Process: defense response (GO:0006952);; Biological Process: response to biotic stimulus (GO:0009607);; Molecular Function: glucan endo-1,3-beta-D-glucosidase activity (GO:0042973);;	--	--	--	--	Glycosyl hydrolases family 17	Glucan endo-1,3-beta-glucosidase, basic isoform OS=Prunus persica OX=3760 GN=GNS1 PE=3 SV=1	G	Carbohydrate transport and metabolism	glucan endo-1,3-beta-glucosidase, basic isoform-like [Prunus avium]
gene_Pav_sc0003766.1_g160.1.mk	79	102	91	32	29	37	0.664879	0.841114	0.71128	0.223553	0.221414	0.29213	2.54e-05	-1.28044	down	[G]	Carbohydrate transport and metabolism	Molecular Function: hydrolase activity, hydrolyzing O-glycosyl compounds (GO:0004553);; Cellular Component: cell wall (GO:0005618);; Biological Process: xyloglucan metabolic process (GO:0010411);; Molecular Function: xyloglucan:xyloglucosyl transferase activity (GO:0016762);; Biological Process: cell wall biogenesis (GO:0042546);; Cellular Component: apoplast (GO:0048046);; Biological Process: ce…	K08235|0|pper:PRUPE_ppa009365mg|K08235 xyloglucan:xyloglucosyl transferase [EC:2.4.1.207] | (RefSeq) hypothetical protein	--	--	--	Glycosyl hydrolases family 16;; Xyloglucan endo-transglycosylase (XET) C-terminus	Probable xyloglucan endotransglucosylase/hydrolase protein 10 OS=Arabidopsis thaliana OX=3702 GN=XTH10 PE=2 SV=1	G	Carbohydrate transport and metabolism	probable xyloglucan endotransglucosylase/hydrolase protein 10 [Prunus avium]
gene_Pav_sc0001305.1_g050.1.mk	951	1000	912	385	327	271	3.62603	3.75267	3.25375	1.25259	1.16718	0.989854	1.15e-25	-1.5235	down	[G]	Carbohydrate transport and metabolism	Biological Process: carbohydrate transport (GO:0008643);; Cellular Component: integral component of membrane (GO:0016021);; Molecular Function: substrate-specific transmembrane transporter activity (GO:0022891);; Molecular Function: 2-alkenal reductase [NAD(P)] activity (GO:0032440);; Biological Process: transmembrane transport (GO:0055085);; Biological Process: oxidation-reduction process (GO:00…	--	--	[R]	General function prediction only	Sugar (and other) transporter;; Major Facilitator Superfamily	Probable polyol transporter 4 OS=Arabidopsis thaliana OX=3702 GN=PLT4 PE=2 SV=1	G	Carbohydrate transport and metabolism	probable polyol transporter 4 [Prunus avium]
Prunus_avium_newGene_4963	8604	9857	7153	3570	3599	3360	19.4392	22.3284	15.0201	7.03307	8.11505	7.72468	2.98e-20	-1.27399	down	--	--	--	--	--	--	--	Filament-like plant protein, long coiled-coil	Filament-like plant protein 6 OS=Arabidopsis thaliana OX=3702 GN=FPP6 PE=1 SV=1	S	Function unknown	filament-like plant protein 4 [Prunus avium]
gene_Pav_sc0001003.1_g200.1.mk	7490	7140	6632	1336	1533	1737	50.3203	47.0219	41.7665	7.81063	9.37039	11.1813	1.64e-50	-2.15669	down	[L]	Replication, recombination and repair	Biological Process: base-excision repair (GO:0006284);; Molecular Function: DNA-3-methyladenine glycosylase activity (GO:0008725);;	K01246|0|pper:PRUPE_ppa006731mg|K01246 DNA-3-methyladenine glycosylase I [EC:3.2.2.20] | (RefSeq) hypothetical protein	Base excision repair (ko03410)	--	--	Methyladenine glycosylase	--	L	Replication, recombination and repair	uncharacterized protein LOC110763634 isoform X2 [Prunus avium]
gene_Pav_sc0000877.1_g1660.1.mk	100	93	68	164	240	197	0.703101	0.642699	0.446052	0.986757	1.58825	1.33428	0.000443049	1.02969	up	--	--	Molecular Function: metal ion binding (GO:0046872);;	--	--	[R]	General function prediction only	C2H2-type zinc finger;; C2H2-type zinc finger;; Zinc-finger double-stranded RNA-binding;; Zinc-finger of C2H2 type	Zinc finger protein ZAT4 OS=Arabidopsis thaliana OX=3702 GN=ZAT4 PE=2 SV=1	S	Function unknown	zinc finger protein ZAT4-like [Prunus avium]
gene_Pav_sc0000405.1_g680.1.mk	840	624	536	193	203	216	25.8702	18.9279	15.4373	5.07074	5.84811	6.37238	2.52e-12	-1.59969	down	--	--	Molecular Function: calcium ion binding (GO:0005509);;	K16465|1.1317e-78|pmum:103329417|K16465 centrin-1 | (RefSeq) calcium-binding protein PBP1-like	--	[ZD]	Cytoskeleton;; Cell cycle control, cell division, chromosome partitioning	EF-hand domain pair	Calcium-binding protein KRP1 OS=Arabidopsis thaliana OX=3702 GN=KRP1 PE=2 SV=1	DTZ	Cell cycle control, cell division, chromosome partitioning;; Signal transduction mechanisms;; Cytoskeleton	calcium-binding protein PBP1-like [Prunus avium]
gene_Pav_sc0000558.1_g750.1.mk	17810	17177	15783	8520	7465	7500	90.5435	85.9749	75.0869	36.9678	35.5202	36.5802	4.77e-34	-1.12816	down	[M]	Cell wall/membrane/envelope biogenesis	Cellular Component: Golgi membrane (GO:0000139);; Cellular Component: mitochondrion (GO:0005739);; Cellular Component: endosome (GO:0005768);; Cellular Component: trans-Golgi network (GO:0005802);; Biological Process: homogalacturonan biosynthetic process (GO:0010289);; Cellular Component: integral component of membrane (GO:0016021);; Molecular Function: polygalacturonate 4-alpha-galacturonosyltr…	K13648|0|pper:PRUPE_ppa003603mg|K13648 alpha-1,4-galacturonosyltransferase [EC:2.4.1.43] | (RefSeq) hypothetical protein	Starch and sucrose metabolism (ko00500);; Amino sugar and nucleotide sugar metabolism (ko00520)	--	--	Glycosyl transferase family 8	Galacturonosyltransferase 8 OS=Arabidopsis thaliana OX=3702 GN=GAUT8 PE=1 SV=1	M	Cell wall/membrane/envelope biogenesis	galacturonosyltransferase 8 [Prunus avium]
gene_Pav_sc0000069.1_g720.1.mk	321	288	267	64	51	66	4.56583	4.03204	3.55901	0.776039	0.67385	0.895664	2.55e-21	-2.1193	down	--	--	Cellular Component: plasma membrane (GO:0005886);; Cellular Component: integral component of membrane (GO:0016021);;	--	--	--	--	Late embryogenesis abundant protein	NDR1/HIN1-like protein 6 OS=Arabidopsis thaliana OX=3702 GN=NHL6 PE=1 SV=1	S	Function unknown	NDR1/HIN1-like protein 6 [Prunus avium]
gene_Pav_sc0006478.1_g020.1.mk	1004	1591	1290	387	259	321	5.29833	8.26422	6.37038	1.74252	1.27487	1.62136	1.24e-21	-1.90594	down	[DPM]	Cell cycle control, cell division, chromosome partitioning;; Inorganic ion transport and metabolism;; Cell wall/membrane/envelope biogenesis	Molecular Function: copper ion binding (GO:0005507);; Cellular Component: extracellular region (GO:0005576);; Molecular Function: oxidoreductase activity, oxidizing metal ions (GO:0016722);; Biological Process: oxidation-reduction process (GO:0055114);;	K00423|0|pmum:103330351|K00423 L-ascorbate oxidase [EC:1.10.3.3] | (RefSeq) L-ascorbate oxidase-like	Ascorbate and aldarate metabolism (ko00053)	[Q]	Secondary metabolites biosynthesis, transport and catabolism	Multicopper oxidase;; Multicopper oxidase;; Multicopper oxidase;; Multicopper oxidase	L-ascorbate oxidase OS=Nicotiana tabacum OX=4097 GN=AAO PE=2 SV=1	Q	Secondary metabolites biosynthesis, transport and catabolism	L-ascorbate oxidase-like [Prunus avium]
gene_Pav_sc0001557.1_g070.1.mk	6282	5308	4879	901	801	771	24.6842	20.1609	17.9721	3.02493	2.88487	2.87075	1.53e-87	-2.6889	down	[R]	General function prediction only	Molecular Function: anaphase-promoting complex binding (GO:0010997);; Biological Process: regulation of catalytic activity (GO:0050790);; Molecular Function: ubiquitin-protein transferase activator activity (GO:0097027);;	K03363|0|pper:PRUPE_ppa005800mg|K03363 cell division cycle 20, cofactor of APC complex | (RefSeq) hypothetical protein	Ubiquitin mediated proteolysis (ko04120)	[DO]	Cell cycle control, cell division, chromosome partitioning;; Posttranslational modification, protein turnover, chaperones	WD domain, G-beta repeat;; Anaphase-promoting complex subunit 4 WD40 domain	Cell division cycle 20.1, cofactor of APC complex OS=Arabidopsis thaliana OX=3702 GN=CDC20-1 PE=1 SV=1	D	Cell cycle control, cell division, chromosome partitioning	cell division cycle 20.2, cofactor of APC complex [Prunus persica]
gene_Pav_sc0000044.1_g550.1.mk	17623	15055	14798	39555	38066	41199	138.566	116.541	108.883	265.468	280.153	310.803	6.97e-28	1.26867	up	[Q]	Secondary metabolites biosynthesis, transport and catabolism	Biological Process: flavonoid biosynthetic process (GO:0009813);; Molecular Function: L-ascorbic acid binding (GO:0031418);; Molecular Function: naringenin 3-dioxygenase activity (GO:0045486);; Molecular Function: metal ion binding (GO:0046872);; Biological Process: oxidation-reduction process (GO:0055114);;	K00475|0|pper:PRUPE_ppa007636mg|K00475 naringenin 3-dioxygenase [EC:1.14.11.9] | (RefSeq) hypothetical protein	Flavonoid biosynthesis (ko00941)	[QR]	Secondary metabolites biosynthesis, transport and catabolism;; General function prediction only	2OG-Fe(II) oxygenase superfamily;; non-haem dioxygenase in morphine synthesis N-terminal	Naringenin,2-oxoglutarate 3-dioxygenase OS=Malus domestica OX=3750 PE=2 SV=1	S	Function unknown	naringenin,2-oxoglutarate 3-dioxygenase [Prunus avium]
gene_Pav_sc0000588.1_g460.1.mk	1211	1654	1531	420	327	343	4.8078	6.08728	5.5317	1.37323	1.11151	1.31523	4.31e-41	-1.96942	down	[K]	Transcription	Molecular Function: protein serine/threonine kinase activity (GO:0004674);; Molecular Function: ATP binding (GO:0005524);; Biological Process: protein phosphorylation (GO:0006468);; Cellular Component: integral component of membrane (GO:0016021);;	--	--	--	--	Protein tyrosine kinase;; Protein kinase domain;; Leucine rich repeat N-terminal domain;; Leucine Rich repeats (2 copies);; Leucine rich repeat;; Leucine Rich Repeat	Protein NSP-INTERACTING KINASE 1 OS=Arabidopsis thaliana OX=3702 GN=NIK1 PE=1 SV=1	T	Signal transduction mechanisms	protein NSP-INTERACTING KINASE 2 [Prunus avium]
gene_Pav_sc0002053.1_g120.1.mk	1335	1522	1345	518	557	706	8.24099	9.25276	7.77174	2.726	3.21666	4.18003	2.79e-12	-1.20252	down	[O]	Posttranslational modification, protein turnover, chaperones	Molecular Function: ATP binding (GO:0005524);;	K03283|0|pper:PRUPE_ppa004251mg|K03283 heat shock 70kDa protein 1/8 | (RefSeq) hypothetical protein	Spliceosome (ko03040);; Protein processing in endoplasmic reticulum (ko04141);; Endocytosis (ko04144)	[O]	Posttranslational modification, protein turnover, chaperones	Hsp70 protein;; MreB/Mbl protein;; NAD-specific glutamate dehydrogenase	Heat shock cognate 70 kDa protein OS=Petunia hybrida OX=4102 GN=HSP70 PE=2 SV=1	O	Posttranslational modification, protein turnover, chaperones	heat shock cognate 70 kDa protein [Prunus persica]
gene_Pav_sc0000110.1_g360.1.mk	101	94	83	22	36	32	1.60279	1.57067	1.20871	0.304937	0.528161	0.516463	4.21e-05	-1.35787	down	--	--	--	--	--	--	--	--	--	S	Function unknown	uncharacterized protein LOC110748794 isoform X1 [Prunus avium]
gene_Pav_sc0002777.1_g050.1.mk	186	282	172	78	54	83	1.01369	1.54469	0.863286	0.342228	0.278907	0.409972	4.19e-06	-1.37655	down	--		--	K04733|0|pmum:103331238|K04733 interleukin-1 receptor-associated kinase 4 [EC:2.7.11.1] | (RefSeq) rust resistance kinase Lr10-like	--	[T]	Signal transduction mechanisms	Protein kinase domain;; Protein tyrosine kinase	Rust resistance kinase Lr10 OS=Triticum aestivum OX=4565 GN=LRK10 PE=2 SV=1	T	Signal transduction mechanisms	rust resistance kinase Lr10-like isoform X1 [Prunus avium]
gene_Pav_sc0000823.1_g480.1.mk	261	202	192	57	62	125	3.50795	2.70046	2.41683	0.635613	0.832681	1.61891	0.0010703	-1.15873	down	--	--	--	--	--	--	--	Phloem protein 2	Protein PHLOEM PROTEIN 2-LIKE A1 OS=Arabidopsis thaliana OX=3702 GN=PP2A1 PE=2 SV=1	S	Function unknown	uncharacterized protein PHLOEM PROTEIN 2-LIKE A4-like [Prunus avium]
gene_Pav_sc0000852.1_g520.1.mk	539	440	488	187	264	191	2.75451	2.21152	2.3351	0.814959	1.26291	0.933474	1.8e-07	-1.13307	down	--	--	Cellular Component: integral component of membrane (GO:0016021);;	--	--	--	--	--	--	S	Function unknown	uncharacterized protein LOC110761887 [Prunus avium]
gene_Pav_sc0000396.1_g040.1.mk	31	55	81	203	178	210	0.226439	0.401361	0.567207	1.292	1.24461	1.50897	2.36e-06	1.5107	up	[P]	Inorganic ion transport and metabolism	Cellular Component: plasma membrane (GO:0005886);; Molecular Function: ammonium transmembrane transporter activity (GO:0008519);; Biological Process: methylammonium transport (GO:0015843);; Cellular Component: integral component of membrane (GO:0016021);; Biological Process: ammonium transmembrane transport (GO:0072488);;	K03320|0|pper:PRUPE_ppa004450mg|K03320 ammonium transporter, Amt family | (RefSeq) hypothetical protein	--	[P]	Inorganic ion transport and metabolism	Ammonium Transporter Family	Ammonium transporter 1 member 2 OS=Solanum lycopersicum OX=4081 GN=AMT1-2 PE=2 SV=1	P	Inorganic ion transport and metabolism	ammonium transporter 1 member 2-like [Prunus avium]
gene_Pav_sc0000254.1_g320.1.mk	8830	7916	8274	3831	3396	3160	34.0641	30.531	29.9564	12.5474	11.9518	11.2419	2.01e-43	-1.28216	down	--	--	Molecular Function: transcription factor activity, sequence-specific DNA binding (GO:0003700);; Biological Process: regulation of transcription, DNA-templated (GO:0006355);; Molecular Function: sequence-specific DNA binding (GO:0043565);;	K09060|0|pper:PRUPE_ppa006173mg|K09060 plant G-box-binding factor | (RefSeq) hypothetical protein	--	--	--	G-box binding protein MFMR;; Disordered region downstream of MFMR;; bZIP transcription factor;; Basic region leucine zipper;; bZIP Maf transcription factor	Common plant regulatory factor 1 OS=Petroselinum crispum OX=4043 GN=CPRF1 PE=2 SV=1	K	Transcription	common plant regulatory factor 1-like [Prunus avium]
gene_Pav_sc0000095.1_g1110.1.mk	2423	2379	2418	513	626	631	20.3202	19.6343	18.9741	3.69319	4.94608	5.28585	6.24e-50	-1.99231	down	[Q]	Secondary metabolites biosynthesis, transport and catabolism	Molecular Function: iron ion binding (GO:0005506);; Biological Process: response to light stimulus (GO:0009416);; Biological Process: gibberellin catabolic process (GO:0045487);; Molecular Function: C-19 gibberellin 2-beta-dioxygenase activity (GO:0052634);; Biological Process: oxidation-reduction process (GO:0055114);;	K04125|5.41383e-79|pmum:103325827|K04125 gibberellin 2-oxidase [EC:1.14.11.13] | (RefSeq) gibberellin 2-beta-dioxygenase 1-like	Diterpenoid biosynthesis (ko00904)	[QR]	Secondary metabolites biosynthesis, transport and catabolism;; General function prediction only	non-haem dioxygenase in morphine synthesis N-terminal;; 2OG-Fe(II) oxygenase superfamily	Gibberellin 2-beta-dioxygenase 1 OS=Pisum sativum OX=3888 GN=GA2OX1 PE=1 SV=1	S	Function unknown	gibberellin 2-beta-dioxygenase 1-like [Prunus avium]
gene_Pav_sc0001540.1_g150.1.mk	655	813	729	344	354	367	3.12034	3.82946	3.27149	1.40123	1.57725	1.6746	2.24e-13	-1.03577	down	[M]	Cell wall/membrane/envelope biogenesis	--	K20870|0|pmum:103322150|K20870 putative beta-1,4-xylosyltransferase IRX10 [EC:2.4.2.-] | (RefSeq) probable beta-1,4-xylosyltransferase IRX10	--	[GMW]	Carbohydrate transport and metabolism;; Cell wall/membrane/envelope biogenesis;; Extracellular structures	Exostosin family	Probable beta-1,4-xylosyltransferase IRX10 OS=Arabidopsis thaliana OX=3702 GN=IRX10 PE=2 SV=1	S	Function unknown	probable beta-1,4-xylosyltransferase IRX10 [Prunus avium]
gene_Pav_co4078193.1_g010.1.mk	771	878	1255	436	368	398	2.94847	3.3062	4.49215	1.42215	1.31463	1.45816	8.32e-11	-1.22342	down	[K]	Transcription	Molecular Function: protein kinase activity (GO:0004672);; Molecular Function: ATP binding (GO:0005524);; Biological Process: protein phosphorylation (GO:0006468);; Cellular Component: integral component of membrane (GO:0016021);;	--	--	--	--	Protein tyrosine kinase;; Protein kinase domain;; Leucine Rich repeats (2 copies);; Leucine rich repeat;; Leucine Rich Repeat	MDIS1-interacting receptor like kinase 2 OS=Arabidopsis thaliana OX=3702 GN=MIK2 PE=1 SV=3	S	Function unknown	MDIS1-interacting receptor like kinase 2-like, partial [Prunus avium]
gene_Pav_sc0000848.1_g720.1.mk	675	460	459	4009	3730	4487	4.35091	2.91733	2.76818	22.0602	22.5063	27.7563	2.13e-48	2.74357	up	[O]	Posttranslational modification, protein turnover, chaperones	--	K00799|2.00023e-163|pmum:103333896|K00799 glutathione S-transferase [EC:2.5.1.18] | (RefSeq) glutathione S-transferase-like	Glutathione metabolism (ko00480)	[O]	Posttranslational modification, protein turnover, chaperones	Glutathione S-transferase, N-terminal domain;; Glutathione S-transferase, C-terminal domain;; Glutathione S-transferase, N-terminal domain;; Glutathione S-transferase, N-terminal domain;; Glutathione S-transferase, C-terminal domain;; Glutathione S-transferase, C-terminal domain	Glutathione S-transferase OS=Hyoscyamus muticus OX=35626 PE=1 SV=1	O	Posttranslational modification, protein turnover, chaperones	glutathione S-transferase-like [Prunus avium]
gene_Pav_sc0000706.1_g080.1.mk	550	520	515	1369	1193	1251	2.45062	2.29572	2.14623	5.17336	4.99166	5.38091	1.07e-29	1.21619	up	[M]	Cell wall/membrane/envelope biogenesis	Molecular Function: protein kinase activity (GO:0004672);; Molecular Function: calcium ion binding (GO:0005509);; Molecular Function: ATP binding (GO:0005524);; Biological Process: protein phosphorylation (GO:0006468);; Cellular Component: integral component of membrane (GO:0016021);; Molecular Function: polysaccharide binding (GO:0030247);;	K04733|0|pmum:103322491|K04733 interleukin-1 receptor-associated kinase 4 [EC:2.7.11.1] | (RefSeq) wall-associated receptor kinase-like 8	--	--	--	Protein kinase domain;; Protein tyrosine kinase;; Wall-associated receptor kinase galacturonan-binding;; Wall-associated kinase	Wall-associated receptor kinase-like 8 OS=Arabidopsis thaliana OX=3702 GN=WAKL8 PE=2 SV=1	T	Signal transduction mechanisms	wall-associated receptor kinase-like 8 [Prunus avium]
gene_Pav_sc0004531.1_g060.1.br	167	232	225	18	43	17	4.54785	6.2172	5.72186	0.406694	1.07704	0.437369	5.76e-12	-2.35926	down	--	--	--	--	--	--	--	Hydrophobic seed protein;; Protease inhibitor/seed storage/LTP family	14 kDa proline-rich protein DC2.15 OS=Daucus carota OX=4039 PE=2 SV=1	S	Function unknown	PREDICTED: 14 kDa proline-rich protein DC2.15-like [Prunus mume]
Prunus_avium_newGene_4076	1704	1758	2170	5544	5167	4112	19.2383	19.5455	22.9304	53.4428	54.6182	44.5602	6.89e-27	1.33742	up	[Q]	Secondary metabolites biosynthesis, transport and catabolism	Molecular Function: lyase activity (GO:0016829);;	--	--	--	--	Glyoxalase/Bleomycin resistance protein/Dioxygenase superfamily	--	S	Function unknown	uncharacterized protein LOC110758317 [Prunus avium]
gene_Pav_sc0003201.1_g060.1.mk	173	148	158	20	29	17	1.77984	1.5047	1.52369	0.174684	0.2734	0.170212	3.48e-17	-2.45772	down	--	--	Molecular Function: SNAP receptor activity (GO:0005484);; Cellular Component: intracellular (GO:0005622);; Biological Process: intracellular protein transport (GO:0006886);; Cellular Component: integral component of membrane (GO:0016021);; Biological Process: vesicle-mediated transport (GO:0016192);; Biological Process: membrane fusion (GO:0061025);;	K08486|0|pmum:103339544|K08486 syntaxin 1B/2/3 | (RefSeq) syntaxin-121-like	SNARE interactions in vesicular transport (ko04130)	[U]	Intracellular trafficking, secretion, and vesicular transport	Syntaxin;; SNARE domain	Syntaxin-121 OS=Arabidopsis thaliana OX=3702 GN=SYP121 PE=1 SV=1	U	Intracellular trafficking, secretion, and vesicular transport	syntaxin-121-like [Prunus avium]
gene_Pav_sc0000549.1_g410.1.mk	2840	2457	2621	7853	6063	5907	19.9083	16.9609	17.1983	46.9987	39.79	39.7381	4.94e-25	1.26087	up	[E]	Amino acid transport and metabolism	Molecular Function: glutamate dehydrogenase (NAD+) activity (GO:0004352);; Molecular Function: glutamate dehydrogenase [NAD(P)+] activity (GO:0004353);; Molecular Function: copper ion binding (GO:0005507);; Molecular Function: ATP binding (GO:0005524);; Cellular Component: mitochondrion (GO:0005739);; Cellular Component: vacuolar membrane (GO:0005774);; Biological Process: cellular amino acid met…	K00261|0|pper:PRUPE_ppa006458mg|K00261 glutamate dehydrogenase (NAD(P)+) [EC:1.4.1.3] | (RefSeq) hypothetical protein	Arginine biosynthesis (ko00220);; Alanine, aspartate and glutamate metabolism (ko00250);; Nitrogen metabolism (ko00910);; Carbon metabolism (ko01200)	[E]	Amino acid transport and metabolism	Glutamate/Leucine/Phenylalanine/Valine dehydrogenase;; Glu/Leu/Phe/Val dehydrogenase, dimerisation domain	Glutamate dehydrogenase 2 OS=Arabidopsis thaliana OX=3702 GN=GDH2 PE=1 SV=1	E	Amino acid transport and metabolism	glutamate dehydrogenase 2-like [Prunus avium]
gene_Pav_sc0003562.1_g380.1.mk	2609	1494	1735	205	241	235	99.6827	56.1726	62.045	6.68291	8.61206	8.58764	1.66e-35	-2.85872	down	--	--	--	--	--	--	--	--	--	S	Function unknown	uncharacterized protein LOC110774524 [Prunus avium]
gene_Pav_sc0002474.1_g360.1.br	107	131	150	44	53	28	0.50487	0.685223	0.658454	0.247753	0.219834	0.118632	5.6e-06	-1.40576	down	--		--	K04733|0|pmum:103330691|K04733 interleukin-1 receptor-associated kinase 4 [EC:2.7.11.1] | (RefSeq) LEAF RUST 10 DISEASE-RESISTANCE LOCUS RECEPTOR-LIKE PROTEIN KINASE-like 2.5	--	[T]	Signal transduction mechanisms	Protein kinase domain;; Protein tyrosine kinase;; Wall-associated receptor kinase C-terminal	LEAF RUST 10 DISEASE-RESISTANCE LOCUS RECEPTOR-LIKE PROTEIN KINASE-like 2.8 OS=Arabidopsis thaliana OX=3702 GN=LRK10L-2.8 PE=2 SV=2	T	Signal transduction mechanisms	LEAF RUST 10 DISEASE-RESISTANCE LOCUS RECEPTOR-LIKE PROTEIN KINASE-like 2.5 [Prunus avium]
gene_Pav_sc0001794.1_g310.1.mk	1180	1492	1439	586	612	535	22.6866	28.2387	25.9027	9.61116	11.0023	9.87336	2.26e-24	-1.24074	down	--	--	--	--	--	--	--	--	--	S	Function unknown	hypothetical protein PRUPE_6G264500 [Prunus persica]
gene_Pav_sc0008630.1_g020.1.mk	6136	4670	7120	34	729	815	45.1441	33.694	47.5977	0.245338	4.85694	5.51096	0.0165225	-1.05407	down	--	--	Cellular Component: integral component of membrane (GO:0016021);;	--	--	--	--	Late embryogenesis abundant protein	NDR1/HIN1-like protein 13 OS=Arabidopsis thaliana OX=3702 GN=NHL13 PE=2 SV=1	S	Function unknown	NDR1/HIN1-like protein 13 [Prunus avium]
gene_Pav_sc0000409.1_g310.1.mk	450	514	421	228	185	197	3.27189	3.77645	2.87925	1.31792	1.00921	1.1872	7.86e-12	-1.1609	down	[Q]	Secondary metabolites biosynthesis, transport and catabolism	Molecular Function: iron ion binding (GO:0005506);; Molecular Function: oxidoreductase activity (GO:0016491);; Biological Process: oxidation-reduction process (GO:0055114);;	--	--	[QR]	Secondary metabolites biosynthesis, transport and catabolism;; General function prediction only	non-haem dioxygenase in morphine synthesis N-terminal;; 2OG-Fe(II) oxygenase superfamily	Protein DMR6-LIKE OXYGENASE 2 OS=Arabidopsis thaliana OX=3702 GN=DLO2 PE=2 SV=1	S	Function unknown	PREDICTED: hyoscyamine 6-dioxygenase-like [Populus euphratica]
gene_Pav_sc0001413.1_g100.1.mk	930	986	1161	356	336	370	8.88046	9.26773	10.3768	2.90145	2.99843	3.38938	2.09e-33	-1.51842	down	--	--	--	--	--	--	--	Protein of unknown function (DUF1645)	--	S	Function unknown	uncharacterized protein LOC110767913 [Prunus avium]
gene_Pav_sc0000979.1_g170.1.br	760	1027	881	6388	5707	6051	40.5	53.8714	43.9588	290.722	284.78	309.53	8.1e-128	2.68778	up	[O]	Posttranslational modification, protein turnover, chaperones	--	K13993|9.53621e-40|pper:PRUPE_ppa012795mg|K13993 HSP20 family protein | (RefSeq) hypothetical protein	Protein processing in endoplasmic reticulum (ko04141)	[O]	Posttranslational modification, protein turnover, chaperones	Hsp20/alpha crystallin family	18.1 kDa class I heat shock protein OS=Arabidopsis thaliana OX=3702 GN=HSP18.1 PE=1 SV=1	O	Posttranslational modification, protein turnover, chaperones	18.1 kDa class I heat shock protein-like [Prunus avium]
[truncated: 443 more rows]
