# Supplementary material for: Integrated Metabolome, Transcriptome and Long Non-Coding RNA Analysis Reveals Potential Molecular Mechanisms of Sweet Cherry Fruit Ripening
Source: Int J Mol Sci. 2024 Sep 12;25(18):9860. doi: 10.3390/ijms25189860 (PMC11432518; doi:10.3390/ijms25189860)
Supplement: Supplementary file 1 [file ijms-25-09860-s001.zip › Table S6.xlsx]

## Sheet: Table S6
#ID	P1_Count	P2_Count	P3_Count	DR1_Count	DR2_Count	DR3_Count	P1_FPKM	P2_FPKM	P3_FPKM	DR1_FPKM	DR2_FPKM	DR3_FPKM	FDR	log2FC	regulated	COG_class	COG_class_annotation	GO_annotation	KEGG_annotation	KEGG_pathway_annotation	KOG_class	KOG_class_annotation	Pfam_annotation	Swiss-Prot_annotation	eggNOG_class	eggNOG_class_annotation	NR_annotation
gene_Pav_sc0002722.1_g030.1.mk	380	525	431	78	83	53	2.85079	4.32128	3.63826	0.571062	0.698596	0.461671	1.14e-24	-2.42678	down	--	--	Molecular Function: peroxidase activity (GO:0004601);; Cellular Component: extracellular region (GO:0005576);; Biological Process: response to oxidative stress (GO:0006979);; Cellular Component: integral component of membrane (GO:0016021);; Molecular Function: heme binding (GO:0020037);; Biological Process: hydrogen peroxide catabolic process (GO:0042744);; Molecular Function: metal ion binding (…	K00430|0|pmum:103339082|K00430 peroxidase [EC:1.11.1.7] | (RefSeq) peroxidase 44	Phenylpropanoid biosynthesis (ko00940)	--	--	Peroxidase	Peroxidase 44 OS=Arabidopsis thaliana OX=3702 GN=PER44 PE=2 SV=1	G	Carbohydrate transport and metabolism	peroxidase 44-like [Prunus avium]
gene_Pav_sc0000111.1_g020.1.mk	3710	4146	3341	550	218	302	24.9832	30.6149	25.29	3.63217	1.64169	2.3882	1.76e-40	-3.132	down	--	--	Cellular Component: plant-type cell wall (GO:0009505);;	--	--	--	--	Protein of unknown function (DUF642)	--	S	Function unknown	uncharacterized protein LOC110748808 [Prunus avium]
gene_Pav_sc0000009.1_g1290.1.br	643	653	730	8755	6837	6596	5.56122	6.18755	7.09281	74.3763	66.3947	67.0234	5.86e-248	3.39614	up	[M]	Cell wall/membrane/envelope biogenesis	Molecular Function: transferase activity, transferring glycosyl groups (GO:0016757);;	--	--	--	--	Glycosyl transferase family 8	Probable galacturonosyltransferase-like 10 OS=Arabidopsis thaliana OX=3702 GN=GATL10 PE=2 SV=1	O	Posttranslational modification, protein turnover, chaperones	probable galacturonosyltransferase-like 10 [Prunus avium]
gene_Pav_sc0000590.1_g050.1.mk	1	11	11	97	75	81	0.01501	0.577169	0.585761	4.52554	3.99169	4.54016	6.92e-07	2.12715	up	--	--	--	--	--	--	--	--	--	--	--	hypothetical protein PRUPE_1G294600 [Prunus persica]
gene_Pav_sc0000009.1_g970.1.mk	1232	1205	1371	10368	9300	7772	4.71795	5.02571	5.85052	38.9953	39.9376	34.983	1.8e-163	2.80253	up	[N]	Cell motility	Cellular Component: endosome (GO:0005768);; Cellular Component: trans-Golgi network (GO:0005802);; Cellular Component: plasma membrane (GO:0005886);; Cellular Component: integral component of membrane (GO:0016021);; Molecular Function: cellulose synthase (UDP-forming) activity (GO:0016760);;	K20887|0|pper:PRUPE_ppa002511mg|K20887 xyloglucan glycosyltransferase 4 [EC:2.4.1.-] | (RefSeq) hypothetical protein	--	--	--	Glycosyl transferase family group 2;; Glycosyltransferase like family 2;; Glycosyl transferase family 2;; Glycosyl transferase family 21	Xyloglucan glycosyltransferase 4 OS=Arabidopsis thaliana OX=3702 GN=CSLC4 PE=1 SV=1	M	Cell wall/membrane/envelope biogenesis	xyloglucan glycosyltransferase 4 [Prunus avium]
gene_Pav_sc0003135.1_g450.1.mk	34	38	32	1012	845	720	0.458513	0.561169	0.477558	13.6164	12.9867	11.5763	1.66e-124	4.38505	up	--	--	--	--	--	--	--	Divergent CCT motif;; tify domain	Protein TIFY 5A OS=Arabidopsis thaliana OX=3702 GN=TIFY5A PE=1 SV=1	S	Function unknown	protein TIFY 5A [Prunus avium]
gene_Pav_sc0000600.1_g970.1.mk	172	135	170	1606	1259	1246	1.8322	1.58041	2.03024	16.839	15.0928	15.6222	1.22e-118	3.02892	up	--	--	Cellular Component: integral component of membrane (GO:0016021);;	--	--	--	--	--	--	S	Function unknown	PREDICTED: uncharacterized protein LOC103405667 [Malus domestica]
gene_Pav_sc0000231.1_g1040.1.mk	6493	6420	6429	3848	2671	2477	20.3309	22.9157	22.5735	12.0504	10.1277	9.72677	4.31e-21	-1.09609	down	--	--	--	K15559|0|pmum:103339131|K15559 regulator of Ty1 transposition protein 103 | (RefSeq) regulation of nuclear pre-mRNA domain-containing protein 1B-like	--	[A]	RNA processing and modification	RNA polymerase II-binding domain.	--	S	Function unknown	regulation of nuclear pre-mRNA domain-containing protein 1B-like [Prunus avium]
gene_Pav_sc0008498.1_g040.1.mk	332	335	327	816	754	624	1.40297	1.55282	2.0258	3.9506	3.60435	3.48089	3.63e-19	1.11775	up	[M]	Cell wall/membrane/envelope biogenesis	Molecular Function: protein serine/threonine kinase activity (GO:0004674);; Molecular Function: ATP binding (GO:0005524);; Cellular Component: plasma membrane (GO:0005886);; Biological Process: defense response (GO:0006952);; Cellular Component: plasmodesma (GO:0009506);; Cellular Component: integral component of membrane (GO:0016021);; Biological Process: protein autophosphorylation (GO:0046777)…	--	--	--	--	Protein kinase domain;; Protein tyrosine kinase;; Salt stress response/antifungal	Cysteine-rich receptor-like protein kinase 2 OS=Arabidopsis thaliana OX=3702 GN=CRK2 PE=2 SV=1	T	Signal transduction mechanisms	cysteine-rich receptor-like protein kinase 2 isoform X1 [Prunus avium]
gene_Pav_sc0000129.1_g1250.1.mk	111068	105048	95465	54268	49486	48847	336.241	260.997	269.636	120.768	136.953	141.896	3.36e-66	-1.01773	down	[C]	Energy production and conversion	Molecular Function: aldehyde dehydrogenase (NAD) activity (GO:0004029);; Biological Process: cellular aldehyde metabolic process (GO:0006081);; Cellular Component: integral component of membrane (GO:0016021);; Biological Process: oxidation-reduction process (GO:0055114);;	K14085|0|pper:PRUPE_ppa004461mg|K14085 aldehyde dehydrogenase family 7 member A1 [EC:1.2.1.31 1.2.1.8 1.2.1.3] | (RefSeq) hypothetical protein	Glycolysis / Gluconeogenesis (ko00010);; Ascorbate and aldarate metabolism (ko00053);; Fatty acid degradation (ko00071);; Glycine, serine and threonine metabolism (ko00260);; Valine, leucine and isoleucine degradation (ko00280);; Lysine biosynthesis (ko00300);; Lysine degradation (ko00310);; Arginine and proline metabolism (ko00330);; Histidine metabolism (ko00340);; Tryptophan metabolism (ko0038…	[C]	Energy production and conversion	Aldehyde dehydrogenase family;; Aldehyde dehydrogenase family	Aldehyde dehydrogenase family 7 member A1 OS=Malus domestica OX=3750 PE=1 SV=3	C	Energy production and conversion	aldehyde dehydrogenase family 7 member A1 [Prunus avium]
gene_Pav_sc0003682.1_g120.1.br	67	101	125	697	482	279	0.353478	0.58727	0.750923	3.65905	2.89278	1.75222	2.32e-09	1.91775	up	[K]	Transcription	--	--	--	--	--	Leucine rich repeat;; Leucine Rich repeats (2 copies);; Leucine Rich Repeat;; Leucine Rich repeat	Probable leucine-rich repeat receptor-like protein kinase At2g33170 OS=Arabidopsis thaliana OX=3702 GN=At2g33170 PE=2 SV=1	--	--	LRR receptor-like serine/threonine-protein kinase RCH1 [Prunus avium]
Prunus_avium_newGene_6261	113	82	90	253	229	205	1.34815	1.08025	1.21279	2.976	3.08757	2.89046	1.97e-09	1.20498	up	--	--	Molecular Function: protein kinase activity (GO:0004672);; Molecular Function: ubiquitin-protein transferase activity (GO:0004842);; Molecular Function: ATP binding (GO:0005524);; Biological Process: protein phosphorylation (GO:0006468);; Biological Process: protein ubiquitination (GO:0016567);;	--	--	--	--	--	Putative U-box domain-containing protein 50 OS=Arabidopsis thaliana OX=3702 GN=PUB50 PE=3 SV=1	O	Posttranslational modification, protein turnover, chaperones	putative U-box domain-containing protein 50 isoform X2 [Prunus avium]
gene_Pav_co4081299.1_g010.1.br	345	260	243	657	591	529	1.25888	1.03954	0.996974	2.35926	2.42511	2.26883	2.4e-11	1.03955	up	--	--	--	--	--	[R]	General function prediction only	Reverse transcriptase (RNA-dependent DNA polymerase)	Uncharacterized mitochondrial protein AtMg00310 OS=Arabidopsis thaliana OX=3702 GN=AtMg00310 PE=4 SV=1	S	Function unknown	PREDICTED: LOW QUALITY PROTEIN: uncharacterized protein LOC103343662 [Prunus mume]
gene_Pav_sc0002567.1_g100.1.mk	28529	26197	27229	60694	57409	54292	109.69	110.449	117.681	229.146	247.767	245.183	1.35e-72	1.07349	up	[CHR]	Energy production and conversion;; Coenzyme transport and metabolism;; General function prediction only	Molecular Function: phosphoglycerate dehydrogenase activity (GO:0004617);; Biological Process: L-serine biosynthetic process (GO:0006564);; Molecular Function: amino acid binding (GO:0016597);; Molecular Function: NAD binding (GO:0051287);; Biological Process: oxidation-reduction process (GO:0055114);;	K00058|0|pper:PRUPE_ppa002769mg|K00058 D-3-phosphoglycerate dehydrogenase [EC:1.1.1.95] | (RefSeq) hypothetical protein	Glycine, serine and threonine metabolism (ko00260);; Carbon metabolism (ko01200);; Biosynthesis of amino acids (ko01230)	[E]	Amino acid transport and metabolism	D-isomer specific 2-hydroxyacid dehydrogenase, NAD binding domain;; D-isomer specific 2-hydroxyacid dehydrogenase, catalytic domain;; ACT domain;; Acetohydroxy acid isomeroreductase, NADPH-binding domain;; S-adenosyl-L-homocysteine hydrolase, NAD binding domain	D-3-phosphoglycerate dehydrogenase 2, chloroplastic OS=Arabidopsis thaliana OX=3702 GN=PGDH2 PE=1 SV=2	E	Amino acid transport and metabolism	D-3-phosphoglycerate dehydrogenase 2, chloroplastic-like [Prunus avium]
gene_Pav_sc0000719.1_g800.1.mk	2258	2199	2232	572	454	463	9.58455	10.2442	10.6371	2.38979	2.14806	2.32491	1.96e-139	-2.1458	down	--	--	Molecular Function: zinc ion binding (GO:0008270);; Cellular Component: integral component of membrane (GO:0016021);;	--	--	[O]	Posttranslational modification, protein turnover, chaperones	Ring finger domain;; RING-like zinc finger;; Zinc finger, C3HC4 type (RING finger)	E3 ubiquitin-protein ligase At4g11680 OS=Arabidopsis thaliana OX=3702 GN=At4g11680 PE=2 SV=1	O	Posttranslational modification, protein turnover, chaperones	PREDICTED: E3 ubiquitin-protein ligase At4g11680 isoform X1 [Prunus mume]
gene_Pav_sc0002597.1_g050.1.mk	1034	1649	1319	7209	5907	4889	10.2463	17.9189	14.6941	70.1759	65.7331	56.9282	1.55e-28	2.05027	up	--	--	Molecular Function: structural constituent of ribosome (GO:0003735);; Biological Process: translation (GO:0006412);; Biological Process: mitochondrial transport (GO:0006839);; Cellular Component: integral component of membrane (GO:0016021);; Cellular Component: mitochondrial membrane (GO:0031966);; Biological Process: transmembrane transport (GO:0055085);;	K15104|0|pper:PRUPE_ppa008525mg|K15104 solute carrier family 25 (mitochondrial oxoglutarate transporter), member 11 | (RefSeq) hypothetical protein	--	[C]	Energy production and conversion	Mitochondrial carrier protein	Mitochondrial uncoupling protein 5 OS=Arabidopsis thaliana OX=3702 GN=PUMP5 PE=2 SV=1	S	Function unknown	mitochondrial uncoupling protein 5-like [Prunus avium]
gene_Pav_sc0001196.1_g440.1.br	719	607	564	2037	1384	1408	20.0326	18.5429	17.6668	55.7505	43.2885	46.0733	3.46e-22	1.31372	up	--	--	Molecular Function: DNA binding (GO:0003677);; Cellular Component: nucleus (GO:0005634);; Biological Process: regulation of transcription, DNA-templated (GO:0006355);;	--	--	--	--	B3 DNA binding domain	--	--	--	hypothetical protein PRUPE_1G574400 [Prunus persica]
gene_Pav_sc0001020.1_g030.1.mk	3	5	2	372	294	277	0.023357	0.051225	0.014177	4.1695	3.77605	3.71572	5.23e-62	5.18316	up	--	--	Molecular Function: ubiquitin-protein transferase activity (GO:0004842);; Biological Process: protein ubiquitination (GO:0016567);;	--	--	--	--	Domain of unknown function (DUF3361)	E3 ubiquitin-protein ligase PUB23 OS=Arabidopsis thaliana OX=3702 GN=PUB23 PE=1 SV=1	O	Posttranslational modification, protein turnover, chaperones	E3 ubiquitin-protein ligase PUB23-like [Prunus avium]
gene_Pav_sc0000652.1_g1220.1.mk	679	674	718	2219	1626	1427	13.0112	14.1618	15.483	41.7957	35.0128	32.1561	2.58e-22	1.30297	up	--	--	--	--	--	--	--	--	--	S	Function unknown	uncharacterized protein LOC110758935 [Prunus avium]
gene_Pav_sc0000168.1_g110.1.mk	172	149	159	6059	5844	5188	1.48886	1.44996	1.58593	53.1611	58.4044	54.2722	0	5.08135	up	--	--	Molecular Function: DNA binding (GO:0003677);; Cellular Component: nucleus (GO:0005634);; Biological Process: regulation of transcription, DNA-templated (GO:0006355);;	--	--	--	--	No apical meristem (NAM) protein	NAC domain-containing protein 90 OS=Arabidopsis thaliana OX=3702 GN=NAC090 PE=1 SV=1	S	Function unknown	NAC domain-containing protein 90 [Prunus avium]
gene_Pav_sc0000749.1_g070.1.mk	878	955	140	113	129	42	3.72168	4.43956	0.665159	0.46864	0.612731	0.205821	0.00449394	-1.33447	down	--	--	--	--	--	[R]	General function prediction only	PPR repeat family;; PPR repeat;; PPR repeat;; Pentatricopeptide repeat domain;; Pentacotripeptide-repeat region of PRORP;; Mitochondrial 28S ribosomal protein S27;; Tetratricopeptide repeat;; Mitochondrial ATPase expression;; Tetratricopeptide repeat	Pentatricopeptide repeat-containing protein At2g16880 OS=Arabidopsis thaliana OX=3702 GN=At2g16880 PE=2 SV=1	S	Function unknown	pentatricopeptide repeat-containing protein At2g16880 isoform X1 [Prunus avium]
gene_Pav_sc0008597.1_g030.1.br	918	996	995	2640	2235	2032	16.2624	19.3443	19.8238	45.9394	44.4627	42.3001	3.79e-35	1.22679	up	--	--	Molecular Function: nucleotide binding (GO:0000166);; Molecular Function: protein kinase activity (GO:0004672);; Cellular Component: membrane (GO:0016020);;	K04733|1.15184e-51|pmum:103343446|K04733 interleukin-1 receptor-associated kinase 4 [EC:2.7.11.1] | (RefSeq) L-type lectin-domain containing receptor kinase IX.1-like	--	--	--	Legume lectin domain	Seed agglutinin 1 OS=Robinia pseudoacacia OX=35938 PE=1 SV=1	T	Signal transduction mechanisms	PREDICTED: L-type lectin-domain containing receptor kinase IX.1-like [Prunus mume]
gene_Pav_sc0001129.1_g070.1.mk	893	1153	1275	76	70	69	6.12039	8.66406	9.8226	0.50858	0.538438	0.549577	2.92e-72	-3.70043	down	[GER]	Carbohydrate transport and metabolism;; Amino acid transport and metabolism;; General function prediction only	Cellular Component: plasma membrane (GO:0005886);; Cellular Component: integral component of membrane (GO:0016021);; Molecular Function: transmembrane transporter activity (GO:0022857);; Biological Process: transmembrane transport (GO:0055085);;	--	--	--	--	EamA-like transporter family	WAT1-related protein At5g07050 OS=Arabidopsis thaliana OX=3702 GN=At5g07050 PE=2 SV=1	S	Function unknown	WAT1-related protein At5g07050 [Prunus avium]
gene_Pav_sc0001093.1_g010.1.mk	1308	1413	1283	569	538	576	7.43413	8.7988	8.42489	3.2232	3.5339	3.77884	7.29e-24	-1.21787	down	--	--	Molecular Function: protein kinase activity (GO:0004672);; Molecular Function: ATP binding (GO:0005524);; Biological Process: protein phosphorylation (GO:0006468);; Cellular Component: integral component of membrane (GO:0016021);;	--	--	--	--	--	Probable LRR receptor-like serine/threonine-protein kinase At1g07650 OS=Arabidopsis thaliana OX=3702 GN=At1g07650 PE=1 SV=1	S	Function unknown	PREDICTED: probable LRR receptor-like serine/threonine-protein kinase At1g07650 [Prunus mume]
gene_Pav_sc0003927.1_g100.1.mk	32	15	66	105	115	139	0.132807	0.105893	0.381352	0.540122	0.607572	0.78613	0.0079281	1.15805	up	--		--	K04733|0|mdm:103426907|K04733 interleukin-1 receptor-associated kinase 4 [EC:2.7.11.1] | (RefSeq) rust resistance kinase Lr10-like	--	[T]	Signal transduction mechanisms	Protein kinase domain;; Protein tyrosine kinase	Rust resistance kinase Lr10 OS=Triticum aestivum OX=4565 GN=LRK10 PE=2 SV=1	T	Signal transduction mechanisms	rust resistance kinase Lr10-like [Prunus avium]
gene_Pav_sc0000732.1_g070.1.mk	145	182	177	2306	1710	1642	2.66482	3.66217	3.65416	41.7173	35.3667	35.528	5.54e-114	3.36675	up	--	--	--	--	--	--	--	--	--	S	Function unknown	uncharacterized protein LOC110760268 [Prunus avium]
gene_Pav_sc0000129.1_g220.1.mk	173	180	155	690	624	475	0.554369	0.62369	0.543297	2.155	2.28664	1.83712	1.52e-26	1.74511	up	--	--	--	--	--	--	--	--	IQ domain-containing protein IQM1 OS=Arabidopsis thaliana OX=3702 GN=IQM1 PE=1 SV=1	S	Function unknown	IQ domain-containing protein IQM1 [Prunus avium]
gene_Pav_sc0000354.1_g310.1.mk	7651	7828	8116	27745	17697	16121	55.2466	61.9412	65.8967	196.699	143.363	136.74	1.21e-19	1.32392	up	[G]	Carbohydrate transport and metabolism	Molecular Function: hydrolase activity, hydrolyzing O-glycosyl compounds (GO:0004553);; Cellular Component: cell wall (GO:0005618);; Cellular Component: integral component of plasma membrane (GO:0005887);; Biological Process: plant-type cell wall modification involved in multidimensional cell growth (GO:0009831);; Biological Process: xyloglucan metabolic process (GO:0010411);; Molecular Function:…	K08235|0|pper:PRUPE_ppa009090mg|K08235 xyloglucan:xyloglucosyl transferase [EC:2.4.1.207] | (RefSeq) hypothetical protein	--	--	--	Glycosyl hydrolases family 16;; Xyloglucan endo-transglycosylase (XET) C-terminus	Probable xyloglucan endotransglucosylase/hydrolase protein 33 OS=Arabidopsis thaliana OX=3702 GN=XTH33 PE=2 SV=2	G	Carbohydrate transport and metabolism	probable xyloglucan endotransglucosylase/hydrolase protein 33 [Prunus avium]
gene_Pav_sc0001110.1_g160.1.mk	78	108	110	292	206	266	0.301724	0.437735	0.514067	0.992392	0.826588	1.10816	7.42e-07	1.24443	up	[QV]	Secondary metabolites biosynthesis, transport and catabolism;; Defense mechanisms	Molecular Function: monooxygenase activity (GO:0004497);; Molecular Function: iron ion binding (GO:0005506);; Molecular Function: oxidoreductase activity, acting on paired donors, with incorporation or reduction of molecular oxygen (GO:0016705);; Molecular Function: heme binding (GO:0020037);; Biological Process: oxidation-reduction process (GO:0055114);;	K20667|0|pmum:103325326|K20667 beta-amyrin 28-monooxygenase [EC:1.14.13.201] | (RefSeq) beta-amyrin 28-oxidase-like	--	[QI]	Secondary metabolites biosynthesis, transport and catabolism;; Lipid transport and metabolism	Cytochrome P450	Beta-amyrin 28-oxidase OS=Panax ginseng OX=4054 PE=2 SV=1	Q	Secondary metabolites biosynthesis, transport and catabolism	beta-amyrin 28-oxidase-like [Prunus avium]
gene_Pav_sc0000355.1_g130.1.mk	5560	4972	5426	19143	18704	15330	19.9943	18.7567	20.7992	65.8609	72.5846	62.4361	2.06e-85	1.72045	up	--	--	Molecular Function: serine-type endopeptidase activity (GO:0004252);; Biological Process: proteolysis (GO:0006508);; Cellular Component: integral component of membrane (GO:0016021);;	--	--	[T]	Signal transduction mechanisms	Rhomboid family	RHOMBOID-like protein 2 OS=Arabidopsis thaliana OX=3702 GN=RBL2 PE=1 SV=1	S	Function unknown	PREDICTED: RHOMBOID-like protein 2 [Prunus mume]
gene_Pav_sc0004290.1_g270.1.mk	19719	18434	16370	4453	4767	4829	174.302	178.681	162.646	38.6514	47.2988	50.1319	8.53e-64	-1.90478	down	--	--	Molecular Function: metal ion binding (GO:0046872);;	--	--	[R]	General function prediction only	Zinc finger C-x8-C-x5-C-x3-H type (and similar)	Zinc finger CCCH domain-containing protein 20 OS=Arabidopsis thaliana OX=3702 GN=At2g19810 PE=2 SV=1	S	Function unknown	zinc finger CCCH domain-containing protein 23-like [Prunus avium]
gene_Pav_sc0001305.1_g330.1.mk	22252	22306	24554	3336	3302	3758	183.371	200.914	224.453	26.7883	29.7156	35.3108	2.6e-98	-2.65927	down	--	--	Molecular Function: asparagine synthase (glutamine-hydrolyzing) activity (GO:0004066);; Cellular Component: cytosol (GO:0005829);; Biological Process: asparagine biosynthetic process (GO:0006529);; Biological Process: glutamine metabolic process (GO:0006541);; Molecular Function: protein homodimerization activity (GO:0042803);;	--	--	--	--	Aluminium induced protein	Stem-specific protein TSJT1 OS=Nicotiana tabacum OX=4097 GN=TSJT1 PE=2 SV=1	S	Function unknown	stem-specific protein TSJT1-like [Prunus avium]
gene_Pav_sc0000055.1_g450.1.mk	236	348	272	713	494	719	3.73251	6.02771	4.82838	11.0855	8.7677	13.3538	4.18e-06	1.08307	up	--	--	--	--	--	--	--	Senescence regulator	--	S	Function unknown	uncharacterized protein LOC110761537 [Prunus avium]
gene_Pav_sc0000890.1_g1200.1.mk	2602	2065	247	216	172	142	14.9147	12.9072	1.57518	1.06034	1.09853	0.821421	0.00130718	-1.49143	down	[QV]	Secondary metabolites biosynthesis, transport and catabolism;; Defense mechanisms	Molecular Function: monooxygenase activity (GO:0004497);; Molecular Function: iron ion binding (GO:0005506);; Cellular Component: integral component of membrane (GO:0016021);; Molecular Function: oxidoreductase activity, acting on paired donors, with incorporation or reduction of molecular oxygen (GO:0016705);; Molecular Function: heme binding (GO:0020037);; Biological Process: oxidation-reductio…	--	--	[Q]	Secondary metabolites biosynthesis, transport and catabolism	Cytochrome P450	Cytochrome P450 82A3 OS=Glycine max OX=3847 GN=CYP82A3 PE=2 SV=1	Q	Secondary metabolites biosynthesis, transport and catabolism	cytochrome P450 CYP82D47-like [Prunus avium]
gene_Pav_sc0000890.1_g010.1.mk	29	21	41	92	85	78	0.149175	0.116009	0.23449	0.467436	0.490966	0.467429	0.000312785	1.23548	up	[PR]	Inorganic ion transport and metabolism;; General function prediction only	Cellular Component: chloroplast (GO:0009507);; Molecular Function: chlorophyllide a oxygenase [overall] activity (GO:0010277);; Cellular Component: integral component of membrane (GO:0016021);; Molecular Function: metal ion binding (GO:0046872);; Molecular Function: 2 iron, 2 sulfur cluster binding (GO:0051537);; Biological Process: oxidation-reduction process (GO:0055114);;	--	--	--	--	Rieske [2Fe-2S] domain;; Pheophorbide a oxygenase	Protein TIC 55, chloroplastic OS=Pisum sativum OX=3888 GN=TIC55 PE=1 SV=1	P	Inorganic ion transport and metabolism	protein TIC 55, chloroplastic [Prunus persica]
gene_Pav_sc0000206.1_g420.1.mk	8565	8189	7724	2559	2483	2500	38.4133	40.1942	38.8616	11.2809	12.4756	13.1414	2.61e-99	-1.67398	down	--	--	Molecular Function: signal transducer activity (GO:0004871);; Cellular Component: nucleus (GO:0005634);; Cellular Component: cytoplasm (GO:0005737);; Biological Process: signal transduction (GO:0007165);; Biological Process: phototropism (GO:0009638);;	--	--	--	--	NPH3 family;; BTB/POZ domain	Root phototropism protein 2 OS=Arabidopsis thaliana OX=3702 GN=RPT2 PE=1 SV=2	S	Function unknown	root phototropism protein 2 [Prunus avium]
gene_Pav_sc0000138.1_g870.1.mk	5667	6639	6376	2986	3178	2738	37.9295	48.7262	47.9668	19.622	23.875	21.5211	1.21e-16	-1.04204	down	--	--	Molecular Function: transcription factor activity, sequence-specific DNA binding (GO:0003700);; Cellular Component: nucleus (GO:0005634);; Biological Process: regulation of transcription, DNA-templated (GO:0006355);; Molecular Function: sequence-specific DNA binding (GO:0043565);;	K09338|1.20753e-139|pper:PRUPE_ppa011221mg|K09338 homeobox-leucine zipper protein | (RefSeq) hypothetical protein	--	[K]	Transcription	Homeobox domain;; Homeobox associated leucine zipper	Homeobox-leucine zipper protein ATHB-12 OS=Arabidopsis thaliana OX=3702 GN=ATHB-12 PE=1 SV=1	K	Transcription	homeobox-leucine zipper protein ATHB-12-like [Prunus avium]
gene_Pav_sc0001422.1_g400.1.mk	1373	1029	1389	3627	3329	2964	10.1909	8.36964	11.5876	26.4408	27.7375	25.8415	7.98e-25	1.357	up	--	--	Molecular Function: zinc ion binding (GO:0008270);;	--	--	[O]	Posttranslational modification, protein turnover, chaperones	Ring finger domain;; RING-like zinc finger;; Zinc finger, C3HC4 type (RING finger);; Zinc finger, C3HC4 type (RING finger);; FANCL C-terminal domain	Probable E3 ubiquitin-protein ligase RHY1A OS=Arabidopsis thaliana OX=3702 GN=RHY1A PE=2 SV=1	O	Posttranslational modification, protein turnover, chaperones	probable E3 ubiquitin-protein ligase RHY1A [Prunus avium]
gene_Pav_sc0001102.1_g920.1.mk	44	35	45	328	623	540	0.671724	0.597472	0.78393	5.01629	10.8993	9.89198	3.35e-24	3.08183	up	--	--	Molecular Function: enzyme inhibitor activity (GO:0004857);; Biological Process: negative regulation of catalytic activity (GO:0043086);;	--	--	--	--	Plant invertase/pectin methylesterase inhibitor	Pectinesterase inhibitor 4 OS=Arabidopsis thaliana OX=3702 GN=PMEI4 PE=2 SV=1	S	Function unknown	pectinesterase inhibitor 4-like [Prunus avium]
Prunus_avium_newGene_3959	939	820	847	2505	2079	2238	2.83853	2.77525	2.7677	7.40501	7.37763	8.24076	2.94e-59	1.37893	up	--	--	--	K19366|0|pper:PRUPE_ppa004608mg|K19366 spartin | (RefSeq) hypothetical protein	Endocytosis (ko04144)	--	--	Senescence-associated protein	Protein EARLY-RESPONSIVE TO DEHYDRATION 7, chloroplastic OS=Arabidopsis thaliana OX=3702 GN=ERD7 PE=1 SV=1	S	Function unknown	protein EARLY-RESPONSIVE TO DEHYDRATION 7, chloroplastic-like [Prunus avium]
gene_Pav_sc0001405.1_g470.1.mk	185	189	138	71	43	56	1.92179	2.15408	1.61216	0.726049	0.500181	0.68242	4.74e-08	-1.43694	down	--	--	Cellular Component: chloroplast (GO:0009507);;	--	--	--	--	--	--	S	Function unknown	uncharacterized protein LOC110767659 [Prunus avium]
gene_Pav_sc0001289.1_g120.1.mk	333	348	310	73	44	59	7.58914	8.69587	7.93701	1.62833	1.1215	1.56208	4.07e-29	-2.33749	down	--	--	--	--	--	--	--	Senescence regulator	--	S	Function unknown	uncharacterized protein LOC110766611 [Prunus avium]
gene_Pav_sc0001057.1_g140.1.br	834	880	725	377	308	180	9.0648	10.4878	8.85803	4.01793	3.75723	2.29479	4.2e-10	-1.40446	down	--	--	--	--	--	[UR]	Intracellular trafficking, secretion, and vesicular transport;; General function prediction only	Dynamin central region;; Dynamin GTPase effector domain	Dynamin-related protein 4C OS=Arabidopsis thaliana OX=3702 GN=DRP4C PE=2 SV=1	S	Function unknown	dynamin-related protein 4C [Prunus persica]
gene_Pav_sc0000583.1_g810.1.mk	136	123	119	49	41	61	0.991418	0.992997	0.978128	0.353677	0.337788	0.522476	3.17e-05	-1.16897	down	--	--	Molecular Function: DNA binding (GO:0003677);; Cellular Component: nucleus (GO:0005634);; Biological Process: regulation of transcription, DNA-templated (GO:0006355);;	--	--	--	--	--	--	--	--	protein CUP-SHAPED COTYLEDON 3 [Prunus avium]
gene_Pav_sc0000143.1_g670.1.mk	2136	2505	2452	1109	941	1061	16.2845	20.949	21.0171	8.30111	8.05589	9.49593	6.17e-19	-1.15981	down	--	--	Cellular Component: photosystem I (GO:0009522);; Cellular Component: chloroplast thylakoid membrane (GO:0009535);; Biological Process: photosynthesis, light harvesting (GO:0009765);; Cellular Component: integral component of membrane (GO:0016021);; Molecular Function: chlorophyll binding (GO:0016168);; Biological Process: protein-chromophore linkage (GO:0018298);; Molecular Function: metal ion bi…	K08915|2.41817e-131|pper:PRUPE_ppa009686mg|K08915 light-harvesting complex II chlorophyll a/b binding protein 4 | (RefSeq) hypothetical protein	Photosynthesis - antenna proteins (ko00196)	--	--	Chlorophyll A-B binding protein	Chlorophyll a-b binding protein CP29.3, chloroplastic OS=Arabidopsis thaliana OX=3702 GN=LHCB4.3 PE=2 SV=1	I	Lipid transport and metabolism	chlorophyll a-b binding protein CP29.3, chloroplastic [Prunus avium]
gene_Pav_sc0000557.1_g1170.1.mk	11634	12284	12593	32387	34976	29368	52.8279	60.9688	64.4705	136.666	170.309	149.967	3.21e-37	1.38829	up	[C]	Energy production and conversion	Molecular Function: oxidoreductase activity, acting on the aldehyde or oxo group of donors, NAD or NADP as acceptor (GO:0016620);; Biological Process: oxidation-reduction process (GO:0055114);;	K00131|0|pper:PRUPE_ppa004622mg|K00131 glyceraldehyde-3-phosphate dehydrogenase (NADP+) [EC:1.2.1.9] | (RefSeq) hypothetical protein	Glycolysis / Gluconeogenesis (ko00010);; Pentose phosphate pathway (ko00030);; Carbon metabolism (ko01200)	[C]	Energy production and conversion	Aldehyde dehydrogenase family	NADP-dependent glyceraldehyde-3-phosphate dehydrogenase OS=Arabidopsis thaliana OX=3702 GN=ALDH11A3 PE=1 SV=2	C	Energy production and conversion	hypothetical protein PRUPE_7G260700 [Prunus persica]
gene_Pav_sc0000598.1_g550.1.mk	851	726	750	2728	3399	2265	3.35187	4.00018	3.35195	11.0347	15.4217	10.9367	3.22e-27	1.78959	up	[L]	Replication, recombination and repair	Molecular Function: nucleic acid binding (GO:0003676);;	--	--	--	--	Exonuclease	Protein NEN1 OS=Arabidopsis thaliana OX=3702 GN=NEN1 PE=2 SV=1	S	Function unknown	protein NEN1-like [Prunus avium]
gene_Pav_sc0001141.1_g070.1.mk	53	81	48	192	201	140	0.154523	0.257916	0.156777	0.550593	0.658233	0.478367	4.21e-06	1.35855	up	[S]	Function unknown	Molecular Function: ATP binding (GO:0005524);; Molecular Function: 1-phosphatidylinositol-4-phosphate 5-kinase activity (GO:0016308);; Cellular Component: apical plasma membrane (GO:0016324);; Biological Process: phosphatidylinositol phosphorylation (GO:0046854);; Biological Process: clathrin-dependent endocytosis (GO:0072583);; Cellular Component: pollen tube (GO:0090406);;	K00889|0|pper:PRUPE_ppa001758mg|K00889 1-phosphatidylinositol-4-phosphate 5-kinase [EC:2.7.1.68] | (RefSeq) hypothetical protein	Inositol phosphate metabolism (ko00562);; Phosphatidylinositol signaling system (ko04070);; Endocytosis (ko04144)	[T]	Signal transduction mechanisms	Phosphatidylinositol-4-phosphate 5-Kinase;; MORN repeat	Phosphatidylinositol 4-phosphate 5-kinase 6 OS=Arabidopsis thaliana OX=3702 GN=PIP5K6 PE=2 SV=1	T	Signal transduction mechanisms	phosphatidylinositol 4-phosphate 5-kinase 6-like isoform X1 [Prunus avium]
gene_Pav_sc0000069.1_g650.1.mk	577	555	590	1335	1118	1164	3.79152	4.00099	4.35462	8.61579	8.24546	8.98978	1.58e-27	1.05849	up	--	--	Molecular Function: ATP transmembrane transporter activity (GO:0005347);; Cellular Component: mitochondrial inner membrane (GO:0005743);; Biological Process: ATP transport (GO:0015867);; Cellular Component: integral component of membrane (GO:0016021);; Biological Process: anther development (GO:0048653);; Biological Process: transmembrane transport (GO:0055085);;	K05863|0|pper:PRUPE_ppa008747mg|K05863 solute carrier family 25 (mitochondrial adenine nucleotide translocator), member 4/5/6/31 | (RefSeq) hypothetical protein	--	[C]	Energy production and conversion	Mitochondrial carrier protein	Probable ADP,ATP carrier protein At5g56450 OS=Arabidopsis thaliana OX=3702 GN=At5g56450 PE=2 SV=1	U	Intracellular trafficking, secretion, and vesicular transport	probable ADP,ATP carrier protein At5g56450 [Prunus avium]
gene_Pav_sc0001488.1_g330.1.mk	34	21	34	166	181	179	0.237911	0.161829	0.262747	1.14008	1.42785	1.47773	8.53e-16	2.26524	up	--	--	Molecular Function: DNA binding (GO:0003677);; Molecular Function: transcription factor activity, sequence-specific DNA binding (GO:0003700);; Cellular Component: nucleus (GO:0005634);; Biological Process: regulation of transcription, DNA-templated (GO:0006355);;	--	--	--	--	AP2 domain	Ethylene-responsive transcription factor ERF053 OS=Arabidopsis thaliana OX=3702 GN=ERF053 PE=1 SV=1	K	Transcription	ethylene-responsive transcription factor ERF054-like [Prunus avium]
gene_Pav_sc0001181.1_g800.1.mk	58	57	80	1386	1327	1046	1.17128	1.26327	1.82748	27.9092	30.5436	25.1845	7.73e-110	4.05365	up	--	--	--	--	--	--	--	--	--	S	Function unknown	uncharacterized protein LOC110765412 [Prunus avium]
gene_Pav_sc0000625.1_g060.1.mk	131	134	104	824	519	532	0.372331	0.417277	0.330819	2.30405	1.65742	1.77887	6.29e-30	2.2072	up	[K]	Transcription	Cellular Component: membrane (GO:0016020);; Molecular Function: kinase activity (GO:0016301);; Biological Process: phosphorylation (GO:0016310);; Molecular Function: oxidoreductase activity (GO:0016491);;	--	--	--	--	Protein kinase domain;; Leucine rich repeat N-terminal domain;; Protein tyrosine kinase;; Leucine rich repeat;; Leucine Rich repeats (2 copies);; Leucine Rich Repeat	Receptor protein kinase-like protein At4g34220 OS=Arabidopsis thaliana OX=3702 GN=At4g34220 PE=2 SV=1	T	Signal transduction mechanisms	receptor protein kinase-like protein At4g34220 [Prunus avium]
gene_Pav_sc0001582.1_g320.1.mk	268	342	354	2594	1793	1628	2.02054	2.82516	3.0035	19.2282	15.1952	14.4319	3.82e-45	2.50321	up	--	--	Molecular Function: transcription factor activity, sequence-specific DNA binding (GO:0003700);; Biological Process: regulation of transcription, DNA-templated (GO:0006355);; Molecular Function: sequence-specific DNA binding (GO:0043565);;	--	--	--	--	WRKY DNA -binding domain	Probable WRKY transcription factor 70 OS=Arabidopsis thaliana OX=3702 GN=WRKY70 PE=2 SV=1	K	Transcription	probable WRKY transcription factor 70 [Prunus avium]
gene_Pav_sc0000195.1_g510.1.mk	292	311	321	1714	1368	1290	0.74232	0.84761	0.920554	4.03871	3.72357	3.68172	4.57e-81	2.19506	up	--	--	--	--	--	--	--	Protein of unknown function (DUF632);; Protein of unknown function (DUF630)	Nitrate regulatory gene2 protein OS=Arabidopsis thaliana OX=3702 GN=NRG2 PE=1 SV=1	S	Function unknown	uncharacterized protein LOC110750588 [Prunus avium]
gene_Pav_sc0001582.1_g430.1.mk	114	57	24	228	186	268	1.50787	0.824518	0.356229	2.95934	2.75874	4.17332	0.00088639	1.35485	up	--	--	--	--	--	--	--	--	--	S	Function unknown	uncharacterized protein LOC110768918 [Prunus avium]
gene_Pav_sc0001196.1_g1510.1.mk	0	1	0	2178	1914	1887	0	0.00153	0	15.5315	15.6013	16.0939	2.96e-169	8.26931	up	--	--	Cellular Component: integral component of membrane (GO:0016021);;	--	--	--	--	--	--	S	Function unknown	uncharacterized protein LOC110765671 [Prunus avium]
gene_Pav_sc0001272.1_g180.1.mk	260	293	270	953	833	825	2.65928	3.29283	3.10192	9.591	9.58986	9.92806	7.15e-42	1.63313	up	--	--	Cellular Component: integral component of membrane (GO:0016021);;	--	--	--	--	--	--	S	Function unknown	uncharacterized protein LOC110766378 [Prunus avium]
gene_Pav_sc0002668.1_g160.1.mk	3	8	16	107	84	87	0.009131	0.040176	0.079212	0.475754	0.430759	0.463341	1.77e-08	2.28527	up	--	--	Molecular Function: protein serine/threonine phosphatase activity (GO:0004722);; Biological Process: protein dephosphorylation (GO:0006470);;	--	--	[T]	Signal transduction mechanisms	Protein phosphatase 2C	Probable protein phosphatase 2C 4 OS=Arabidopsis thaliana OX=3702 GN=PLL5 PE=2 SV=1	T	Signal transduction mechanisms	probable protein phosphatase 2C 4 [Prunus avium]
gene_Pav_sc0000229.1_g140.1.mk	926	977	1056	2810	2507	2722	4.69315	6.54099	7.11919	12.7086	15.7636	18.2315	6.73e-34	1.41845	up	--	--	Molecular Function: transcription cofactor activity (GO:0003712);; Molecular Function: histone acetyltransferase activity (GO:0004402);; Cellular Component: nucleus (GO:0005634);; Biological Process: regulation of transcription, DNA-templated (GO:0006355);; Molecular Function: zinc ion binding (GO:0008270);; Biological Process: histone acetylation (GO:0016573);;	--	--	[K]	Transcription	BTB/POZ domain;; TAZ zinc finger	BTB/POZ and TAZ domain-containing protein 1 OS=Arabidopsis thaliana OX=3702 GN=BT1 PE=1 SV=1	S	Function unknown	BTB/POZ and TAZ domain-containing protein 1 [Prunus persica]
gene_Pav_sc0001275.1_g530.1.mk	82	100	93	5706	5845	5362	0.871222	1.17249	1.10611	59.9111	70.1578	67.3447	0	5.79373	up	--	--	--	--	--	--	--	--	--	--	--	uncharacterized protein LOC110766442 [Prunus avium]
gene_Pav_sc0001498.1_g250.1.mk	3123	2540	1988	1217	1071	1023	29.0454	25.8984	20.7853	11.1089	11.1799	11.173	2.45e-15	-1.1631	down	[O]	Posttranslational modification, protein turnover, chaperones	--	--	--	--	--	--	--	S	Function unknown	uncharacterized protein LOC110768370 [Prunus avium]
gene_Pav_sc0000009.1_g950.1.mk	171	141	197	527	378	387	0.782563	0.710055	1.02254	2.39174	1.95157	2.08813	9.82e-11	1.26624	up	--	--	Cellular Component: integral component of membrane (GO:0016021);;	--	--	--	--	GDSL/SGNH-like Acyl-Esterase family found in Pmr5 and Cas1p	Protein ALTERED XYLOGLUCAN 4-like OS=Arabidopsis thaliana OX=3702 GN=AXY4L PE=2 SV=1	S	Function unknown	protein ALTERED XYLOGLUCAN 4-like [Prunus avium]
gene_Pav_sc0002360.1_g790.1.mk	175	205	245	61	94	64	6.69275	8.59463	10.555	2.28289	4.01059	2.86529	1.13e-05	-1.31391	down	--	--	--	--	--	--	--	Wound-induced protein	--	--	--	hypothetical protein PRUPE_3G228800 [Prunus persica]
gene_Pav_sc0001192.1_g170.1.br	94	50	90	805	894	823	3.30039	1.92408	3.58047	28.0097	35.5577	34.2606	4.39e-43	3.1695	up	--	--	--	--	--	--	--	--	--	--	--	uncharacterized protein LOC110747564 [Prunus avium]
gene_Pav_sc0001289.1_g500.1.mk	69	44	102	137	221	173	0.346237	0.232854	0.570023	0.661728	1.23167	1.00408	0.00420769	1.06416	up	--	--	Molecular Function: transcription factor activity, sequence-specific DNA binding (GO:0003700);; Biological Process: regulation of transcription, DNA-templated (GO:0006355);; Molecular Function: sequence-specific DNA binding (GO:0043565);;	--	--	--	--	--	--	K	Transcription	probable WRKY transcription factor 71 [Prunus avium]
gene_Pav_sc0003562.1_g340.1.mk	2430	1310	929	743	527	643	17.4175	10.2942	7.48314	5.22572	4.24007	5.40676	0.000101201	-1.12412	down	--	--	Molecular Function: calmodulin binding (GO:0005516);;	--	--	--	--	Plant calmodulin-binding domain	--	S	Function unknown	suppressor protein SRP40 [Prunus avium]
gene_Pav_sc0000744.1_g390.1.mk	1058	881	909	493	409	403	9.0154	8.22864	8.70569	4.12395	3.91267	4.03061	1.36e-25	-1.1056	down	--	--	Cellular Component: photosystem I reaction center (GO:0009538);; Biological Process: photosynthesis (GO:0015979);; Cellular Component: integral component of membrane (GO:0016021);;	K02699|4.206e-123|pmum:103318789|K02699 photosystem I subunit XI | (RefSeq) photosystem I reaction center subunit XI, chloroplastic	Photosynthesis (ko00195)	--	--	Photosystem I reaction centre subunit XI	Photosystem I reaction center subunit XI, chloroplastic OS=Arabidopsis thaliana OX=3702 GN=PSAL PE=1 SV=2	C	Energy production and conversion	PREDICTED: photosystem I reaction center subunit XI, chloroplastic [Prunus mume]
gene_Pav_sc0011498.1_g010.1.mk	487	590	713	151	181	166	3.71929	4.93828	6.12522	1.13109	1.55191	1.48157	1.48e-13	-1.7007	down	[G]	Carbohydrate transport and metabolism	Molecular Function: trehalose-phosphatase activity (GO:0004805);; Biological Process: trehalose biosynthetic process (GO:0005992);; Biological Process: dephosphorylation (GO:0016311);;	K01087|0|pmum:103333542|K01087 trehalose 6-phosphate phosphatase [EC:3.1.3.12] | (RefSeq) probable trehalose-phosphate phosphatase J	Starch and sucrose metabolism (ko00500)	[G]	Carbohydrate transport and metabolism	Trehalose-phosphatase	Probable trehalose-phosphate phosphatase J OS=Arabidopsis thaliana OX=3702 GN=TPPJ PE=1 SV=1	G	Carbohydrate transport and metabolism	probable trehalose-phosphate phosphatase J [Prunus avium]
gene_Pav_sc0000174.1_g1960.1.mk	11093	10792	10915	48576	46425	38783	41.861	44.6594	46.2977	180	196.653	171.903	5.94e-158	2.01346	up	--	--	Biological Process: cellulose microfibril organization (GO:0010215);; Cellular Component: integral component of membrane (GO:0016021);; Biological Process: cell growth (GO:0016049);; Cellular Component: anchored component of membrane (GO:0031225);;	--	--	--	--	COBRA-like protein	COBRA-like protein 7 OS=Arabidopsis thaliana OX=3702 GN=COBL7 PE=1 SV=2	S	Function unknown	COBRA-like protein 7 [Prunus avium]
gene_Pav_sc0000588.1_g800.1.mk	1028	1223	1499	600	417	420	21.3004	27.8015	34.9296	12.2081	9.68406	10.2172	1.62e-11	-1.32589	down	--	--	--	--	--	--	--	--	--	--	--	hypothetical protein PRUPE_1G302100 [Prunus persica]
gene_Pav_sc0000241.1_g220.1.mk	220	199	253	66	76	87	1.13674	1.11272	1.50259	0.32675	0.423558	0.517526	5.02e-08	-1.3968	down	--	--	Molecular Function: hydrolase activity, hydrolyzing O-glycosyl compounds (GO:0004553);; Biological Process: carbohydrate metabolic process (GO:0005975);; Molecular Function: transferase activity (GO:0016740);;	--	--	--	--	Glycosyl hydrolases family 17;; X8 domain;; Protein of unknown function (DUF2793)	Glucan endo-1,3-beta-glucosidase 11 OS=Arabidopsis thaliana OX=3702 GN=At1g32860 PE=1 SV=1	G	Carbohydrate transport and metabolism	glucan endo-1,3-beta-glucosidase 14-like [Prunus avium]
Prunus_avium_newGene_5070	102	104	103	30	35	14	0.800077	0.896298	1.15623	0.375113	0.510541	0.160082	2.67e-06	-1.61591	down	--	--	Molecular Function: RNA polymerase II transcription factor activity, sequence-specific DNA binding (GO:0000981);; Molecular Function: DNA binding (GO:0003677);; Cellular Component: nucleoplasm (GO:0005654);; Cellular Component: cytoplasm (GO:0005737);; Biological Process: regulation of transcription from RNA polymerase II promoter (GO:0006357);; Molecular Function: protein dimerization activity (…	--	--	--	--	hAT family C-terminal dimerisation region	--	S	Function unknown	LOW QUALITY PROTEIN: zinc finger MYM-type protein 1-like [Prunus avium]
Prunus_avium_newGene_3307	117	80	95	28	32	33	1.53671	1.144	1.4041	0.362814	0.465364	0.50362	5.8e-06	-1.40659	down	--	--	--	--	--	--	--	--	--	--	--	hypothetical protein PRUPE_1G090600 [Prunus persica]
gene_Pav_sc0000586.1_g930.1.mk	71	97	86	286	363	292	0.671572	1.01192	0.905476	2.61664	3.81627	3.26419	1.41e-12	1.73546	up	--	--	Cellular Component: integral component of membrane (GO:0016021);;	--	--	--	--	Putative AtpZ or ATP-synthase-associated	--	S	Function unknown	uncharacterized protein LOC110757658 [Prunus avium]
gene_Pav_sc0001846.1_g040.1.mk	10499	11009	11308	5243	5126	5170	74.6629	85.8466	90.3919	36.6067	40.9156	43.1761	1.55e-26	-1.05722	down	[S]	Function unknown	--	--	--	--	--	Protein of unknown function (DUF1223)	--	S	Function unknown	uncharacterized protein LOC110770160 [Prunus avium]
gene_Pav_sc0007510.1_g020.1.mk	6183	7490	6180	15567	15845	19730	55.4483	73.6595	62.2986	137.098	159.517	207.844	1.36e-15	1.32929	up	--	--	Biological Process: flavonoid biosynthetic process (GO:0009813);; Molecular Function: chalcone isomerase activity (GO:0045430);;	K01859|1.04602e-58|mdm:103421113|K01859 chalcone isomerase [EC:5.5.1.6] | (RefSeq) chalcone--flavonone isomerase	Flavonoid biosynthesis (ko00941)	--	--	Chalcone-flavanone isomerase	Chalcone--flavonone isomerase OS=Pyrus communis OX=23211 GN=CHI PE=2 SV=1	G	Carbohydrate transport and metabolism	PREDICTED: chalcone--flavonone isomerase [Malus domestica]
gene_Pav_sc0000877.1_g840.1.mk	2750	1768	1413	1079	685	769	15.5418	10.9569	8.9744	5.98583	4.34462	5.09972	5.37e-07	-1.1387	down	[C]	Energy production and conversion	Biological Process: photosynthesis (GO:0015979);; Biological Process: chlorophyll biosynthetic process (GO:0015995);; Molecular Function: oxidoreductase activity, acting on the CH-CH group of donors, NAD or NADP as acceptor (GO:0016628);; Molecular Function: geranylgeranyl reductase activity (GO:0045550);; Biological Process: oxidation-reduction process (GO:0055114);; Molecular Function: FAD bind…	K10960|0|pper:PRUPE_ppa005324mg|K10960 geranylgeranyl diphosphate/geranylgeranyl-bacteriochlorophyllide a reductase [EC:1.3.1.83 1.3.1.111] | (RefSeq) hypothetical protein	Porphyrin and chlorophyll metabolism (ko00860);; Terpenoid backbone biosynthesis (ko00900)	--	--	FAD binding domain;; Glucose inhibited division protein A	Geranylgeranyl diphosphate reductase, chloroplastic OS=Nicotiana tabacum OX=4097 GN=CHLP PE=2 SV=1	C	Energy production and conversion	geranylgeranyl diphosphate reductase, chloroplastic [Prunus avium]
gene_Pav_sc0000500.1_g480.1.mk	32276	33409	34894	69757	68380	74015	523.755	594.512	636.487	1111.54	1245.56	1410.74	6.67e-22	1.06809	up	[O]	Posttranslational modification, protein turnover, chaperones	Cellular Component: endoplasmic reticulum (GO:0005783);;	K13993|1.15195e-117|pper:PRUPE_ppa015151mg|K13993 HSP20 family protein | (RefSeq) hypothetical protein	Protein processing in endoplasmic reticulum (ko04141)	[O]	Posttranslational modification, protein turnover, chaperones	Hsp20/alpha crystallin family;; CS domain	22.0 kDa class IV heat shock protein OS=Glycine max OX=3847 GN=HSP22.0 PE=3 SV=1	O	Posttranslational modification, protein turnover, chaperones	22.0 kDa class IV heat shock protein [Prunus avium]
gene_Pav_sc0001801.1_g110.1.mk	589	664	609	334	207	216	2.19703	2.68788	2.5333	1.2355	1.01856	0.949813	3.95e-12	-1.25406	down	--	--	Molecular Function: transcription factor activity, sequence-specific DNA binding (GO:0003700);; Biological Process: regulation of transcription, DNA-templated (GO:0006355);; Molecular Function: sequence-specific DNA binding (GO:0043565);;	K14431|0|pmum:103327958|K14431 transcription factor TGA | (RefSeq) transcription factor TGA2	Plant hormone signal transduction (ko04075)	--	--	Seed dormancy control;; bZIP transcription factor;; Basic region leucine zipper	Transcription factor TGA9 OS=Arabidopsis thaliana OX=3702 GN=TGA9 PE=1 SV=1	K	Transcription	transcription factor TGA9 isoform X1 [Prunus avium]
gene_Pav_sc0001710.1_g750.1.mk	818	898	947	291	287	263	11.1456	13.4122	14.499	3.88993	4.38301	4.20006	5.9e-29	-1.6124	down	--	--	Biological Process: microtubule-based process (GO:0007017);; Cellular Component: dynein complex (GO:0030286);;	K10418|1.28884e-47|pper:PRUPE_ppa012625mg|K10418 dynein light chain LC8-type | (RefSeq) hypothetical protein	--	[Z]	Cytoskeleton	Dynein light chain type 1	Dynein 8 kDa light chain, flagellar outer arm OS=Chlamydomonas reinhardtii OX=3055 PE=1 SV=1	S	Function unknown	dynein light chain 1, cytoplasmic [Prunus avium]
gene_Pav_sc0006061.1_g050.1.mk	8	0	2	148	106	141	0.034842	0	0.005791	0.81062	0.6036	0.907906	1.47e-17	3.403	up	--	--	--	K10578|2.75152e-32|pmum:103336879|K10578 ubiquitin-conjugating enzyme E2 J1 [EC:2.3.2.23] | (RefSeq) ubiquitin-conjugating enzyme E2 32-like	Ubiquitin mediated proteolysis (ko04120);; Protein processing in endoplasmic reticulum (ko04141)	--	--	--	--	--	--	ubiquitin-conjugating enzyme E2 32-like isoform X2 [Prunus avium]
gene_Pav_sc0004270.1_g020.1.mk	75	48	61	310	248	302	0.499536	0.338494	0.453219	2.01116	1.81879	2.35972	1.4e-19	2.06486	up	--	--	--	--	--	[K]	Transcription	--	Putative two-component response regulator ARR21 OS=Arabidopsis thaliana OX=3702 GN=ARR21 PE=2 SV=3	K	Transcription	putative two-component response regulator ARR21 [Prunus avium]
gene_Pav_sc0000766.1_g090.1.mk	859	1086	917	2575	2885	2410	2.17221	3.10167	2.66439	7.73666	8.40595	7.15107	1.22e-20	1.41899	up	--	--	--	--	--	--	--	Protein of unknown function (DUF1666)	--	S	Function unknown	uncharacterized protein LOC110760897 [Prunus avium]
gene_Pav_sc0002360.1_g800.1.mk	22416	21744	21518	9024	8771	8748	158.292	168.347	170.72	62.5629	69.516	72.5645	4.73e-65	-1.28808	down	--	--	Biological Process: photosystem II assembly (GO:0010207);;	--	--	--	--	Thylakoid formation protein	Protein THYLAKOID FORMATION1, chloroplastic OS=Solanum tuberosum OX=4113 GN=THF1 PE=2 SV=1	S	Function unknown	protein THYLAKOID FORMATION1, chloroplastic [Prunus avium]
gene_Pav_sc0000800.1_g1650.1.mk	439	594	577	1437	855	1363	1.27625	1.96155	2.00647	3.89019	2.7471	4.29198	2.41e-06	1.09187	up	[E]	Amino acid transport and metabolism	Biological Process: proteolysis (GO:0006508);; Molecular Function: metallopeptidase activity (GO:0008237);; Molecular Function: zinc ion binding (GO:0008270);;	K08776|5.06614e-56|pxb:103952459|K08776 puromycin-sensitive aminopeptidase [EC:3.4.11.-] | (RefSeq) aminopeptidase M1-like	--	[EO]	Amino acid transport and metabolism;; Posttranslational modification, protein turnover, chaperones	ERAP1-like C-terminal domain;; Peptidase family M1 domain	Aminopeptidase M1 OS=Arabidopsis thaliana OX=3702 GN=APM1 PE=1 SV=1	E	Amino acid transport and metabolism	aminopeptidase M1-like isoform X1 [Prunus avium]
gene_Pav_sc0000009.1_g1070.1.mk	954	772	1558	5239	4553	3247	2.28198	2.02557	4.18933	12.31	12.2303	18.6511	7.58e-13	1.79451	up	--	--	Molecular Function: zinc ion binding (GO:0008270);;	--	--	[R]	General function prediction only	AN1-like Zinc finger	Zinc finger AN1 domain-containing stress-associated protein 12 OS=Arabidopsis thaliana OX=3702 GN=SAP12 PE=2 SV=2	S	Function unknown	zinc finger AN1 domain-containing stress-associated protein 12 [Prunus avium]
gene_Pav_sc0005984.1_g050.1.mk	9131	7648	9468	3530	3747	3475	47.5332	44.6253	55.2982	18.2838	22.0839	21.9693	1.73e-24	-1.25091	down	--	--	Molecular Function: electron carrier activity (GO:0009055);; Cellular Component: membrane (GO:0016020);;	--	--	--	--	--	Early nodulin-like protein 1 OS=Oryza sativa subsp. japonica OX=39947 GN=ENODL1 PE=1 SV=1	S	Function unknown	PREDICTED: early nodulin-like protein 2 [Prunus mume]
gene_Pav_sc0000112.1_g330.1.mk	1105	878	833	2499	2361	1936	4.21069	3.68006	3.35718	8.72898	9.46974	7.98646	1.42e-25	1.25184	up	[C]	Energy production and conversion	Molecular Function: D-lactate dehydrogenase (cytochrome) activity (GO:0004458);; Molecular Function: ATP binding (GO:0005524);; Cellular Component: mitochondrion (GO:0005739);; Molecular Function: D-lactate dehydrogenase activity (GO:0008720);; Molecular Function: glycolate oxidase activity (GO:0008891);; Molecular Function: glycolate dehydrogenase activity (GO:0019154);; Molecular Function: iden…	K00102|0|pmum:103339581|K00102 D-lactate dehydrogenase (cytochrome) [EC:1.1.2.4] | (RefSeq) D-lactate dehydrogenase [cytochrome], mitochondrial-like	Pyruvate metabolism (ko00620)	[C]	Energy production and conversion	FAD linked oxidases, C-terminal domain;; FAD binding domain;; SPX domain;; RING-type zinc-finger;; Zinc finger, C3HC4 type (RING finger)	D-lactate dehydrogenase [cytochrome], mitochondrial OS=Arabidopsis thaliana OX=3702 GN=DLD PE=1 SV=1	C	Energy production and conversion	D-lactate dehydrogenase [cytochrome], mitochondrial-like [Prunus avium]
gene_Pav_sc0000557.1_g900.1.mk	109	54	136	399	408	216	0.332812	0.182649	0.47143	1.25439	1.43245	0.807263	3.2e-05	1.44771	up	--	--	Molecular Function: RNA binding (GO:0003723);; Cellular Component: integral component of membrane (GO:0016021);;	--	--	--	--	APO RNA-binding	APO protein 2, chloroplastic OS=Arabidopsis thaliana OX=3702 GN=APO2 PE=2 SV=1	S	Function unknown	APO protein 2, chloroplastic [Prunus avium]
gene_Pav_sc0003169.1_g090.1.mk	64	58	72	254	226	167	0.521555	0.512989	0.655438	2.03725	2.07259	1.60661	1.31e-11	1.59518	up	--	--	--	--	--	--	--	--	Probable membrane-associated kinase regulator 1 OS=Arabidopsis thaliana OX=3702 GN=MAKR1 PE=1 SV=1	S	Function unknown	probable membrane-associated kinase regulator 1 [Prunus avium]
gene_Pav_sc0001513.1_g190.1.mk	131	113	111	534	434	421	1.01	0.957992	0.960814	4.06146	3.76741	3.8279	8.75e-38	1.90755	up	--	--	Cellular Component: cell (GO:0005623);; Molecular Function: electron carrier activity (GO:0009055);; Molecular Function: protein disulfide oxidoreductase activity (GO:0015035);; Biological Process: cell redox homeostasis (GO:0045454);; Biological Process: oxidation-reduction process (GO:0055114);;	K17479|0|pper:PRUPE_ppa006250mg|K17479 glutaredoxin domain-containing cysteine-rich protein 1 | (RefSeq) hypothetical protein	--	[O]	Posttranslational modification, protein turnover, chaperones	Glutaredoxin	Uncharacterized protein At5g39865 OS=Arabidopsis thaliana OX=3702 GN=At5g39865 PE=2 SV=1	O	Posttranslational modification, protein turnover, chaperones	uncharacterized protein At3g28850 [Prunus avium]
gene_Pav_co4012671.1_g010.1.br	38	68	51	180	144	143	1.00991	1.99085	1.52089	4.75735	4.3662	4.5348	2.31e-06	1.37657	up	--	--	Cellular Component: membrane attack complex (GO:0005579);; Biological Process: immune response (GO:0006955);;	--	--	--	--	MAC/Perforin domain	MACPF domain-containing protein NSL1 OS=Arabidopsis thaliana OX=3702 GN=NSL1 PE=2 SV=1	S	Function unknown	PREDICTED: MACPF domain-containing protein NSL1 [Prunus mume]
gene_Pav_sc0000554.1_g1850.1.br	241	123	188	552	455	305	1.95685	1.21514	1.76561	4.57211	4.20632	3.00999	6.87e-05	1.11319	up	--	--	--	--	--	--	--	--	--	--	--	uncharacterized protein LOC110769301 isoform X1 [Prunus avium]
gene_Pav_sc0001077.1_g220.1.mk	320	310	259	1590	1956	1327	1.13577	1.20332	1.03118	5.54288	7.79284	5.53305	2.64e-40	2.35429	up	[DPM]	Cell cycle control, cell division, chromosome partitioning;; Inorganic ion transport and metabolism;; Cell wall/membrane/envelope biogenesis	Molecular Function: copper ion binding (GO:0005507);; Molecular Function: L-ascorbate oxidase activity (GO:0008447);; Cellular Component: plant-type cell wall (GO:0009505);; Cellular Component: plasmodesma (GO:0009506);; Molecular Function: oxidoreductase activity, oxidizing metal ions (GO:0016722);; Biological Process: oxidation-reduction process (GO:0055114);;	--	--	[Q]	Secondary metabolites biosynthesis, transport and catabolism	Multicopper oxidase;; Multicopper oxidase;; Multicopper oxidase	L-ascorbate oxidase homolog OS=Brassica napus OX=3708 GN=Bp10 PE=2 SV=1	Q	Secondary metabolites biosynthesis, transport and catabolism	L-ascorbate oxidase homolog [Prunus avium]
gene_Pav_sc0000584.1_g250.1.br	272	279	237	687	555	405	6.9693	7.83354	6.83076	17.3106	15.9818	12.189	9.3e-08	1.0048	up	--	--	Molecular Function: zinc ion binding (GO:0008270);;	K11982|7.48834e-64|pmum:103339180|K11982 E3 ubiquitin-protein ligase RNF115/126 [EC:2.3.2.27] | (RefSeq) E3 ubiquitin-protein ligase RING1-like	--	[O]	Posttranslational modification, protein turnover, chaperones	zinc-ribbon	Probable E3 ubiquitin-protein ligase RHC2A OS=Arabidopsis thaliana OX=3702 GN=RHC2A PE=2 SV=1	O	Posttranslational modification, protein turnover, chaperones	PREDICTED: E3 ubiquitin-protein ligase RING1-like [Prunus mume]
gene_Pav_sc0000312.1_g070.1.mk	488	333	324	183	107	130	2.10249	1.41264	1.43522	0.61057	0.45462	0.634901	1.39e-08	-1.33727	down	--	--	--	K14831|1.22697e-62|pper:PRUPE_ppa009140mg|K14831 protein MAK16 | (RefSeq) hypothetical protein	--	[A]	RNA processing and modification	Mak16 protein C-terminal region	--	S	Function unknown	hypothetical protein PRUPE_8G016700 [Prunus persica]
gene_Pav_sc0000396.1_g390.1.mk	105	102	99	218	294	335	0.549391	0.59673	0.597023	1.15514	1.79863	2.12358	7.5e-07	1.34277	up	--	--	--	--	--	--	--	--	--	S	Function unknown	transcriptional regulator IFH1-like [Prunus avium]
gene_Pav_sc0001364.1_g030.1.mk	70	57	69	213	95	149	0.287428	0.286811	0.246585	0.845341	0.447322	0.950369	0.00124431	1.03751	up	[R]	General function prediction only	--	--	--	--	--	U-box domain;; WD domain, G-beta repeat	Putative E3 ubiquitin-protein ligase LIN-1 OS=Lotus japonicus OX=34305 GN=CERBERUS PE=2 SV=2	S	Function unknown	putative E3 ubiquitin-protein ligase LIN-1 [Prunus avium]
gene_Pav_sc0000373.1_g920.1.mk	275	237	222	939	747	732	0.614423	0.559193	0.559753	2.06628	1.86564	1.86477	3.49e-44	1.68549	up	[M]	Cell wall/membrane/envelope biogenesis	Cellular Component: integral component of membrane (GO:0016021);; Biological Process: transmembrane transport (GO:0055085);;	--	--	[M]	Cell wall/membrane/envelope biogenesis	Mechanosensitive ion channel	Mechanosensitive ion channel protein 8 OS=Arabidopsis thaliana OX=3702 GN=MSL8 PE=2 SV=2	M	Cell wall/membrane/envelope biogenesis	mechanosensitive ion channel protein 6-like [Prunus avium]
gene_Pav_sc0002154.1_g010.1.mk	1796	1991	1848	4558	4030	3710	6.80953	8.40436	7.82869	16.83	17.0547	16.3831	1.02e-37	1.1135	up	--	--	--	--	--	--	--	Protein of unknown function (DUF668);; Domain of unknown function (DUF3475)	--	S	Function unknown	uncharacterized protein LOC110771262 [Prunus avium]
gene_Pav_sc0003756.1_g060.1.mk	67	83	126	354	267	177	0.29174	0.584408	0.907854	2.39071	2.12322	1.57115	7.51e-05	1.28016	up	--	--	--	--	--	[E]	Amino acid transport and metabolism	Transmembrane amino acid transporter protein;; Dehydrin	Lysine histidine transporter-like 8 OS=Arabidopsis thaliana OX=3702 GN=AATL1 PE=1 SV=1	E	Amino acid transport and metabolism	lysine histidine transporter-like 8 isoform X1 [Prunus avium]
gene_Pav_sc0000824.1_g110.1.mk	951	1085	985	2745	2166	1853	2.65691	3.25826	3.02457	7.44952	6.91355	6.21614	3.56e-19	1.12841	up	[K]	Transcription	Molecular Function: protein kinase activity (GO:0004672);; Molecular Function: ATP binding (GO:0005524);; Biological Process: protein phosphorylation (GO:0006468);; Cellular Component: integral component of membrane (GO:0016021);;	--	--	--	--	Protein tyrosine kinase;; Protein kinase domain;; Leucine rich repeat;; Leucine rich repeat N-terminal domain;; Leucine Rich repeats (2 copies)	Protein STRUBBELIG-RECEPTOR FAMILY 8 OS=Arabidopsis thaliana OX=3702 GN=SRF8 PE=2 SV=1	T	Signal transduction mechanisms	protein STRUBBELIG-RECEPTOR FAMILY 8 [Prunus avium]
gene_Pav_sc0000764.1_g380.1.mk	507	410	356	1314	1315	1243	6.98727	6.19831	5.51728	17.8188	20.4104	20.1493	1.97e-29	1.57461	up	[M]	Cell wall/membrane/envelope biogenesis	--	--	--	[V]	Defense mechanisms	NAD(P)H-binding;; 3-beta hydroxysteroid dehydrogenase/isomerase family;; NAD dependent epimerase/dehydratase family	Cinnamoyl-CoA reductase-like SNL6 OS=Oryza sativa subsp. japonica OX=39947 GN=SNL6 PE=3 SV=1	M	Cell wall/membrane/envelope biogenesis	cinnamoyl-CoA reductase-like SNL6 isoform X2 [Prunus avium]
Prunus_avium_newGene_2108	4555	5334	4863	2452	2010	2174	29.3011	37.6276	35.161	15.4866	14.5109	16.4251	8.89e-26	-1.13443	down	--	--	Biological Process: negative regulation of transcription from RNA polymerase II promoter (GO:0000122);; Molecular Function: transcription regulatory region sequence-specific DNA binding (GO:0000976);; Cellular Component: nucleus (GO:0005634);; Biological Process: positive regulation of cell growth (GO:0030307);; Biological Process: leaf development (GO:0048366);; Biological Process: negative regu…	--	--	--	--	Myb-like DNA-binding domain	Transcription factor MYBS3 OS=Oryza sativa subsp. japonica OX=39947 GN=MYBS3 PE=2 SV=1	K	Transcription	transcription factor MYBS3 [Prunus avium]
gene_Pav_sc0000567.1_g790.1.mk	238	76	140	742	613	388	1.1054	0.38302	0.729089	4.73481	4.48637	2.9194	2.5e-06	1.60351	up	--	--	--	--	--	--	--	BRO1-like domain	--	S	Function unknown	pH-response regulator protein palA/RIM20 [Prunus avium]
gene_Pav_sc0000766.1_g370.1.mk	271	475	466	1193	1446	860	1.12898	2.28642	2.24878	5.07565	7.02679	4.28278	6.6e-07	1.3623	up	[M]	Cell wall/membrane/envelope biogenesis	--	--	--	--	--	PQQ enzyme repeat;; PQQ-like domain;; PQQ-like domain	--	S	Function unknown	PREDICTED: polyvinylalcohol dehydrogenase-like [Prunus mume]
gene_Pav_sc0000599.1_g120.1.mk	361	447	539	100	73	46	0.902062	1.22587	1.56643	0.254235	0.205351	0.133983	9.95e-18	-2.34678	down	[P]	Inorganic ion transport and metabolism	Molecular Function: nucleotide binding (GO:0000166);; Molecular Function: copper ion binding (GO:0005507);; Biological Process: detoxification of copper ion (GO:0010273);; Cellular Component: integral component of membrane (GO:0016021);; Molecular Function: cation-transporting ATPase activity (GO:0019829);; Biological Process: metal ion transport (GO:0030001);; Biological Process: cation transmem…	K17686|0|pmum:103337473|K17686 Cu+-exporting ATPase [EC:3.6.3.54] | (RefSeq) probable copper-transporting ATPase HMA5	--	[P]	Inorganic ion transport and metabolism	E1-E2 ATPase;; haloacid dehalogenase-like hydrolase;; Heavy-metal-associated domain	Probable copper-transporting ATPase HMA5 OS=Arabidopsis thaliana OX=3702 GN=HMA5 PE=1 SV=2	P	Inorganic ion transport and metabolism	probable copper-transporting ATPase HMA5 isoform X1 [Prunus avium]
gene_Pav_sc0000084.1_g560.1.mk	1070	1114	1129	3485	2229	2216	4.15802	4.75054	4.93421	13.3082	9.72961	10.119	1.16e-16	1.20724	up	[E]	Amino acid transport and metabolism	Cellular Component: cytoplasm (GO:0005737);; Biological Process: L-phenylalanine catabolic process (GO:0006559);; Biological Process: cinnamic acid biosynthetic process (GO:0009800);; Molecular Function: phenylalanine ammonia-lyase activity (GO:0045548);;	K10775|0|pmum:103332355|K10775 phenylalanine ammonia-lyase [EC:4.3.1.24] | (RefSeq) phenylalanine ammonia-lyase 1	Phenylalanine metabolism (ko00360);; Phenylpropanoid biosynthesis (ko00940)	[Q]	Secondary metabolites biosynthesis, transport and catabolism	Aromatic amino acid lyase	Phenylalanine ammonia-lyase 1 OS=Rubus idaeus OX=32247 GN=PAL1 PE=2 SV=1	E	Amino acid transport and metabolism	phenylalanine ammonia-lyase 1 [Prunus avium]
gene_Pav_sc0000143.1_g040.1.mk	7684	7188	6992	22382	21587	19018	16.3629	16.4744	16.5359	62.1712	71.4243	62.0846	1.27e-126	1.52309	up	[J]	Translation, ribosomal structure and biogenesis	Cellular Component: vacuole (GO:0005773);; Molecular Function: methyltransferase activity (GO:0008168);; Biological Process: methylation (GO:0032259);;	--	--	--	--	Putative S-adenosyl-L-methionine-dependent methyltransferase;; Eukaryotic translation initiation factor 2 alpha subunit;; S1 RNA binding domain;; Methyltransferase domain;; Methyltransferase domain;; Peptide N-acetyl-beta-D-glucosaminyl asparaginase amidase A	Probable methyltransferase PMT23 OS=Arabidopsis thaliana OX=3702 GN=At2g40280 PE=2 SV=2	S	Function unknown	peptide-N4-(N-acetyl-beta-glucosaminyl)asparagine amidase A [Prunus avium]
gene_Pav_sc0006150.1_g010.1.mk	1870	1589	1510	3692	3493	3095	6.03954	5.58078	5.46641	12.0005	12.8351	12.0556	5.42e-33	1.04466	up	--	--	Cellular Component: integral component of membrane (GO:0016021);;	--	--	[S]	Function unknown	Sad1 / UNC-like C-terminal;; Exostosin family	SUN domain-containing protein 4 OS=Arabidopsis thaliana OX=3702 GN=SUN4 PE=1 SV=1	S	Function unknown	uncharacterized protein slp1 isoform X2 [Prunus avium]
gene_Pav_sc0000554.1_g2240.1.mk	513	689	690	1821	1433	1089	3.48044	5.12782	5.27011	12.1459	10.9303	8.68712	1.95e-08	1.11759	up	--	--	Molecular Function: protein serine/threonine kinase activity (GO:0004674);; Molecular Function: ATP binding (GO:0005524);; Cellular Component: plasma membrane (GO:0005886);; Biological Process: protein phosphorylation (GO:0006468);; Cellular Component: integral component of membrane (GO:0016021);;	--	--	[T]	Signal transduction mechanisms	Carbohydrate-binding protein of the ER;; Di-glucose binding within endoplasmic reticulum	Probable receptor-like protein kinase At5g59700 OS=Arabidopsis thaliana OX=3702 GN=At5g59700 PE=3 SV=1	T	Signal transduction mechanisms	probable receptor-like protein kinase At2g39360 [Prunus avium]
gene_Pav_sc0000474.1_g220.1.mk	391	408	399	1277	1020	1068	1.70158	1.95465	1.91114	5.46163	4.96514	5.4423	1.38e-43	1.46601	up	--	--	Molecular Function: Rho guanyl-nucleotide exchange factor activity (GO:0005089);; Biological Process: positive regulation of GTPase activity (GO:0043547);; Biological Process: regulation of pollen tube growth (GO:0080092);;	--	--	--	--	PRONE (Plant-specific Rop nucleotide exchanger)	Rop guanine nucleotide exchange factor 14 OS=Arabidopsis thaliana OX=3702 GN=ROPGEF14 PE=1 SV=1	S	Function unknown	rop guanine nucleotide exchange factor 14 [Prunus avium]
gene_Pav_sc0001448.1_g120.1.mk	326	113	144	59	30	40	1.60247	0.609161	0.779154	0.286798	0.154808	0.227336	1.44e-05	-1.65763	down	--	--	Biological Process: metabolic process (GO:0008152);; Molecular Function: transferase activity, transferring hexosyl groups (GO:0016758);;	--	--	[GC]	Carbohydrate transport and metabolism;; Energy production and conversion	UDP-glucoronosyl and UDP-glucosyl transferase	UDP-glycosyltransferase 86A1 OS=Arabidopsis thaliana OX=3702 GN=UGT86A1 PE=2 SV=1	S	Function unknown	UDP-glycosyltransferase 86A1-like [Prunus avium]
gene_Pav_sc0000583.1_g270.1.mk	38	0	5	110	108	87	0.264046	0	0.031754	0.749208	0.83961	0.70412	0.0316284	1.01115	up	[Q]	Secondary metabolites biosynthesis, transport and catabolism	Molecular Function: iron ion binding (GO:0005506);; Molecular Function: dioxygenase activity (GO:0051213);; Biological Process: oxidation-reduction process (GO:0055114);;	--	--	[QR]	Secondary metabolites biosynthesis, transport and catabolism;; General function prediction only	non-haem dioxygenase in morphine synthesis N-terminal;; 2OG-Fe(II) oxygenase superfamily	1-aminocyclopropane-1-carboxylate oxidase homolog 1 OS=Arabidopsis thaliana OX=3702 GN=At1g06620 PE=2 SV=1	S	Function unknown	1-aminocyclopropane-1-carboxylate oxidase homolog 1-like [Prunus avium]
gene_Pav_sc0001236.1_g210.1.mk	2666	2553	2602	1321	1190	1227	13.8567	14.621	15.2901	6.58544	6.98859	7.41188	6.33e-41	-1.05095	down	[M]	Cell wall/membrane/envelope biogenesis	Molecular Function: catalytic activity (GO:0003824);; Molecular Function: coenzyme binding (GO:0050662);;	--	--	--	--	NAD dependent epimerase/dehydratase family;; NAD(P)H-binding;; GDP-mannose 4,6 dehydratase;; RmlD substrate binding domain	Chloroplast stem-loop binding protein of 41 kDa b, chloroplastic OS=Arabidopsis thaliana OX=3702 GN=CSP41B PE=1 SV=1	S	Function unknown	chloroplast stem-loop binding protein of 41 kDa b, chloroplastic isoform X1 [Prunus avium]
gene_Pav_sc0000207.1_g1080.1.mk	134	156	179	68	66	54	3.07616	3.90751	4.61789	1.51934	1.69963	1.43341	4.78e-06	-1.19863	down	--	--	Cellular Component: integral component of membrane (GO:0016021);;	--	--	--	--	Plant self-incompatibility protein S1	S-protein homolog 21 OS=Arabidopsis thaliana OX=3702 GN=SPH21 PE=3 SV=1	S	Function unknown	S-protein homolog 21 [Prunus avium]
gene_Pav_sc0000376.1_g540.1.mk	237	239	208	603	508	513	0.77195	0.851349	0.773537	2.0405	1.96206	2.1094	1.67e-21	1.22194	up	--	--	Molecular Function: nucleotide binding (GO:0000166);; Molecular Function: RNA binding (GO:0003723);; Molecular Function: metal ion binding (GO:0046872);;	--	--	--	--	RNA recognition motif. (a.k.a. RRM, RBD, or RNP domain);; Zinc finger C-x8-C-x5-C-x3-H type (and similar)	Zinc finger CCCH domain-containing protein 22 OS=Oryza sativa subsp. japonica OX=39947 GN=Os03g0328900 PE=2 SV=2	S	Function unknown	zinc finger CCCH domain-containing protein 22-like isoform X2 [Prunus avium]
gene_Pav_sc0004001.1_g040.1.br	66	44	20	107	96	122	0.221224	0.160338	0.092841	0.355863	0.363944	0.538616	0.00861501	1.04323	up	--	--	--	--	--	--	--	TIR domain;; NB-ARC domain;; TIR domain	TMV resistance protein N OS=Nicotiana glutinosa OX=35889 GN=N PE=1 SV=1	S	Function unknown	TMV resistance protein N-like [Prunus avium]
gene_Pav_sc0000843.1_g230.1.mk	369	208	167	844	658	426	6.07822	3.74283	3.08537	13.6367	12.1616	8.22418	6.07e-05	1.20311	up	[O]	Posttranslational modification, protein turnover, chaperones	Molecular Function: serine-type endopeptidase activity (GO:0004252);; Biological Process: proteolysis (GO:0006508);;	--	--	--	--	--	Subtilisin-like protease SBT1.5 OS=Arabidopsis thaliana OX=3702 GN=SBT1.5 PE=2 SV=1	O	Posttranslational modification, protein turnover, chaperones	subtilisin-like protease SBT1.5 [Prunus avium]
gene_Pav_co4051015.1_g010.1.mk	719	972	1341	579	388	404	6.92223	10.2577	14.5108	5.46832	4.18584	4.56677	4.47e-05	-1.06215	down	--	--	Molecular Function: phosphatidylethanolamine binding (GO:0008429);; Biological Process: regulation of flower development (GO:0009909);; Biological Process: photoperiodism, flowering (GO:0048573);;	K16223|4.22412e-55|pper:PRUPE_ppa012320mg|K16223 protein FLOWERING LOCUS T | (RefSeq) hypothetical protein	Circadian rhythm - plant (ko04712)	[R]	General function prediction only	--	Protein HEADING DATE 3A OS=Oryza sativa subsp. japonica OX=39947 GN=HD3A PE=1 SV=1	S	Function unknown	protein HEADING DATE 3A [Prunus avium]
gene_Pav_sc0000652.1_g290.1.mk	85	130	47	854	783	773	0.53242	0.88889	0.327756	5.25312	5.50032	5.68056	9.12e-23	2.80251	up	--	--	--	--	--	[S]	Function unknown	HIT zinc finger	--	S	Function unknown	zinc finger HIT domain-containing protein 2 [Prunus avium]
gene_Pav_sc0001107.1_g160.1.mk	9387	8922	9088	3479	3700	3743	106.061	110.548	115.427	38.6002	46.9267	49.6751	2.15e-32	-1.29167	down	--	--	Cellular Component: chloroplast (GO:0009507);;	--	--	--	--	Light regulated protein Lir1	Light-regulated protein 1, chloroplastic OS=Arabidopsis thaliana OX=3702 GN=LIR1 PE=1 SV=1	S	Function unknown	light-regulated protein [Prunus avium]
gene_Pav_sc0000624.1_g2200.1.mk	845	900	622	397	246	357	7.15022	8.34919	5.91627	3.29888	2.3334	3.5432	4.83e-08	-1.16479	down	[R]	General function prediction only	Molecular Function: chitinase activity (GO:0004568);; Biological Process: carbohydrate metabolic process (GO:0005975);; Biological Process: chitin catabolic process (GO:0006032);; Molecular Function: chitin binding (GO:0008061);; Biological Process: cell wall macromolecule catabolic process (GO:0016998);;	K01183|3.87723e-165|pper:PRUPE_ppa009653mg|K01183 chitinase [EC:3.2.1.14] | (RefSeq) hypothetical protein	Amino sugar and nucleotide sugar metabolism (ko00520)	[R]	General function prediction only	Chitinase class I;; Chitin recognition protein	Endochitinase EP3 OS=Arabidopsis thaliana OX=3702 GN=EP3 PE=1 SV=1	G	Carbohydrate transport and metabolism	endochitinase EP3-like [Prunus avium]
gene_Pav_sc0000084.1_g550.1.mk	201	226	322	803	606	510	0.926659	1.08828	1.64083	3.46906	2.945	2.64644	2.3e-07	1.23437	up	--	--	Molecular Function: lipid binding (GO:0008289);; Cellular Component: integral component of membrane (GO:0016021);;	--	--	[R]	General function prediction only	C2 domain;; Synaptotagmin-like mitochondrial-lipid-binding domain	Synaptotagmin-3 OS=Arabidopsis thaliana OX=3702 GN=SYT3 PE=2 SV=1	S	Function unknown	synaptotagmin-3 [Prunus avium]
gene_Pav_sc0009345.1_g010.1.br	557	373	386	220	220	136	3.56183	2.61072	2.77248	1.37741	1.57641	1.0202	4.47e-06	-1.09702	down	[L]	Replication, recombination and repair	--	--	--	[R]	General function prediction only	Reverse transcriptase-like;; zinc-binding in reverse transcriptase	Putative ribonuclease H protein At1g65750 OS=Arabidopsis thaliana OX=3702 GN=At1g65750 PE=3 SV=1	S	Function unknown	uncharacterized protein LOC110746741 [Prunus avium]
gene_Pav_sc0001422.1_g020.1.mk	68	52	48	156	124	92	0.381455	0.290598	0.366678	0.912433	0.89844	0.709755	0.000350733	1.01903	up	--	--	Molecular Function: core promoter sequence-specific DNA binding (GO:0001046);; Molecular Function: transcriptional activator activity, RNA polymerase II transcription regulatory region sequence-specific binding (GO:0001228);; Cellular Component: nucleus (GO:0005634);; Biological Process: transcription from RNA polymerase II promoter (GO:0006366);; Molecular Function: protein dimerization activity…	--	--	--	--	--	Transcription factor bHLH113 OS=Arabidopsis thaliana OX=3702 GN=BHLH113 PE=2 SV=1	K	Transcription	transcription factor bHLH113 [Prunus avium]
gene_Pav_sc0000157.1_g260.1.mk	1835	1657	1343	368	338	346	6.91113	6.88865	5.72704	1.33407	1.43646	1.50928	2.68e-59	-2.13601	down	--	--	Molecular Function: nucleotide binding (GO:0000166);; Molecular Function: RNA binding (GO:0003723);; Molecular Function: metal ion binding (GO:0046872);;	--	--	--	--	OST-HTH/LOTUS domain;; RNA recognition motif. (a.k.a. RRM, RBD, or RNP domain)	Zinc finger CCCH domain-containing protein 18 OS=Arabidopsis thaliana OX=3702 GN=At2g05160 PE=2 SV=1	S	Function unknown	zinc finger CCCH domain-containing protein 18 isoform X3 [Prunus avium]
gene_Pav_sc0005028.1_g050.1.br	877	733	738	1519	1880	1678	8.63769	7.91303	8.16708	14.6935	20.791	19.4214	7.53e-12	1.09355	up	[K]	Transcription	--	--	--	--	--	Leucine rich repeat;; Leucine rich repeat N-terminal domain;; Leucine Rich repeats (2 copies);; Leucine Rich Repeat;; Leucine Rich repeat	Polygalacturonase inhibitor OS=Pyrus communis OX=23211 GN=PGIP PE=1 SV=1	S	Function unknown	polygalacturonase inhibitor-like [Prunus avium]
gene_Pav_sc0000877.1_g610.1.mk	8	49	24	209	103	144	0.084163	0.605003	0.300153	2.33156	1.3064	1.90999	0.000273978	1.58802	up	--	--	Molecular Function: DNA binding (GO:0003677);;	K09422|0|pper:PRUPE_ppa007562mg|K09422 myb proto-oncogene protein, plant | (RefSeq) hypothetical protein	--	[K]	Transcription	Myb-like DNA-binding domain	Myb-related protein 306 OS=Antirrhinum majus OX=4151 GN=MYB306 PE=2 SV=1	K	Transcription	myb-related protein 306-like [Prunus avium]
gene_Pav_sc0001932.1_g180.1.mk	52	62	42	167	131	113	0.583352	0.770691	0.531326	1.85751	1.65859	1.49642	3.08e-06	1.25362	up	--	--	--	--	--	--	--	zinc-finger of the FCS-type, C2-C2	--	S	Function unknown	uncharacterized protein LOC110770536 [Prunus avium]
gene_Pav_sc0002004.1_g150.1.mk	8198	6540	5590	18474	16461	14129	16.9157	14.9179	13.7871	38.7315	40.252	38.301	3.2e-25	1.25195	up	[N]	Cell motility	Cellular Component: plasma membrane (GO:0005886);; Molecular Function: zinc ion binding (GO:0008270);; Cellular Component: integral component of membrane (GO:0016021);; Molecular Function: cellulose synthase (UDP-forming) activity (GO:0016760);; Biological Process: cellulose biosynthetic process (GO:0030244);; Biological Process: cell wall organization (GO:0071555);;	K10999|0|pmum:103331341|K10999 cellulose synthase A [EC:2.4.1.12] | (RefSeq) cellulose synthase A catalytic subunit 2 [UDP-forming]	--	--	--	Cellulose synthase;; Glycosyl transferase family group 2;; Zinc-binding RING-finger	Probable cellulose synthase A catalytic subunit 9 [UDP-forming] OS=Arabidopsis thaliana OX=3702 GN=CESA9 PE=2 SV=1	M	Cell wall/membrane/envelope biogenesis	hypothetical protein GOBAR_DD19420 [Gossypium barbadense]
gene_Pav_sc0000108.1_g280.1.mk	634	504	534	1714	1562	1381	1.60736	1.39636	1.51024	4.09711	4.35675	3.98923	1.31e-44	1.45987	up	--	--	Molecular Function: methyltransferase activity (GO:0008168);; Cellular Component: integral component of membrane (GO:0016021);; Biological Process: methylation (GO:0032259);; Biological Process: transmembrane transport (GO:0055085);;	--	--	[R]	General function prediction only	JmjC domain, hydroxylase;; jmjN domain;; C5HC2 zinc finger	Lysine-specific demethylase JMJ706 OS=Oryza sativa subsp. japonica OX=39947 GN=JMJ706 PE=2 SV=1	S	Function unknown	lysine-specific demethylase JMJ706 [Prunus avium]
gene_Pav_sc0001196.1_g1950.1.mk	1627	2077	1703	3241	5655	8141	28.0779	39.3009	33.0182	54.9152	109.538	165.02	0.000405276	1.33439	up	[O]	Posttranslational modification, protein turnover, chaperones	--	K13993|2.90208e-108|pper:PRUPE_ppa011656mg|K13993 HSP20 family protein | (RefSeq) hypothetical protein	Protein processing in endoplasmic reticulum (ko04141)	[O]	Posttranslational modification, protein turnover, chaperones	Hsp20/alpha crystallin family;; CS domain	22.7 kDa class IV heat shock protein OS=Pisum sativum OX=3888 GN=HSP22.7 PE=2 SV=1	O	Posttranslational modification, protein turnover, chaperones	18.1 kDa class I heat shock protein-like [Prunus avium]
gene_Pav_sc0001770.1_g130.1.mk	3761	3668	892	874	685	787	12.2071	13.0457	3.28258	2.80082	2.50559	3.00485	0.00644535	-1.20759	down	--	--	--	--	--	--	--	Senescence regulator	--	S	Function unknown	uncharacterized protein LOC110769754 [Prunus avium]
gene_Pav_sc0001205.1_g010.1.mk	0	0	3	241	160	386	0	0	0.009512	0.97867	0.744007	1.87749	4.57e-29	4.44488	up	[DPM]	Cell cycle control, cell division, chromosome partitioning;; Inorganic ion transport and metabolism;; Cell wall/membrane/envelope biogenesis	Molecular Function: copper ion binding (GO:0005507);; Molecular Function: oxidoreductase activity, oxidizing metal ions (GO:0016722);; Biological Process: lignin catabolic process (GO:0046274);; Cellular Component: apoplast (GO:0048046);; Molecular Function: hydroquinone:oxygen oxidoreductase activity (GO:0052716);; Biological Process: oxidation-reduction process (GO:0055114);;	K05909|1.64423e-143|pmum:103332838|K05909 laccase [EC:1.10.3.2] | (RefSeq) laccase-12-like	--	[Q]	Secondary metabolites biosynthesis, transport and catabolism	Multicopper oxidase;; Multicopper oxidase	Laccase-12 OS=Arabidopsis thaliana OX=3702 GN=LAC12 PE=2 SV=1	Q	Secondary metabolites biosynthesis, transport and catabolism	laccase-12-like [Prunus avium]
gene_Pav_sc0001369.1_g140.1.mk	371	340	379	845	717	757	6.42044	6.45315	7.38683	14.384	13.9474	15.4099	1.35e-19	1.07139	up	--	--	--	--	--	--	--	VQ motif	VQ motif-containing protein 11 OS=Arabidopsis thaliana OX=3702 GN=VQ11 PE=1 SV=1	S	Function unknown	VQ motif-containing protein 11-like [Prunus avium]
gene_Pav_co4057563.1_g010.1.mk	263	284	97	65	80	61	3.63712	4.02055	1.27657	0.681576	0.993841	0.724228	0.000685221	-1.27837	down	[R]	General function prediction only	--	--	--	[S]	Function unknown	--	--	S	Function unknown	tetratricopeptide repeat protein 38 [Prunus avium]
gene_Pav_sc0000869.1_g550.1.br	213	325	294	822	794	709	3.29432	5.52837	5.12786	12.524	13.8424	12.9318	5.72e-12	1.39567	up	--	--	Cellular Component: integral component of membrane (GO:0016021);;	--	--	--	--	--	--	S	Function unknown	uncharacterized protein LOC110762196 [Prunus avium]
gene_Pav_sc0006464.1_g040.1.mk	43198	46648	35331	19529	7265	10971	309.227	366.162	284.281	137.268	58.3709	92.2411	4.45e-06	-1.48767	down	[G]	Carbohydrate transport and metabolism	Molecular Function: hydrolase activity, hydrolyzing O-glycosyl compounds (GO:0004553);; Cellular Component: cell wall (GO:0005618);; Biological Process: xyloglucan metabolic process (GO:0010411);; Cellular Component: integral component of membrane (GO:0016021);; Molecular Function: xyloglucan:xyloglucosyl transferase activity (GO:0016762);; Biological Process: cell wall biogenesis (GO:0042546);; …	K08235|2.45473e-45|rcu:8275932|K08235 xyloglucan:xyloglucosyl transferase [EC:2.4.1.207] | (RefSeq) probable xyloglucan endotransglucosylase/hydrolase protein 6	--	--	--	Glycosyl hydrolases family 16;; Xyloglucan endo-transglycosylase (XET) C-terminus	Probable xyloglucan endotransglucosylase/hydrolase protein 6 OS=Arabidopsis thaliana OX=3702 GN=XTH6 PE=2 SV=2	G	Carbohydrate transport and metabolism	PREDICTED: LOW QUALITY PROTEIN: probable xyloglucan endotransglucosylase/hydrolase protein 6 [Ricinus communis]
gene_Pav_sc0000549.1_g840.1.mk	58	53	72	163	155	167	0.338013	0.340164	0.476506	0.942331	1.01996	1.15088	3.96e-07	1.28702	up	[I]	Lipid transport and metabolism	Molecular Function: triglyceride lipase activity (GO:0004806);; Biological Process: lipid metabolic process (GO:0006629);; Molecular Function: phosphatidylcholine 1-acylhydrolase activity (GO:0008970);; Cellular Component: chloroplast (GO:0009507);; Molecular Function: galactolipase activity (GO:0047714);;	--	--	[I]	Lipid transport and metabolism	Lipase (class 3)	Phospholipase A1-Ibeta2, chloroplastic OS=Arabidopsis thaliana OX=3702 GN=At4g16820 PE=1 SV=2	S	Function unknown	phospholipase A1-Ibeta2, chloroplastic [Prunus avium]
gene_Pav_sc0000704.1_g970.1.mk	865	741	638	1815	1474	1403	6.1253	5.75494	5.07833	12.6238	11.72	11.6763	5.58e-20	1.04772	up	[N]	Cell motility	--	--	--	--	--	Tetratricopeptide repeat;; Tetratricopeptide repeat	--	S	Function unknown	aspartate, glycine, lysine and serine-rich protein [Prunus avium]
gene_Pav_sc0000586.1_g190.1.mk	1017	770	644	3355	3020	2799	5.78415	4.80269	4.11897	18.7527	19.2961	18.7105	1.2e-39	1.87176	up	--	--	Molecular Function: transcription factor activity, sequence-specific DNA binding (GO:0003700);; Cellular Component: nucleus (GO:0005634);; Biological Process: regulation of transcription, DNA-templated (GO:0006355);; Biological Process: response to abscisic acid (GO:0009737);; Molecular Function: protein dimerization activity (GO:0046983);;	--	--	--	--	bHLH-MYC and R2R3-MYB transcription factors N-terminal;; Helix-loop-helix DNA-binding domain	Transcription factor bHLH13 OS=Arabidopsis thaliana OX=3702 GN=BHLH13 PE=1 SV=1	K	Transcription	bHLH transcription factor [Prunus avium]
gene_Pav_sc0000789.1_g480.1.br	588	377	352	228	156	146	1.49897	1.20268	0.959341	0.630999	0.454402	0.492669	3.63e-07	-1.21188	down	--	--	--	--	--	[PT]	Inorganic ion transport and metabolism;; Signal transduction mechanisms	Cyclic nucleotide-binding domain;; Protein of unknown function (DUF861)	Cyclic nucleotide-gated ion channel 1 OS=Arabidopsis thaliana OX=3702 GN=CNGC1 PE=1 SV=1	U	Intracellular trafficking, secretion, and vesicular transport	uncharacterized protein LOC110761081 isoform X1 [Prunus avium]
gene_Pav_sc0000410.1_g140.1.mk	1362	1221	1213	2729	2735	2473	4.619	4.52496	4.60917	9.09133	10.3896	9.84049	3.67e-33	1.061	up	[G]	Carbohydrate transport and metabolism	Cellular Component: intracellular (GO:0005622);; Molecular Function: electron carrier activity (GO:0009055);; Molecular Function: protein disulfide oxidoreductase activity (GO:0015035);; Biological Process: intracellular signal transduction (GO:0035556);; Biological Process: cell redox homeostasis (GO:0045454);; Biological Process: oxidation-reduction process (GO:0055114);;	--	--	--	--	Protein of unknown function, DUF547;; Domain found in Dishevelled, Egl-10, and Pleckstrin (DEP);; Glutaredoxin	--	S	Function unknown	uncharacterized protein LOC110754604 [Prunus avium]
gene_Pav_sc0001196.1_g1060.1.mk	95	107	109	235	373	211	0.685437	0.833685	0.925149	1.63388	2.63627	1.71941	2.63e-05	1.23915	up	[QV]	Secondary metabolites biosynthesis, transport and catabolism;; Defense mechanisms	Molecular Function: monooxygenase activity (GO:0004497);; Molecular Function: iron ion binding (GO:0005506);; Molecular Function: oxidoreductase activity, acting on paired donors, with incorporation or reduction of molecular oxygen (GO:0016705);; Molecular Function: heme binding (GO:0020037);; Biological Process: oxidation-reduction process (GO:0055114);;	K09754|0|pper:PRUPE_ppa004406mg|K09754 coumaroylquinate(coumaroylshikimate) 3'-monooxygenase [EC:1.14.13.36] | (RefSeq) hypothetical protein	Phenylpropanoid biosynthesis (ko00940);; Flavonoid biosynthesis (ko00941);; Stilbenoid, diarylheptanoid and gingerol biosynthesis (ko00945)	[Q]	Secondary metabolites biosynthesis, transport and catabolism	Cytochrome P450	Cytochrome P450 98A2 OS=Glycine max OX=3847 GN=CYP98A2 PE=2 SV=1	Q	Secondary metabolites biosynthesis, transport and catabolism	cytochrome P450 98A2-like isoform X1 [Prunus avium]
Prunus_avium_newGene_687	44	35	38	85	94	99	0.503101	0.441849	0.492803	0.961893	1.2172	1.33055	0.000228438	1.1094	up	--	--	--	--	--	--	--	--	--	--	--	uncharacterized protein LOC110750839 isoform X1 [Prunus avium]
gene_Pav_sc0001059.1_g390.1.mk	282	357	330	176	120	109	2.36514	3.28247	3.11249	1.44785	1.1261	1.07103	7.58e-08	-1.18961	down	--	--	Cellular Component: integral component of membrane (GO:0016021);; Biological Process: carbohydrate transmembrane transport (GO:0034219);; Molecular Function: sugar transmembrane transporter activity (GO:0051119);;	K15382|1.29989e-167|pmum:103331493|K15382 solute carrier family 50 (sugar transporter) | (RefSeq) bidirectional sugar transporter SWEET17-like	--	[R]	General function prediction only	Sugar efflux transporter for intercellular exchange	Bidirectional sugar transporter SWEET17 OS=Arabidopsis thaliana OX=3702 GN=SWEET17 PE=1 SV=2	U	Intracellular trafficking, secretion, and vesicular transport	bidirectional sugar transporter SWEET17-like [Prunus avium]
gene_Pav_sc0000890.1_g720.1.mk	1910	1538	1838	4479	4055	6036	16.5472	14.6099	17.9011	38.1131	39.4423	61.4403	2.33e-13	1.40802	up	--	--	Molecular Function: DNA binding (GO:0003677);; Molecular Function: transcription factor activity, sequence-specific DNA binding (GO:0003700);; Cellular Component: nucleus (GO:0005634);; Biological Process: regulation of transcription, DNA-templated (GO:0006355);;	--	--	--	--	AP2 domain	Ethylene-responsive transcription factor ERF003 OS=Arabidopsis thaliana OX=3702 GN=ERF003 PE=2 SV=1	K	Transcription	protein PPLZ02 [Prunus persica]
gene_Pav_sc0000195.1_g750.1.mk	398	477	502	106	108	115	3.34608	4.3995	4.75274	0.872373	1.01899	1.13212	3.59e-21	-1.93612	down	--	--	Cellular Component: integral component of membrane (GO:0016021);;	K03542|5.97225e-117|pmum:103319826|K03542 photosystem II 22kDa protein | (RefSeq) photosystem II 22 kDa protein, chloroplastic	Photosynthesis (ko00195)	--	--	Chlorophyll A-B binding protein	Photosystem II 22 kDa protein, chloroplastic OS=Spinacia oleracea OX=3562 GN=PSBS PE=1 SV=1	I	Lipid transport and metabolism	photosystem II 22 kDa protein, chloroplastic [Prunus avium]
gene_Pav_sc0000042.1_g560.1.mk	1645	1524	1522	3856	3178	2891	4.25765	4.40284	4.45723	9.85155	9.94693	9.03767	5.22e-49	1.0714	up	--	--	Molecular Function: calcium-dependent phospholipid binding (GO:0005544);; Biological Process: negative regulation of cell death (GO:0060548);;	--	--	[T]	Signal transduction mechanisms	Copine;; C2 domain	Protein BONZAI 2 OS=Arabidopsis thaliana OX=3702 GN=BON2 PE=1 SV=2	S	Function unknown	protein BONZAI 1-like isoform X1 [Prunus avium]
gene_Pav_sc0000362.1_g080.1.mk	198	234	182	56	52	37	1.50945	1.96176	1.56237	0.417383	0.442539	0.327171	1.02e-14	-1.90167	down	[G]	Carbohydrate transport and metabolism	Molecular Function: transporter activity (GO:0005215);; Biological Process: transport (GO:0006810);; Cellular Component: integral component of membrane (GO:0016021);;	K09872|0|pper:PRUPE_ppa009630mg|K09872 aquaporin PIP | (RefSeq) hypothetical protein	--	[G]	Carbohydrate transport and metabolism	Major intrinsic protein	Probable aquaporin PIP2-5 OS=Arabidopsis thaliana OX=3702 GN=PIP2-5 PE=1 SV=1	G	Carbohydrate transport and metabolism	probable aquaporin PIP2-5 [Prunus avium]
gene_Pav_sc0002997.1_g010.1.mk	61	71	62	232	212	252	0.676169	1.0156	0.850938	2.76078	3.0265	3.79297	4.5e-14	1.71573	up	[T]	Signal transduction mechanisms	--	--	--	--	--	Protein tyrosine kinase;; Protein kinase domain	G-type lectin S-receptor-like serine/threonine-protein kinase At1g11410 OS=Arabidopsis thaliana OX=3702 GN=At1g11410 PE=3 SV=3	T	Signal transduction mechanisms	G-type lectin S-receptor-like serine/threonine-protein kinase At1g11410 [Prunus avium]
gene_Pav_sc0000212.1_g1190.1.mk	37	8	30	87	96	90	0.185468	0.031168	0.140054	0.415887	0.54514	0.529613	0.00190348	1.31978	up	[G]	Carbohydrate transport and metabolism	Molecular Function: 6-phosphofructokinase activity (GO:0003872);; Molecular Function: ATP binding (GO:0005524);; Cellular Component: cytoplasm (GO:0005737);; Biological Process: fructose 6-phosphate metabolic process (GO:0006002);; Molecular Function: metal ion binding (GO:0046872);; Biological Process: glycolytic process through fructose-6-phosphate (GO:0061615);;	K00850|0|pper:PRUPE_ppa003994mg|K00850 6-phosphofructokinase 1 [EC:2.7.1.11] | (RefSeq) hypothetical protein	Glycolysis / Gluconeogenesis (ko00010);; Pentose phosphate pathway (ko00030);; Fructose and mannose metabolism (ko00051);; Galactose metabolism (ko00052);; Carbon metabolism (ko01200);; Biosynthesis of amino acids (ko01230);; RNA degradation (ko03018)	[G]	Carbohydrate transport and metabolism	Phosphofructokinase;; NUDIX domain	ATP-dependent 6-phosphofructokinase 3 OS=Arabidopsis thaliana OX=3702 GN=PFK3 PE=1 SV=1	G	Carbohydrate transport and metabolism	ATP-dependent 6-phosphofructokinase 6-like [Prunus avium]
gene_Pav_sc0000813.1_g350.1.mk	873	867	775	2256	1968	2079	3.94792	4.29981	3.93756	10.0208	9.99153	11.0434	6.74e-50	1.31678	up	--	--	Biological Process: amino acid transmembrane transport (GO:0003333);; Molecular Function: amino acid transmembrane transporter activity (GO:0015171);; Cellular Component: integral component of membrane (GO:0016021);;	--	--	[E]	Amino acid transport and metabolism	Transmembrane amino acid transporter protein	Lysine histidine transporter-like 8 OS=Arabidopsis thaliana OX=3702 GN=AATL1 PE=1 SV=1	E	Amino acid transport and metabolism	lysine histidine transporter-like 8 [Prunus avium]
gene_Pav_sc0001529.1_g190.1.mk	30	44	17	129	121	149	0.193719	0.310449	0.119734	0.842557	0.881446	1.14546	7.5e-07	1.73553	up	--	--	--	--	--	--	--	Universal stress protein family	U-box domain-containing protein 35 OS=Arabidopsis thaliana OX=3702 GN=PUB35 PE=2 SV=2	S	Function unknown	uncharacterized protein LOC110768642 [Prunus avium]
gene_Pav_sc0001762.1_g030.1.br	235	253	240	156	84	81	0.61857	0.728151	0.709708	0.403029	0.248042	0.250368	2.59e-05	-1.0947	down	[K]	Transcription	--	--	--	[T]	Signal transduction mechanisms	NB-ARC domain	Disease resistance protein RPS2 OS=Arabidopsis thaliana OX=3702 GN=RPS2 PE=1 SV=1	S	Function unknown	disease resistance protein At4g27190-like [Prunus avium]
gene_Pav_sc0002233.1_g370.1.mk	698	632	766	149	176	187	12.1089	12.0069	14.9301	2.53694	3.40879	3.80312	1.96e-22	-1.90759	down	--	--	Cellular Component: integral component of membrane (GO:0016021);;	--	--	--	--	Protein of unknown function (DUF751)	Uncharacterized protein ycf33 OS=Pyropia yezoensis OX=2788 GN=ycf33 PE=3 SV=1	S	Function unknown	uncharacterized protein LOC110771680 [Prunus avium]
gene_Pav_sc0000195.1_g740.1.mk	40	45	33	163	126	79	0.119744	0.194885	0.136041	0.596756	0.517857	0.364621	1.64e-05	1.38377	up	--		--	--	--	[T]	Signal transduction mechanisms	Protein kinase domain;; Protein tyrosine kinase;; Wall-associated receptor kinase C-terminal	LEAF RUST 10 DISEASE-RESISTANCE LOCUS RECEPTOR-LIKE PROTEIN KINASE-like 2.8 OS=Arabidopsis thaliana OX=3702 GN=LRK10L-2.8 PE=2 SV=2	T	Signal transduction mechanisms	LEAF RUST 10 DISEASE-RESISTANCE LOCUS RECEPTOR-LIKE PROTEIN KINASE-like 2.5 [Prunus avium]
gene_Pav_sc0000009.1_g1210.1.mk	2175	2473	2914	861	960	771	10.3417	13.1109	15.7049	3.92071	5.10562	4.2443	3.37e-18	-1.48078	down	[E]	Amino acid transport and metabolism	Molecular Function: transporter activity (GO:0005215);; Biological Process: transport (GO:0006810);; Cellular Component: integral component of membrane (GO:0016021);;	K14638|0|pmum:103329927|K14638 solute carrier family 15 (peptide/histidine transporter), member 3/4 | (RefSeq) protein NRT1/ PTR FAMILY 5.8	--	[E]	Amino acid transport and metabolism	POT family;; Major Facilitator Superfamily	Protein NRT1/ PTR FAMILY 5.9 OS=Arabidopsis thaliana OX=3702 GN=NPF5.9 PE=2 SV=1	E	Amino acid transport and metabolism	protein NRT1/ PTR FAMILY 5.8-like [Prunus avium]
gene_Pav_sc0001215.1_g200.1.mk	12686	12190	12306	6294	6081	5436	113.618	119.759	123.93	55.3269	60.1149	57.2216	1.33e-55	-1.05071	down	--	--	Molecular Function: calcium ion binding (GO:0005509);; Cellular Component: photosystem II oxygen evolving complex (GO:0009654);; Biological Process: photosynthesis (GO:0015979);; Cellular Component: extrinsic component of membrane (GO:0019898);;	K02717|2.14595e-157|pmum:103328945|K02717 photosystem II oxygen-evolving enhancer protein 2 | (RefSeq) oxygen-evolving enhancer protein 2, chloroplastic	Photosynthesis (ko00195)	--	--	PsbP	Oxygen-evolving enhancer protein 2, chloroplastic OS=Cucumis sativus OX=3659 GN=PSBP PE=2 SV=1	S	Function unknown	oxygen-evolving enhancer protein 2, chloroplastic [Prunus avium]
gene_Pav_sc0000652.1_g1020.1.mk	191	212	197	2247	1809	1574	2.11735	2.56711	2.45065	24.4711	22.5158	20.5064	2.46e-137	3.14929	up	--	--	--	--	--	--	--	--	--	S	Function unknown	hypothetical protein PRUPE_5G133200 [Prunus persica]
gene_Pav_sc0000704.1_g900.1.mk	933	936	940	494	440	404	10.4297	11.473	11.8084	5.42034	5.51898	5.2945	6.82e-25	-1.054	down	--	--	Cellular Component: integral component of membrane (GO:0016021);;	--	--	--	--	--	--	S	Function unknown	uncharacterized protein LOC110759889 [Prunus avium]
gene_Pav_sc0000072.1_g120.1.br	38770	24478	18818	14956	11797	10600	843.061	583.672	459.959	319.327	287.927	270.708	3.78e-07	-1.06108	down	--	--	--	--	--	--	--	--	--	--	--	hypothetical protein PRUPE_4G272500 [Prunus persica]
gene_Pav_sc0001990.1_g140.1.mk	174	120	99	321	267	260	0.582955	0.441989	0.371887	1.05904	1.00508	1.02687	7.51e-06	1.03931	up	[R]	General function prediction only	Cellular Component: cell (GO:0005623);; Biological Process: cell redox homeostasis (GO:0045454);;	--	--	[R]	General function prediction only	Tetratricopeptide repeat;; Tetratricopeptide repeat;; TPR repeat;; Tetratricopeptide repeat;; Tetratricopeptide repeat;; Tetratricopeptide repeat;; Tetratricopeptide repeat;; Tetratricopeptide repeat;; Thioredoxin;; Phosducin	TPR repeat-containing thioredoxin TTL4 OS=Arabidopsis thaliana OX=3702 GN=TTL4 PE=2 SV=1	S	Function unknown	inactive TPR repeat-containing thioredoxin TTL3-like [Prunus avium]
gene_Pav_sc0000095.1_g1080.1.mk	3758	4168	4302	1524	1376	1556	32.1665	39.1209	41.3912	12.8059	13.2199	15.643	1.09e-29	-1.41948	down	[Q]	Secondary metabolites biosynthesis, transport and catabolism	Molecular Function: oxidoreductase activity, acting on single donors with incorporation of molecular oxygen, incorporation of two atoms of oxygen (GO:0016702);; Biological Process: oxidation-reduction process (GO:0055114);;	K09840|0|pper:PRUPE_ppa002804mg|K09840 9-cis-epoxycarotenoid dioxygenase [EC:1.13.11.51] | (RefSeq) hypothetical protein	Carotenoid biosynthesis (ko00906)	[Q]	Secondary metabolites biosynthesis, transport and catabolism	Retinal pigment epithelial membrane protein	9-cis-epoxycarotenoid dioxygenase NCED1, chloroplastic OS=Phaseolus vulgaris OX=3885 GN=NCED1 PE=2 SV=1	Q	Secondary metabolites biosynthesis, transport and catabolism	9-cis-epoxycarotenoid dioxygenase NCED1, chloroplastic-like [Prunus avium]
gene_Pav_sc0000091.1_g390.1.mk	464	455	426	207	151	154	5.30475	5.70486	5.47324	2.32025	1.93469	2.06018	3.54e-20	-1.35445	down	[R]	General function prediction only	Cellular Component: integral component of membrane (GO:0016021);; Biological Process: xylan biosynthetic process (GO:0045492);;	--	--	--	--	Polysaccharide biosynthesis	Probable methyltransferase At1g27930 OS=Arabidopsis thaliana OX=3702 GN=At1g27930 PE=1 SV=1	S	Function unknown	probable methyltransferase At1g27930 [Prunus avium]
gene_Pav_sc0000589.1_g080.1.mk	541	513	466	2259	1907	1817	2.80773	2.91511	2.71648	11.5116	11.1083	11.078	1.44e-127	1.95971	up	[M]	Cell wall/membrane/envelope biogenesis	Molecular Function: protein serine/threonine kinase activity (GO:0004674);; Molecular Function: ATP binding (GO:0005524);; Biological Process: protein phosphorylation (GO:0006468);; Cellular Component: integral component of membrane (GO:0016021);;	K04733|0|pmum:103337899|K04733 interleukin-1 receptor-associated kinase 4 [EC:2.7.11.1] | (RefSeq) probable receptor-like protein kinase At4g10390	--	[T]	Signal transduction mechanisms	Protein kinase domain;; Protein tyrosine kinase;; Protein kinase domain;; Protein tyrosine kinase	Probable receptor-like protein kinase At1g33260 OS=Arabidopsis thaliana OX=3702 GN=At1g33260 PE=2 SV=1	T	Signal transduction mechanisms	uncharacterized protein LOC110757785 [Prunus avium]
gene_Pav_sc0001181.1_g140.1.mk	1112	1081	1130	2586	2361	2212	5.2498	5.5743	5.85637	11.8534	12.3783	12.1446	5.9e-45	1.10043	up	--	--	Cellular Component: plasma membrane (GO:0005886);; Molecular Function: phosphatidate phosphatase activity (GO:0008195);; Cellular Component: integral component of membrane (GO:0016021);; Biological Process: dephosphorylation (GO:0016311);;	--	--	[I]	Lipid transport and metabolism	PAP2 superfamily	Lipid phosphate phosphatase 2 OS=Arabidopsis thaliana OX=3702 GN=LPP2 PE=2 SV=1	I	Lipid transport and metabolism	lipid phosphate phosphatase 2 [Quercus suber]
gene_Pav_sc0002584.1_g320.1.mk	311	264	238	1421	1327	1040	1.09214	1.01073	0.938573	4.94377	5.2689	4.32241	1.32e-55	2.16301	up	--	--	Cellular Component: Golgi apparatus (GO:0005794);; Biological Process: protein glycosylation (GO:0006486);; Molecular Function: galactosyltransferase activity (GO:0008378);; Cellular Component: integral component of membrane (GO:0016021);; Molecular Function: carbohydrate binding (GO:0030246);;	K20843|0|pmum:103321655|K20843 hydroxyproline O-galactosyltransferase 2/3/4/5/6 [EC:2.4.1.-] | (RefSeq) hydroxyproline O-galactosyltransferase GALT6-like	--	[G]	Carbohydrate transport and metabolism	Galactoside-binding lectin;; Galactosyltransferase	Hydroxyproline O-galactosyltransferase GALT6 OS=Arabidopsis thaliana OX=3702 GN=GALT6 PE=2 SV=2	S	Function unknown	hydroxyproline O-galactosyltransferase GALT6-like isoform X1 [Prunus avium]
gene_Pav_sc0002231.1_g050.1.br	530	702	988	420	273	270	20.0986	29.1811	42.0791	15.6102	11.6149	12.0006	4.81e-05	-1.10762	down	--	--	--	--	--	--	--	--	--	--	--	hypothetical protein PRUPE_1G121200 [Prunus persica]
gene_Pav_sc0007668.1_g030.1.mk	19729	19259	18889	6689	7527	7532	69.933	75.7415	77.6932	22.9134	29.15	30.6621	1.44e-29	-1.36761	down	[P]	Inorganic ion transport and metabolism	Biological Process: sulfate assimilation (GO:0000103);; Molecular Function: adenylylsulfate kinase activity (GO:0004020);; Molecular Function: ATP binding (GO:0005524);; Cellular Component: chloroplast (GO:0009507);; Biological Process: phosphorylation (GO:0016310);; Biological Process: hydrogen sulfide biosynthetic process (GO:0070814);;	K00860|2.08437e-104|pmum:103336640|K00860 adenylylsulfate kinase [EC:2.7.1.25] | (RefSeq) adenylyl-sulfate kinase 1, chloroplastic	Purine metabolism (ko00230);; Sulfur metabolism (ko00920)	[P]	Inorganic ion transport and metabolism	Adenylylsulphate kinase	Adenylyl-sulfate kinase, chloroplastic OS=Catharanthus roseus OX=4058 GN=AKN PE=2 SV=1	P	Inorganic ion transport and metabolism	adenylyl-sulfate kinase 1, chloroplastic-like isoform X6 [Prunus avium]
gene_Pav_sc0000212.1_g1300.1.mk	40	105	26	238	129	165	0.171305	0.571705	0.142529	1.25301	0.684829	0.93086	0.00725118	1.14921	up	--	--	--	--	--	--	--	--	--	--	--	uncharacterized protein LOC110751110 isoform X1 [Prunus avium]
gene_Pav_sc0007674.1_g040.1.mk	207	159	164	732	663	618	0.672188	0.649006	0.601758	2.22924	2.29319	2.23524	1.16e-42	1.88006	up	[T]	Signal transduction mechanisms	--	--	--	--	--	Protein kinase domain;; Protein tyrosine kinase	Probable LRR receptor-like serine/threonine-protein kinase At3g47570 OS=Arabidopsis thaliana OX=3702 GN=At3g47570 PE=2 SV=1	S	Function unknown	probable LRR receptor-like serine/threonine-protein kinase At3g47570 isoform X1 [Prunus avium]
gene_Pav_sc0005583.1_g010.1.br	306	291	330	99	130	62	4.98432	5.21097	6.05581	1.58174	2.37871	1.17124	7.93e-08	-1.48807	down	[QV]	Secondary metabolites biosynthesis, transport and catabolism;; Defense mechanisms	Molecular Function: monooxygenase activity (GO:0004497);; Molecular Function: iron ion binding (GO:0005506);; Molecular Function: oxidoreductase activity, acting on paired donors, with incorporation or reduction of molecular oxygen (GO:0016705);; Molecular Function: heme binding (GO:0020037);; Biological Process: oxidation-reduction process (GO:0055114);;	K20562|3.9087e-120|pper:PRUPE_ppa019068mg|K20562 biphenyl-4-hydroxylase | (RefSeq) hypothetical protein	--	[Q]	Secondary metabolites biosynthesis, transport and catabolism	Cytochrome P450	Cytochrome P450 CYP736A12 OS=Panax ginseng OX=4054 PE=2 SV=1	Q	Secondary metabolites biosynthesis, transport and catabolism	cytochrome P450 CYP736A12-like, partial [Prunus avium]
gene_Pav_sc0000054.1_g210.1.mk	17	26	58	145	108	123	0.054874	0.095457	0.218867	0.478876	0.405658	0.485727	0.000724898	1.37539	up	--	--	Cellular Component: integral component of membrane (GO:0016021);;	--	--	[TZ]	Signal transduction mechanisms;; Cytoskeleton	Formin Homology 2 Domain	Formin-like protein 8 OS=Arabidopsis thaliana OX=3702 GN=FH8 PE=1 SV=1	U	Intracellular trafficking, secretion, and vesicular transport	formin-like protein 8 [Prunus avium]
gene_Pav_sc0000370.1_g030.1.mk	94	89	111	28	27	38	1.4486	1.50097	1.91979	0.423373	0.454107	0.677119	1.26e-05	-1.40206	down	--	--	Molecular Function: endopeptidase inhibitor activity (GO:0004866);; Molecular Function: peptidase activity (GO:0008233);; Biological Process: negative regulation of endopeptidase activity (GO:0010951);;	--	--	--	--	Trypsin and protease inhibitor	Kunitz trypsin inhibitor 2 OS=Arabidopsis thaliana OX=3702 GN=KTI2 PE=2 SV=1	O	Posttranslational modification, protein turnover, chaperones	kunitz trypsin inhibitor 2-like [Prunus avium]
gene_Pav_sc0000162.1_g390.1.mk	2349	2549	2587	1215	864	799	19.8116	23.5755	24.5224	10.0626	8.17323	7.90732	7.6e-25	-1.35827	down	--	--	Molecular Function: lyase activity (GO:0016829);;	--	--	--	--	--	--	S	Function unknown	uncharacterized protein LOC110750069 [Prunus avium]
gene_Pav_sc0005917.1_g050.1.br	57	38	50	122	198	171	0.70394	0.543116	0.711701	1.54786	2.82716	2.52801	2.38e-06	1.51745	up	[R]	General function prediction only	Molecular Function: chitinase activity (GO:0004568);; Biological Process: carbohydrate metabolic process (GO:0005975);; Biological Process: chitin catabolic process (GO:0006032);; Molecular Function: chitin binding (GO:0008061);; Biological Process: cell wall macromolecule catabolic process (GO:0016998);;	K01183|1.30869e-162|pper:PRUPE_ppa010947mg|K01183 chitinase [EC:3.2.1.14] | (RefSeq) hypothetical protein	Amino sugar and nucleotide sugar metabolism (ko00520)	[R]	General function prediction only	Chitinase class I	Endochitinase EP3 OS=Arabidopsis thaliana OX=3702 GN=EP3 PE=1 SV=1	G	Carbohydrate transport and metabolism	endochitinase EP3-like [Prunus avium]
gene_Pav_sc0001519.1_g040.1.mk	1217	1237	1380	3093	2495	2279	3.95204	4.27784	5.22211	8.86516	8.1519	8.19155	1.1e-19	1.01273	up	--	--	Cellular Component: integral component of membrane (GO:0016021);;	K14207|0|pmum:103320503|K14207 solute carrier family 38 (sodium-coupled neutral amino acid transporter), member 2 | (RefSeq) sodium-coupled neutral amino acid transporter 5-like	--	[E]	Amino acid transport and metabolism	Transmembrane amino acid transporter protein;; Tryptophan/tyrosine permease family	Amino acid transporter AVT6A OS=Arabidopsis thaliana OX=3702 GN=AVT6A PE=2 SV=1	E	Amino acid transport and metabolism	amino acid transporter AVT6A-like isoform X1 [Prunus avium]
gene_Pav_sc0000174.1_g1390.1.mk	36	71	57	166	98	147	0.488254	1.07485	0.887496	2.26097	1.52218	2.38873	0.00186332	1.08851	up	--	--	Molecular Function: protein phosphatase inhibitor activity (GO:0004864);; Molecular Function: receptor activity (GO:0004872);; Cellular Component: nucleus (GO:0005634);; Cellular Component: cytoplasm (GO:0005737);; Biological Process: defense response (GO:0006952);; Biological Process: response to biotic stimulus (GO:0009607);; Biological Process: abscisic acid-activated signaling pathway (GO:000…	--	--	--	--	Pathogenesis-related protein Bet v I family	Major allergen Pru ar 1 OS=Prunus armeniaca OX=36596 PE=1 SV=1	S	Function unknown	major allergen Pru ar 1-like [Prunus avium]
Prunus_avium_newGene_8195	816	932	696	209	168	121	3.78231	4.73854	3.62735	0.951026	0.8722	0.657594	5.96e-30	-2.18187	down	--	--	Molecular Function: aspartic-type endopeptidase activity (GO:0004190);; Biological Process: proteolysis (GO:0006508);;	--	--	[O]	Posttranslational modification, protein turnover, chaperones	Xylanase inhibitor N-terminal;; Xylanase inhibitor C-terminal;; Eukaryotic aspartyl protease	Aspartyl protease family protein At5g10770 OS=Arabidopsis thaliana OX=3702 GN=At5g10770 PE=2 SV=1	O	Posttranslational modification, protein turnover, chaperones	aspartyl protease family protein At5g10770-like [Prunus avium]
gene_Pav_sc0000175.1_g530.1.mk	670	679	679	1752	1610	1582	4.66385	5.26534	5.36312	11.3216	11.8293	12.0182	4.8e-45	1.27513	up	--	--	Cellular Component: mitochondrion (GO:0005739);; Cellular Component: vacuolar membrane (GO:0005774);; Cellular Component: integral component of membrane (GO:0016021);; Molecular Function: metal ion binding (GO:0046872);;	--	--	[S]	Function unknown	Protein of unknown function (DUF1640)	--	S	Function unknown	protein FMP32, mitochondrial [Prunus avium]
gene_Pav_sc0000977.1_g110.1.mk	1604	1909	1807	5872	4737	3612	9.34399	12.1946	11.8288	33.5501	30.8734	24.7001	7.02e-20	1.36151	up	--	--	Molecular Function: DNA binding (GO:0003677);; Molecular Function: zinc ion binding (GO:0008270);;	--	--	[R]	General function prediction only	A20-like zinc finger;; AN1-like Zinc finger	Zinc finger A20 and AN1 domain-containing stress-associated protein 3 OS=Arabidopsis thaliana OX=3702 GN=SAP3 PE=2 SV=1	S	Function unknown	zinc finger A20 and AN1 domain-containing stress-associated protein 3-like [Prunus avium]
gene_Pav_sc0000890.1_g1350.1.mk	2216	1549	1382	5509	4815	11412	2.87977	2.19811	2.02165	7.02079	7.04218	16.9405	0.000122326	1.55225	up	--	--	--	--	--	--	--	--	--	--	--	hypothetical protein PRUPE_1G385600 [Prunus persica]
gene_Pav_sc0001974.1_g360.1.br	119	120	137	56	27	59	0.976936	1.14356	1.19696	0.467246	0.258444	0.558312	0.000538142	-1.17666	down	--	--	--	--	--	--	--	C1 domain	--	S	Function unknown	uncharacterized protein LOC110770769 [Prunus avium]
gene_Pav_sc0000428.1_g530.1.mk	103	87	137	2026	1554	1203	0.734668	0.676583	1.0923	14.194	12.4429	10.0839	3.28e-68	3.60763	up	[G]	Carbohydrate transport and metabolism	Molecular Function: hydrolase activity, hydrolyzing O-glycosyl compounds (GO:0004553);; Cellular Component: cell wall (GO:0005618);; Biological Process: xyloglucan metabolic process (GO:0010411);; Molecular Function: xyloglucan:xyloglucosyl transferase activity (GO:0016762);; Biological Process: cell wall biogenesis (GO:0042546);; Cellular Component: apoplast (GO:0048046);; Biological Process: ce…	K08235|0|pmum:103328767|K08235 xyloglucan:xyloglucosyl transferase [EC:2.4.1.207] | (RefSeq) xyloglucan endotransglucosylase/hydrolase 2-like	--	--	--	Glycosyl hydrolases family 16;; Xyloglucan endo-transglycosylase (XET) C-terminus	Xyloglucan endotransglucosylase/hydrolase 2 OS=Glycine max OX=3847 PE=2 SV=1	G	Carbohydrate transport and metabolism	xyloglucan endotransglucosylase/hydrolase 2-like [Prunus avium]
gene_Pav_sc0000704.1_g260.1.mk	42	47	60	362	444	295	0.150567	0.120369	0.256037	1.03813	1.50326	0.97282	7.28e-24	2.59636	up	[T]	Signal transduction mechanisms	Molecular Function: voltage-gated potassium channel activity (GO:0005249);; Cellular Component: integral component of membrane (GO:0016021);; Biological Process: potassium ion transmembrane transport (GO:0071805);;	--	--	[PT]	Inorganic ion transport and metabolism;; Signal transduction mechanisms	Ion transport protein;; Ankyrin repeats (3 copies);; Ankyrin repeats (many copies);; KHA, dimerisation domain of potassium ion channel;; Ankyrin repeat;; Ankyrin repeat;; Ankyrin repeats (many copies);; Ion channel;; Cyclic nucleotide-binding domain	Potassium channel AKT1 OS=Arabidopsis thaliana OX=3702 GN=AKT1 PE=1 SV=2	U	Intracellular trafficking, secretion, and vesicular transport	potassium channel AKT1-like [Prunus avium]
gene_Pav_sc0000009.1_g620.1.mk	2748	1974	2025	955	867	1075	15.7468	14.0612	14.6897	5.44053	5.7362	7.35909	2.24e-12	-1.15631	down	--	--	Cellular Component: nucleus (GO:0005634);; Cellular Component: mitochondrion (GO:0005739);; Cellular Component: chloroplast stroma (GO:0009570);; Cellular Component: chloroplast envelope (GO:0009941);;	--	--	--	--	--	Photosystem I assembly factor PSA3, chloroplastic OS=Arabidopsis thaliana OX=3702 GN=PSA3 PE=1 SV=1	S	Function unknown	photosystem I assembly factor PSA3, chloroplastic [Prunus avium]
gene_Pav_sc0000355.1_g060.1.mk	101689	96801	89449	44596	39933	39258	537.87	561.467	531.819	231.623	237.091	243.891	2.09e-131	-1.20815	down	[M]	Cell wall/membrane/envelope biogenesis	Molecular Function: UDP-glucose 4-epimerase activity (GO:0003978);; Biological Process: galactose metabolic process (GO:0006012);;	K01784|0|pper:PRUPE_ppa007962mg|K01784 UDP-glucose 4-epimerase [EC:5.1.3.2] | (RefSeq) hypothetical protein	Galactose metabolism (ko00052);; Amino sugar and nucleotide sugar metabolism (ko00520)	[M]	Cell wall/membrane/envelope biogenesis	GDP-mannose 4,6 dehydratase;; NAD dependent epimerase/dehydratase family;; Polysaccharide biosynthesis protein;; 3-beta hydroxysteroid dehydrogenase/isomerase family;; RmlD substrate binding domain;; short chain dehydrogenase;; NAD(P)H-binding;; KR domain;; Male sterility protein	Bifunctional UDP-glucose 4-epimerase and UDP-xylose 4-epimerase 1 OS=Arabidopsis thaliana OX=3702 GN=UGE1 PE=1 SV=2	M	Cell wall/membrane/envelope biogenesis	bifunctional UDP-glucose 4-epimerase and UDP-xylose 4-epimerase 1 [Prunus avium]
gene_Pav_sc0000675.1_g1150.1.mk	121	115	109	1295	821	893	2.22982	2.318	2.25644	23.4191	16.9769	19.3087	1.47e-69	2.9845	up	--	--	--	--	--	--	--	C2 domain	BON1-associated protein 2 OS=Arabidopsis thaliana OX=3702 GN=BAP2 PE=1 SV=1	S	Function unknown	BON1-associated protein 2-like [Prunus avium]
gene_Pav_sc0000129.1_g370.1.mk	5481	6154	5113	2011	1845	1770	17.0714	23.4734	17.1315	5.79201	6.26295	6.34899	6.15e-58	-1.54963	down	[T]	Signal transduction mechanisms	Molecular Function: protein serine/threonine phosphatase activity (GO:0004722);; Biological Process: protein dephosphorylation (GO:0006470);; Molecular Function: metal ion binding (GO:0046872);;	K14497|0|pmum:103340536|K14497 protein phosphatase 2C [EC:3.1.3.16] | (RefSeq) protein phosphatase 2C 77	Plant hormone signal transduction (ko04075)	[T]	Signal transduction mechanisms	Protein phosphatase 2C	Protein phosphatase 2C 16 OS=Arabidopsis thaliana OX=3702 GN=HAB1 PE=1 SV=1	T	Signal transduction mechanisms	protein phosphatase 2C 77 [Prunus avium]
gene_Pav_sc0007929.1_g010.1.mk	267	177	171	75	44	48	0.963686	0.699402	0.695624	0.261949	0.176559	0.200224	1.22e-09	-1.67555	down	--	--	--	--	--	--	--	--	Uncharacterized protein At5g41620 OS=Arabidopsis thaliana OX=3702 GN=At5g41620 PE=2 SV=2	S	Function unknown	uncharacterized protein At5g41620-like [Prunus avium]
gene_Pav_sc0000558.1_g270.1.mk	83	58	89	240	234	209	0.280555	0.21922	0.341432	0.826476	0.939142	0.833628	6.37e-10	1.4535	up	[N]	Cell motility	Cellular Component: endosome (GO:0005768);; Cellular Component: trans-Golgi network (GO:0005802);; Cellular Component: integral component of membrane (GO:0016021);; Biological Process: pollen tube development (GO:0048868);;	--	--	--	--	Glycosyltransferase like family 2;; Glycosyl transferase family group 2;; Glycosyl transferase family 2;; Glycosyl transferase family 21	Probable xyloglucan glycosyltransferase 6 OS=Arabidopsis thaliana OX=3702 GN=CSLC6 PE=1 SV=1	M	Cell wall/membrane/envelope biogenesis	probable xyloglucan glycosyltransferase 6 [Prunus avium]
gene_Pav_sc0000044.1_g500.1.mk	8704	7909	7849	3486	3629	3478	181.986	181.336	184.457	71.5528	85.1687	85.4002	1.57e-37	-1.18125	down	[O]	Posttranslational modification, protein turnover, chaperones	--	--	--	[O]	Posttranslational modification, protein turnover, chaperones	DnaJ domain	Chaperone protein dnaJ 11, chloroplastic OS=Arabidopsis thaliana OX=3702 GN=ATJ11 PE=1 SV=2	O	Posttranslational modification, protein turnover, chaperones	chaperone protein dnaJ 11, chloroplastic-like [Prunus avium]
gene_Pav_sc0001465.1_g140.1.mk	1122	886	985	195	303	208	7.98763	6.91466	7.87948	1.36175	2.41596	1.73933	1.34e-18	-1.92162	down	--	--	Biological Process: metabolic process (GO:0008152);; Molecular Function: transferase activity, transferring hexosyl groups (GO:0016758);;	--	--	[GC]	Carbohydrate transport and metabolism;; Energy production and conversion	--	UDP-glycosyltransferase 43 OS=Pueraria montana var. lobata OX=3893 GN=UGT43 PE=1 SV=2	S	Function unknown	UDP-glycosyltransferase 43-like [Prunus avium]
gene_Pav_sc0000454.1_g040.1.br	122	188	150	70	65	74	0.78862	1.99828	1.12169	0.449805	0.472108	0.555714	0.000514235	-1.00806	down	[M]	Cell wall/membrane/envelope biogenesis	Molecular Function: catalytic activity (GO:0003824);; Molecular Function: coenzyme binding (GO:0050662);;	--	--	[V]	Defense mechanisms	--	Cinnamoyl-CoA reductase 1 OS=Oryza sativa subsp. japonica OX=39947 GN=CCR1 PE=1 SV=1	M	Cell wall/membrane/envelope biogenesis	PREDICTED: cinnamoyl-CoA reductase 2-like [Prunus mume]
gene_Pav_sc0000910.1_g380.1.mk	16	22	17	157	167	183	0.059071	0.090257	0.069686	0.582041	0.726492	0.828799	3.05e-21	2.77336	up	--	--	--	--	--	--	--	--	--	S	Function unknown	uncharacterized protein LOC110763116 [Prunus avium]
gene_Pav_sc0002914.1_g120.1.mk	790	834	807	153	84	120	32.1822	37.2845	36.9728	6.09907	3.84281	5.72485	1.33e-44	-2.63272	down	--	--	--	--	--	--	--	--	--	S	Function unknown	hypothetical protein PRUPE_6G177500 [Prunus persica]
gene_Pav_sc0001479.1_g070.1.mk	195	217	208	774	511	612	0.660044	0.826447	0.794228	2.62986	1.97937	2.465	1.45e-19	1.54135	up	--		Cellular Component: membrane (GO:0016020);; Molecular Function: kinase activity (GO:0016301);; Biological Process: phosphorylation (GO:0016310);;	K04733|0|pmum:103340930|K04733 interleukin-1 receptor-associated kinase 4 [EC:2.7.11.1] | (RefSeq) G-type lectin S-receptor-like serine/threonine-protein kinase B120	--	--	--	Protein tyrosine kinase;; Protein kinase domain;; PAN-like domain	G-type lectin S-receptor-like serine/threonine-protein kinase B120 OS=Arabidopsis thaliana OX=3702 GN=B120 PE=2 SV=1	T	Signal transduction mechanisms	G-type lectin S-receptor-like serine/threonine-protein kinase At1g67520 [Prunus avium]
gene_Pav_sc0000396.1_g840.1.mk	34439	29547	27024	17268	14081	13402	55.5184	52.2308	48.9692	27.3343	25.4794	25.3749	8.95e-38	-1.01315	down	--	--	Cellular Component: integral component of membrane (GO:0016021);;	--	--	--	--	Zein-binding	Myosin-binding protein 1 OS=Arabidopsis thaliana OX=3702 GN=MYOB1 PE=1 SV=1	S	Function unknown	myosin-binding protein 1 isoform X1 [Prunus avium]
gene_Pav_sc0000095.1_g1440.1.mk	4793	3938	5138	19183	15398	14072	22.4772	19.5606	27.3418	94.081	86.9748	82.9644	3.08e-51	1.77025	up	[QV]	Secondary metabolites biosynthesis, transport and catabolism;; Defense mechanisms	Molecular Function: monooxygenase activity (GO:0004497);; Molecular Function: iron ion binding (GO:0005506);; Cellular Component: integral component of membrane (GO:0016021);; Molecular Function: oxidoreductase activity, acting on paired donors, with incorporation or reduction of molecular oxygen (GO:0016705);; Molecular Function: heme binding (GO:0020037);; Biological Process: oxidation-reductio…	--	--	[QI]	Secondary metabolites biosynthesis, transport and catabolism;; Lipid transport and metabolism	Cytochrome P450	Cytochrome P450 CYP72A219 OS=Panax ginseng OX=4054 PE=2 SV=1	Q	Secondary metabolites biosynthesis, transport and catabolism	cytochrome P450 CYP72A219-like [Prunus avium]
gene_Pav_sc0000103.1_g1130.1.mk	5817	4733	4746	14699	12702	11082	17.6435	16.9735	17.2798	45.55	46.2379	41.9615	3.55e-54	1.31965	up	[T]	Signal transduction mechanisms	--	--	--	--	--	Protein of unknown function (DUF760)	UV-B-induced protein At3g17800, chloroplastic OS=Arabidopsis thaliana OX=3702 GN=At3g17800 PE=2 SV=1	S	Function unknown	hypothetical protein PRUPE_5G237700 [Prunus persica]
gene_Pav_sc0001944.1_g040.1.mk	417	418	493	1193	1272	1202	2.07379	2.35492	2.82912	5.92085	7.27171	7.19627	6.98e-21	1.4261	up	[G]	Carbohydrate transport and metabolism	Biological Process: lipid metabolic process (GO:0006629);; Molecular Function: phosphoric diester hydrolase activity (GO:0008081);;	--	--	--	--	--	PI-PLC X domain-containing protein At5g67130 OS=Arabidopsis thaliana OX=3702 GN=At5g67130 PE=1 SV=1	S	Function unknown	PI-PLC X domain-containing protein At5g67130-like [Prunus avium]
gene_Pav_sc0000212.1_g090.1.mk	170	248	208	467	542	474	0.704151	1.13153	1.06437	1.99737	2.5336	2.33562	1.63e-07	1.1675	up	--	--	Cellular Component: integral component of membrane (GO:0016021);;	--	--	[S]	Function unknown	Serine incorporator (Serinc);; Serine incorporator (Serinc)	--	S	Function unknown	probable serine incorporator isoform X4 [Prunus avium]
gene_Pav_sc0002659.1_g130.1.br	625	435	551	4132	3492	3023	1.25718	0.957818	1.24316	8.04832	7.66837	6.97577	6.77e-90	2.65638	up	[K]	Transcription	--	--	--	--	--	TIR domain;; NB-ARC domain;; Leucine Rich repeats (2 copies);; Leucine rich repeat;; TIR domain	TMV resistance protein N OS=Nicotiana glutinosa OX=35889 GN=N PE=1 SV=1	S	Function unknown	TMV resistance protein N-like isoform X1 [Prunus avium]
gene_Pav_sc0000130.1_g780.1.mk	458	492	699	3107	2500	2370	3.18383	3.75184	5.45705	21.2173	19.5118	19.3541	1.35e-31	2.15325	up	--	--	Molecular Function: DNA binding (GO:0003677);; Molecular Function: transcription factor activity, sequence-specific DNA binding (GO:0003700);; Cellular Component: nucleus (GO:0005634);; Biological Process: regulation of transcription, DNA-templated (GO:0006355);;	K09286|2.63938e-169|pper:PRUPE_ppa008730mg|K09286 EREBP-like factor | (RefSeq) hypothetical protein	--	--	--	AP2 domain	Ethylene-responsive transcription factor RAP2-3 OS=Arabidopsis thaliana OX=3702 GN=RAP2-3 PE=1 SV=2	K	Transcription	ethylene-responsive transcription factor ERF071 [Prunus avium]
gene_Pav_sc0000042.1_g100.1.mk	77	90	126	443	328	217	0.626319	0.805135	1.15576	3.56691	3.01653	2.0904	3.17e-07	1.50972	up	--	--	Molecular Function: DNA binding (GO:0003677);; Cellular Component: nucleus (GO:0005634);; Biological Process: regulation of transcription, DNA-templated (GO:0006355);;	--	--	--	--	No apical meristem (NAM) protein	NAC domain-containing protein 83 OS=Arabidopsis thaliana OX=3702 GN=NAC083 PE=1 SV=1	--	--	NAC domain-containing protein 83-like [Prunus avium]
gene_Pav_sc0000998.1_g640.1.mk	14	4	11	177	128	111	0.146404	0.016061	0.120268	1.2092	0.923823	1.26249	8.44e-18	2.99892	up	--	--	Molecular Function: protein dimerization activity (GO:0046983);;	--	--	--	--	Helix-loop-helix DNA-binding domain	Transcription factor bHLH92 OS=Arabidopsis thaliana OX=3702 GN=BHLH92 PE=1 SV=1	K	Transcription	transcription factor bHLH92 [Prunus avium]
gene_Pav_sc0000146.1_g560.1.mk	9930	7693	7403	3296	2495	2695	19.6946	16.753	16.5176	6.42506	5.55553	6.27876	3.43e-44	-1.52975	down	--	--	--	--	--	--	--	--	Protein TIME FOR COFFEE OS=Arabidopsis thaliana OX=3702 GN=TIC PE=1 SV=2	S	Function unknown	protein TIME FOR COFFEE isoform X1 [Prunus avium]
gene_Pav_sc0001197.1_g100.1.mk	5202	5293	6077	1733	2417	2759	54.0461	60.3497	70.8823	17.7147	28.1647	33.6745	1.67e-07	-1.15469	down	--	--	Cellular Component: integral component of membrane (GO:0016021);;	--	--	--	--	AWPM-19-like family	Membrane protein PM19L OS=Oryza sativa subsp. japonica OX=39947 GN=PM19L PE=2 SV=1	S	Function unknown	uncharacterized protein LOC110765815 [Prunus avium]
Prunus_avium_newGene_4197	305	384	401	1456	1306	1036	3.33245	4.61113	4.9296	15.6587	16.0611	13.3321	4.4e-24	1.71936	up	[HC]	Coenzyme transport and metabolism;; Energy production and conversion	Molecular Function: squalene monooxygenase activity (GO:0004506);; Cellular Component: integral component of membrane (GO:0016021);; Molecular Function: flavin adenine dinucleotide binding (GO:0050660);; Biological Process: oxidation-reduction process (GO:0055114);;	K00511|1.27303e-103|pper:PRUPE_ppa003991mg|K00511 squalene monooxygenase [EC:1.14.14.17] | (RefSeq) hypothetical protein	Steroid biosynthesis (ko00100);; Sesquiterpenoid and triterpenoid biosynthesis (ko00909)	[I]	Lipid transport and metabolism	FAD binding domain;; NAD(P)-binding Rossmann-like domain;; FAD binding domain	Squalene epoxidase 1 OS=Arabidopsis thaliana OX=3702 GN=SQE1 PE=1 SV=1	CH	Energy production and conversion;; Coenzyme transport and metabolism	squalene monooxygenase-like [Prunus avium]
gene_Pav_sc0001801.1_g350.1.mk	1220	1293	1287	4803	3986	3263	7.85145	9.07675	9.37201	27.513	26.7084	22.8424	2.9e-47	1.62764	up	--	--	Molecular Function: calcium-dependent cysteine-type endopeptidase activity (GO:0004198);; Molecular Function: calcium ion binding (GO:0005509);; Cellular Component: cytoplasm (GO:0005737);; Biological Process: proteolysis (GO:0006508);;	K13448|3.18663e-121|pmum:103328045|K13448 calcium-binding protein CML | (RefSeq) probable calcium-binding protein CML48	Plant-pathogen interaction (ko04626)	[T]	Signal transduction mechanisms	EF hand;; EF-hand domain;; EF hand;; EF-hand domain pair	Probable calcium-binding protein CML48 OS=Arabidopsis thaliana OX=3702 GN=CML48 PE=2 SV=2	S	Function unknown	probable calcium-binding protein CML48 [Prunus avium]
gene_Pav_sc0001587.1_g150.1.mk	94	92	138	33	45	36	0.268495	0.287102	0.442891	0.092956	0.14429	0.119386	0.000197504	-1.25513	down	[T]	Signal transduction mechanisms	Molecular Function: kinase activity (GO:0016301);; Biological Process: phosphorylation (GO:0016310);;	K08867|0|pper:PRUPE_ppa025482mg|K08867 WNK lysine deficient protein kinase [EC:2.7.11.1] | (RefSeq) hypothetical protein	--	[R]	General function prediction only	Protein kinase domain;; Protein tyrosine kinase	Probable serine/threonine-protein kinase WNK5 OS=Arabidopsis thaliana OX=3702 GN=WNK5 PE=1 SV=2	T	Signal transduction mechanisms	probable serine/threonine-protein kinase WNK5 [Prunus avium]
gene_Pav_sc0000254.1_g1430.1.mk	108	114	141	839	628	683	2.14314	2.47192	3.1504	16.3728	14.0169	15.9369	4.28e-45	2.4488	up	--	--	Molecular Function: zinc ion binding (GO:0008270);; Cellular Component: integral component of membrane (GO:0016021);; Molecular Function: ligase activity (GO:0016874);;	K16281|2.30738e-116|pper:PRUPE_ppa012584mg|K16281 RING-H2 zinc finger protein RHA1 | (RefSeq) hypothetical protein	--	[O]	Posttranslational modification, protein turnover, chaperones	Ring finger domain;; RING-like zinc finger;; zinc-RING finger domain;; Zinc finger, C3HC4 type (RING finger);; Zinc finger, C3HC4 type (RING finger);; RING-type zinc-finger;; Anaphase-promoting complex subunit 11 RING-H2 finger	E3 ubiquitin-protein ligase RHA1B OS=Arabidopsis thaliana OX=3702 GN=RHA1B PE=2 SV=1	O	Posttranslational modification, protein turnover, chaperones	E3 ubiquitin-protein ligase RHA1B-like [Prunus avium]
gene_Pav_sc0000102.1_g780.1.mk	544	468	434	191	130	125	2.49184	2.35208	2.23317	0.857031	0.664431	0.6718	2e-21	-1.63134	down	--	--	Molecular Function: DNA binding (GO:0003677);; Cellular Component: integral component of membrane (GO:0016021);;	--	--	--	--	Domain of unknown function (DUF296)	AT-hook motif nuclear-localized protein 9 OS=Arabidopsis thaliana OX=3702 GN=AHL9 PE=2 SV=1	S	Function unknown	AT-hook motif nuclear-localized protein 9 [Prunus avium]
gene_Pav_sc0003135.1_g050.1.mk	46272	41596	41461	16810	15223	12426	162.697	160.381	163.866	58.0371	60.0815	51.3138	1.86e-84	-1.52704	down	--	--	Cellular Component: vacuolar membrane (GO:0005774);; Cellular Component: plasma membrane (GO:0005886);; Cellular Component: plasmodesma (GO:0009506);; Cellular Component: chloroplast envelope (GO:0009941);; Cellular Component: integral component of membrane (GO:0016021);;	--	--	[R]	General function prediction only	Calcium-dependent channel, 7TM region, putative phosphate;; Cytosolic domain of 10TM putative phosphate transporter;; Late exocytosis, associated with Golgi transport	CSC1-like protein ERD4 OS=Arabidopsis thaliana OX=3702 GN=ERD4 PE=2 SV=1	S	Function unknown	CSC1-like protein ERD4 [Prunus avium]
gene_Pav_sc0000129.1_g1270.1.mk	6403	6383	6587	2472	2474	2393	19.5048	21.283	22.5105	7.44194	8.45578	8.79217	6.56e-51	-1.37658	down	[G]	Carbohydrate transport and metabolism	Cellular Component: endoplasmic reticulum (GO:0005783);; Biological Process: biosynthetic process (GO:0009058);; Cellular Component: integral component of membrane (GO:0016021);; Molecular Function: hydrolase activity, acting on ester bonds (GO:0016788);; Molecular Function: strictosidine synthase activity (GO:0016844);;	--	--	[R]	General function prediction only	Strictosidine synthase;; SMP-30/Gluconolaconase/LRE-like region;; NHL repeat	Protein STRICTOSIDINE SYNTHASE-LIKE 4 OS=Arabidopsis thaliana OX=3702 GN=SSL4 PE=1 SV=1	G	Carbohydrate transport and metabolism	protein STRICTOSIDINE SYNTHASE-LIKE 4-like [Prunus avium]
gene_Pav_sc0001405.1_g1300.1.mk	1515	1370	1325	570	324	402	7.38144	7.3198	7.25499	2.7252	1.76933	2.29855	7.56e-24	-1.64513	down	--	--	Cellular Component: cytoplasm (GO:0005737);; Biological Process: trichome morphogenesis (GO:0010090);; Biological Process: cutin biosynthetic process (GO:0010143);; Molecular Function: transferase activity, transferring acyl groups other than amino-acyl groups (GO:0016747);; Biological Process: localization (GO:0051179);;	K19747|0|pmum:103333179|K19747 BAHD acyltransferase [EC:2.3.1.-] | (RefSeq) BAHD acyltransferase DCR	--	--	--	Transferase family	BAHD acyltransferase DCR OS=Arabidopsis thaliana OX=3702 GN=DCR PE=2 SV=1	S	Function unknown	BAHD acyltransferase DCR [Prunus avium]
gene_Pav_sc0002208.1_g210.1.mk	3497	4520	5538	15034	14283	10565	19.6281	27.8237	34.9449	82.8708	90.0018	69.6613	2.11e-14	1.46597	up	--	--	Cellular Component: plasma membrane (GO:0005886);; Cellular Component: plant-type vacuole membrane (GO:0009705);; Biological Process: unidimensional cell growth (GO:0009826);; Biological Process: plant-type secondary cell wall biogenesis (GO:0009834);; Biological Process: auxin efflux (GO:0010315);; Cellular Component: integral component of membrane (GO:0016021);; Molecular Function: transmembran…	--	--	--	--	EamA-like transporter family	Protein WALLS ARE THIN 1 OS=Arabidopsis thaliana OX=3702 GN=WAT1 PE=1 SV=1	S	Function unknown	PREDICTED: protein WALLS ARE THIN 1-like [Ziziphus jujuba]
gene_Pav_sc0007668.1_g040.1.mk	194	159	160	80	64	74	1.10603	0.997141	1.02503	0.448723	0.405149	0.495636	2.02e-07	-1.14759	down	--	--	--	--	--	--	--	BTB/POZ domain;; NPH3 family	BTB/POZ domain-containing protein At3g49900 OS=Arabidopsis thaliana OX=3702 GN=At3g49900 PE=3 SV=1	S	Function unknown	BTB/POZ domain-containing protein At3g49900 [Prunus avium]
gene_Pav_sc0000212.1_g1670.1.mk	132	87	95	307	223	239	0.349058	0.253105	0.281777	0.79883	0.663573	0.744116	3.55e-08	1.21009	up	--	--	--	--	--	--	--	Fanconi Anaemia group E protein FANCE	--	S	Function unknown	uncharacterized protein LOC110751116 [Prunus avium]
gene_Pav_sc0000009.1_g580.1.mk	2576	1918	1514	922	623	628	51.9566	42.4622	34.5946	18.6089	14.0757	15.9396	1.29e-13	-1.39529	down	--	--	--	K20478|3.01681e-76|pper:PRUPE_ppa000011mg|K20478 golgin subfamily B member 1 | (RefSeq) hypothetical protein	--	--	--	--	--	S	Function unknown	uncharacterized protein DDB_G0283697-like isoform X1 [Prunus avium]
gene_Pav_sc0000212.1_g670.1.mk	3243	2790	2675	7629	7569	6378	7.08497	6.60647	6.48895	16.2766	18.4359	16.2011	9.29e-48	1.30181	up	--	--	--	--	--	--	--	Plant family of unknown function (DUF810)	Protein unc-13 homolog OS=Arabidopsis thaliana OX=3702 GN=PATROL1 PE=2 SV=1	S	Function unknown	uncharacterized protein LOC110751011 [Prunus avium]
gene_Pav_sc0001405.1_g110.1.mk	4029	3265	3233	932	492	675	23.8027	21.1513	21.4736	5.40671	3.2595	4.68177	1.36e-36	-2.23009	down	[G]	Carbohydrate transport and metabolism	Molecular Function: alpha-L-fucosidase activity (GO:0004560);; Biological Process: fucose metabolic process (GO:0006004);;	K01206|0|pmum:103333294|K01206 alpha-L-fucosidase [EC:3.2.1.51] | (RefSeq) alpha-L-fucosidase 1-like	Other glycan degradation (ko00511)	[G]	Carbohydrate transport and metabolism	Alpha-L-fucosidase	Alpha-L-fucosidase 1 OS=Arabidopsis thaliana OX=3702 GN=FUC1 PE=1 SV=2	G	Carbohydrate transport and metabolism	alpha-L-fucosidase 1-like [Prunus avium]
gene_Pav_sc0002828.1_g080.1.mk	180	174	203	53	65	52	0.972413	1.03197	1.23034	0.281057	0.391434	0.327464	2.64e-10	-1.55765	down	[IQR]	Lipid transport and metabolism;; Secondary metabolites biosynthesis, transport and catabolism;; General function prediction only	Cellular Component: chloroplast thylakoid (GO:0009534);; Cellular Component: chloroplast envelope (GO:0009941);; Molecular Function: protochlorophyllide reductase activity (GO:0016630);; Biological Process: oxidation-reduction process (GO:0055114);;	K00218|0|pxb:103966968|K00218 protochlorophyllide reductase [EC:1.3.1.33] | (RefSeq) protochlorophyllide reductase, chloroplastic	Porphyrin and chlorophyll metabolism (ko00860)	[Q]	Secondary metabolites biosynthesis, transport and catabolism	short chain dehydrogenase;; Enoyl-(Acyl carrier protein) reductase;; KR domain	Protochlorophyllide reductase, chloroplastic OS=Cucumis sativus OX=3659 GN=PORA PE=2 SV=1	S	Function unknown	protochlorophyllide reductase, chloroplastic [Prunus avium]
gene_Pav_sc0000395.1_g270.1.mk	222	177	195	625	413	494	1.49217	1.30382	1.47398	4.1345	3.11768	3.90661	7.24e-14	1.30736	up	--	--	--	--	--	--	--	Myb/SANT-like DNA-binding domain	--	S	Function unknown	uncharacterized protein LOC110754229 [Prunus avium]
gene_Pav_sc0000910.1_g370.1.mk	128458	131448	119830	44327	28878	35446	768.613	862.284	805.783	257.242	190.56	245.214	5.6e-54	-1.77698	down	[J]	Translation, ribosomal structure and biogenesis	Biological Process: tRNA processing (GO:0008033);; Molecular Function: transferase activity (GO:0016740);;	K15450|0|pper:PRUPE_ppa000678mg|K15450 tRNA wybutosine-synthesizing protein 3 [EC:2.1.1.282] | (RefSeq) hypothetical protein	--	[R]	General function prediction only	Methyltransferase TYW3;; Galactose oxidase, central domain;; Kelch motif;; Kelch motif;; Kelch motif;; Kelch motif;; Galactose oxidase, central domain;; Peroxidase;; Met-10+ like-protein	tRNA wybutosine-synthesizing protein 2/3/4 OS=Arabidopsis thaliana OX=3702 GN=At4g04670 PE=2 SV=1	S	Function unknown	LOW QUALITY PROTEIN: tRNA wybutosine-synthesizing protein 2/3/4 [Prunus avium]
gene_Pav_sc0001695.1_g280.1.mk	529	513	566	1647	1199	1228	3.29677	3.50347	3.95348	10.0994	8.41318	9.00256	3.92e-27	1.3073	up	--	--	Cellular Component: integral component of membrane (GO:0016021);;	--	--	--	--	Salt stress response/antifungal	Cysteine-rich repeat secretory protein 3 OS=Arabidopsis thaliana OX=3702 GN=CRRSP3 PE=1 SV=1	U	Intracellular trafficking, secretion, and vesicular transport	cysteine-rich repeat secretory protein 3-like [Prunus avium]
gene_Pav_sc0007480.1_g010.1.mk	379	379	309	143	132	115	4.30356	4.75002	3.95572	1.4204	1.72618	1.83648	3.85e-16	-1.38995	down	--	--	Molecular Function: protein kinase activity (GO:0004672);; Molecular Function: ATP binding (GO:0005524);; Biological Process: protein phosphorylation (GO:0006468);; Cellular Component: integral component of membrane (GO:0016021);;	--	--	--	--	Di-glucose binding within endoplasmic reticulum;; Protein kinase domain;; Protein tyrosine kinase	Probable LRR receptor-like serine/threonine-protein kinase At1g07650 OS=Arabidopsis thaliana OX=3702 GN=At1g07650 PE=1 SV=1	S	Function unknown	probable leucine-rich repeat receptor-like serine/threonine-protein kinase At3g14840, partial [Prunus avium]
gene_Pav_sc0000886.1_g850.1.mk	119	150	137	338	282	283	0.281869	0.403975	0.389219	0.893221	0.806236	0.931649	5.76e-09	1.09627	up	[T]	Signal transduction mechanisms	Molecular Function: peroxidase activity (GO:0004601);; Molecular Function: calcium ion binding (GO:0005509);; Cellular Component: integral component of membrane (GO:0016021);; Molecular Function: oxidoreductase activity, acting on NAD(P)H, oxygen as acceptor (GO:0050664);; Biological Process: oxidation-reduction process (GO:0055114);; Biological Process: cellular oxidant detoxification (GO:009886…	K13447|0|pper:PRUPE_ppa000913mg|K13447 respiratory burst oxidase [EC:1.6.3.- 1.11.1.-] | (RefSeq) hypothetical protein	Plant-pathogen interaction (ko04626)	[PQ]	Inorganic ion transport and metabolism;; Secondary metabolites biosynthesis, transport and catabolism	Ferric reductase NAD binding domain;; Respiratory burst NADPH oxidase;; FAD-binding domain;; Ferric reductase like transmembrane component	Respiratory burst oxidase homolog protein A OS=Solanum tuberosum OX=4113 GN=RBOHA PE=1 SV=1	U	Intracellular trafficking, secretion, and vesicular transport	respiratory burst oxidase homolog protein A [Prunus avium]
gene_Pav_sc0000099.1_g230.1.mk	8503	9367	9652	2045	2321	1531	53.8128	66.4771	66.858	12.1641	15.1551	11.327	1.07e-43	-2.1466	down	--	--	Biological Process: response to stress (GO:0006950);; Biological Process: response to water (GO:0009415);;	--	--	--	--	Dehydrin;; Dehydrin	Dehydrin Xero 1 OS=Arabidopsis thaliana OX=3702 GN=XERO1 PE=2 SV=2	S	Function unknown	cold-shock protein CS120-like isoform X2 [Prunus avium]
gene_Pav_sc0000910.1_g200.1.mk	485	475	536	2938	2545	2297	2.12822	2.28315	2.64417	12.6676	12.5433	11.8419	1.22e-118	2.34178	up	[EH]	Amino acid transport and metabolism;; Coenzyme transport and metabolism	Molecular Function: phosphoadenylyl-sulfate reductase (thioredoxin) activity (GO:0004604);; Cellular Component: cell (GO:0005623);; Biological Process: cysteine biosynthetic process (GO:0019344);; Biological Process: sulfate reduction (GO:0019419);; Biological Process: cell redox homeostasis (GO:0045454);;	K05907|0|pper:PRUPE_ppa005282mg|K05907 adenylyl-sulfate reductase (glutathione) [EC:1.8.4.9] | (RefSeq) hypothetical protein	Sulfur metabolism (ko00920)	[E]	Amino acid transport and metabolism	Phosphoadenosine phosphosulfate reductase family;; Thioredoxin	5&apos;-adenylylsulfate reductase 1, chloroplastic OS=Arabidopsis thaliana OX=3702 GN=APR1 PE=1 SV=2	P	Inorganic ion transport and metabolism	5&apos;-adenylylsulfate reductase 3, chloroplastic-like [Prunus avium]
gene_Pav_sc0002790.1_g030.1.mk	300	227	256	840	473	443	2.63377	2.12548	2.36193	6.69941	4.70867	4.42315	4.32e-06	1.06432	up	--	--	--	--	--	--	--	--	--	S	Function unknown	uncharacterized protein LOC110773251 isoform X1 [Prunus avium]
gene_Pav_sc0000843.1_g900.1.mk	638	721	530	1893	1719	1965	2.17644	2.69578	2.02889	6.36421	6.63788	7.96439	3.03e-24	1.5235	up	--	--	Molecular Function: intramolecular transferase activity (GO:0016866);;	--	--	[I]	Lipid transport and metabolism	--	Beta-Amyrin Synthase 1 OS=Panax ginseng OX=4054 GN=OSCPNY1 PE=1 SV=1	I	Lipid transport and metabolism	beta-amyrin synthase-like [Prunus avium]
gene_Pav_sc0000467.1_g030.1.mk	21295	25454	24019	7980	7525	7721	139.468	186.913	181.573	45.8404	50.8296	55.1776	6.19e-44	-1.57451	down	--	--	Molecular Function: protein transporter activity (GO:0008565);; Cellular Component: chloroplast thylakoid membrane (GO:0009535);; Biological Process: chloroplast organization (GO:0009658);; Cellular Component: chloroplast inner membrane (GO:0009706);; Biological Process: embryo development ending in seed dormancy (GO:0009793);; Biological Process: protein import into chloroplast stroma (GO:004503…	--	--	--	--	MORN repeat	Protein TIC 100 OS=Arabidopsis thaliana OX=3702 GN=TIC100 PE=1 SV=1	S	Function unknown	protein TIC 100 [Prunus avium]
gene_Pav_sc0000069.1_g470.1.mk	6299	6826	4989	27898	27513	22161	20.8161	20.4503	20.255	82.79	93.9693	83.746	1.65e-60	2.05632	up	[L]	Replication, recombination and repair	Molecular Function: translation initiation factor activity (GO:0003743);; Molecular Function: ATP-dependent RNA helicase activity (GO:0004004);; Molecular Function: ATP binding (GO:0005524);; Biological Process: translational initiation (GO:0006413);; Biological Process: regulation of gene expression (GO:0010468);; Biological Process: RNA secondary structure unwinding (GO:0010501);;	K03257|0|pper:PRUPE_ppa006409mg|K03257 translation initiation factor 4A | (RefSeq) hypothetical protein	RNA transport (ko03013)	[J]	Translation, ribosomal structure and biogenesis	Helicase conserved C-terminal domain;; DEAD/DEAH box helicase;; Type III restriction enzyme, res subunit	Eukaryotic initiation factor 4A-2 OS=Nicotiana plumbaginifolia OX=4092 PE=2 SV=1	L	Replication, recombination and repair	eukaryotic initiation factor 4A-14-like [Prunus avium]
gene_Pav_sc0000008.1_g110.1.br	35	25	30	121	119	79	0.654622	0.513106	0.623467	2.24962	2.53426	1.75148	2.74e-07	1.57433	up	--	--	--	--	--	--	--	--	--	--	--	hypothetical protein PRUPE_5G057200 [Prunus persica]
Prunus_avium_newGene_2077	755	682	752	4410	3412	3444	4.44048	4.39611	4.97245	25.4786	22.5317	23.7954	2.13e-156	2.33512	up	--	--	Molecular Function: transcription factor activity, sequence-specific DNA binding (GO:0003700);; Biological Process: regulation of transcription, DNA-templated (GO:0006355);; Molecular Function: sequence-specific DNA binding (GO:0043565);;	--	--	--	--	WRKY DNA -binding domain	Probable WRKY transcription factor 41 OS=Arabidopsis thaliana OX=3702 GN=WRKY41 PE=2 SV=2	K	Transcription	probable WRKY transcription factor 53 [Prunus avium]
gene_Pav_sc0001422.1_g330.1.mk	2373	1050	862	623	287	539	13.7716	6.67735	5.62309	3.54694	1.86709	3.67257	0.000180606	-1.28572	down	[M]	Cell wall/membrane/envelope biogenesis	Molecular Function: catalytic activity (GO:0003824);;	--	--	--	--	--	Iridoid synthase OS=Catharanthus roseus OX=4058 PE=1 SV=1	S	Function unknown	3-oxo-Delta(4,5)-steroid 5-beta-reductase-like isoform X2 [Hevea brasiliensis]
gene_Pav_sc0000558.1_g760.1.mk	138	116	99	373	302	239	1.03933	0.956812	0.840532	2.77698	2.57033	2.12097	4.7e-10	1.28932	up	--	--	Cellular Component: plasma membrane (GO:0005886);; Cellular Component: integral component of membrane (GO:0016021);;	--	--	--	--	--	--	S	Function unknown	uncharacterized protein LOC110756981 [Prunus avium]
gene_Pav_sc0002024.1_g060.1.br	448	531	472	2293	1823	1530	1.9237	2.50013	2.27728	9.67368	8.793	7.7222	1.05e-42	1.8974	up	--		--	--	--	--	--	Protein kinase domain;; Protein tyrosine kinase;; D-mannose binding lectin;; S-locus glycoprotein domain	G-type lectin S-receptor-like serine/threonine-protein kinase RLK1 OS=Arabidopsis thaliana OX=3702 GN=RLK1 PE=2 SV=2	T	Signal transduction mechanisms	PREDICTED: G-type lectin S-receptor-like serine/threonine-protein kinase RLK1 [Prunus mume]
gene_Pav_sc0004475.1_g010.1.mk	1118	1163	1287	634	623	488	3.95599	4.59827	5.12362	2.18148	2.56536	2.05271	2.08e-12	-1.00537	down	--	--	Cellular Component: plasma membrane (GO:0005886);;	--	--	--	--	Glycine-rich domain-containing protein-like	Glycine-rich domain-containing protein 1 OS=Arabidopsis thaliana OX=3702 GN=GRDP1 PE=2 SV=1	S	Function unknown	uncharacterized protein LOC110745080 isoform X1 [Prunus avium]
gene_Pav_sc0000567.1_g1020.1.mk	295	271	508	1927	1837	1572	1.48581	1.48084	2.86991	9.61418	10.4611	9.38276	1.74e-18	2.11075	up	--	--	--	K19476|0|pmum:103341462|K19476 vacuolar protein sorting-associated protein IST1 | (RefSeq) suppressor protein SRP40	Endocytosis (ko04144)	[Z]	Cytoskeleton	Regulator of Vps4 activity in the MVB pathway	--	S	Function unknown	suppressor protein SRP40 [Prunus avium]
gene_Pav_co4085467.1_g010.1.mk	28758	28517	27869	18275	12328	9986	252.154	274.195	274.682	157.34	121.329	102.829	1.8e-12	-1.05469	down	--	--	Molecular Function: ion binding (GO:0043167);;	--	--	[U]	Intracellular trafficking, secretion, and vesicular transport	Annexin	Annexin-like protein RJ4 OS=Fragaria ananassa OX=3747 PE=2 SV=2	S	Function unknown	annexin-like protein RJ4 [Prunus avium]
gene_Pav_sc0000212.1_g300.1.mk	314	319	322	153	109	76	2.35144	2.61366	2.71151	1.12461	0.912265	0.668414	1.4e-09	-1.40255	down	[R]	General function prediction only	Molecular Function: GTP binding (GO:0005525);; Cellular Component: intracellular (GO:0005622);; Biological Process: small GTPase mediated signal transduction (GO:0007264);;	K04392|2.9055e-122|pmum:103340893|K04392 Ras-related C3 botulinum toxin substrate 1 | (RefSeq) rac-like GTP-binding protein ARAC7	Phagosome (ko04145);; AGE-RAGE signaling pathway in diabetic complications (ko04933)	[R]	General function prediction only	Ras family;; Ras of Complex, Roc, domain of DAPkinase	Rac-like GTP-binding protein ARAC7 OS=Arabidopsis thaliana OX=3702 GN=ARAC7 PE=1 SV=1	S	Function unknown	rac-like GTP-binding protein ARAC7 [Prunus avium]
gene_Pav_sc0003952.1_g010.1.mk	7364	6088	7483	19806	20628	19565	90.1609	81.7483	103.042	237.965	283.341	281.195	1.06e-38	1.50128	up	--	--	--	--	--	--	--	Cysteine-rich TM module stress tolerance	--	--	--	uncharacterized protein LOC18773432 [Prunus persica]
gene_Pav_sc0000554.1_g980.1.mk	1080	969	1021	10769	10984	8431	6.0457	5.94919	6.42722	59.2264	69.0594	55.4616	1.3e-206	3.24795	up	--	--	Biological Process: carbohydrate metabolic process (GO:0005975);; Molecular Function: glucan endo-1,3-beta-D-glucosidase activity (GO:0042973);;	--	--	--	--	Glycosyl hydrolases family 17;; X8 domain	Glucan endo-1,3-beta-glucosidase OS=Triticum aestivum OX=4565 GN=GLC1 PE=2 SV=1	G	Carbohydrate transport and metabolism	glucan endo-1,3-beta-glucosidase-like [Prunus avium]
gene_Pav_co4007405.1_g010.1.mk	8	3	5	2840	2533	395	0.07276	0.030867	0.043293	26.3105	26.8202	4.37737	1.05e-10	2.84024	up	--	--	Molecular Function: DNA binding (GO:0003677);; Molecular Function: transcription factor activity, sequence-specific DNA binding (GO:0003700);; Cellular Component: nucleus (GO:0005634);; Biological Process: regulation of transcription, DNA-templated (GO:0006355);;	--	--	--	--	AP2 domain	Ethylene-responsive transcription factor ERF003 OS=Arabidopsis thaliana OX=3702 GN=ERF003 PE=2 SV=1	K	Transcription	protein PPLZ02 [Prunus persica]
gene_Pav_sc0000129.1_g330.1.mk	647	563	600	15062	10888	10382	4.15987	3.96974	4.33293	95.1469	78.6266	78.4475	0	4.2537	up	--	--	--	--	--	[L]	Replication, recombination and repair	DDE superfamily endonuclease	Protein ALP1-like OS=Arabidopsis thaliana OX=3702 GN=At3g55350 PE=2 SV=1	S	Function unknown	protein ALP1-like [Prunus avium]
gene_Pav_sc0002181.1_g330.1.mk	155	199	164	3078	2069	1833	0.430199	0.607	0.509147	8.43827	6.622	6.00947	7.01e-91	3.5635	up	[N]	Cell motility	Cellular Component: plasma membrane (GO:0005886);; Biological Process: plant-type secondary cell wall biogenesis (GO:0009834);; Cellular Component: integral component of membrane (GO:0016021);; Molecular Function: cellulose synthase (UDP-forming) activity (GO:0016760);; Biological Process: cellulose biosynthetic process (GO:0030244);; Biological Process: defense response to bacterium (GO:0042742)…	K10999|0|pper:PRUPE_ppa000641mg|K10999 cellulose synthase A [EC:2.4.1.12] | (RefSeq) hypothetical protein	--	--	--	Cellulose synthase;; Zinc-binding RING-finger;; Glycosyl transferase family group 2	Cellulose synthase A catalytic subunit 4 [UDP-forming] OS=Arabidopsis thaliana OX=3702 GN=CESA4 PE=1 SV=1	M	Cell wall/membrane/envelope biogenesis	PREDICTED: cellulose synthase A catalytic subunit 4 [UDP-forming] [Malus domestica]
gene_Pav_sc0000112.1_g100.1.mk	1258	1163	1500	390	386	405	17.0631	17.2978	22.8779	5.191	5.86748	6.44353	9.94e-25	-1.66102	down	[T]	Signal transduction mechanisms	Biological Process: response to stress (GO:0006950);;	--	--	--	--	Universal stress protein family	Universal stress protein A-like protein OS=Arabidopsis thaliana OX=3702 GN=At3g01520 PE=1 SV=2	T	Signal transduction mechanisms	uncharacterized protein LOC110748837 [Prunus avium]
gene_Pav_sc0000103.1_g1530.1.mk	284	274	311	894	685	655	1.01609	1.07471	1.25076	3.1433	2.754	2.75232	7.18e-22	1.32062	up	[M]	Cell wall/membrane/envelope biogenesis	Biological Process: sucrose metabolic process (GO:0005985);; Cellular Component: integral component of membrane (GO:0016021);; Molecular Function: sucrose synthase activity (GO:0016157);;	K00695|0|pper:PRUPE_ppa001135mg|K00695 sucrose synthase [EC:2.4.1.13] | (RefSeq) hypothetical protein	Starch and sucrose metabolism (ko00500)	[M]	Cell wall/membrane/envelope biogenesis	Sucrose synthase;; Glycosyl transferases group 1;; Glycosyl transferases group 1	Sucrose synthase 6 OS=Arabidopsis thaliana OX=3702 GN=SUS6 PE=1 SV=1	M	Cell wall/membrane/envelope biogenesis	sucrose synthase 6-like isoform X2 [Prunus avium]
gene_Pav_sc0000009.1_g810.1.mk	7	13	17	155	102	109	0.23325	0.516185	0.70757	5.87893	4.42867	4.93442	4.01e-14	2.61287	up	--	--	--	--	--	--	--	--	--	--	--	hypothetical protein PRUPE_3G281700 [Prunus persica]
gene_Pav_sc0001406.1_g170.1.mk	1042	954	1000	2919	2489	2165	6.28492	6.4147	6.76701	15.8525	15.3021	14.4103	2.03e-52	1.32183	up	--	--	Cellular Component: integral component of membrane (GO:0016021);;	--	--	[R]	General function prediction only	--	--	I	Lipid transport and metabolism	uncharacterized protein LOC110767812 [Prunus avium]
gene_Pav_sc0000412.1_g480.1.mk	1297	1293	1333	3759	3065	3103	12.0506	13.1748	13.922	34.2937	31.966	33.8602	6.98e-68	1.32762	up	--	--	--	--	--	--	--	Phosphate-induced protein 1 conserved region	Protein EXORDIUM-like 5 OS=Arabidopsis thaliana OX=3702 GN=EXL5 PE=2 SV=1	S	Function unknown	protein EXORDIUM-like 5 [Prunus avium]
gene_Pav_sc0001428.1_g420.1.mk	99	55	99	2159	1943	1652	2.51829	1.51524	2.82269	54.0207	55.5693	49.4389	1.94e-111	4.2639	up	--	--	--	--	--	--	--	--	--	S	Function unknown	uncharacterized protein LOC110768020 [Prunus avium]
gene_Pav_sc0001030.1_g020.1.mk	389	427	537	182	141	155	2.67958	3.22715	4.16645	1.23049	1.0879	1.25619	1.22e-11	-1.41605	down	[I]	Lipid transport and metabolism	Cellular Component: chloroplast thylakoid (GO:0009534);; Cellular Component: chloroplast envelope (GO:0009941);; Molecular Function: hydrolase activity (GO:0016787);;	--	--	[R]	General function prediction only	Alpha/beta hydrolase family;; alpha/beta hydrolase fold;; Serine aminopeptidase, S33	Pheophytinase, chloroplastic OS=Arabidopsis thaliana OX=3702 GN=PPH PE=1 SV=1	S	Function unknown	uncharacterized protein LOC110763888 [Prunus avium]
gene_Pav_sc0000700.1_g580.1.mk	1311	1192	1355	3931	3054	3150	5.17558	5.22667	5.972	14.3958	12.7893	13.8114	1.24e-49	1.37421	up	--	--	Biological Process: double-strand break repair via homologous recombination (GO:0000724);; Molecular Function: damaged DNA binding (GO:0003684);; Cellular Component: nucleus (GO:0005634);; Biological Process: nucleotide-excision repair, preincision complex assembly (GO:0006294);; Biological Process: non-photoreactive DNA repair (GO:0010213);; Biological Process: response to UV-B (GO:0010224);; Bi…	K10849|0|pmum:103344672|K10849 DNA excision repair protein ERCC-1 | (RefSeq) DNA excision repair protein ERCC-1	Nucleotide excision repair (ko03420)	[L]	Replication, recombination and repair	Binding domain of DNA repair protein Ercc1 (rad10/Swi10);; Ring finger domain;; RING-like zinc finger;; Zinc finger, C3HC4 type (RING finger);; RING-H2 zinc finger domain;; Zinc finger, C3HC4 type (RING finger);; Anaphase-promoting complex subunit 11 RING-H2 finger	DNA excision repair protein ERCC-1 OS=Arabidopsis thaliana OX=3702 GN=ERCC1 PE=2 SV=1	L	Replication, recombination and repair	DNA excision repair protein ERCC-1 isoform X2 [Prunus avium]
gene_Pav_sc0000129.1_g1420.1.mk	10667	10850	11628	27458	25896	23218	68.8851	77.0657	84.5561	169.283	182.181	171.82	5.32e-45	1.19704	up	--	--	Biological Process: response to stress (GO:0006950);; Biological Process: regulation of response to stimulus (GO:0048583);; Biological Process: regulation of cellular process (GO:0050794);;	K13464|9.54895e-171|pper:PRUPE_ppa009778mg|K13464 jasmonate ZIM domain-containing protein | (RefSeq) hypothetical protein	Plant hormone signal transduction (ko04075)	--	--	tify domain;; Divergent CCT motif	Protein TIFY 10A OS=Arabidopsis thaliana OX=3702 GN=TIFY10A PE=1 SV=1	S	Function unknown	protein TIFY 10A [Prunus avium]
gene_Pav_sc0002690.1_g010.1.mk	1220	981	1200	3556	4053	3763	6.19157	5.45841	6.84515	17.7175	23.0886	22.4285	2.86e-33	1.70681	up	[DPM]	Cell cycle control, cell division, chromosome partitioning;; Inorganic ion transport and metabolism;; Cell wall/membrane/envelope biogenesis	Molecular Function: copper ion binding (GO:0005507);; Biological Process: lignin catabolic process (GO:0046274);; Cellular Component: apoplast (GO:0048046);; Molecular Function: hydroquinone:oxygen oxidoreductase activity (GO:0052716);; Biological Process: oxidation-reduction process (GO:0055114);;	K05909|0|pper:PRUPE_ppa003583mg|K05909 laccase [EC:1.10.3.2] | (RefSeq) hypothetical protein	--	[Q]	Secondary metabolites biosynthesis, transport and catabolism	Multicopper oxidase;; Multicopper oxidase;; Multicopper oxidase	Putative laccase-9 OS=Oryza sativa subsp. japonica OX=39947 GN=LAC9 PE=3 SV=1	Q	Secondary metabolites biosynthesis, transport and catabolism	putative laccase-9 [Prunus avium]
gene_Pav_sc0002584.1_g340.1.mk	567	422	553	1233	1093	905	1.3089	1.06734	1.43471	2.79551	2.83295	2.45403	1.15e-11	1.03335	up	[K]	Transcription	Cellular Component: exocyst (GO:0000145);; Biological Process: exocyst assembly (GO:0001927);; Biological Process: exocyst localization (GO:0051601);;	K19986|0|pmum:103321709|K19986 exocyst complex component 8 | (RefSeq) exocyst complex component EXO84A	--	[U]	Intracellular trafficking, secretion, and vesicular transport	Leucine rich repeat;; Leucine Rich repeats (2 copies);; Exocyst component 84 C-terminal;; Leucine Rich Repeat;; Vps51/Vps67;; Leucine rich repeat N-terminal domain	Exocyst complex component EXO84A OS=Arabidopsis thaliana OX=3702 GN=EXO84A PE=3 SV=1	U	Intracellular trafficking, secretion, and vesicular transport	exocyst complex component EXO84A [Prunus avium]
gene_Pav_sc0001061.1_g030.1.mk	1192	1073	1325	2915	3272	2884	8.69083	8.57922	10.8607	20.8865	26.7994	24.7173	3.51e-20	1.30957	up	[H]	Coenzyme transport and metabolism	Cellular Component: endosome (GO:0005768);; Cellular Component: vacuolar membrane (GO:0005774);; Cellular Component: trans-Golgi network (GO:0005802);; Molecular Function: S-adenosylmethionine-dependent methyltransferase activity (GO:0008757);; Biological Process: methylation (GO:0032259);;	--	--	[R]	General function prediction only	Methyltransferase domain;; Methyltransferase domain	--	S	Function unknown	putative methyltransferase DDB_G0268948 [Prunus avium]
Prunus_avium_newGene_2424	49	45	52	156	167	124	0.256416	0.252504	0.298667	0.800288	0.974116	0.752894	9.54e-09	1.46819	up	[J]	Translation, ribosomal structure and biogenesis	Molecular Function: protein serine/threonine kinase activity (GO:0004674);; Molecular Function: ATP binding (GO:0005524);; Biological Process: protein phosphorylation (GO:0006468);;	K06632|0|pmum:103333888|K06632 wee1-like protein kinase [EC:2.7.11.1] | (RefSeq) wee1-like protein kinase	--	[D]	Cell cycle control, cell division, chromosome partitioning	Protein kinase domain;; Protein tyrosine kinase	Wee1-like protein kinase OS=Arabidopsis thaliana OX=3702 GN=WEE1 PE=1 SV=1	T	Signal transduction mechanisms	wee1-like protein kinase [Prunus avium]
gene_Pav_sc0010968.1_g010.1.br	574	639	567	83	36	80	8.3142	10.1572	9.22313	1.17656	0.574019	1.3616	1.65e-26	-2.82382	down	--	--	Cellular Component: integral component of membrane (GO:0016021);;	--	--	--	--	--	--	S	Function unknown	uncharacterized protein LOC18791154 [Prunus persica]
gene_Pav_sc0000580.1_g140.1.mk	59	67	82	1993	1196	917	0.285562	0.339179	0.41988	9.47638	6.20475	5.09306	4.63e-55	3.86522	up	[DPM]	Cell cycle control, cell division, chromosome partitioning;; Inorganic ion transport and metabolism;; Cell wall/membrane/envelope biogenesis	Molecular Function: copper ion binding (GO:0005507);; Biological Process: lignin biosynthetic process (GO:0009809);; Molecular Function: oxidoreductase activity, oxidizing metal ions (GO:0016722);; Biological Process: lignin catabolic process (GO:0046274);; Cellular Component: apoplast (GO:0048046);; Molecular Function: hydroquinone:oxygen oxidoreductase activity (GO:0052716);; Biological Process…	K05909|0|pper:PRUPE_ppa003646mg|K05909 laccase [EC:1.10.3.2] | (RefSeq) hypothetical protein	--	[Q]	Secondary metabolites biosynthesis, transport and catabolism	Multicopper oxidase;; Multicopper oxidase;; Multicopper oxidase	Laccase-4 OS=Arabidopsis thaliana OX=3702 GN=IRX12 PE=2 SV=2	Q	Secondary metabolites biosynthesis, transport and catabolism	laccase-4-like [Prunus avium]
gene_Pav_sc0002206.1_g280.1.mk	351	338	272	747	618	596	1.06968	1.12878	0.930072	2.23797	2.1163	2.13524	3.37e-14	1.0068	up	--	--	--	--	--	[S]	Function unknown	Armadillo/beta-catenin-like repeat;; V-ATPase subunit H	U-box domain-containing protein 4 OS=Arabidopsis thaliana OX=3702 GN=PUB4 PE=1 SV=3	S	Function unknown	armadillo repeat-containing protein 3 [Prunus avium]
gene_Pav_sc0000071.1_g760.1.br	9	3	6	362	218	278	0.152041	0.050018	0.112144	6.50374	4.47015	5.96265	6.84e-45	4.47945	up	[L]	Replication, recombination and repair	--	--	--	[R]	General function prediction only	Reverse transcriptase-like	Putative ribonuclease H protein At1g65750 OS=Arabidopsis thaliana OX=3702 GN=At1g65750 PE=3 SV=1	S	Function unknown	PREDICTED: putative ribonuclease H protein At1g65750 [Prunus mume]
gene_Pav_sc0000909.1_g710.1.mk	1928	622	377	207	85	143	17.9587	6.35231	3.94818	1.88792	0.886114	1.56447	0.000656324	-1.55202	down	[M]	Cell wall/membrane/envelope biogenesis	Molecular Function: ubiquitin-protein transferase activity (GO:0004842);; Biological Process: protein ubiquitination (GO:0016567);; Cellular Component: Cul3-RING ubiquitin ligase complex (GO:0031463);;	--	--	[R]	General function prediction only	Kelch motif;; Kelch motif;; Galactose oxidase, central domain;; Galactose oxidase, central domain;; Kelch motif;; F-box domain	F-box/kelch-repeat protein At2g44130 OS=Arabidopsis thaliana OX=3702 GN=At2g44130 PE=2 SV=2	S	Function unknown	F-box/kelch-repeat protein At2g44130-like [Prunus avium]
gene_Pav_sc0000274.1_g110.1.mk	131	91	128	50	38	41	0.955777	0.725913	1.05433	0.354144	0.306998	0.348177	8.8e-06	-1.27425	down	--	--	Cellular Component: membrane (GO:0016020);;	--	--	--	--	Domain of unknown function (DUF588)	CASP-like protein 2A1 OS=Vitis vinifera OX=29760 GN=VIT_01s0010g01870 PE=2 SV=1	S	Function unknown	CASP-like protein 2A1 [Prunus avium]
gene_Pav_sc0000231.1_g950.1.mk	366	438	328	213	150	149	1.81329	2.35737	1.78309	1.01106	0.812057	0.843013	3.78e-08	-1.09129	down	[V]	Defense mechanisms	Biological Process: drug transmembrane transport (GO:0006855);; Molecular Function: drug transmembrane transporter activity (GO:0015238);; Molecular Function: antiporter activity (GO:0015297);; Cellular Component: integral component of membrane (GO:0016021);;	K03327|0|pper:PRUPE_ppa020699mg|K03327 multidrug resistance protein, MATE family | (RefSeq) hypothetical protein	--	[R]	General function prediction only	MatE	Protein DETOXIFICATION 21 OS=Arabidopsis thaliana OX=3702 GN=DTX21 PE=1 SV=1	V	Defense mechanisms	protein DETOXIFICATION 21-like [Prunus avium]
gene_Pav_sc0000244.1_g040.1.mk	2599	2507	2311	5761	5755	4717	17.9733	19.0065	17.9607	39.1197	44.6692	38.3096	2.7e-35	1.12214	up	--	--	Cellular Component: extracellular region (GO:0005576);; Biological Process: sexual reproduction (GO:0019953);;	--	--	--	--	Pollen allergen;; Lytic transglycolase	Expansin-like A2 OS=Arabidopsis thaliana OX=3702 GN=EXLA2 PE=2 SV=1	G	Carbohydrate transport and metabolism	expansin-like A2 [Prunus avium]
gene_Pav_sc0002342.1_g060.1.br	1028	970	866	4428	3543	3391	4.18093	4.32505	3.95586	17.6821	16.1713	16.197	2.71e-133	1.96934	up	--		--	--	--	--	--	Protein kinase domain;; Protein tyrosine kinase;; D-mannose binding lectin;; S-locus glycoprotein domain	G-type lectin S-receptor-like serine/threonine-protein kinase RLK1 OS=Arabidopsis thaliana OX=3702 GN=RLK1 PE=2 SV=2	T	Signal transduction mechanisms	G-type lectin S-receptor-like serine/threonine-protein kinase RLK1 [Prunus avium]
gene_Pav_sc0001124.1_g220.1.mk	20	32	36	787	368	385	0.164874	0.302045	0.340747	7.11688	3.84324	3.94488	6.65e-29	3.44264	up	--	--	Cellular Component: spindle (GO:0005819);; Cellular Component: microtubule (GO:0005874);; Biological Process: activation of protein kinase activity (GO:0032147);; Biological Process: regulation of mitotic spindle organization (GO:0060236);;	--	--	--	--	Targeting protein for Xklp2 (TPX2)	--	S	Function unknown	protein TPX2 [Prunus avium]
gene_Pav_sc0000398.1_g200.1.mk	97	112	93	31	21	18	1.02381	1.2999	1.10287	0.313552	0.242821	0.223183	2.72e-09	-1.81938	down	--	--	Molecular Function: calcium ion binding (GO:0005509);; Cellular Component: nitrite reductase complex [NAD(P)H] (GO:0009344);; Cellular Component: chloroplast thylakoid membrane (GO:0009535);; Cellular Component: photosystem II oxygen evolving complex (GO:0009654);; Biological Process: photosynthetic electron transport chain (GO:0009767);; Cellular Component: extrinsic component of membrane (GO:00…	K08901|1.94916e-156|pmum:103342490|K08901 photosystem II oxygen-evolving enhancer protein 3 | (RefSeq) photosynthetic NDH subunit of lumenal location 3, chloroplastic	Photosynthesis (ko00195)	--	--	Oxygen evolving enhancer protein 3 (PsbQ)	Photosynthetic NDH subunit of lumenal location 3, chloroplastic OS=Arabidopsis thaliana OX=3702 GN=PNSL3 PE=1 SV=1	S	Function unknown	photosynthetic NDH subunit of lumenal location 3, chloroplastic [Prunus avium]
gene_Pav_sc0000554.1_g320.1.mk	104	149	76	256	203	259	0.386202	0.6108	0.318113	0.938484	0.848993	1.13386	0.000704577	1.0016	up	--	--	Molecular Function: protein serine/threonine kinase activity (GO:0004674);; Molecular Function: ATP binding (GO:0005524);; Cellular Component: plasma membrane (GO:0005886);; Biological Process: protein phosphorylation (GO:0006468);; Biological Process: cell surface receptor signaling pathway (GO:0007166);; Cellular Component: integral component of membrane (GO:0016021);; Molecular Function: polys…	--	--	[T]	Signal transduction mechanisms	Wall-associated receptor kinase galacturonan-binding	Wall-associated receptor kinase-like 20 OS=Arabidopsis thaliana OX=3702 GN=WAKL20 PE=2 SV=1	T	Signal transduction mechanisms	wall-associated receptor kinase-like 20 [Prunus avium]
gene_Pav_sc0000830.1_g070.1.mk	46	61	50	163	126	117	0.17047	0.251317	0.207814	0.629041	0.889303	0.523846	2.24e-06	1.2356	up	--	--	Cellular Component: membrane (GO:0016020);;	K04733|2.97477e-138|pmum:103324565|K04733 interleukin-1 receptor-associated kinase 4 [EC:2.7.11.1] | (RefSeq) cysteine-rich receptor-like protein kinase 25	--	--	--	Salt stress response/antifungal	Cysteine-rich receptor-like protein kinase 25 OS=Arabidopsis thaliana OX=3702 GN=CRK25 PE=3 SV=1	T	Signal transduction mechanisms	cysteine-rich receptor-like protein kinase 25 isoform X3 [Prunus avium]
gene_Pav_sc0000480.1_g980.1.br	441	429	518	2963	2547	2429	4.9585	5.28021	6.54304	32.724	32.1476	32.0865	2.36e-104	2.46765	up	--	--	--	--	--	--	--	--	--	--	--	cyclin-dependent kinase 11B-like isoform X2 [Prunus avium]
gene_Pav_sc0000506.1_g030.1.mk	1060	1052	942	421	461	419	6.15886	8.26854	6.2411	2.84592	2.95524	2.92567	1.06e-19	-1.19121	down	[T]	Signal transduction mechanisms	Molecular Function: protein kinase activity (GO:0004672);; Molecular Function: ATP binding (GO:0005524);; Biological Process: protein phosphorylation (GO:0006468);; Cellular Component: integral component of membrane (GO:0016021);;	--	--	--	--	Protein kinase domain;; Protein tyrosine kinase;; Di-glucose binding within endoplasmic reticulum	Probable LRR receptor-like serine/threonine-protein kinase At1g07650 OS=Arabidopsis thaliana OX=3702 GN=At1g07650 PE=1 SV=1	S	Function unknown	probable leucine-rich repeat receptor-like serine/threonine-protein kinase At3g14840 [Prunus persica]
gene_Pav_sc0000138.1_g1080.1.mk	833	786	744	304	247	336	4.09856	4.32338	4.25642	1.48425	1.35594	1.96339	1.53e-16	-1.35118	down	[S]	Function unknown	--	--	--	--	--	Pentapeptide repeats (8 copies);; Pentapeptide repeats (9 copies);; Pentapeptide repeats (9 copies)	Thylakoid lumenal 17.4 kDa protein, chloroplastic OS=Arabidopsis thaliana OX=3702 GN=TL17 PE=1 SV=2	S	Function unknown	thylakoid lumenal 17.4 kDa protein, chloroplastic [Prunus avium]
gene_Pav_sc0009412.1_g020.1.mk	32	30	24	151	116	104	0.45385	0.464612	0.378519	2.12104	1.8583	1.75006	1.22e-11	1.86839	up	--	--	Cellular Component: cell (GO:0005623);; Molecular Function: electron carrier activity (GO:0009055);; Molecular Function: protein disulfide oxidoreductase activity (GO:0015035);; Biological Process: cell redox homeostasis (GO:0045454);; Biological Process: oxidation-reduction process (GO:0055114);;	K17479|4.56703e-112|pper:PRUPE_ppa006250mg|K17479 glutaredoxin domain-containing cysteine-rich protein 1 | (RefSeq) hypothetical protein	--	[O]	Posttranslational modification, protein turnover, chaperones	--	--	O	Posttranslational modification, protein turnover, chaperones	pectinesterase inhibitor 10-like [Prunus avium]
gene_Pav_sc0000292.1_g050.1.mk	25	12	14	392	345	358	0.087369	0.043729	0.054534	1.38139	1.39285	1.51254	5.5e-56	3.97566	up	[T]	Signal transduction mechanisms	--	--	--	[T]	Signal transduction mechanisms	Protein tyrosine kinase;; Protein kinase domain;; Carbohydrate-binding protein of the ER;; Di-glucose binding within endoplasmic reticulum	Probable receptor-like protein kinase At2g23200 OS=Arabidopsis thaliana OX=3702 GN=At2g23200 PE=3 SV=1	T	Signal transduction mechanisms	probable receptor-like protein kinase At5g24010 isoform X2 [Prunus avium]
gene_Pav_sc0000354.1_g700.1.mk	3740	1918	4057	886	1278	777	7.61949	5.30886	10.0471	3.01467	3.79432	3.42897	5.84e-08	-1.51847	down	[H]	Coenzyme transport and metabolism	Molecular Function: polygalacturonase activity (GO:0004650);; Cellular Component: extracellular region (GO:0005576);; Biological Process: carbohydrate metabolic process (GO:0005975);; Biological Process: cell wall organization (GO:0071555);;	--	--	[R]	General function prediction only	Glycosyl hydrolases family 28;; Enoyl-CoA hydratase/isomerase;; PPR repeat family;; PPR repeat;; PPR repeat;; Enoyl-CoA hydratase/isomerase;; Pentatricopeptide repeat domain;; Pectate lyase superfamily protein	1,4-dihydroxy-2-naphthoyl-CoA synthase, peroxisomal OS=Arabidopsis thaliana OX=3702 GN=MENB PE=1 SV=2	M	Cell wall/membrane/envelope biogenesis	hypothetical protein PRUPE_1G251100 [Prunus persica]
gene_Pav_sc0000975.1_g110.1.mk	294	444	319	1371	1070	1568	4.16036	6.90192	5.07019	19.0857	17.0188	26.1175	1.95e-15	1.7902	up	--	--	Molecular Function: DNA binding (GO:0003677);; Molecular Function: transcription factor activity, sequence-specific DNA binding (GO:0003700);; Cellular Component: nucleus (GO:0005634);; Biological Process: regulation of transcription, DNA-templated (GO:0006355);;	K09286|9.50138e-70|pper:PRUPE_ppa010982mg|K09286 EREBP-like factor | (RefSeq) hypothetical protein	--	--	--	AP2 domain	Ethylene-responsive transcription factor 4 OS=Arabidopsis thaliana OX=3702 GN=ERF4 PE=1 SV=1	K	Transcription	ethylene-responsive transcription factor 4 [Prunus avium]
gene_Pav_sc0000598.1_g390.1.mk	2448	2643	2336	9000	8037	7149	16.1081	19.0657	17.2791	58.152	59.3661	55.2559	1.67e-98	1.68781	up	--	--	Cellular Component: integral component of membrane (GO:0016021);;	--	--	--	--	Cotton fibre expressed protein;; Domain of unknown function (DUF4408)	--	S	Function unknown	uncharacterized protein LOC110758001 [Prunus avium]
gene_Pav_sc0000091.1_g570.1.mk	60	40	37	100	111	99	0.405509	0.293215	0.23202	0.573488	0.996798	0.978323	0.000568716	1.04755	up	[C]	Energy production and conversion	Molecular Function: sulfite oxidase activity (GO:0008482);; Molecular Function: molybdenum ion binding (GO:0030151);; Biological Process: nitrate assimilation (GO:0042128);; Biological Process: oxidation-reduction process (GO:0055114);;	K00387|0|pxb:103961471|K00387 sulfite oxidase [EC:1.8.3.1] | (RefSeq) sulfite oxidase-like	Sulfur metabolism (ko00920)	[C]	Energy production and conversion	Oxidoreductase molybdopterin binding domain;; Mo-co oxidoreductase dimerisation domain	Sulfite oxidase OS=Arabidopsis thaliana OX=3702 GN=SOX PE=1 SV=1	S	Function unknown	sulfite oxidase-like [Prunus avium]
gene_Pav_sc0000558.1_g180.1.mk	614	622	741	5316	5369	4691	3.31953	3.68634	4.50451	28.2499	32.6172	29.8198	3.64e-119	2.89576	up	[T]	Signal transduction mechanisms	Molecular Function: ubiquitin-protein transferase activity (GO:0004842);; Biological Process: protein ubiquitination (GO:0016567);;	--	--	[S]	Function unknown	U-box domain;; Armadillo/beta-catenin-like repeat	U-box domain-containing protein 9 OS=Arabidopsis thaliana OX=3702 GN=PUB9 PE=1 SV=1	S	Function unknown	U-box domain-containing protein 9 isoform X1 [Prunus avium]
gene_Pav_sc0001369.1_g210.1.mk	119	141	150	1045	1033	1012	0.382246	0.492	0.53757	3.30281	3.74696	3.822	2.35e-70	2.81233	up	[M]	Cell wall/membrane/envelope biogenesis	--	--	--	--	--	Protein tyrosine kinase;; Protein kinase domain;; Universal stress protein family	U-box domain-containing protein 52 OS=Arabidopsis thaliana OX=3702 GN=PUB52 PE=2 SV=1	T	Signal transduction mechanisms	U-box domain-containing protein 52-like [Prunus avium]
Prunus_avium_newGene_6319	64	49	56	153	129	101	0.360078	0.299585	0.354362	0.865364	0.853065	0.676955	4.32e-05	1.06985	up	--	--	--	--	--	[R]	General function prediction only	Ankyrin repeats (3 copies);; Domain of unknown function (DUF4219);; gag-polypeptide of LTR copia-type;; Ankyrin repeats (many copies);; Ankyrin repeat	--	S	Function unknown	uncharacterized protein LOC110744426, partial [Prunus avium]
gene_Pav_sc0001342.1_g010.1.mk	185	202	126	412	377	545	0.782326	1.2501	0.610213	2.25335	1.39171	2.6496	1.4e-06	1.26796	up	[K]	Transcription	--	--	--	--	--	Leucine rich repeat;; Leucine Rich repeats (2 copies);; Leucine rich repeat N-terminal domain;; Leucine Rich Repeat	Probable LRR receptor-like serine/threonine-protein kinase At3g47570 OS=Arabidopsis thaliana OX=3702 GN=At3g47570 PE=2 SV=1	S	Function unknown	LRR receptor-like serine/threonine-protein kinase EFR isoform X1 [Prunus avium]
gene_Pav_sc0000620.1_g060.1.br	171	159	185	962	815	749	1.13413	1.15637	1.37784	6.28541	6.08245	5.8487	1.43e-65	2.23654	up	[K]	Transcription	--	--	--	[R]	General function prediction only	WD domain, G-beta repeat;; PQQ-like domain;; Nucleoporin Nup120/160	Protein JINGUBANG OS=Arabidopsis thaliana OX=3702 GN=JGB PE=1 SV=1	S	Function unknown	protein JINGUBANG-like [Prunus avium]
gene_Pav_sc0000813.1_g200.1.mk	427	428	545	108	105	102	3.90437	4.29437	5.59727	0.961373	1.06725	1.08475	5.59e-24	-2.02607	down	[P]	Inorganic ion transport and metabolism	--	--	--	[P]	Inorganic ion transport and metabolism	Rhodanese-like domain	Rhodanese-like domain-containing protein 15, chloroplastic OS=Arabidopsis thaliana OX=3702 GN=STR15 PE=2 SV=1	P	Inorganic ion transport and metabolism	thiosulfate sulfurtransferase 16, chloroplastic-like [Prunus avium]
gene_Pav_sc0000311.1_g1090.1.mk	996	947	990	5111	4571	4294	14.0501	14.6614	15.7126	70.8643	72.4487	71.2001	1.2e-248	2.24056	up	[T]	Signal transduction mechanisms	Molecular Function: calcium ion binding (GO:0005509);; Cellular Component: membrane (GO:0016020);;	--	--	[T]	Signal transduction mechanisms	EF hand;; EF-hand domain pair;; EF-hand domain;; EF hand;; EF-hand domain pair;; EF-hand domain;; Secreted protein acidic and rich in cysteine Ca binding region;; Cytoskeletal-regulatory complex EF hand	Calmodulin-like protein 5 OS=Arabidopsis thaliana OX=3702 GN=CML5 PE=2 SV=2	DTZ	Cell cycle control, cell division, chromosome partitioning;; Signal transduction mechanisms;; Cytoskeleton	calmodulin-like protein 3 [Prunus avium]
gene_Pav_sc0000800.1_g1270.1.mk	6542	5988	6214	1284	1451	1077	39.5118	39.6619	42.188	7.61188	9.83428	7.63406	6.21e-77	-2.24299	down	--	--	--	--	--	--	--	BURP domain	BURP domain protein RD22 OS=Arabidopsis thaliana OX=3702 GN=RD22 PE=2 SV=1	S	Function unknown	BURP domain protein RD22 [Prunus avium]
gene_Pav_sc0000691.1_g570.1.mk	193	130	142	476	431	372	0.891397	0.888061	0.783784	1.70958	1.86662	1.70809	2.29e-14	1.39805	up	--	--	--	--	--	--	--	B3 DNA binding domain	B3 domain-containing protein REM8 OS=Arabidopsis thaliana OX=3702 GN=REM8 PE=2 SV=1	K	Transcription	B3 domain-containing protein REM8-like isoform X2 [Prunus avium]
gene_Pav_sc0001539.1_g280.1.mk	55652	55201	49454	23940	24601	23981	373.356	406.123	372.952	157.72	185.277	188.986	5.3e-34	-1.11916	down	[E]	Amino acid transport and metabolism	Cellular Component: plasma membrane (GO:0005886);; Molecular Function: methyltransferase activity (GO:0008168);; Biological Process: methylation (GO:0032259);;	K00547|0|pmum:103324014|K00547 homocysteine S-methyltransferase [EC:2.1.1.10] | (RefSeq) homocysteine S-methyltransferase 3	Cysteine and methionine metabolism (ko00270)	[E]	Amino acid transport and metabolism	Homocysteine S-methyltransferase	Homocysteine S-methyltransferase 3 OS=Arabidopsis thaliana OX=3702 GN=HMT3 PE=1 SV=2	E	Amino acid transport and metabolism	homocysteine S-methyltransferase, partial [Prunus persica]
gene_Pav_sc0000299.1_g150.1.mk	81	109	90	284	200	248	0.581023	0.856443	0.707962	1.99535	1.62195	2.07009	3.97e-08	1.27971	up	[R]	General function prediction only	Cellular Component: endoplasmic reticulum (GO:0005783);; Biological Process: pollen development (GO:0009555);; Biological Process: auxin homeostasis (GO:0010252);; Biological Process: auxin efflux (GO:0010315);; Cellular Component: integral component of membrane (GO:0016021);; Biological Process: transmembrane transport (GO:0055085);;	K13947|0|pper:PRUPE_ppa021573mg|K13947 auxin efflux carrier family | (RefSeq) hypothetical protein	--	--	--	Membrane transport protein	Auxin efflux carrier component 8 OS=Arabidopsis thaliana OX=3702 GN=PIN8 PE=2 SV=1	S	Function unknown	probable auxin efflux carrier component 8 [Prunus avium]
gene_Pav_sc0000465.1_g1320.1.mk	636	833	862	289	210	163	19.0027	27.3226	28.9634	8.47262	7.04932	5.69587	3.78e-15	-1.71326	down	--	--	--	--	--	--	--	--	Photosystem II 5 kDa protein, chloroplastic OS=Gossypium hirsutum OX=3635 GN=PSBT PE=4 SV=1	S	Function unknown	photosystem II 5 kDa protein, chloroplastic [Prunus avium]
gene_Pav_sc0001189.1_g030.1.mk	115	105	117	541	549	638	0.85883	0.857394	0.983986	3.98619	4.6236	5.63157	1.2e-31	2.24705	up	[E]	Amino acid transport and metabolism	Molecular Function: prephenate dehydratase activity (GO:0004664);; Biological Process: L-phenylalanine biosynthetic process (GO:0009094);; Cellular Component: chloroplast stroma (GO:0009570);; Molecular Function: amino acid binding (GO:0016597);; Molecular Function: arogenate dehydratase activity (GO:0047769);;	K05359|0|pmum:103326692|K05359 arogenate/prephenate dehydratase [EC:4.2.1.91 4.2.1.51] | (RefSeq) arogenate dehydratase/prephenate dehydratase 6, chloroplastic-like	Phenylalanine, tyrosine and tryptophan biosynthesis (ko00400);; Biosynthesis of amino acids (ko01230)	[E]	Amino acid transport and metabolism	Prephenate dehydratase	Arogenate dehydratase/prephenate dehydratase 6, chloroplastic OS=Arabidopsis thaliana OX=3702 GN=ADT6 PE=1 SV=1	E	Amino acid transport and metabolism	arogenate dehydratase/prephenate dehydratase 6, chloroplastic-like [Prunus avium]
gene_Pav_sc0004023.1_g130.1.br	29	78	60	173	124	152	0.340003	0.975023	0.770648	1.91805	1.57312	1.97065	0.00239654	1.13057	up	[R]	General function prediction only	Molecular Function: chitinase activity (GO:0004568);; Biological Process: carbohydrate metabolic process (GO:0005975);; Biological Process: chitin catabolic process (GO:0006032);; Molecular Function: chitin binding (GO:0008061);; Biological Process: cell wall macromolecule catabolic process (GO:0016998);;	K01183|0|pmum:103322428|K01183 chitinase [EC:3.2.1.14] | (RefSeq) endochitinase EP3-like	Amino sugar and nucleotide sugar metabolism (ko00520)	[R]	General function prediction only	Chitinase class I;; Chitin recognition protein	Endochitinase EP3 OS=Arabidopsis thaliana OX=3702 GN=EP3 PE=1 SV=1	G	Carbohydrate transport and metabolism	endochitinase EP3-like isoform X1 [Prunus avium]
gene_Pav_sc0001051.1_g030.1.mk	1777	1378	903	394	297	349	9.73699	8.28166	5.55971	2.12012	1.82565	2.24081	2.17e-16	-1.81519	down	--	--	Cellular Component: intracellular (GO:0005622);; Molecular Function: zinc ion binding (GO:0008270);;	--	--	[K]	Transcription	CCT motif;; B-box zinc finger	Zinc finger protein CONSTANS-LIKE 6 OS=Arabidopsis thaliana OX=3702 GN=COL6 PE=2 SV=2	K	Transcription	zinc finger protein CONSTANS-LIKE 6-like [Prunus avium]
gene_Pav_sc0000398.1_g160.1.mk	6	6	21	157	98	93	0.020213	0.022934	0.091552	0.61022	0.431655	0.430245	2.11e-08	2.28555	up	[M]	Cell wall/membrane/envelope biogenesis	Cellular Component: Golgi membrane (GO:0000139);; Cellular Component: integral component of membrane (GO:0016021);; Biological Process: pectin biosynthetic process (GO:0045489);; Molecular Function: polygalacturonate 4-alpha-galacturonosyltransferase activity (GO:0047262);; Biological Process: cell wall organization (GO:0071555);;	K20867|0|pmum:103342492|K20867 galacturonosyltransferase 12/13/14/15 [EC:2.4.1.-] | (RefSeq) probable galacturonosyltransferase 12	Starch and sucrose metabolism (ko00500);; Amino sugar and nucleotide sugar metabolism (ko00520)	--	--	Glycosyl transferase family 8	Probable galacturonosyltransferase 12 OS=Arabidopsis thaliana OX=3702 GN=GAUT12 PE=2 SV=1	G	Carbohydrate transport and metabolism	probable galacturonosyltransferase 12 [Prunus avium]
gene_Pav_sc0000030.1_g270.1.mk	183	257	384	16	37	35	2.35234	3.61814	5.54195	0.198499	0.525498	0.514217	6.43e-11	-2.43098	down	--	--	Biological Process: metal ion transport (GO:0030001);; Molecular Function: metal ion binding (GO:0046872);;	--	--	[P]	Inorganic ion transport and metabolism	Heavy-metal-associated domain	Heavy metal-associated isoprenylated plant protein 24 OS=Arabidopsis thaliana OX=3702 GN=HIPP24 PE=1 SV=1	S	Function unknown	heavy metal-associated isoprenylated plant protein 24 [Prunus avium]
gene_Pav_sc0001794.1_g230.1.mk	142	142	188	401	411	379	3.13078	3.44008	4.68071	8.73381	10.2303	9.8761	6.36e-10	1.26271	up	--	--	--	--	--	[P]	Inorganic ion transport and metabolism	Ctr copper transporter family	Copper transporter 3 OS=Arabidopsis thaliana OX=3702 GN=COPT3 PE=2 SV=1	P	Inorganic ion transport and metabolism	copper transporter 2-like [Prunus avium]
gene_Pav_sc0002106.1_g360.1.mk	191	262	214	636	492	436	0.955755	1.44988	1.20383	3.16229	2.78804	2.59149	2.51e-09	1.15668	up	--	--	--	K11666|0|pmum:103323159|K11666 INO80 complex subunit B | (RefSeq) uncharacterized LOC103323159	--	--	--	PAPA-1-like conserved region;; HIT zinc finger	--	--	--	uncharacterized protein LOC110771137 [Prunus avium]
gene_Pav_sc0001663.1_g180.1.mk	1536	2500	2354	1405	716	789	5.93385	10.7151	10.3412	5.3471	3.11284	3.59044	4.28e-05	-1.06353	down	--	--	Biological Process: metabolic process (GO:0008152);; Molecular Function: transferase activity, transferring hexosyl groups (GO:0016758);;	--	--	[GC]	Carbohydrate transport and metabolism;; Energy production and conversion	UDP-glucoronosyl and UDP-glucosyl transferase	UDP-glucose iridoid glucosyltransferase OS=Catharanthus roseus OX=4058 GN=UGT76A2 PE=1 SV=1	S	Function unknown	UDP-glucose iridoid glucosyltransferase-like [Prunus avium]
gene_Pav_sc0001422.1_g280.1.mk	21	28	32	257	211	235	0.190444	0.28557	0.332888	2.35057	2.204	2.57051	1.77e-28	2.80718	up	--	--	--	--	--	--	--	--	--	--	--	classical arabinogalactan protein 9 [Prunus avium]
gene_Pav_sc0000454.1_g070.1.mk	6583	6090	5877	3009	2656	2619	32.8147	33.2777	32.8758	14.7305	14.9108	15.3858	5.04e-112	-1.15422	down	[M]	Cell wall/membrane/envelope biogenesis	Molecular Function: catalytic activity (GO:0003824);; Molecular Function: coenzyme binding (GO:0050662);;	--	--	[V]	Defense mechanisms	--	Cinnamoyl-CoA reductase 1 OS=Oryza sativa subsp. japonica OX=39947 GN=CCR1 PE=1 SV=1	M	Cell wall/membrane/envelope biogenesis	cinnamoyl-CoA reductase 2-like isoform X1 [Prunus avium]
gene_Pav_sc0001580.1_g300.1.mk	398	778	526	1811	1380	1748	2.18882	4.6924	3.25056	9.78943	8.52659	11.3038	2.13e-08	1.39938	up	[QV]	Secondary metabolites biosynthesis, transport and catabolism;; Defense mechanisms	Molecular Function: monooxygenase activity (GO:0004497);; Molecular Function: iron ion binding (GO:0005506);; Cellular Component: integral component of membrane (GO:0016021);; Molecular Function: oxidoreductase activity, acting on paired donors, with incorporation or reduction of molecular oxygen (GO:0016705);; Molecular Function: heme binding (GO:0020037);; Biological Process: oxidation-reductio…	--	--	[Q]	Secondary metabolites biosynthesis, transport and catabolism	Cytochrome P450	Cytochrome P450 71A1 OS=Persea americana OX=3435 GN=CYP71A1 PE=1 SV=2	Q	Secondary metabolites biosynthesis, transport and catabolism	cytochrome P450 71A1-like [Prunus avium]
gene_Pav_sc0000207.1_g620.1.mk	67	46	44	200	190	113	0.276364	0.191616	0.19712	0.896173	0.727589	0.466791	8.58e-07	1.46565	up	--	--	Molecular Function: motor activity (GO:0003774);; Molecular Function: actin binding (GO:0003779);; Molecular Function: ATP binding (GO:0005524);; Cellular Component: myosin complex (GO:0016459);;	K10357|0|pmum:103323817|K10357 myosin V | (RefSeq) myosin-6-like	--	[Z]	Cytoskeleton	Myosin head (motor domain);; DIL domain;; IQ calmodulin-binding motif;; Myosin N-terminal SH3-like domain	Myosin-6 OS=Arabidopsis thaliana OX=3702 GN=XI-2 PE=1 SV=1	Z	Cytoskeleton	myosin-6-like [Prunus avium]
gene_Pav_sc0000884.1_g520.1.mk	625	292	474	151	152	194	5.69927	3.34151	4.56622	1.35352	1.57685	2.48125	1.35e-05	-1.28144	down	[N]	Cell motility	Molecular Function: dolichyl-phosphate-mannose-protein mannosyltransferase activity (GO:0004169);; Molecular Function: dolichyl-phosphate beta-glucosyltransferase activity (GO:0004581);; Molecular Function: dolichyl-phosphate beta-D-mannosyltransferase activity (GO:0004582);; Cellular Component: endoplasmic reticulum membrane (GO:0005789);; Biological Process: protein N-linked glycosylation (GO:0…	K00729|2.1601e-28|pper:PRUPE_ppa008313mg|K00729 dolichyl-phosphate beta-glucosyltransferase [EC:2.4.1.117] | (RefSeq) hypothetical protein	N-Glycan biosynthesis (ko00510)	[R]	General function prediction only	--	--	M	Cell wall/membrane/envelope biogenesis	dolichyl-phosphate beta-glucosyltransferase-like [Prunus avium]
gene_Pav_sc0000143.1_g390.1.mk	18	22	35	187	160	138	0.079855	0.104621	0.181205	0.897537	0.876152	0.788984	7.54e-14	2.28805	up	--	--	Cellular Component: Golgi apparatus (GO:0005794);; Molecular Function: O-acetyltransferase activity (GO:0016413);; Biological Process: cell wall organization or biogenesis (GO:0071554);;	--	--	--	--	GDSL/SGNH-like Acyl-Esterase family found in Pmr5 and Cas1p;; PMR5 N terminal Domain	Protein ESKIMO 1 OS=Arabidopsis thaliana OX=3702 GN=ESK1 PE=1 SV=1	S	Function unknown	protein ESKIMO 1 [Prunus avium]
Prunus_avium_newGene_6979	557	507	396	105	100	68	2.06738	2.06352	1.6507	0.383023	0.412413	0.295861	2.41e-28	-2.26843	down	--	--	Molecular Function: organic cyclic compound binding (GO:0097159);; Molecular Function: heterocyclic compound binding (GO:1901363);;	--	--	[R]	General function prediction only	Reverse transcriptase (RNA-dependent DNA polymerase);; zinc-binding in reverse transcriptase	Putative ribonuclease H protein At1g65750 OS=Arabidopsis thaliana OX=3702 GN=At1g65750 PE=3 SV=1	S	Function unknown	uncharacterized protein LOC18774736 [Prunus persica]
gene_Pav_sc0000700.1_g130.1.mk	648	1033	984	2509	3685	1568	2.10522	3.63635	3.53769	7.97257	13.1444	5.91628	4.64e-06	1.35002	up	--	--	Molecular Function: oxidoreductase activity, acting on single donors with incorporation of molecular oxygen, incorporation of two atoms of oxygen (GO:0016702);; Biological Process: oxylipin biosynthetic process (GO:0031408);; Molecular Function: metal ion binding (GO:0046872);; Biological Process: oxidation-reduction process (GO:0055114);;	K15718|1.4906e-69|pmum:103344624|K15718 linoleate 9S-lipoxygenase [EC:1.13.11.58] | (RefSeq) probable linoleate 9S-lipoxygenase 5	Linoleic acid metabolism (ko00591)	--	--	Lipoxygenase	Linoleate 9S-lipoxygenase A OS=Solanum lycopersicum OX=4081 GN=LOX1.1 PE=2 SV=1	S	Function unknown	probable linoleate 9S-lipoxygenase 5 [Prunus avium]
gene_Pav_sc0000869.1_g440.1.mk	93	128	155	402	452	499	0.233722	0.352618	0.440566	0.998177	1.28321	1.48334	2.31e-10	1.67101	up	[MDT]	Cell wall/membrane/envelope biogenesis;; Cell cycle control, cell division, chromosome partitioning;; Signal transduction mechanisms	Molecular Function: ATP binding (GO:0005524);; Cellular Component: nucleus (GO:0005634);; Molecular Function: microtubule-severing ATPase activity (GO:0008568);; Biological Process: cytoplasmic microtubule organization (GO:0031122);;	--	--	[O]	Posttranslational modification, protein turnover, chaperones	ATPase family associated with various cellular activities (AAA);; Holliday junction DNA helicase ruvB N-terminus	Katanin p60 ATPase-containing subunit A1 OS=Arabidopsis thaliana OX=3702 GN=AAA1 PE=1 SV=1	O	Posttranslational modification, protein turnover, chaperones	peroxisomal biogenesis factor 6 [Prunus avium]
gene_Pav_sc0000122.1_g070.1.mk	546	472	526	1565	1163	1635	2.39231	2.30407	2.69246	7.08183	6.09413	8.66516	1.24e-18	1.44992	up	--		--	--	--	[T]	Signal transduction mechanisms	Protein tyrosine kinase;; Protein kinase domain;; Wall-associated receptor kinase galacturonan-binding	LEAF RUST 10 DISEASE-RESISTANCE LOCUS RECEPTOR-LIKE PROTEIN KINASE-like 2.4 OS=Arabidopsis thaliana OX=3702 GN=LRK10L-2.4 PE=3 SV=1	T	Signal transduction mechanisms	LEAF RUST 10 DISEASE-RESISTANCE LOCUS RECEPTOR-LIKE PROTEIN KINASE-like 2.4 [Prunus avium]
gene_Pav_sc0001554.1_g050.1.mk	216	176	182	86	71	76	2.3416	2.09282	2.21501	0.914198	0.864054	0.961664	4.07e-09	-1.21967	down	[E]	Amino acid transport and metabolism	Cellular Component: glycine cleavage complex (GO:0005960);; Biological Process: glycine decarboxylation via glycine cleavage system (GO:0019464);;	K02437|4.83572e-112|pper:PRUPE_ppa012546mg|K02437 glycine cleavage system H protein | (RefSeq) hypothetical protein	Glycine, serine and threonine metabolism (ko00260);; Glyoxylate and dicarboxylate metabolism (ko00630)	[E]	Amino acid transport and metabolism	Glycine cleavage H-protein	Glycine cleavage system H protein, mitochondrial OS=Flaveria anomala OX=35877 GN=GDCSH PE=2 SV=1	E	Amino acid transport and metabolism	glycine cleavage system H protein 3, mitochondrial [Prunus avium]
gene_Pav_sc0001794.1_g300.1.mk	70829	68844	72833	33499	32469	33829	576.838	614.617	667.121	267.798	296.428	323.305	4.42e-31	-1.06885	down	--	--	Biological Process: response to salt stress (GO:0009651);; Cellular Component: integral component of membrane (GO:0016021);;	--	--	--	--	Probable lipid transfer;; Protease inhibitor/seed storage/LTP family	--	S	Function unknown	uncharacterized protein LOC110769850 [Prunus avium]
gene_Pav_sc0000638.1_g520.1.mk	211	251	250	595	474	421	1.51531	1.97695	2.01714	4.19716	3.81568	3.5445	2.8e-09	1.01542	up	--	--	--	--	--	--	--	DUF761-associated sequence motif	--	S	Function unknown	uncharacterized protein LOC110758748 [Prunus avium]
gene_Pav_sc0002304.1_g040.1.mk	209	150	177	639	419	367	0.673019	0.699342	0.834675	1.8703	1.32123	1.45234	9.6e-10	1.31031	up	[K]	Transcription	--	K10727|0|pmum:103334424|K10727 chromatin licensing and DNA replication factor 1 | (RefSeq) CDT1-like protein a, chloroplastic	--	[L]	Replication, recombination and repair	Leucine rich repeat;; DNA replication factor Cdt1 C-terminal domain;; Leucine Rich repeats (2 copies);; DNA replication factor CDT1 like;; Leucine Rich repeat;; FNIP Repeat	CDT1-like protein a, chloroplastic OS=Arabidopsis thaliana OX=3702 GN=CDT1A PE=1 SV=1	L	Replication, recombination and repair	CDT1-like protein a, chloroplastic [Prunus avium]
gene_Pav_sc0000747.1_g220.1.mk	5628	4517	3987	12778	10919	9966	16.6348	14.1302	12.8409	36.4955	34.6443	33.9286	1.63e-30	1.23747	up	--	--	--	K20456|0|pmum:103321876|K20456 oxysterol-binding protein 1 | (RefSeq) oxysterol-binding protein-related protein 1D	--	[I]	Lipid transport and metabolism	Oxysterol-binding protein;; Pleckstrin homology domain;; PH domain	Oxysterol-binding protein-related protein 1D OS=Arabidopsis thaliana OX=3702 GN=ORP1D PE=2 SV=1	S	Function unknown	oxysterol-binding protein-related protein 1D [Prunus avium]
gene_Pav_sc0001205.1_g050.1.mk	320	349	473	177	163	117	1.80299	2.15727	2.99765	0.980244	1.02774	0.772083	7.79e-07	-1.22177	down	--	--	--	--	--	--	--	--	--	S	Function unknown	uncharacterized protein LOC110765848 [Prunus avium]
gene_Pav_sc0001015.1_g150.1.mk	56	59	55	171	111	105	0.487387	0.557678	0.534606	1.46127	1.08301	1.06959	9.27e-05	1.0587	up	--	--	Molecular Function: acetylglucosaminyltransferase activity (GO:0008375);; Cellular Component: membrane (GO:0016020);;	--	--	--	--	Core-2/I-Branching enzyme	--	S	Function unknown	uncharacterized protein LOC110763765 [Prunus avium]
gene_Pav_sc0002960.1_g020.1.mk	138	104	99	459	414	332	1.62815	1.3123	1.29627	5.26057	5.33207	4.48061	1.53e-20	1.73459	up	--	--	--	--	--	--	--	TIR domain;; TIR domain	TMV resistance protein N OS=Nicotiana glutinosa OX=35889 GN=N PE=1 SV=1	S	Function unknown	TMV resistance protein N-like [Prunus avium]
gene_Pav_sc0005024.1_g040.1.mk	573	589	487	1631	1414	1248	1.23225	1.37847	1.10375	3.31895	3.35248	3.08768	3.53e-36	1.35821	up	[P]	Inorganic ion transport and metabolism	Molecular Function: calcium-transporting ATPase activity (GO:0005388);; Molecular Function: calmodulin binding (GO:0005516);; Molecular Function: ATP binding (GO:0005524);; Cellular Component: integral component of membrane (GO:0016021);; Molecular Function: metal ion binding (GO:0046872);; Biological Process: calcium ion transmembrane transport (GO:0070588);;	K01537|0|pmum:103336701|K01537 Ca2+-transporting ATPase [EC:3.6.3.8] | (RefSeq) calcium-transporting ATPase 2, plasma membrane-type	--	[P]	Inorganic ion transport and metabolism	E1-E2 ATPase;; Ca2+-ATPase N terminal autoinhibitory domain;; Cation transport ATPase (P-type);; Cation transporting ATPase, C-terminus;; haloacid dehalogenase-like hydrolase;; Cation transporter/ATPase, N-terminus;; haloacid dehalogenase-like hydrolase	Calcium-transporting ATPase 2, plasma membrane-type OS=Arabidopsis thaliana OX=3702 GN=ACA2 PE=1 SV=1	P	Inorganic ion transport and metabolism	hypothetical protein GOBAR_DD12627 [Gossypium barbadense]
gene_Pav_sc0001003.1_g180.1.mk	525	492	539	2433	2448	1979	2.66283	2.73822	3.07333	12.1335	13.9571	11.8054	1.17e-75	2.10364	up	--	--	Cellular Component: integral component of membrane (GO:0016021);;	--	--	[S]	Function unknown	Glycosyltransferase family 92;; Glycosyl transferase family 2	Galactan beta-1,4-galactosyltransferase GALS3 OS=Arabidopsis thaliana OX=3702 GN=GALS3 PE=2 SV=1	S	Function unknown	galactan beta-1,4-galactosyltransferase GALS3-like [Prunus avium]
gene_Pav_sc0001217.1_g160.1.mk	57	86	65	249	171	163	0.401335	0.665962	0.511742	1.73437	1.35553	1.35802	6.9e-07	1.3261	up	--	--	Cellular Component: membrane (GO:0016020);;	--	--	--	--	--	--	S	Function unknown	transmembrane protein 45B [Prunus avium]
gene_Pav_sc0001699.1_g570.1.mk	296	250	383	2204	2247	1802	1.4297	2.25951	2.05362	10.053	11.9421	10.0418	1e-47	2.62086	up	--	--	Biological Process: defense response (GO:0006952);;	--	--	--	--	LURP-one-related	Protein LURP-one-related 8 OS=Arabidopsis thaliana OX=3702 GN=At2g38640 PE=2 SV=1	S	Function unknown	protein LURP-one-related 8 [Prunus avium]
gene_Pav_sc0000399.1_g130.1.mk	116	98	87	53	31	43	0.753835	0.7012	0.636236	0.340159	0.224061	0.325296	0.000255775	-1.0937	down	--	--	Biological Process: metabolic process (GO:0008152);; Molecular Function: transferase activity, transferring hexosyl groups (GO:0016758);;	--	--	[GC]	Carbohydrate transport and metabolism;; Energy production and conversion	UDP-glucoronosyl and UDP-glucosyl transferase	7-deoxyloganetin glucosyltransferase OS=Catharanthus roseus OX=4058 GN=UGT85A23 PE=1 SV=1	S	Function unknown	7-deoxyloganetin glucosyltransferase-like [Prunus avium]
Prunus_avium_newGene_8298	17	29	15	133	109	133	0.303602	0.585401	0.301646	2.41605	2.26122	2.90426	1.92e-11	2.18206	up	--	--	--	K01537|1.75528e-41|pper:PRUPE_ppa024933mg|K01537 Ca2+-transporting ATPase [EC:3.6.3.8] | (RefSeq) hypothetical protein	--	--	--	--	--	--	--	calcium-transporting ATPase 12, plasma membrane-type-like [Prunus avium]
gene_Pav_sc0001627.1_g190.1.mk	83	54	58	509	393	328	0.498532	0.354739	0.390984	3.03562	2.67458	2.3335	6.6e-30	2.46958	up	[E]	Amino acid transport and metabolism	Molecular Function: prephenate dehydrogenase (NADP+) activity (GO:0004665);; Biological Process: tyrosine biosynthetic process (GO:0006571);; Molecular Function: prephenate dehydrogenase (NAD+) activity (GO:0008977);; Biological Process: oxidation-reduction process (GO:0055114);;	K15227|0|pper:PRUPE_ppa022987mg|K15227 arogenate dehydrogenase (NADP+), plant [EC:1.3.1.78] | (RefSeq) hypothetical protein	Phenylalanine, tyrosine and tryptophan biosynthesis (ko00400);; Biosynthesis of amino acids (ko01230)	[E]	Amino acid transport and metabolism	Prephenate dehydrogenase;; NADP oxidoreductase coenzyme F420-dependent;; NAD binding domain of 6-phosphogluconate dehydrogenase;; D-isomer specific 2-hydroxyacid dehydrogenase, NAD binding domain;; Oxidoreductase family, NAD-binding Rossmann fold	Arogenate dehydrogenase 1, chloroplastic OS=Arabidopsis thaliana OX=3702 GN=TYRAAT1 PE=1 SV=1	E	Amino acid transport and metabolism	arogenate dehydrogenase 1, chloroplastic [Prunus avium]
gene_Pav_sc0000582.1_g480.1.mk	159	20	22	280	249	274	0.417881	0.031773	0.036457	0.931493	0.926004	1.08485	0.010917	1.19079	up	[K]	Transcription	--	--	--	--	--	--	--	S	Function unknown	TMV resistance protein N-like [Prunus avium]
gene_Pav_sc0001335.1_g240.1.mk	599	644	450	257	257	217	1.91566	2.25872	1.61969	0.823917	0.922719	0.837609	3.47e-10	-1.14991	down	[GI]	Carbohydrate transport and metabolism;; Lipid transport and metabolism	Cellular Component: cell wall (GO:0005618);; Cellular Component: integral component of membrane (GO:0016021);; Molecular Function: pectinesterase activity (GO:0030599);; Biological Process: cell wall modification (GO:0042545);; Biological Process: negative regulation of catalytic activity (GO:0043086);; Molecular Function: aspartyl esterase activity (GO:0045330);; Biological Process: pectin catab…	--	--	--	--	Pectinesterase;; Plant invertase/pectin methylesterase inhibitor	Probable pectinesterase/pectinesterase inhibitor 34 OS=Arabidopsis thaliana OX=3702 GN=PME34 PE=2 SV=1	G	Carbohydrate transport and metabolism	probable pectinesterase/pectinesterase inhibitor 34 [Prunus avium]
gene_Pav_sc0001405.1_g1060.1.mk	58	32	47	207	268	437	0.520689	0.319876	0.475378	1.84733	2.73325	4.67798	1.21e-10	2.23385	up	--	--	--	--	--	--	--	PAR1 protein	--	S	Function unknown	hypothetical protein PRUPE_2G295300 [Prunus persica]
gene_Pav_sc0000554.1_g470.1.mk	259	264	282	100	107	102	1.22627	1.39463	1.53563	0.484254	0.55249	0.57883	4.52e-11	-1.30074	down	[G]	Carbohydrate transport and metabolism	Molecular Function: ATP binding (GO:0005524);;	--	--	[O]	Posttranslational modification, protein turnover, chaperones	ATPase family associated with various cellular activities (AAA)	Ribulose bisphosphate carboxylase/oxygenase activase, chloroplastic OS=Malus domestica OX=3750 GN=RCA PE=2 SV=1	O	Posttranslational modification, protein turnover, chaperones	ribulose bisphosphate carboxylase/oxygenase activase, chloroplastic isoform X2 [Prunus avium]
gene_Pav_sc0006256.1_g010.1.mk	516	515	432	1307	1081	923	0.928777	1.05052	0.888832	2.31675	2.12282	1.92375	1.64e-20	1.15092	up	[K]	Transcription	Biological Process: response to stimulus (GO:0050896);;	--	--	--	--	NB-ARC domain;; TIR domain;; Leucine rich repeat;; Leucine Rich repeats (2 copies);; Leucine Rich Repeat	TMV resistance protein N OS=Nicotiana glutinosa OX=35889 GN=N PE=1 SV=1	S	Function unknown	TMV resistance protein N-like isoform X1 [Prunus avium]
gene_Pav_sc0000274.1_g540.1.mk	16248	16059	14666	8657	7557	7134	110.483	119.83	112.061	57.8835	57.7131	57.0098	5.04e-84	-1.00265	down	--	--	Cellular Component: membrane (GO:0016020);;	--	--	--	--	--	--	S	Function unknown	uncharacterized protein LOC110752256 [Prunus avium]
gene_Pav_sc0011189.1_g020.1.mk	119	123	103	418	454	369	0.367552	0.42971	0.368971	1.43775	1.63777	1.40949	1.91e-22	1.76868	up	[R]	General function prediction only	--	--	--	--	--	TIR domain;; NB-ARC domain;; TIR domain;; Leucine Rich repeats (2 copies);; Leucine Rich Repeat	TMV resistance protein N OS=Nicotiana glutinosa OX=35889 GN=N PE=1 SV=1	S	Function unknown	TMV resistance protein N-like [Prunus avium]
gene_Pav_sc0001699.1_g690.1.mk	16	38	37	121	146	88	0.088377	0.240105	0.23455	0.682785	0.938849	0.594943	6.95e-05	1.51056	up	--	--	--	--	--	--	--	--	--	S	Function unknown	uncharacterized protein LOC110769373 isoform X1 [Prunus avium]
gene_Pav_sc0000852.1_g720.1.mk	1462	1341	1459	5085	4601	4596	8.83979	8.88863	9.91211	30.1948	31.2305	32.6456	4.21e-116	1.73523	up	--	--	Cellular Component: integral component of membrane (GO:0016021);;	--	--	--	--	Late embryogenesis abundant protein	--	S	Function unknown	uncharacterized protein LOC110761980 [Prunus avium]
gene_Pav_sc0003562.1_g400.1.mk	7465	7378	7296	3699	3383	3462	55.3785	60.0166	60.8346	26.9418	28.169	30.1665	1.17e-50	-1.05706	down	--	--	--	--	--	[K]	Transcription	--	--	S	Function unknown	uncharacterized protein LOC110774545 [Prunus avium]
gene_Pav_sc0000349.1_g120.1.mk	1456	1542	1425	3685	3281	3079	8.47639	9.82857	9.47113	20.9865	20.9982	21.0608	5.81e-55	1.17542	up	[JO]	Translation, ribosomal structure and biogenesis;; Posttranslational modification, protein turnover, chaperones	Molecular Function: procollagen-proline 4-dioxygenase activity (GO:0004656);; Molecular Function: iron ion binding (GO:0005506);; Cellular Component: integral component of membrane (GO:0016021);; Biological Process: peptidyl-proline hydroxylation (GO:0019511);; Molecular Function: L-ascorbic acid binding (GO:0031418);; Biological Process: oxidation-reduction process (GO:0055114);;	K00472|0|pmum:103337007|K00472 prolyl 4-hydroxylase [EC:1.14.11.2] | (RefSeq) probable prolyl 4-hydroxylase 9	Arginine and proline metabolism (ko00330)	[E]	Amino acid transport and metabolism	2OG-Fe(II) oxygenase superfamily;; 2OG-Fe(II) oxygenase superfamily	Probable prolyl 4-hydroxylase 9 OS=Arabidopsis thaliana OX=3702 GN=P4H9 PE=2 SV=1	S	Function unknown	probable prolyl 4-hydroxylase 9 [Prunus avium]
gene_Pav_sc0000359.1_g570.1.mk	33	54	53	196	152	215	0.095479	0.179875	0.38301	1.16564	0.944746	2.1029	8.61e-09	1.73682	up	--	--	--	--	--	--	--	--	--	--	--	hypothetical protein PRUPE_1G083900 [Prunus persica]
gene_Pav_sc0001077.1_g240.1.mk	2546	2321	2100	7390	7634	6418	7.04654	6.97347	6.31223	17.9568	22.5844	19.7957	1.38e-62	1.60964	up	[KL]	Transcription;; Replication, recombination and repair	Molecular Function: helicase activity (GO:0004386);; Molecular Function: ATP binding (GO:0005524);; Molecular Function: zinc ion binding (GO:0008270);;	K15083|0|pmum:103329295|K15083 DNA repair protein RAD16 | (RefSeq) DNA repair protein RAD16	--	[L]	Replication, recombination and repair	SNF2 family N-terminal domain;; Helicase conserved C-terminal domain;; Type III restriction enzyme, res subunit;; Zinc finger, C3HC4 type (RING finger)	Helicase-like transcription factor CHR28 OS=Arabidopsis thaliana OX=3702 GN=CHR28 PE=1 SV=1	L	Replication, recombination and repair	DNA repair protein RAD16 [Prunus avium]
gene_Pav_sc0005752.1_g030.1.br	78	39	29	183	161	174	0.394892	0.212958	0.164556	0.915503	0.918835	1.03954	6.26e-06	1.53259	up	--		--	K04733|0|pmum:103331254|K04733 interleukin-1 receptor-associated kinase 4 [EC:2.7.11.1] | (RefSeq) LEAF RUST 10 DISEASE-RESISTANCE LOCUS RECEPTOR-LIKE PROTEIN KINASE-like 2.2	--	[T]	Signal transduction mechanisms	Protein kinase domain;; Protein tyrosine kinase;; Wall-associated receptor kinase galacturonan-binding	Rust resistance kinase Lr10 OS=Triticum aestivum OX=4565 GN=LRK10 PE=2 SV=1	T	Signal transduction mechanisms	LEAF RUST 10 DISEASE-RESISTANCE LOCUS RECEPTOR-LIKE PROTEIN KINASE-like 2.5 [Prunus avium]
gene_Pav_sc0004290.1_g220.1.mk	6210	5382	5201	3175	2613	2482	16.3311	15.5845	15.8949	8.43606	7.90929	7.93275	3.19e-48	-1.01347	down	--	--	Biological Process: response to light stimulus (GO:0009416);; Biological Process: post-embryonic development (GO:0009791);; Biological Process: single-organism cellular process (GO:0044763);; Biological Process: reproductive structure development (GO:0048608);; Biological Process: regulation of cellular process (GO:0050794);;	K12125|0|pmum:103320523|K12125 protein EARLY FLOWERING 3 | (RefSeq) protein EARLY FLOWERING 3	Circadian rhythm - plant (ko04712)	--	--	--	Protein EARLY FLOWERING 3 OS=Arabidopsis thaliana OX=3702 GN=ELF3 PE=1 SV=1	S	Function unknown	protein EARLY FLOWERING 3 [Prunus avium]
gene_Pav_sc0001859.1_g020.1.mk	380	326	327	838	737	669	1.04373	0.994202	0.925866	2.41834	2.18682	2.43336	2.27e-23	1.10311	up	[T]	Signal transduction mechanisms	Molecular Function: protein serine/threonine kinase activity (GO:0004674);; Molecular Function: ATP binding (GO:0005524);; Biological Process: protein phosphorylation (GO:0006468);; Cellular Component: integral component of membrane (GO:0016021);; Molecular Function: polysaccharide binding (GO:0030247);; Biological Process: recognition of pollen (GO:0048544);;	--	--	--	--	Protein tyrosine kinase;; Protein kinase domain;; D-mannose binding lectin;; S-locus glycoprotein domain;; PAN-like domain;; Domain of unknown function (DUF3403);; Wall-associated receptor kinase galacturonan-binding	G-type lectin S-receptor-like serine/threonine-protein kinase At4g03230 OS=Arabidopsis thaliana OX=3702 GN=At4g03230 PE=3 SV=3	T	Signal transduction mechanisms	G-type lectin S-receptor-like serine/threonine-protein kinase At4g03230 isoform X2 [Prunus avium]
gene_Pav_sc0001543.1_g010.1.mk	1211	1413	1211	733	455	608	9.05795	11.5937	10.1123	5.31363	3.75628	5.3317	8.51e-10	-1.05697	down	--	--	Molecular Function: zinc ion transmembrane transporter activity (GO:0005385);; Cellular Component: plasma membrane (GO:0005886);; Cellular Component: integral component of membrane (GO:0016021);; Biological Process: zinc II ion transmembrane transport (GO:0071577);;	K14709|4.39864e-180|pmum:103328995|K14709 solute carrier family 39 (zinc transporter), member 1/2/3 | (RefSeq) zinc transporter 8-like	--	[P]	Inorganic ion transport and metabolism	ZIP Zinc transporter	Zinc transporter 8 OS=Oryza sativa subsp. japonica OX=39947 GN=ZIP8 PE=2 SV=1	P	Inorganic ion transport and metabolism	zinc transporter 8-like isoform X1 [Prunus avium]
gene_Pav_sc0000869.1_g570.1.br	72	179	113	548	399	361	1.09086	3.00331	1.93997	8.23378	6.84338	6.47572	9.42e-07	1.55473	up	--	--	Cellular Component: integral component of membrane (GO:0016021);;	--	--	--	--	--	--	S	Function unknown	uncharacterized protein LOC110762199 [Prunus avium]
gene_Pav_sc0011189.1_g010.1.mk	82	70	74	190	198	169	0.241869	0.265114	0.263497	0.623555	0.898169	0.578672	1.26e-08	1.22644	up	--	--	Biological Process: response to stimulus (GO:0050896);;	--	--	--	--	--	Disease resistance protein RLM3 OS=Arabidopsis thaliana OX=3702 GN=RLM3 PE=2 SV=1	S	Function unknown	TMV resistance protein N-like [Prunus avium]
gene_Pav_sc0000586.1_g950.1.mk	817	774	839	3923	3970	3416	4.95253	5.14288	5.71381	23.3534	27.0107	24.3198	1.58e-107	2.19226	up	[Q]	Secondary metabolites biosynthesis, transport and catabolism	Biological Process: fatty acid biosynthetic process (GO:0006633);; Cellular Component: integral component of membrane (GO:0016021);; Molecular Function: transferase activity, transferring acyl groups other than amino-acyl groups (GO:0016747);;	K15397|0|pper:PRUPE_ppa003977mg|K15397 3-ketoacyl-CoA synthase [EC:2.3.1.199] | (RefSeq) hypothetical protein	Fatty acid elongation (ko00062)	--	--	FAE1/Type III polyketide synthase-like protein;; 3-Oxoacyl-[acyl-carrier-protein (ACP)] synthase III C terminal;; Chalcone and stilbene synthases, C-terminal domain;; Chalcone and stilbene synthases, N-terminal domain	3-ketoacyl-CoA synthase 1 OS=Arabidopsis thaliana OX=3702 GN=KCS1 PE=1 SV=1	I	Lipid transport and metabolism	3-ketoacyl-CoA synthase 1 [Prunus avium]
gene_Pav_sc0000848.1_g340.1.mk	884	945	646	204	104	89	21.516	25.2177	17.6722	4.86154	2.82823	2.5286	2.15e-20	-2.39781	down	--	--	--	--	--	--	--	--	--	S	Function unknown	classical arabinogalactan protein 26 [Prunus avium]
gene_Pav_sc0001623.1_g190.1.mk	0	2	5	110	82	97	0	0.005813	0.014619	0.58818	0.486893	0.522435	1.88e-18	3.4428	up	[T]	Signal transduction mechanisms	Molecular Function: voltage-gated potassium channel activity (GO:0005249);; Cellular Component: integral component of plasma membrane (GO:0005887);; Biological Process: potassium ion transport (GO:0006813);; Biological Process: ion transmembrane transport (GO:0034220);; Biological Process: regulation of membrane potential (GO:0042391);;	--	--	[PT]	Inorganic ion transport and metabolism;; Signal transduction mechanisms	Ion transport protein;; Ankyrin repeats (3 copies);; KHA, dimerisation domain of potassium ion channel;; Ankyrin repeats (many copies);; Ankyrin repeat;; Ankyrin repeat;; Ankyrin repeats (many copies);; Ion channel;; Cyclic nucleotide-binding domain	Potassium channel AKT1 OS=Arabidopsis thaliana OX=3702 GN=AKT1 PE=1 SV=2	U	Intracellular trafficking, secretion, and vesicular transport	potassium channel AKT1-like isoform X1 [Prunus avium]
gene_Pav_sc0000890.1_g500.1.mk	300	366	438	5513	5403	4776	2.14507	2.82952	3.62013	38.8193	43.7689	40.1942	1.18e-119	3.68666	up	--	--	--	--	--	--	--	WRKY DNA -binding domain	WRKY transcription factor 18 OS=Arabidopsis thaliana OX=3702 GN=WRKY18 PE=1 SV=2	K	Transcription	probable WRKY transcription factor 40 [Prunus avium]
gene_Pav_sc0009304.1_g010.1.mk	338	180	249	866	336	1049	3.08853	1.60446	2.339	9.04434	4.55415	13.1217	0.000442756	1.26952	up	[T]	Signal transduction mechanisms	Molecular Function: protein kinase activity (GO:0004672);; Molecular Function: ATP binding (GO:0005524);; Biological Process: protein phosphorylation (GO:0006468);;	K08287|0|pmum:103340004|K08287 dual-specificity kinase [EC:2.7.12.1] | (RefSeq) serine/threonine-protein kinase AFC1	--	[T]	Signal transduction mechanisms	Protein kinase domain;; Protein tyrosine kinase	Serine/threonine-protein kinase AFC1 OS=Arabidopsis thaliana OX=3702 GN=AFC1 PE=2 SV=2	T	Signal transduction mechanisms	serine/threonine-protein kinase AFC1 [Prunus avium]
gene_Pav_sc0002207.1_g090.1.mk	144	121	162	1133	981	625	3.57163	3.27855	4.51488	27.694	27.393	18.2571	2.32e-30	2.48437	up	--	--	Cellular Component: integral component of membrane (GO:0016021);;	--	--	--	--	--	--	--	--	hypothetical protein PRUPE_7G068100 [Prunus persica]
gene_Pav_sc0000667.1_g290.1.mk	140	168	153	339	408	345	1.37123	1.80281	1.68386	3.2571	4.48959	3.97237	1.86e-08	1.17978	up	--	--	--	--	--	--	--	Thaumatin family	Thaumatin-like protein OS=Actinidia deliciosa OX=3627 GN=tlp PE=1 SV=2	S	Function unknown	protein P21-like [Prunus avium]
gene_Pav_sc0001027.1_g040.1.mk	1255	1315	1242	501	487	501	5.45954	6.25789	6.06115	2.14042	2.35588	2.56522	2.19e-30	-1.32387	down	[V]	Defense mechanisms	Biological Process: drug transmembrane transport (GO:0006855);; Molecular Function: drug transmembrane transporter activity (GO:0015238);; Molecular Function: antiporter activity (GO:0015297);; Cellular Component: integral component of membrane (GO:0016021);;	K03327|5.09934e-122|pmum:103334196|K03327 multidrug resistance protein, MATE family | (RefSeq) protein DETOXIFICATION 27-like	--	[R]	General function prediction only	MatE;; Domain of unknown function (DUF4371)	Protein DETOXIFICATION 27 OS=Arabidopsis thaliana OX=3702 GN=DTX27 PE=2 SV=1	V	Defense mechanisms	protein DETOXIFICATION 27-like [Prunus avium]
gene_Pav_sc0000661.1_g520.1.mk	1458	1582	1559	6237	6019	5219	6.25854	7.45046	7.52341	26.3286	29.0342	26.8675	3.02e-89	1.90274	up	--	--	Biological Process: cellulose microfibril organization (GO:0010215);; Cellular Component: integral component of membrane (GO:0016021);; Biological Process: cell growth (GO:0016049);; Cellular Component: anchored component of membrane (GO:0031225);;	--	--	--	--	COBRA-like protein	Protein COBRA OS=Arabidopsis thaliana OX=3702 GN=COB PE=2 SV=1	S	Function unknown	protein COBRA-like [Prunus avium]
gene_Pav_sc0000103.1_g920.1.br	120	121	87	698	475	505	0.816466	0.99477	0.749628	5.82283	4.45343	4.73356	3.19e-32	2.22982	up	[V]	Defense mechanisms	Cellular Component: integral component of membrane (GO:0016021);; Molecular Function: hydrolase activity (GO:0016787);;	K07766|5.99152e-96|pmum:103338670|K07766 diphosphoinositol-polyphosphate diphosphatase [EC:3.6.1.52] | (RefSeq) nudix hydrolase 17, mitochondrial-like	--	[T]	Signal transduction mechanisms	NUDIX domain	Nudix hydrolase 17, mitochondrial OS=Arabidopsis thaliana OX=3702 GN=NUDT17 PE=2 SV=1	L	Replication, recombination and repair	nudix hydrolase 18, mitochondrial-like [Prunus avium]
gene_Pav_sc0000027.1_g400.1.mk	33	17	13	225	348	344	0.209187	0.124098	0.082462	1.42631	2.61568	2.562	1.5e-20	3.13872	up	[Q]	Secondary metabolites biosynthesis, transport and catabolism	Molecular Function: oxidoreductase activity (GO:0016491);; Molecular Function: metal ion binding (GO:0046872);; Biological Process: oxidation-reduction process (GO:0055114);;	--	--	[QR]	Secondary metabolites biosynthesis, transport and catabolism;; General function prediction only	non-haem dioxygenase in morphine synthesis N-terminal	1-aminocyclopropane-1-carboxylate oxidase homolog 1 OS=Arabidopsis thaliana OX=3702 GN=At1g06620 PE=2 SV=1	S	Function unknown	1-aminocyclopropane-1-carboxylate oxidase homolog 1-like [Prunus avium]
gene_Pav_sc0000886.1_g440.1.mk	413	495	570	1330	1073	872	1.37111	1.85582	2.18724	4.27862	4.04821	3.50802	8.61e-09	1.07993	up	--	--	Cellular Component: integral component of membrane (GO:0016021);;	--	--	[G]	Carbohydrate transport and metabolism	Protein of unknown function, DUF604;; Fringe-like	--	S	Function unknown	Beta-1,3-glucosyltransferase [Gossypium arboreum]
gene_Pav_sc0000069.1_g560.1.br	517	567	454	1232	1105	1175	3.25942	3.90234	3.29215	7.62254	7.7913	8.69869	2.42e-20	1.17186	up	[S]	Function unknown	--	--	--	--	--	--	IQ domain-containing protein IQM1 OS=Arabidopsis thaliana OX=3702 GN=IQM1 PE=1 SV=1	S	Function unknown	IQ domain-containing protein IQM1-like [Prunus avium]
gene_Pav_sc0001461.1_g710.1.mk	257	159	173	55	43	54	7.15222	4.849	5.40323	1.47862	1.31719	1.76179	1.49e-10	-1.73384	down	--	--	--	--	--	--	--	--	--	S	Function unknown	uncharacterized protein LOC110768176 isoform X1 [Prunus avium]
gene_Pav_sc0000582.1_g110.1.br	672	225	456	155	104	133	1.28117	0.467685	0.97114	0.287908	0.22136	0.295543	1.26e-05	-1.4759	down	[U]	Intracellular trafficking, secretion, and vesicular transport	--	--	--	[T]	Signal transduction mechanisms	NB-ARC domain;; Leucine rich repeat;; Leucine Rich repeats (2 copies);; AAA domain	Disease resistance protein RGA2 OS=Solanum bulbocastanum OX=147425 GN=RGA2 PE=1 SV=1	S	Function unknown	putative disease resistance protein RGA4 [Prunus avium]
gene_Pav_sc0000852.1_g220.1.mk	296	339	424	1036	1011	956	1.58736	1.99757	2.55626	5.8047	6.09225	6.40445	4.53e-15	1.43406	up	[QV]	Secondary metabolites biosynthesis, transport and catabolism;; Defense mechanisms	--	--	--	[Q]	Secondary metabolites biosynthesis, transport and catabolism	Cytochrome P450	Cytochrome P450 81F4 OS=Arabidopsis thaliana OX=3702 GN=CYP81F4 PE=1 SV=1	Q	Secondary metabolites biosynthesis, transport and catabolism	isoflavone 3&apos;-hydroxylase-like [Prunus avium]
gene_Pav_sc0000383.1_g130.1.mk	706	965	786	1623	1859	1776	23.7307	35.5796	29.6959	53.5869	70.1543	70.1408	8.61e-09	1.05845	up	--	--	--	--	--	--	--	Probable lipid transfer	Non-specific lipid-transfer protein 2 OS=Prunus armeniaca OX=36596 PE=1 SV=1	U	Intracellular trafficking, secretion, and vesicular transport	non-specific lipid-transfer protein 2-like [Prunus avium]
gene_Pav_sc0002430.1_g020.1.mk	235	253	219	486	552	557	0.7142	0.852895	0.74527	1.49985	1.962	2.09817	7.69e-10	1.13492	up	[E]	Amino acid transport and metabolism	--	K05387|0|pmum:103324853|K05387 glutamate receptor, ionotropic, plant | (RefSeq) glutamate receptor 2.7-like	--	[PET]	Inorganic ion transport and metabolism;; Amino acid transport and metabolism;; Signal transduction mechanisms	Receptor family ligand binding region;; Periplasmic binding protein;; Bacterial extracellular solute-binding proteins, family 3	Glutamate receptor 2.6 OS=Arabidopsis thaliana OX=3702 GN=GLR2.6 PE=2 SV=2	E	Amino acid transport and metabolism	PREDICTED: glutamate receptor 2.7-like [Prunus mume]
gene_Pav_sc0001077.1_g300.1.mk	58	60	48	117	196	175	0.202124	0.227067	0.195053	0.403141	0.76011	0.746306	2.52e-05	1.35182	up	--	--	Molecular Function: transcription factor activity, sequence-specific DNA binding (GO:0003700);; Biological Process: regulation of transcription, DNA-templated (GO:0006355);; Molecular Function: sequence-specific DNA binding (GO:0043565);;	--	--	--	--	WRKY DNA -binding domain	WRKY transcription factor 6 OS=Arabidopsis thaliana OX=3702 GN=WRKY6 PE=1 SV=1	K	Transcription	probable WRKY transcription factor 31 [Prunus avium]
gene_Pav_sc0000096.1_g460.1.mk	93	95	72	198	205	183	0.321538	0.325861	0.231672	0.641226	0.799734	0.660354	5.89e-07	1.10467	up	--	--	Biological Process: DNA-templated transcription, termination (GO:0006353);;	--	--	--	--	Rho termination factor, N-terminal domain	--	S	Function unknown	uncharacterized protein LOC110772962 isoform X6 [Prunus avium]
gene_Pav_sc0000254.1_g790.1.br	45	46	19	104	104	104	0.276358	0.30905	0.130096	0.645093	0.732686	0.861554	0.000548617	1.23824	up	--	--	--	--	--	--	--	--	--	--	--	uncharacterized protein LOC109947540 isoform X2 [Prunus persica]
gene_Pav_sc0001710.1_g1680.1.mk	6825	5376	6286	1652	1103	1042	62.407	53.9091	64.6172	14.834	11.3169	11.1909	4.64e-60	-2.23339	down	[G]	Carbohydrate transport and metabolism	Cellular Component: protein storage vacuole (GO:0000326);; Cellular Component: Golgi apparatus (GO:0005794);; Cellular Component: plasma membrane (GO:0005886);; Biological Process: water transport (GO:0006833);; Cellular Component: plant-type cell wall (GO:0009505);; Cellular Component: plasmodesma (GO:0009506);; Cellular Component: plant-type vacuole membrane (GO:0009705);; Cellular Component: c…	K09873|4.30126e-152|pmum:103327879|K09873 aquaporin TIP | (RefSeq) aquaporin TIP2-1	--	[G]	Carbohydrate transport and metabolism	Major intrinsic protein	Aquaporin TIP2-1 OS=Arabidopsis thaliana OX=3702 GN=TIP2-1 PE=1 SV=2	G	Carbohydrate transport and metabolism	aquaporin TIP2-1 [Prunus avium]
gene_Pav_sc0000677.1_g300.1.mk	484	422	439	6018	4960	5047	4.49573	4.39946	4.85068	50.981	47.0553	48.3023	0	3.54883	up	--	--	--	--	--	--	--	--	--	--	--	uncharacterized protein LOC110759369 [Prunus avium]
gene_Pav_sc0001405.1_g970.1.mk	691	822	795	180	270	188	2.73926	3.45465	3.4934	0.677363	1.15512	0.812042	4.34e-14	-1.70822	down	--	--	--	--	--	--	--	CAP160 repeat	Low-temperature-induced 65 kDa protein OS=Arabidopsis thaliana OX=3702 GN=LTI65 PE=2 SV=2	S	Function unknown	low-temperature-induced 65 kDa protein-like isoform X1 [Prunus avium]
gene_Pav_sc0000863.1_g690.1.mk	2721	3002	3257	18823	18934	16561	22.3512	27.046	30.0759	151.851	174.613	159.816	8.01e-109	2.54932	up	--	--	Cellular Component: integral component of membrane (GO:0016021);;	--	--	--	--	Protein BYPASS1-related;; Protein of unknown function (DUF677)	UPF0496 protein 4 OS=Oryza sativa subsp. indica OX=39946 GN=OsI_033149 PE=3 SV=2	S	Function unknown	UPF0496 protein 4-like [Prunus avium]
gene_Pav_sc0000308.1_g360.1.mk	893	646	787	1165	1749	1964	5.02905	3.99481	4.99362	6.45025	11.0657	12.9781	7.24e-05	1.01033	up	--	--	Biological Process: metabolic process (GO:0008152);; Molecular Function: transferase activity, transferring hexosyl groups (GO:0016758);;	--	--	[GC]	Carbohydrate transport and metabolism;; Energy production and conversion	--	Flavonoid 3-O-glucosyltransferase OS=Medicago truncatula OX=3880 GN=UGT78G1 PE=1 SV=1	S	Function unknown	flavonoid 3-O-glucosyltransferase-like [Prunus avium]
gene_Pav_sc0001289.1_g010.1.mk	2410	1956	1950	7259	6822	5851	11.1971	10.0407	10.251	30.7021	32.8698	30.7716	7.91e-74	1.64482	up	[T]	Signal transduction mechanisms	Biological Process: activation of MAPKK activity (GO:0000186);; Molecular Function: MAP kinase kinase kinase activity (GO:0004709);; Molecular Function: ATP binding (GO:0005524);; Cellular Component: intracellular (GO:0005622);;	--	--	[T]	Signal transduction mechanisms	Protein tyrosine kinase;; Protein kinase domain;; Ankyrin repeats (3 copies);; Ankyrin repeat;; Ankyrin repeat;; Ankyrin repeats (many copies);; Ankyrin repeats (many copies)	Integrin-linked protein kinase 1 OS=Arabidopsis thaliana OX=3702 GN=ILK1 PE=1 SV=1	T	Signal transduction mechanisms	serine/threonine-protein kinase TNNI3K [Prunus avium]
gene_Pav_sc0000071.1_g630.1.mk	16559	14306	12966	5513	5384	5825	66.0062	63.2447	58.4889	21.5146	24.1598	27.4128	2.77e-34	-1.35087	down	[HC]	Coenzyme transport and metabolism;; Energy production and conversion	Cellular Component: chloroplast (GO:0009507);; Molecular Function: zeaxanthin epoxidase [overall] activity (GO:0009540);; Biological Process: abscisic acid biosynthetic process (GO:0009688);; Cellular Component: membrane (GO:0016020);; Molecular Function: zeaxanthin epoxidase activity (GO:0052662);; Molecular Function: antheraxanthin epoxidase activity (GO:0052663);; Biological Process: oxidation…	K09838|0|pper:PRUPE_ppa002248mg|K09838 zeaxanthin epoxidase [EC:1.14.15.21] | (RefSeq) hypothetical protein	Carotenoid biosynthesis (ko00906)	[CR]	Energy production and conversion;; General function prediction only	FAD binding domain;; FHA domain;; NAD(P)-binding Rossmann-like domain	Zeaxanthin epoxidase, chloroplastic OS=Prunus armeniaca OX=36596 PE=2 SV=1	CH	Energy production and conversion;; Coenzyme transport and metabolism	zeaxanthin epoxidase, chloroplastic [Prunus avium]
Prunus_avium_newGene_8776	141	129	89	59	53	50	1.24227	1.25784	0.878157	0.517988	0.519385	0.515405	0.000344512	-1.0171	down	--	--	--	--	--	--	--	--	--	S	Function unknown	disease resistance protein At4g27190-like, partial [Prunus avium]
gene_Pav_sc0000099.1_g130.1.mk	187	234	267	1884	1253	1094	1.15354	1.59897	1.86752	11.4909	8.77343	7.98553	2.7e-32	2.43666	up	--	--	Molecular Function: peroxidase activity (GO:0004601);; Cellular Component: extracellular region (GO:0005576);; Biological Process: response to oxidative stress (GO:0006979);; Molecular Function: heme binding (GO:0020037);; Biological Process: hydrogen peroxide catabolic process (GO:0042744);; Molecular Function: metal ion binding (GO:0046872);; Biological Process: oxidation-reduction process (GO:…	K00430|0|pper:PRUPE_ppa008349mg|K00430 peroxidase [EC:1.11.1.7] | (RefSeq) hypothetical protein	Phenylpropanoid biosynthesis (ko00940)	--	--	Peroxidase	Peroxidase 72 OS=Arabidopsis thaliana OX=3702 GN=PER72 PE=1 SV=1	G	Carbohydrate transport and metabolism	peroxidase 72-like [Prunus avium]
gene_Pav_sc0001309.1_g490.1.mk	439	438	538	2051	1373	1171	1.41439	1.56336	1.94021	6.71061	4.88059	4.38289	1.13e-17	1.59686	up	[O]	Posttranslational modification, protein turnover, chaperones	Molecular Function: serine-type endopeptidase activity (GO:0004252);; Biological Process: proteolysis (GO:0006508);;	--	--	[O]	Posttranslational modification, protein turnover, chaperones	Trypsin-like peptidase domain;; Trypsin;; PDZ domain	Protease Do-like 9 OS=Arabidopsis thaliana OX=3702 GN=DEGP9 PE=1 SV=1	O	Posttranslational modification, protein turnover, chaperones	protease Do-like 9 [Prunus avium]
gene_Pav_sc0000129.1_g1460.1.mk	13	6	3	466	309	315	0.191073	0.08719	0.039953	6.89536	5.23401	5.57909	1.09e-51	4.63796	up	--	--	Molecular Function: DNA binding (GO:0003677);; Molecular Function: transcription factor activity, sequence-specific DNA binding (GO:0003700);; Cellular Component: nucleus (GO:0005634);; Biological Process: regulation of transcription, DNA-templated (GO:0006355);;	--	--	--	--	AP2 domain	Ethylene-responsive transcription factor ERF017 OS=Arabidopsis thaliana OX=3702 GN=ERF017 PE=2 SV=1	K	Transcription	ethylene-responsive transcription factor ERF017 [Prunus avium]
gene_Pav_co4075481.1_g010.1.mk	143	133	134	423	466	373	3.25761	3.27692	3.42169	9.36056	11.9339	10.0952	4.35e-19	1.5605	up	--	--	Molecular Function: catalytic activity (GO:0003824);; Molecular Function: coenzyme binding (GO:0050662);;	--	--	[V]	Defense mechanisms	--	--	M	Cell wall/membrane/envelope biogenesis	cinnamoyl-CoA reductase-like SNL6 [Prunus avium]
gene_Pav_sc0000754.1_g260.1.mk	205	175	202	445	409	371	1.59948	1.49822	1.77426	3.41709	3.58542	3.40525	2.25e-12	1.04464	up	--	--	--	--	--	--	--	Arabinogalactan peptide	--	--	--	--
gene_Pav_sc0000212.1_g1900.1.mk	393777	357062	330601	80864	93669	75620	1175.32	1168	1108.56	236.951	313.661	265.075	4.88e-73	-2.05988	down	[G]	Carbohydrate transport and metabolism	Molecular Function: beta-galactosidase activity (GO:0004565);; Biological Process: carbohydrate metabolic process (GO:0005975);; Molecular Function: carbohydrate binding (GO:0030246);;	--	--	[G]	Carbohydrate transport and metabolism	Glycosyl hydrolases family 35;; Galactose binding lectin domain;; Beta-galactosidase	Beta-galactosidase OS=Malus domestica OX=3750 PE=1 SV=1	G	Carbohydrate transport and metabolism	beta-galactosidase [Prunus persica]
gene_Pav_sc0000311.1_g880.1.br	93	86	102	265	172	238	1.39607	1.41462	1.71798	3.90802	2.89872	4.19659	1.11e-06	1.16475	up	--	--	--	--	--	--	--	Late embryogenesis abundant protein	Late embryogenesis abundant protein At1g64065 OS=Arabidopsis thaliana OX=3702 GN=At1g64065 PE=2 SV=1	S	Function unknown	late embryogenesis abundant protein At1g64065-like [Prunus avium]
gene_Pav_sc0000872.1_g180.1.mk	13	16	5	134	106	93	0.58978	0.806129	0.243994	6.21059	5.5896	5.13725	3.9e-13	2.57196	up	--	--	--	--	--	--	--	--	--	--	--	hypothetical protein PRUPE_4G215700 [Prunus persica]
gene_Pav_sc0000354.1_g230.1.mk	250	258	251	136	91	111	1.04647	1.18799	1.18476	0.560104	0.428688	0.543409	2.01e-08	-1.10916	down	[Q]	Secondary metabolites biosynthesis, transport and catabolism	Molecular Function: oxidoreductase activity, acting on single donors with incorporation of molecular oxygen, incorporation of two atoms of oxygen (GO:0016702);; Biological Process: oxidation-reduction process (GO:0055114);;	K09840|0|pmum:103321735|K09840 9-cis-epoxycarotenoid dioxygenase [EC:1.13.11.51] | (RefSeq) probable carotenoid cleavage dioxygenase 4, chloroplastic	Carotenoid biosynthesis (ko00906)	[Q]	Secondary metabolites biosynthesis, transport and catabolism	Retinal pigment epithelial membrane protein	Probable carotenoid cleavage dioxygenase 4, chloroplastic OS=Arabidopsis thaliana OX=3702 GN=CCD4 PE=1 SV=1	Q	Secondary metabolites biosynthesis, transport and catabolism	probable carotenoid cleavage dioxygenase 4, chloroplastic [Prunus avium]
gene_Pav_sc0001267.1_g090.1.mk	35	57	50	103	153	92	0.196517	0.353438	0.320297	0.574782	0.977949	0.611622	0.00258655	1.0701	up	[H]	Coenzyme transport and metabolism	Cellular Component: mitochondrial inner membrane (GO:0005743);; Biological Process: response to cold (GO:0009409);; Molecular Function: alternative oxidase activity (GO:0009916);; Cellular Component: integral component of membrane (GO:0016021);; Biological Process: mitochondria-nucleus signaling pathway (GO:0031930);; Biological Process: cellular respiration (GO:0045333);; Molecular Function: met…	K17893|0|pper:PRUPE_ppa014817mg|K17893 ubiquinol oxidase [EC:1.10.3.11] | (RefSeq) hypothetical protein	--	--	--	Alternative oxidase	Ubiquinol oxidase 1a, mitochondrial OS=Arabidopsis thaliana OX=3702 GN=AOX1A PE=1 SV=2	S	Function unknown	ubiquinol oxidase 2, mitochondrial-like [Prunus avium]
gene_Pav_sc0000030.1_g1530.1.mk	232	265	309	58	120	95	0.915777	1.21598	1.42412	0.213604	0.50632	0.41729	8.33e-05	-1.29727	down	--	--	Cellular Component: integral component of membrane (GO:0016021);; Molecular Function: transmembrane transporter activity (GO:0022857);; Biological Process: transmembrane transport (GO:0055085);;	--	--	--	--	EamA-like transporter family	WAT1-related protein At4g08300 OS=Arabidopsis thaliana OX=3702 GN=At4g08300 PE=2 SV=1	S	Function unknown	uncharacterized protein LOC110416484 [Herrania umbratica]
gene_Pav_sc0001663.1_g370.1.mk	1974	1464	1795	3890	5196	7564	29.2204	23.9267	29.9172	55.5068	84.2638	128.33	1.43e-09	1.55056	up	[O]	Posttranslational modification, protein turnover, chaperones	--	K13993|1.78568e-81|pper:PRUPE_ppa015344mg|K13993 HSP20 family protein | (RefSeq) hypothetical protein	Protein processing in endoplasmic reticulum (ko04141)	[O]	Posttranslational modification, protein turnover, chaperones	Hsp20/alpha crystallin family	18.5 kDa class I heat shock protein OS=Glycine max OX=3847 GN=HSP18.5-C PE=3 SV=1	O	Posttranslational modification, protein turnover, chaperones	18.5 kDa class I heat shock protein-like [Prunus avium]
gene_Pav_sc0000764.1_g410.1.mk	1186	953	721	487	423	430	2.33175	2.04357	1.59163	0.912504	0.928759	0.98602	7.66e-09	-1.03545	down	[K]	Transcription	--	--	--	[T]	Signal transduction mechanisms	NB-ARC domain;; Leucine Rich repeats (2 copies);; Leucine rich repeat;; AAA domain;; NACHT domain	Putative disease resistance protein RGA3 OS=Solanum bulbocastanum OX=147425 GN=RGA3 PE=2 SV=2	S	Function unknown	putative disease resistance protein RGA3 [Prunus avium]
gene_Pav_sc0000491.1_g670.1.mk	14	38	25	178	172	306	0.094832	0.278412	0.187042	1.1836	1.30717	2.44224	5.06e-10	2.33942	up	[M]	Cell wall/membrane/envelope biogenesis	Biological Process: galactose metabolic process (GO:0006012);; Biological Process: response to cold (GO:0009409);; Molecular Function: inositol 3-alpha-galactosyltransferase activity (GO:0047216);;	K18819|0|pmum:103327281|K18819 inositol 3-alpha-galactosyltransferase [EC:2.4.1.123] | (RefSeq) galactinol synthase 1	Galactose metabolism (ko00052)	[G]	Carbohydrate transport and metabolism	Glycosyl transferase family 8	Galactinol synthase 1 OS=Arabidopsis thaliana OX=3702 GN=GOLS1 PE=1 SV=1	O	Posttranslational modification, protein turnover, chaperones	galactinol synthase 1 [Prunus avium]
gene_Pav_sc0000174.1_g020.1.mk	803	591	615	21	20	151	32.717	26.3957	28.1826	0.820531	0.880166	7.19793	0.00508542	-1.30469	down	--	--	--	K19765|4.15191e-26|pper:PRUPE_ppa014018mg|K19765 heat shock factor-binding protein 1 | (RefSeq) hypothetical protein	--	--	--	Heat shock factor binding protein 1	--	S	Function unknown	heat shock factor-binding protein 1-like [Prunus avium]
gene_Pav_co4016743.1_g010.1.br	835	760	895	2138	2226	1927	23.6671	23.6321	28.5263	59.5207	70.8697	64.1674	8.05e-27	1.31532	up	--	--	Cellular Component: extracellular region (GO:0005576);; Cellular Component: plant-type cell wall (GO:0009505);; Cellular Component: plasmodesma (GO:0009506);; Cellular Component: integral component of membrane (GO:0016021);; Biological Process: sexual reproduction (GO:0019953);;	--	--	--	--	Pollen allergen	Expansin-like A2 OS=Arabidopsis thaliana OX=3702 GN=EXLA2 PE=2 SV=1	G	Carbohydrate transport and metabolism	expansin-like A2 [Prunus avium]
gene_Pav_sc0005677.1_g020.1.br	58	58	52	228	201	203	0.912777	0.993495	0.91033	3.53594	3.57219	3.76262	2.31e-18	1.79997	up	--	--	Cellular Component: integral component of membrane (GO:0016021);;	--	--	--	--	--	--	S	Function unknown	uncharacterized protein LOC110745710 [Prunus avium]
gene_Pav_sc0000412.1_g070.1.mk	313	206	239	587	660	565	1.18881	0.8513	1.02972	2.04612	2.38017	2.04643	4.15e-10	1.20929	up	--	--	--	--	--	--	--	NB-ARC domain;; ATPase family associated with various cellular activities (AAA)	TMV resistance protein N OS=Nicotiana glutinosa OX=35889 GN=N PE=1 SV=1	S	Function unknown	TMV resistance protein N-like isoform X2 [Prunus avium]
gene_Pav_sc0000852.1_g460.1.mk	962	1798	1764	5265	4620	4631	3.87805	6.57618	6.4645	13.3262	18.6561	14.7753	2.77e-11	1.54555	up	--	--	Molecular Function: DNA binding (GO:0003677);;	--	--	--	--	WRKY DNA -binding domain;; Plant zinc cluster domain	Probable WRKY transcription factor 7 OS=Arabidopsis thaliana OX=3702 GN=WRKY7 PE=1 SV=1	K	Transcription	probable WRKY transcription factor 7 isoform X1 [Prunus avium]
gene_Pav_sc0000731.1_g100.1.br	20158	20791	21914	9085	7871	7662	245.331	277.475	299.791	108.563	107.527	109.519	1.68e-66	-1.34165	down	--	--	Cellular Component: photosystem I (GO:0009522);; Cellular Component: chloroplast thylakoid membrane (GO:0009535);; Biological Process: photosynthesis, light harvesting (GO:0009765);; Cellular Component: integral component of membrane (GO:0016021);; Molecular Function: chlorophyll binding (GO:0016168);; Biological Process: protein-chromophore linkage (GO:0018298);; Molecular Function: metal ion bi…	K08912|2.06787e-179|fve:101297707|K08912 light-harvesting complex II chlorophyll a/b binding protein 1 | (RefSeq) chlorophyll a-b binding protein of LHCII type 1-like	Photosynthesis - antenna proteins (ko00196)	--	--	Chlorophyll A-B binding protein	Chlorophyll a-b binding protein 40, chloroplastic OS=Nicotiana tabacum OX=4097 GN=CAB40 PE=2 SV=1	J	Translation, ribosomal structure and biogenesis	chlorophyll a-b binding protein of LHCII type 1-like [Prunus avium]
gene_Pav_sc0001196.1_g1470.1.mk	19	12	25	318	261	199	0.195465	0.128432	0.292761	3.28593	3.09183	2.46628	1.25e-29	3.26844	up	[R]	General function prediction only	Cellular Component: Golgi apparatus (GO:0005794);; Cellular Component: integral component of membrane (GO:0016021);; Molecular Function: glucuronoxylan 4-O-methyltransferase activity (GO:0030775);; Biological Process: methylation (GO:0032259);; Biological Process: xylan biosynthetic process (GO:0045492);;	K18801|0|pmum:103318989|K18801 glucuronoxylan 4-O-methyltransferase [EC:2.1.1.112] | (RefSeq) glucuronoxylan 4-O-methyltransferase 1	--	--	--	Polysaccharide biosynthesis	Glucuronoxylan 4-O-methyltransferase 1 OS=Arabidopsis thaliana OX=3702 GN=GXM1 PE=1 SV=1	S	Function unknown	glucuronoxylan 4-O-methyltransferase 1 [Prunus avium]
gene_Pav_sc0000598.1_g270.1.mk	134	136	113	313	304	228	0.616098	1.1492	0.818067	1.84879	1.43432	1.33628	3.94e-08	1.08346	up	--	--	Molecular Function: nucleoside transmembrane transporter activity (GO:0005337);; Cellular Component: integral component of membrane (GO:0016021);; Biological Process: nucleoside transmembrane transport (GO:1901642);;	K15014|0|pper:PRUPE_ppa006222mg|K15014 solute carrier family 29 (equilibrative nucleoside transporter), member 1/2/3 | (RefSeq) hypothetical protein	--	[F]	Nucleotide transport and metabolism	Nucleoside transporter	Equilibrative nucleotide transporter 3 OS=Arabidopsis thaliana OX=3702 GN=ENT3 PE=1 SV=1	S	Function unknown	equilibrative nucleotide transporter 3-like isoform X1 [Prunus avium]
gene_Pav_sc0000405.1_g550.1.mk	185	180	171	1934	1782	1253	5.02528	5.36378	5.21695	51.5981	54.3488	40.0009	1.96e-86	3.09333	up	--	--	Cellular Component: integral component of membrane (GO:0016021);;	--	--	--	--	--	--	--	--	uncharacterized protein LOC110754472 [Prunus avium]
gene_Pav_sc0000691.1_g820.1.mk	45	30	20	97	92	78	0.341996	0.286866	0.196999	0.744363	0.80807	0.816343	0.000270849	1.24996	up	--	--	Biological Process: metabolic process (GO:0008152);; Molecular Function: transferase activity, transferring hexosyl groups (GO:0016758);;	--	--	[GC]	Carbohydrate transport and metabolism;; Energy production and conversion	UDP-glucoronosyl and UDP-glucosyl transferase	7-deoxyloganetin glucosyltransferase OS=Catharanthus roseus OX=4058 GN=UGT85A23 PE=1 SV=1	S	Function unknown	7-deoxyloganetin glucosyltransferase-like [Prunus avium]
gene_Pav_sc0002445.1_g300.1.mk	416	457	423	1757	1456	1671	4.80488	5.79153	5.49732	19.9538	18.8969	22.7009	1.03e-54	1.87848	up	--	--	Molecular Function: DNA binding (GO:0003677);; Molecular Function: metal ion binding (GO:0046872);;	--	--	[R]	General function prediction only	C2H2-type zinc finger;; Zinc-finger double-stranded RNA-binding	Zinc finger protein ZAT10 OS=Arabidopsis thaliana OX=3702 GN=ZAT10 PE=2 SV=1	S	Function unknown	zinc finger protein ZAT10-like [Prunus avium]
gene_Pav_sc0000138.1_g460.1.mk	6253	5545	5647	20327	18179	18000	14.0419	13.7903	14.3133	43.9443	45.1821	49.775	1.56e-226	1.69463	up	[R]	General function prediction only	Biological Process: metabolic process (GO:0008152);; Molecular Function: hydrolase activity (GO:0016787);;	K14664|0|pmum:103333552|K14664 IAA-amino acid hydrolase [EC:3.5.1.-] | (RefSeq) IAA-amino acid hydrolase ILR1-like 5	--	--	--	Peptidase family M20/M25/M40;; Peptidase dimerisation domain	IAA-amino acid hydrolase ILR1-like 3 OS=Arabidopsis thaliana OX=3702 GN=ILL3 PE=2 SV=1	E	Amino acid transport and metabolism	IAA-amino acid hydrolase ILR1-like 3 [Prunus avium]
gene_Pav_sc0001181.1_g690.1.mk	1186	1160	1142	11778	10562	9667	20.2388	21.7092	21.9182	197.498	202.464	193.891	0	3.18383	up	--	--	--	--	--	--	--	Domain of unknown function (DUF4228)	--	S	Function unknown	uncharacterized protein LOC110765388 [Prunus avium]
gene_Pav_sc0000877.1_g1280.1.mk	600	567	563	1348	1139	1017	2.00935	2.14441	2.02876	4.27027	4.2211	3.93017	2.61e-26	1.00455	up	--	--	Molecular Function: ATP-dependent peptidase activity (GO:0004176);; Biological Process: proteolysis (GO:0006508);; Molecular Function: zinc ion binding (GO:0008270);;	--	--	--	--	--	--	O	Posttranslational modification, protein turnover, chaperones	LON peptidase N-terminal domain and RING finger protein 1 isoform X2 [Prunus avium]
gene_Pav_sc0000493.1_g030.1.mk	4675	3667	3501	1968	1698	1607	22.7856	19.6072	19.2233	9.49362	9.27429	9.20461	1.18e-28	-1.14391	down	[Q]	Secondary metabolites biosynthesis, transport and catabolism	Molecular Function: oxidoreductase activity (GO:0016491);; Biological Process: oxidation-reduction process (GO:0055114);;	--	--	[R]	General function prediction only	Aldo/keto reductase family	Non-functional NADPH-dependent codeinone reductase 2 OS=Papaver somniferum OX=3469 GN=COR2 PE=1 SV=1	S	Function unknown	non-functional NADPH-dependent codeinone reductase 2-like [Prunus avium]
gene_Pav_sc0002327.1_g750.1.mk	35194	33219	31912	11511	10572	10395	45.4566	47.0493	46.3308	14.5988	15.3269	15.7686	1.15e-214	-1.6147	down	--	--	--	--	--	--	--	Reverse transcriptase-like	--	--	--	uncharacterized protein LOC110765903 [Prunus avium]
gene_Pav_sc0000103.1_g1820.1.mk	10166	10448	9761	4628	4509	4619	43.5541	49.0848	47.0069	19.4667	21.683	23.2399	5.5e-36	-1.12112	down	--	--	--	--	--	--	--	BRO1-like domain	--	S	Function unknown	uncharacterized protein LOC110745751 [Prunus avium]
gene_Pav_sc0002326.1_g200.1.mk	164	170	167	1530	1347	1216	3.38688	3.87033	3.88152	31.1956	31.4048	29.6726	3.5e-154	2.97514	up	--	--	Cellular Component: membrane (GO:0016020);;	--	--	--	--	--	--	S	Function unknown	uncharacterized protein LOC110772025 [Prunus avium]
gene_Pav_sc0001827.1_g140.1.mk	7	9	11	93	77	72	0.036309	0.056061	0.068023	0.541219	0.50819	0.495785	5.24e-13	2.50261	up	[M]	Cell wall/membrane/envelope biogenesis	Molecular Function: protein serine/threonine kinase activity (GO:0004674);; Molecular Function: ATP binding (GO:0005524);; Biological Process: protein phosphorylation (GO:0006468);;	K04733|1.01458e-107|aip:107620336|K04733 interleukin-1 receptor-associated kinase 4 [EC:2.7.11.1] | (RefSeq) uncharacterized LOC107620336	--	[T]	Signal transduction mechanisms	Protein kinase domain;; Protein tyrosine kinase	Probable serine/threonine-protein kinase PBL28 OS=Arabidopsis thaliana OX=3702 GN=PBL28 PE=2 SV=1	T	Signal transduction mechanisms	hypothetical protein TSUD_220560, partial [Trifolium subterraneum]
gene_Pav_sc0002963.1_g010.1.mk	682	673	799	8375	8098	7382	3.52295	3.81244	4.63688	42.5082	46.9836	44.8151	3.16e-212	3.4116	up	--	--	Cellular Component: exocyst (GO:0000145);; Biological Process: exocytosis (GO:0006887);;	K07195|0|pper:PRUPE_ppa002946mg|K07195 exocyst complex component 7 | (RefSeq) hypothetical protein	--	[U]	Intracellular trafficking, secretion, and vesicular transport	Exo70 exocyst complex subunit	Exocyst complex component EXO70H1 OS=Arabidopsis thaliana OX=3702 GN=EXO70H1 PE=1 SV=1	S	Function unknown	exocyst complex component EXO70H1-like [Prunus avium]
gene_Pav_sc0000484.1_g690.1.mk	1079	1164	770	467	176	365	6.13204	7.25338	4.91681	2.60357	1.12324	2.43681	2.27e-06	-1.39453	down	--	--	Cellular Component: extracellular region (GO:0005576);; Cellular Component: cell wall (GO:0005618);; Biological Process: plant-type cell wall organization (GO:0009664);; Biological Process: unidimensional cell growth (GO:0009826);; Cellular Component: membrane (GO:0016020);; Biological Process: primary root development (GO:0080022);;	K20628|1.93442e-62|pmum:103330022|K20628 expansin | (RefSeq) expansin-A15	--	--	--	Pollen allergen	Expansin-A5 OS=Arabidopsis thaliana OX=3702 GN=EXPA5 PE=2 SV=1	--	--	expansin-A15-like [Prunus avium]
gene_Pav_sc0001331.1_g080.1.mk	1331	1232	1306	12968	10604	8917	6.42216	6.41849	6.9216	59.7862	55.4911	49.2645	1.23e-217	3.02342	up	--	--	Cellular Component: plant-type vacuole membrane (GO:0009705);; Molecular Function: malate transmembrane transporter activity (GO:0015140);; Biological Process: malate transport (GO:0015743);;	--	--	[R]	General function prediction only	Aluminium activated malate transporter;; Fusaric acid resistance protein-like	Aluminum-activated malate transporter 2 OS=Arabidopsis thaliana OX=3702 GN=ALMT2 PE=2 SV=2	S	Function unknown	aluminum-activated malate transporter 2-like [Prunus avium]
gene_Pav_sc0000691.1_g710.1.mk	1186	1478	1528	7966	5966	5604	3.60221	5.15964	5.52094	24.829	20.9933	19.7865	1.84e-50	2.14246	up	[K]	Transcription	--	--	--	[T]	Signal transduction mechanisms	Leucine rich repeat;; Leucine Rich repeats (2 copies);; Leucine-rich repeat;; Leucine Rich Repeat;; Leucine Rich repeat	--	S	Function unknown	uncharacterized protein LOC110759509 [Prunus avium]
gene_Pav_sc0006088.1_g030.1.mk	619	305	276	2458	1829	1933	4.89975	2.64587	2.45596	19.1059	16.2536	17.9716	4.8e-18	2.16845	up	[T]	Signal transduction mechanisms	Molecular Function: ubiquitin-protein transferase activity (GO:0004842);; Biological Process: protein ubiquitination (GO:0016567);;	--	--	--	--	U-box domain	U-box domain-containing protein 29 OS=Arabidopsis thaliana OX=3702 GN=PUB29 PE=1 SV=1	O	Posttranslational modification, protein turnover, chaperones	U-box domain-containing protein 28 [Prunus avium]
gene_Pav_sc0000130.1_g530.1.mk	227	264	227	1928	1981	1990	2.83636	3.6206	3.18725	23.7441	27.8926	29.3171	4.1e-101	2.96382	up	--	--	Cellular Component: integral component of membrane (GO:0016021);;	--	--	--	--	Late embryogenesis abundant protein	NDR1/HIN1-like protein 6 OS=Arabidopsis thaliana OX=3702 GN=NHL6 PE=1 SV=1	S	Function unknown	NDR1/HIN1-like protein 6 [Prunus avium]
gene_Pav_co4033845.1_g010.1.br	10	12	119	397	177	357	0.087757	0.12583	2.39126	5.32581	1.89586	7.78523	0.00647837	1.28476	up	[R]	General function prediction only	--	--	--	[T]	Signal transduction mechanisms	Tetratricopeptide repeat;; Tetratricopeptide repeat;; Tetratricopeptide repeat;; Tetratricopeptide repeat;; TPR repeat;; Tetratricopeptide repeat;; Tetratricopeptide repeat	Protein NPGR2 OS=Arabidopsis thaliana OX=3702 GN=NPGR2 PE=1 SV=1	S	Function unknown	protein NPGR2-like [Prunus avium]
gene_Pav_sc0000586.1_g780.1.mk	13368	13923	11395	2906	4284	3029	44.2308	57.3963	46.72	9.39933	15.3665	9.35302	2.22e-23	-1.81201	down	--	--	Molecular Function: transcription factor activity, sequence-specific DNA binding (GO:0003700);; Cellular Component: nucleus (GO:0005634);; Biological Process: regulation of transcription, DNA-templated (GO:0006355);; Biological Process: proteolysis (GO:0006508);; Molecular Function: peptidase activity (GO:0008233);; Cellular Component: integral component of membrane (GO:0016021);; Molecular Funct…	--	--	--	--	Homeobox domain;; Homeobox associated leucine zipper;; Homeobox KN domain	Uncharacterized membrane protein At1g16860 OS=Arabidopsis thaliana OX=3702 GN=At1g16860 PE=1 SV=1	S	Function unknown	uncharacterized membrane protein At1g16860-like isoform X1 [Prunus avium]
gene_Pav_sc0001710.1_g820.1.mk	195	175	166	38	56	33	1.46198	1.43389	1.39912	0.278852	0.469467	0.283665	3.42e-11	-1.83207	down	--	--	Cellular Component: photosystem I reaction center (GO:0009538);; Biological Process: photosynthesis (GO:0015979);;	K02695|5.70084e-79|pper:PRUPE_ppa013021mg|K02695 photosystem I subunit VI | (RefSeq) hypothetical protein	Photosynthesis (ko00195)	--	--	Photosystem I reaction centre subunit VI	Photosystem I reaction center subunit VI, chloroplastic OS=Spinacia oleracea OX=3562 GN=PSAH PE=1 SV=1	S	Function unknown	photosystem I reaction center subunit VI, chloroplastic [Prunus persica]
gene_Pav_sc0001258.1_g390.1.mk	63394	51382	77343	20923	20627	20125	94.5611	83.8384	129.78	30.5279	34.5319	35.183	3.47e-24	-1.57862	down	--	--	Molecular Function: zinc ion binding (GO:0008270);;	--	--	[R]	General function prediction only	PPR repeat family;; PPR repeat;; PPR repeat;; Pentatricopeptide repeat domain;; Pentacotripeptide-repeat region of PRORP;; Zinc-ribbon;; CHY zinc finger;; Ring finger domain;; RING-type zinc-finger	Probable E3 ubiquitin-protein ligase RZFP34 OS=Oryza sativa subsp. japonica OX=39947 GN=RZFP34 PE=2 SV=1	S	Function unknown	pentatricopeptide repeat-containing protein At3g62890-like isoform X1 [Prunus avium]
gene_Pav_sc0001479.1_g160.1.mk	1797	1377	1651	7540	6961	5724	23.379	19.6408	24.146	96.3322	101.673	87.4762	1.63e-73	2.03273	up	--	--	--	--	--	--	--	Arabinogalactan peptide	--	--	--	hypothetical protein PRUPE_7G229500 [Prunus persica]
gene_Pav_sc0003766.1_g050.1.mk	1094	1054	907	3593	3828	4006	5.29268	5.60627	4.91808	17.8226	20.6512	22.5902	1.85e-46	1.87396	up	--	--	--	--	--	--	--	Protein of unknown function (DUF1005)	--	S	Function unknown	uncharacterized protein LOC110744413 isoform X1 [Prunus avium]
gene_Pav_sc0000568.1_g370.1.mk	111	89	109	8	23	21	0.754631	0.660741	0.831759	0.052749	0.170956	0.161184	9.56e-07	-1.89074	down	[C]	Energy production and conversion	Biological Process: carbohydrate metabolic process (GO:0005975);; Biological Process: tricarboxylic acid cycle (GO:0006099);; Biological Process: malate metabolic process (GO:0006108);; Molecular Function: L-malate dehydrogenase activity (GO:0030060);;	K00026|0|pper:PRUPE_ppa007769mg|K00026 malate dehydrogenase [EC:1.1.1.37] | (RefSeq) hypothetical protein	Citrate cycle (TCA cycle) (ko00020);; Cysteine and methionine metabolism (ko00270);; Pyruvate metabolism (ko00620);; Glyoxylate and dicarboxylate metabolism (ko00630);; Carbon fixation in photosynthetic organisms (ko00710);; Carbon metabolism (ko01200)	[C]	Energy production and conversion	lactate/malate dehydrogenase, alpha/beta C-terminal domain;; lactate/malate dehydrogenase, NAD binding domain	Malate dehydrogenase, glyoxysomal OS=Citrullus lanatus OX=3654 PE=1 SV=1	C	Energy production and conversion	malate dehydrogenase, glyoxysomal [Prunus avium]
gene_Pav_sc0002835.1_g160.1.mk	1447	1605	1790	6011	5181	4452	4.59466	5.57303	6.37339	18.7081	18.4352	16.5724	4.32e-39	1.64707	up	--	--	--	--	--	--	--	NPH3 family	BTB/POZ domain-containing protein At1g67900 OS=Arabidopsis thaliana OX=3702 GN=At1g67900 PE=1 SV=1	S	Function unknown	BTB/POZ domain-containing protein At1g67900 [Prunus avium]
gene_Pav_sc0000091.1_g540.1.mk	32	33	22	135	142	124	0.126783	0.143101	0.096444	0.527806	0.63717	0.579766	2.49e-12	1.95644	up	--	--	--	K16732|0|pper:PRUPE_ppa003164mg|K16732 protein regulator of cytokinesis 1 | (RefSeq) hypothetical protein	--	[DZ]	Cell cycle control, cell division, chromosome partitioning;; Cytoskeleton	Microtubule associated protein (MAP65/ASE1 family)	65-kDa microtubule-associated protein 8 OS=Arabidopsis thaliana OX=3702 GN=MAP65-8 PE=1 SV=2	S	Function unknown	65-kDa microtubule-associated protein 8 [Prunus avium]
gene_Pav_sc0001090.1_g170.1.mk	4967	3874	3793	1850	1938	1916	20.2476	17.5043	17.3357	7.5138	9.00472	9.44869	3.58e-18	-1.10501	down	[O]	Posttranslational modification, protein turnover, chaperones	Biological Process: proteolysis (GO:0006508);; Molecular Function: peptidase activity (GO:0008233);; Cellular Component: integral component of membrane (GO:0016021);;	--	--	--	--	--	Probable zinc metallopeptidase EGY3, chloroplastic OS=Arabidopsis thaliana OX=3702 GN=EGY3 PE=1 SV=1	M	Cell wall/membrane/envelope biogenesis	probable zinc metallopeptidase EGY3, chloroplastic [Prunus avium]
Prunus_avium_newGene_7969	174	144	191	402	553	421	0.67562	0.614835	0.833638	1.53564	2.413	1.9228	1.08e-08	1.34026	up	[L]	Replication, recombination and repair	--	--	--	[R]	General function prediction only	--	RNA-directed DNA polymerase homolog OS=Oenothera berteroana OX=3950 PE=4 SV=1	L	Replication, recombination and repair	uncharacterized protein LOC110747387 [Prunus avium]
gene_Pav_sc0001497.1_g090.1.mk	12	41	9	200	164	195	0.101073	0.381294	0.08295	1.69515	1.59447	1.97861	8.08e-08	2.18595	up	--	--	Cellular Component: integral component of membrane (GO:0016021);;	--	--	--	--	Protein of unknown function (DUF677);; Protein BYPASS1-related	UPF0496 protein At4g34320 OS=Arabidopsis thaliana OX=3702 GN=At4g34320 PE=2 SV=1	S	Function unknown	UPF0496 protein At4g34320-like isoform X2 [Prunus avium]
gene_Pav_sc0010595.1_g010.1.mk	1236	1143	1201	4448	3852	3209	5.915	6.34072	6.41887	21.272	20.2776	18.2788	2.75e-72	1.66157	up	[HC]	Coenzyme transport and metabolism;; Energy production and conversion	Molecular Function: squalene monooxygenase activity (GO:0004506);; Cellular Component: integral component of membrane (GO:0016021);; Molecular Function: flavin adenine dinucleotide binding (GO:0050660);; Biological Process: oxidation-reduction process (GO:0055114);;	K00511|0|pper:PRUPE_ppa003991mg|K00511 squalene monooxygenase [EC:1.14.14.17] | (RefSeq) hypothetical protein	Steroid biosynthesis (ko00100);; Sesquiterpenoid and triterpenoid biosynthesis (ko00909)	[I]	Lipid transport and metabolism	Squalene epoxidase;; FAD binding domain;; FAD dependent oxidoreductase;; NAD(P)-binding Rossmann-like domain;; FAD binding domain	Squalene monooxygenase OS=Panax ginseng OX=4054 PE=2 SV=1	CH	Energy production and conversion;; Coenzyme transport and metabolism	squalene monooxygenase-like [Prunus avium]
gene_Pav_sc0002375.1_g010.1.mk	5067	4970	4812	2319	2075	2188	31.6798	34.0713	33.8133	14.2365	14.5576	16.0681	7.3e-56	-1.15896	down	--	--	Molecular Function: uniporter activity (GO:0015292);; Cellular Component: integral component of membrane (GO:0016021);; Biological Process: transmembrane transport (GO:0055085);;	K20858|0|pper:PRUPE_ppa024959mg|K20858 calcium uniporter protein, mitochondrial | (RefSeq) hypothetical protein	--	[R]	General function prediction only	Mitochondrial calcium uniporter	Calcium uniporter protein 2, mitochondrial OS=Arabidopsis thaliana OX=3702 GN=At2g23790 PE=2 SV=1	S	Function unknown	calcium uniporter protein 4, mitochondrial [Prunus avium]
gene_Pav_co3997427.1_g010.1.mk	98	95	92	308	263	271	1.06526	1.12552	1.11269	3.28352	3.19957	3.46039	3.93e-18	1.50098	up	--	--	--	--	--	--	--	TIR domain;; NB-ARC domain;; ATPase family associated with various cellular activities (AAA)	TMV resistance protein N OS=Nicotiana glutinosa OX=35889 GN=N PE=1 SV=1	S	Function unknown	TMV resistance protein N-like, partial [Prunus avium]
gene_Pav_sc0000089.1_g030.1.mk	2146	2095	1588	994	807	925	12.1407	13.0139	10.1099	5.54313	5.11912	6.24677	1.44e-14	-1.06048	down	[R]	General function prediction only	Molecular Function: GTP binding (GO:0005525);; Cellular Component: intracellular (GO:0005622);; Biological Process: small GTPase mediated signal transduction (GO:0007264);;	--	--	[R]	General function prediction only	Ras family;; Ras of Complex, Roc, domain of DAPkinase	GTP-binding protein yptV3 OS=Volvox carteri OX=3067 GN=YPTV3 PE=3 SV=1	S	Function unknown	septum-promoting GTP-binding protein 1 [Prunus avium]
gene_Pav_sc0001488.1_g100.1.mk	436	449	442	1275	1294	1160	1.1201	1.25221	1.26837	3.20505	3.72255	3.48074	1.94e-37	1.46916	up	--	--	Cellular Component: plasmodesma (GO:0009506);;	--	--	--	--	Domain of unknown function (DUF4378);; DUF761-associated sequence motif	--	S	Function unknown	uncharacterized protein LOC110768333 [Prunus avium]
gene_Pav_sc0001020.1_g220.1.mk	494	354	413	75	73	71	4.12444	3.23476	3.8744	0.610275	0.681928	0.692458	7.76e-34	-2.37504	down	--	--	--	--	--	--	--	--	--	S	Function unknown	uncharacterized protein LOC110763821 [Prunus avium]
gene_Pav_sc0003094.1_g100.1.br	92	152	84	358	269	282	1.39854	2.54195	1.43116	5.37627	4.60846	5.0591	1.34e-06	1.31429	up	--	--	Cellular Component: integral component of membrane (GO:0016021);;	--	--	--	--	--	--	S	Function unknown	uncharacterized protein LOC110773914 [Prunus avium]
gene_Pav_sc0005215.1_g030.1.mk	792	738	704	2038	1766	1541	4.09748	4.10475	4.10814	10.3383	10.2287	9.42327	6.99e-46	1.24513	up	--	--	Molecular Function: hydrolase activity (GO:0016787);;	--	--	--	--	X8 domain;; Glycosyl hydrolases family 17	Glucan endo-1,3-beta-glucosidase 1 OS=Arabidopsis thaliana OX=3702 GN=At1g11820 PE=1 SV=3	G	Carbohydrate transport and metabolism	PREDICTED: glucan endo-1,3-beta-glucosidase 12 [Prunus mume]
gene_Pav_sc0000157.1_g790.1.mk	7652	6759	5387	2615	1099	1017	39.9319	38.676	31.5984	13.3976	6.43357	6.23308	1.12e-06	-1.70424	down	--	--	Cellular Component: vacuolar membrane (GO:0005774);; Cellular Component: anchored component of plasma membrane (GO:0046658);;	--	--	--	--	Fasciclin domain	Fasciclin-like arabinogalactan protein 2 OS=Arabidopsis thaliana OX=3702 GN=FLA2 PE=1 SV=1	M	Cell wall/membrane/envelope biogenesis	fasciclin-like arabinogalactan protein 2 [Prunus avium]
gene_Pav_sc0000617.1_g170.1.mk	569	604	458	108	50	91	4.27457	4.97174	3.86756	0.791856	0.41343	0.797295	1.55e-22	-2.45867	down	[M]	Cell wall/membrane/envelope biogenesis	Molecular Function: carbohydrate binding (GO:0030246);;	--	--	--	--	D-mannose binding lectin	EP1-like glycoprotein 3 OS=Arabidopsis thaliana OX=3702 GN=At1g78850 PE=1 SV=1	S	Function unknown	epidermis-specific secreted glycoprotein EP1-like [Prunus avium]
gene_Pav_sc0001963.1_g370.1.mk	5563	5063	4779	14899	13724	12619	22.1874	21.9543	21.3074	66.8957	64.5499	68.3101	2.2e-135	1.41951	up	[R]	General function prediction only	--	--	--	[R]	General function prediction only	WD domain, G-beta repeat;; Anaphase-promoting complex subunit 4 WD40 domain;; LisH;; Zinc finger, ZZ type	Transcriptional corepressor LEUNIG_HOMOLOG OS=Arabidopsis thaliana OX=3702 GN=LUH PE=1 SV=1	S	Function unknown	transcriptional corepressor LEUNIG_HOMOLOG-like isoform X1 [Prunus avium]
gene_Pav_sc0000212.1_g1130.1.mk	1595	1562	1757	5010	4045	3541	7.14727	7.55046	8.88682	21.7956	20.1906	18.7028	2.45e-34	1.32823	up	--	--	Cellular Component: plant-type cell wall (GO:0009505);;	--	--	--	--	Protein of unknown function (DUF1005)	--	S	Function unknown	uncharacterized protein LOC110751104 [Prunus avium]
gene_Pav_sc0000195.1_g190.1.mk	1920	2227	1181	681	578	486	8.91126	11.5732	6.20841	3.14483	3.05062	2.6566	6.27e-12	-1.50215	down	--	--	Cellular Component: integral component of membrane (GO:0016021);;	--	--	[E]	Amino acid transport and metabolism	Transmembrane amino acid transporter protein	Amino acid permease 3 OS=Arabidopsis thaliana OX=3702 GN=AAP3 PE=1 SV=2	E	Amino acid transport and metabolism	amino acid permease 3-like [Prunus avium]
gene_Pav_sc0000349.1_g160.1.mk	101	89	86	197	223	227	0.437582	0.422361	0.420373	0.839342	1.08991	1.16004	3.45e-07	1.15946	up	[O]	Posttranslational modification, protein turnover, chaperones	Molecular Function: serine-type endopeptidase activity (GO:0004252);; Biological Process: proteolysis (GO:0006508);;	--	--	--	--	Subtilase family;; Peptidase inhibitor I9;; PA domain	Subtilisin-like protease SBT1.7 OS=Arabidopsis thaliana OX=3702 GN=SBT1.7 PE=1 SV=1	O	Posttranslational modification, protein turnover, chaperones	subtilisin-like protease SBT1.7 [Prunus avium]
gene_Pav_sc0000736.1_g120.1.mk	40	78	35	124	116	142	0.240856	0.524423	0.236192	0.743883	0.796502	1.02586	0.00326839	1.07744	up	[GEPR]	Carbohydrate transport and metabolism;; Amino acid transport and metabolism;; Inorganic ion transport and metabolism;; General function prediction only	Cellular Component: integral component of membrane (GO:0016021);; Molecular Function: transmembrane transporter activity (GO:0022857);; Biological Process: transmembrane transport (GO:0055085);;	--	--	[R]	General function prediction only	Sugar (and other) transporter;; Major Facilitator Superfamily	Organic cation/carnitine transporter 3 OS=Arabidopsis thaliana OX=3702 GN=OCT3 PE=2 SV=1	G	Carbohydrate transport and metabolism	organic cation/carnitine transporter 3-like [Prunus avium]
gene_Pav_sc0000625.1_g100.1.mk	305	355	301	2757	2194	1858	3.30765	4.22208	3.66891	29.4244	26.7694	23.7199	4.93e-94	2.7444	up	--	--	Molecular Function: DNA binding (GO:0003677);;	K09422|0|pmum:103335149|K09422 myb proto-oncogene protein, plant | (RefSeq) transcription factor MYB44-like	--	[K]	Transcription	Myb-like DNA-binding domain;; Myb-like DNA-binding domain	Transcription factor MYB73 OS=Arabidopsis thaliana OX=3702 GN=MYB73 PE=1 SV=1	K	Transcription	transcription factor MYB44-like [Prunus avium]
gene_Pav_sc0001341.1_g500.1.mk	1613	1351	1486	11880	11483	9740	10.0969	9.26913	10.4556	73.0325	80.6911	71.6196	2.47e-237	2.86835	up	--	--	Molecular Function: methyltransferase activity (GO:0008168);; Cellular Component: integral component of membrane (GO:0016021);; Biological Process: methylation (GO:0032259);;	--	--	--	--	Methyltransferase domain;; Methyltransferase FkbM domain	--	S	Function unknown	uncharacterized protein LOC110767296 [Prunus avium]
gene_Pav_sc0000832.1_g280.1.mk	145	185	208	86	89	42	0.62307	0.866863	1.00422	0.362621	0.428695	0.204304	0.000644368	-1.12584	down	--	--	Molecular Function: DNA binding (GO:0003677);; Cellular Component: nucleus (GO:0005634);; Biological Process: regulation of transcription, DNA-templated (GO:0006355);;	--	--	--	--	Myb-like DNA-binding domain	Transcription activator GLK1 OS=Arabidopsis thaliana OX=3702 GN=GLK1 PE=1 SV=2	K	Transcription	probable transcription factor GLK1 isoform X1 [Prunus avium]
gene_Pav_sc0000869.1_g540.1.br	215	267	204	1059	972	945	3.53983	4.81441	3.77223	17.1228	17.9557	18.2739	2.75e-45	2.05684	up	--	--	Cellular Component: integral component of membrane (GO:0016021);;	--	--	--	--	--	--	S	Function unknown	uncharacterized protein LOC110762197 [Prunus avium]
gene_Pav_sc0003135.1_g030.1.mk	82	65	62	1860	1511	1491	0.515304	0.446527	0.437422	11.5645	10.7402	11.085	2.57e-235	4.41933	up	--	--	--	--	--	[I]	Lipid transport and metabolism	Lipase (class 3)	Phospholipase A1-Igamma1, chloroplastic OS=Arabidopsis thaliana OX=3702 GN=At1g06800 PE=1 SV=2	S	Function unknown	phospholipase A1-Igamma1, chloroplastic [Prunus avium]
gene_Pav_sc0000220.1_g1390.1.mk	479	405	575	46	39	38	4.63444	4.22308	6.24387	0.318087	0.371303	0.193074	1.28e-47	-3.28954	down	[J]	Translation, ribosomal structure and biogenesis	Molecular Function: zinc ion binding (GO:0008270);; Cellular Component: chloroplast (GO:0009507);; Cellular Component: integral component of membrane (GO:0016021);; Biological Process: chloroplast RNA processing (GO:0031425);;	K15015|0|pper:PRUPE_ppa006516mg|K15015 solute carrier family 32 (vesicular inhibitory amino acid transporter) | (RefSeq) hypothetical protein	--	[R]	General function prediction only	Transmembrane amino acid transporter protein;; Ribonuclease T2 family;; PPR repeat family;; PPR repeat;; PPR repeat;; Pentatricopeptide repeat domain	Pentatricopeptide repeat-containing protein At2g02980, chloroplastic OS=Arabidopsis thaliana OX=3702 GN=PCMP-H26 PE=2 SV=2	E	Amino acid transport and metabolism	Amino acid transporter [Trema orientalis]
gene_Pav_sc0003094.1_g030.1.br	8	8	6	241	210	212	0.119308	0.130463	0.106911	3.8713	3.86068	4.06909	1.05e-45	4.15466	up	--	--	Cellular Component: integral component of membrane (GO:0016021);;	--	--	--	--	Membrane binding	--	S	Function unknown	uncharacterized protein LOC110773917 [Prunus avium]
gene_Pav_sc0001749.1_g170.1.mk	41	30	38	97	74	78	1.22404	0.991354	1.27664	2.8869	2.51983	2.77029	0.000458315	1.04862	up	--	--	--	--	--	--	--	--	--	S	Function unknown	PREDICTED: uncharacterized protein LOC103337640 [Prunus mume]
gene_Pav_sc0000026.1_g290.1.mk	40	35	48	282	148	146	0.304374	0.325469	0.294142	2.24884	1.28967	1.30152	5.5e-10	1.89166	up	--	--	Cellular Component: endoplasmic reticulum (GO:0005783);; Biological Process: cellular response to phosphate starvation (GO:0016036);;	--	--	[P]	Inorganic ion transport and metabolism	SPX domain	SPX domain-containing protein 3 OS=Arabidopsis thaliana OX=3702 GN=SPX3 PE=2 SV=1	P	Inorganic ion transport and metabolism	SPX domain-containing protein 3 [Prunus persica]
gene_Pav_sc0001540.1_g020.1.mk	107	78	95	444	236	285	0.482865	0.385371	0.483784	1.97689	1.20173	1.51737	1.36e-10	1.61232	up	--	--	Molecular Function: hydrolase activity (GO:0016787);;	K07766|3.08718e-76|pmum:103322163|K07766 diphosphoinositol-polyphosphate diphosphatase [EC:3.6.1.52] | (RefSeq) nudix hydrolase 13, mitochondrial-like	--	[T]	Signal transduction mechanisms	NUDIX domain	Nudix hydrolase 12, mitochondrial OS=Arabidopsis thaliana OX=3702 GN=NUDT12 PE=2 SV=1	L	Replication, recombination and repair	nudix hydrolase 12, mitochondrial-like isoform X2 [Prunus avium]
gene_Pav_sc0000027.1_g410.1.br	5	10	0	106	127	198	0.040965	0.106537	0	1.03873	1.42306	2.32678	1.73e-10	2.73602	up	[Q]	Secondary metabolites biosynthesis, transport and catabolism	Molecular Function: metal ion binding (GO:0046872);; Molecular Function: dioxygenase activity (GO:0051213);; Biological Process: oxidation-reduction process (GO:0055114);;	--	--	[QR]	Secondary metabolites biosynthesis, transport and catabolism;; General function prediction only	2OG-Fe(II) oxygenase superfamily;; non-haem dioxygenase in morphine synthesis N-terminal	1-aminocyclopropane-1-carboxylate oxidase homolog 1 OS=Arabidopsis thaliana OX=3702 GN=At1g06620 PE=2 SV=1	S	Function unknown	1-aminocyclopropane-1-carboxylate oxidase homolog 1-like [Prunus avium]
gene_Pav_sc0001954.1_g130.1.mk	177	164	158	1103	1742	1427	1.76571	1.79573	1.76458	10.8515	19.5821	16.8176	3.63e-39	2.89723	up	--	--	Cellular Component: extracellular region (GO:0005576);; Biological Process: defense response (GO:0006952);;	--	--	--	--	Thaumatin family;; Thaumatin family	Thaumatin-like protein 1 OS=Prunus persica OX=3760 PE=2 SV=1	S	Function unknown	PREDICTED: LOW QUALITY PROTEIN: thaumatin-like protein 1 [Prunus mume]
gene_Pav_sc0000323.1_g290.1.mk	1638	1604	1639	6108	6136	4724	4.40453	4.93996	5.01673	15.213	18.5512	14.2192	4.7e-62	1.77024	up	--	--	Molecular Function: protein serine/threonine kinase activity (GO:0004674);; Molecular Function: ATP binding (GO:0005524);; Biological Process: protein phosphorylation (GO:0006468);;	--	--	[T]	Signal transduction mechanisms	Protein tyrosine kinase;; Protein kinase domain	Probable serine/threonine-protein kinase PBL6 OS=Arabidopsis thaliana OX=3702 GN=PBL6 PE=2 SV=1	T	Signal transduction mechanisms	probable serine/threonine-protein kinase PBL5 [Prunus avium]
gene_Pav_sc0000747.1_g320.1.br	208	272	272	1059	909	850	1.54724	2.21894	2.27534	7.75631	7.60963	7.44337	2.95e-29	1.82917	up	[K]	Transcription	Molecular Function: kinase activity (GO:0016301);; Biological Process: phosphorylation (GO:0016310);;	--	--	[R]	General function prediction only	WD domain, G-beta repeat;; PQQ-like domain	Protein JINGUBANG OS=Arabidopsis thaliana OX=3702 GN=JGB PE=1 SV=1	S	Function unknown	protein JINGUBANG [Prunus avium]
gene_Pav_sc0000843.1_g720.1.mk	54	63	32	264	197	190	0.251771	0.325048	0.169498	1.21992	1.04209	1.04908	6.47e-12	1.88832	up	[I]	Lipid transport and metabolism	Biological Process: pentacyclic triterpenoid biosynthetic process (GO:0019745);; Molecular Function: beta-amyrin synthase activity (GO:0042300);;	K15813|0|pper:PRUPE_ppa001810mg|K15813 beta-amyrin synthase [EC:5.4.99.39] | (RefSeq) hypothetical protein	Sesquiterpenoid and triterpenoid biosynthesis (ko00909)	[I]	Lipid transport and metabolism	Squalene-hopene cyclase C-terminal domain;; Squalene-hopene cyclase N-terminal domain;; Prenyltransferase and squalene oxidase repeat;; Pectic acid lyase	Beta-amyrin synthase OS=Betula platyphylla OX=78630 GN=OSCBPY PE=1 SV=1	I	Lipid transport and metabolism	beta-amyrin synthase [Prunus persica]
gene_Pav_sc0001925.1_g270.1.mk	67479	70823	69691	25563	18058	22082	340.538	391.929	395.331	126.673	102.293	130.888	1.71e-52	-1.63828	down	[P]	Inorganic ion transport and metabolism	Molecular Function: calcium:proton antiporter activity (GO:0015369);; Cellular Component: integral component of membrane (GO:0016021);; Biological Process: calcium ion transmembrane transport (GO:0070588);;	K07300|0|pmum:103341984|K07300 Ca2+:H+ antiporter | (RefSeq) vacuolar cation/proton exchanger 3-like	--	[P]	Inorganic ion transport and metabolism	Sodium/calcium exchanger protein	Vacuolar cation/proton exchanger 3 OS=Arabidopsis thaliana OX=3702 GN=CAX3 PE=1 SV=1	P	Inorganic ion transport and metabolism	vacuolar cation/proton exchanger 3-like isoform X2 [Prunus avium]
gene_Pav_sc0000493.1_g010.1.mk	643	768	471	1723	1295	1212	4.58118	5.99987	3.77263	12.06	10.3609	10.1448	4.3e-09	1.10802	up	[Q]	Secondary metabolites biosynthesis, transport and catabolism	Molecular Function: oxidoreductase activity (GO:0016491);; Biological Process: oxidation-reduction process (GO:0055114);;	--	--	[R]	General function prediction only	Aldo/keto reductase family	Non-functional NADPH-dependent codeinone reductase 2 OS=Papaver somniferum OX=3469 GN=COR2 PE=1 SV=1	S	Function unknown	non-functional NADPH-dependent codeinone reductase 2-like [Prunus avium]
gene_Pav_sc0000638.1_g820.1.mk	224	185	235	23	68	105	1.43689	1.30212	1.70064	0.142606	0.486721	0.790036	0.00655757	-1.16737	down	--	--	Molecular Function: peptide alpha-N-acetyltransferase activity (GO:0004596);; Biological Process: N-terminal protein amino acid acetylation (GO:0006474);; Cellular Component: protein acetyltransferase complex (GO:0031248);;	--	--	--	--	Acetyltransferase (GNAT) family;; Acetyltransferase (GNAT) domain;; Acetyltransferase (GNAT) domain;; FR47-like protein	Probable N-acetyltransferase HLS1 OS=Arabidopsis thaliana OX=3702 GN=HLS1 PE=1 SV=1	S	Function unknown	probable N-acetyltransferase HLS1 [Prunus avium]
gene_Pav_sc0000886.1_g430.1.mk	300	410	388	805	702	873	0.899217	1.39087	1.22708	2.36302	2.33837	3.0357	1.95e-07	1.05868	up	--	--	Molecular Function: DNA binding (GO:0003677);; Cellular Component: nucleus (GO:0005634);; Cellular Component: cytosol (GO:0005829);; Biological Process: regulation of transcription, DNA-templated (GO:0006355);; Cellular Component: plasmodesma (GO:0009506);; Cellular Component: membrane (GO:0016020);;	--	--	[K]	Transcription	Associated with HOX	Homeobox protein BEL1 homolog OS=Arabidopsis thaliana OX=3702 GN=BEL1 PE=1 SV=2	K	Transcription	homeobox protein BEL1 homolog [Prunus avium]
gene_Pav_sc0002445.1_g040.1.mk	86	100	111	19	14	7	0.730196	0.93454	1.06343	0.156761	0.126894	0.070299	6.29e-11	-2.30319	down	--	--	--	--	--	[R]	General function prediction only	--	--	S	Function unknown	uncharacterized protein LOC110772466 [Prunus avium]
gene_Pav_sc0010759.1_g010.1.br	169	129	93	49	44	25	1.02088	0.858121	0.630375	0.289258	0.298326	0.174307	1.27e-05	-1.44833	down	--	--	--	--	--	[T]	Signal transduction mechanisms	Leucine rich repeat;; Leucine Rich repeats (2 copies)	Putative disease resistance RPP13-like protein 1 OS=Arabidopsis thaliana OX=3702 GN=RPPL1 PE=3 SV=1	S	Function unknown	putative disease resistance RPP13-like protein 1, partial [Prunus avium]
gene_Pav_sc0000038.1_g400.1.br	26	25	26	161	183	108	0.075733	0.080584	0.085449	0.473087	0.613391	0.377169	3.4e-13	2.19399	up	[J]	Translation, ribosomal structure and biogenesis	Molecular Function: aminoacyl-tRNA editing activity (GO:0002161);; Molecular Function: leucine-tRNA ligase activity (GO:0004823);; Molecular Function: ATP binding (GO:0005524);; Cellular Component: cytoplasm (GO:0005737);; Biological Process: leucyl-tRNA aminoacylation (GO:0006429);; Biological Process: regulation of translational fidelity (GO:0006450);;	K01869|0|pmum:103330449|K01869 leucyl-tRNA synthetase [EC:6.1.1.4] | (RefSeq) leucine--tRNA ligase, cytoplasmic-like	Aminoacyl-tRNA biosynthesis (ko00970)	[J]	Translation, ribosomal structure and biogenesis	tRNA synthetases class I (I, L, M and V);; tRNA synthetases class I (M);; Anticodon-binding domain of tRNA;; tRNA synthetases class I (C) catalytic domain	Leucine--tRNA ligase, cytoplasmic OS=Arabidopsis thaliana OX=3702 GN=At1g09620 PE=1 SV=1	J	Translation, ribosomal structure and biogenesis	leucine--tRNA ligase, cytoplasmic-like [Prunus avium]
gene_Pav_sc0000869.1_g480.1.mk	438	393	207	1366	929	1139	6.48809	6.37453	3.44069	19.8724	15.4602	19.8279	2.3e-10	1.58118	up	--	--	Cellular Component: integral component of membrane (GO:0016021);;	--	--	--	--	Late embryogenesis abundant protein;; Protein of unknown function (DUF3712)	--	--	--	uncharacterized protein LOC110762198 [Prunus avium]
gene_Pav_sc0000358.1_g590.1.mk	31	36	28	435	370	340	0.146999	0.158175	0.158464	2.17202	2.11445	2.03042	1.1e-59	3.35875	up	--	--	Biological Process: cellulose microfibril organization (GO:0010215);; Biological Process: cell growth (GO:0016049);; Cellular Component: anchored component of membrane (GO:0031225);;	--	--	--	--	COBRA-like protein	COBRA-like protein 4 OS=Arabidopsis thaliana OX=3702 GN=COBL4 PE=2 SV=2	S	Function unknown	hypothetical protein CUMW_210680 [Citrus unshiu]
gene_Pav_sc0000028.1_g320.1.mk	48	58	89	951	607	545	0.74872	0.993831	1.5689	14.7807	10.7868	10.1236	4.36e-30	3.0311	up	--	--	Molecular Function: enzyme inhibitor activity (GO:0004857);; Biological Process: negative regulation of catalytic activity (GO:0043086);;	--	--	--	--	Plant invertase/pectin methylesterase inhibitor	Cell wall / vacuolar inhibitor of fructosidase 1 OS=Arabidopsis thaliana OX=3702 GN=C/VIF1 PE=1 SV=1	S	Function unknown	cell wall / vacuolar inhibitor of fructosidase 1 [Prunus avium]
gene_Pav_sc0000595.1_g920.1.br	2566	2737	2677	7818	7102	5683	20.2091	23.6406	23.7054	60.4824	62.8002	52.5821	5.1e-39	1.34437	up	--	--	Biological Process: signal transduction (GO:0007165);; Molecular Function: ADP binding (GO:0043531);;	--	--	--	--	TIR domain;; NB-ARC domain;; TIR domain;; NACHT domain;; ATPase family associated with various cellular activities (AAA)	TMV resistance protein N OS=Nicotiana glutinosa OX=35889 GN=N PE=1 SV=1	S	Function unknown	TMV resistance protein N-like [Prunus avium]
Prunus_avium_newGene_2286	2278	1995	2282	4828	4477	4160	11.1778	10.733	12.5849	23.2615	24.657	23.9754	2.77e-34	1.03214	up	--	--	Molecular Function: aspartic-type endopeptidase activity (GO:0004190);; Biological Process: proteolysis (GO:0006508);;	--	--	[O]	Posttranslational modification, protein turnover, chaperones	Xylanase inhibitor N-terminal;; Eukaryotic aspartyl protease;; Xylanase inhibitor C-terminal	Aspartyl protease family protein 1 OS=Arabidopsis thaliana OX=3702 GN=APF1 PE=1 SV=1	O	Posttranslational modification, protein turnover, chaperones	aspartyl protease family protein 1-like [Prunus avium]
gene_Pav_sc0001046.1_g690.1.br	104	130	106	295	249	231	0.636129	1.02007	0.94671	1.97352	1.88287	2.01855	1.11e-08	1.12434	up	--	--	--	--	--	--	--	No apical meristem (NAM) protein	Protein NTM1-like 9 OS=Arabidopsis thaliana OX=3702 GN=NTL9 PE=1 SV=1	S	Function unknown	uncharacterized protein LOC110764062, partial [Prunus avium]
gene_Pav_sc0000752.1_g040.1.br	167	153	179	94	46	56	5.16013	5.20218	6.2278	2.85177	1.57838	2.01025	1.99e-05	-1.21443	down	--	--	Biological Process: response to auxin (GO:0009733);;	K14488|2.82011e-72|pper:PRUPE_ppa013764mg|K14488 SAUR family protein | (RefSeq) hypothetical protein	Plant hormone signal transduction (ko04075)	--	--	Auxin responsive protein	Auxin-responsive protein SAUR50 OS=Arabidopsis thaliana OX=3702 GN=SAUR50 PE=1 SV=1	S	Function unknown	PREDICTED: auxin-induced protein 15A-like [Prunus mume]
gene_Pav_sc0005024.1_g050.1.mk	130	129	138	59	66	54	0.315265	0.330182	0.371223	0.127225	0.184428	0.137308	3.01e-05	-1.04771	down	--	--	Cellular Component: intracellular membrane-bounded organelle (GO:0043231);;	K11492|0|pper:PRUPE_ppa017151mg|K11492 condensin-2 complex subunit G2 | (RefSeq) hypothetical protein	--	[S]	Function unknown	Condensin II non structural maintenance of chromosomes subunit	--	S	Function unknown	uncharacterized protein LOC110745403 [Prunus avium]
gene_Pav_sc0003618.1_g010.1.mk	702	680	735	1974	1776	1590	1.64885	1.80463	2.00709	4.32552	4.76618	4.62503	4.84e-45	1.31865	up	[V]	Defense mechanisms	Molecular Function: nucleotide binding (GO:0000166);; Cellular Component: membrane (GO:0016020);;	--	--	[Q]	Secondary metabolites biosynthesis, transport and catabolism	ABC-2 type transporter;; ABC transporter;; AAA domain, putative AbiEii toxin, Type IV TA system;; AAA domain;; ATPase family associated with various cellular activities (AAA)	ABC transporter G family member 31 OS=Arabidopsis thaliana OX=3702 GN=ABCG31 PE=1 SV=1	V	Defense mechanisms	pleiotropic drug resistance protein 1-like isoform X2 [Herrania umbratica]
gene_Pav_sc0000869.1_g130.1.mk	3258	2815	2666	1234	1100	1034	10.0149	9.02032	9.16923	3.74586	3.8181	3.83686	5.39e-65	-1.35792	down	--	--	--	--	--	--	--	--	Uncharacterized protein At5g41620 OS=Arabidopsis thaliana OX=3702 GN=At5g41620 PE=2 SV=2	S	Function unknown	uncharacterized protein At5g41620-like [Prunus avium]
gene_Pav_sc0001181.1_g170.1.mk	75	114	92	377	282	354	1.74985	2.91371	2.42074	8.68319	7.41339	9.75379	6.62e-13	1.7003	up	--	--	--	--	--	--	--	--	--	S	Function unknown	uncharacterized protein LOC110765454 [Prunus avium]
gene_Pav_sc0004923.1_g040.1.mk	1226	1343	1137	2858	2233	2402	4.82328	5.79089	5.02773	11.0387	9.85941	11.0964	1.46e-22	1.00084	up	[H]	Coenzyme transport and metabolism	Biological Process: protoporphyrinogen IX biosynthetic process (GO:0006782);; Molecular Function: glutamyl-tRNA reductase activity (GO:0008883);; Molecular Function: NADP binding (GO:0050661);; Biological Process: oxidation-reduction process (GO:0055114);;	K02492|0|pmum:103335812|K02492 glutamyl-tRNA reductase [EC:1.2.1.70] | (RefSeq) glutamyl-tRNA reductase 2, chloroplastic-like	Porphyrin and chlorophyll metabolism (ko00860)	--	--	Shikimate / quinate 5-dehydrogenase;; Glutamyl-tRNAGlu reductase, N-terminal domain;; Glutamyl-tRNAGlu reductase, dimerisation domain;; NADP oxidoreductase coenzyme F420-dependent;; TrkA-N domain;; NAD binding domain of 6-phosphogluconate dehydrogenase	Glutamyl-tRNA reductase 1, chloroplastic OS=Cucumis sativus OX=3659 GN=HEMA1 PE=2 SV=1	H	Coenzyme transport and metabolism	PREDICTED: glutamyl-tRNA reductase 2, chloroplastic-like [Prunus mume]
gene_Pav_sc0001124.1_g450.1.mk	76041	59328	63575	151017	150313	163258	735.263	629.063	690.978	1433.85	1631.45	1854.13	3.15e-25	1.21709	up	[O]	Posttranslational modification, protein turnover, chaperones	Molecular Function: glutathione transferase activity (GO:0004364);; Cellular Component: cytoplasm (GO:0005737);; Biological Process: glutathione metabolic process (GO:0006749);;	K00799|8.58473e-133|pmum:103327357|K00799 glutathione S-transferase [EC:2.5.1.18] | (RefSeq) glutathione S-transferase F11	Glutathione metabolism (ko00480)	[O]	Posttranslational modification, protein turnover, chaperones	Glutathione S-transferase, N-terminal domain;; Glutathione S-transferase, C-terminal domain;; Glutathione S-transferase, N-terminal domain;; Glutathione S-transferase, N-terminal domain;; Glutathione S-transferase, C-terminal domain	Glutathione S-transferase F11 OS=Arabidopsis thaliana OX=3702 GN=GSTF11 PE=2 SV=1	O	Posttranslational modification, protein turnover, chaperones	glutathione S-transferase F11-like [Prunus avium]
gene_Pav_sc0000129.1_g660.1.mk	564	655	665	305	245	267	14.7046	18.7405	19.4844	7.81325	7.16619	8.15638	2.06e-13	-1.16643	down	--	--	Cellular Component: photosystem II (GO:0009523);; Biological Process: photosynthesis (GO:0015979);; Cellular Component: integral component of membrane (GO:0016021);;	--	--	--	--	Photosystem II reaction centre X protein (PsbX)	--	S	Function unknown	uncharacterized protein LOC110749219 [Prunus avium]
gene_Pav_sc0002659.1_g170.1.mk	276	265	306	1138	1014	953	1.25379	1.27202	1.60081	5.15759	5.98296	5.08898	1.51e-53	1.83723	up	[K]	Transcription	--	--	--	--	--	Leucine Rich repeats (2 copies);; Leucine rich repeat	TMV resistance protein N OS=Nicotiana glutinosa OX=35889 GN=N PE=1 SV=1	S	Function unknown	TMV resistance protein N-like [Prunus avium]
Prunus_avium_newGene_3531	1415	1428	1456	5183	4031	4063	7.11519	7.5859	7.92946	24.5289	21.8854	23.0369	2.73e-86	1.60789	up	--	--	Molecular Function: aspartic-type endopeptidase activity (GO:0004190);; Biological Process: proteolysis (GO:0006508);; Biological Process: protein catabolic process (GO:0030163);;	--	--	[O]	Posttranslational modification, protein turnover, chaperones	Xylanase inhibitor N-terminal;; Xylanase inhibitor C-terminal;; Eukaryotic aspartyl protease	Aspartyl protease family protein 2 OS=Arabidopsis thaliana OX=3702 GN=APF2 PE=2 SV=1	O	Posttranslational modification, protein turnover, chaperones	aspartyl protease family protein 2-like [Prunus avium]
gene_Pav_sc0000877.1_g1770.1.mk	120	150	139	344	356	261	0.809913	1.11188	1.05279	2.28497	2.70926	2.07313	5.58e-08	1.15575	up	[M]	Cell wall/membrane/envelope biogenesis	Molecular Function: UDP-glucose 6-dehydrogenase activity (GO:0003979);; Molecular Function: NAD binding (GO:0051287);; Biological Process: oxidation-reduction process (GO:0055114);;	K00012|0|pmum:103338599|K00012 UDPglucose 6-dehydrogenase [EC:1.1.1.22] | (RefSeq) UDP-glucose 6-dehydrogenase 5	Pentose and glucuronate interconversions (ko00040);; Ascorbate and aldarate metabolism (ko00053);; Starch and sucrose metabolism (ko00500);; Amino sugar and nucleotide sugar metabolism (ko00520)	[GT]	Carbohydrate transport and metabolism;; Signal transduction mechanisms	UDP-glucose/GDP-mannose dehydrogenase family, NAD binding domain;; UDP-glucose/GDP-mannose dehydrogenase family, UDP binding domain;; UDP-glucose/GDP-mannose dehydrogenase family, central domain	UDP-glucose 6-dehydrogenase 5 OS=Oryza sativa subsp. japonica OX=39947 GN=UGD5 PE=2 SV=1	M	Cell wall/membrane/envelope biogenesis	UDP-glucose 6-dehydrogenase 5-like [Prunus avium]
gene_Pav_sc0000174.1_g260.1.mk	204	231	259	1702	1565	1362	5.47722	6.82542	7.84692	45.0406	47.3267	43.1103	1.84e-79	2.657	up	--	--	Cellular Component: integral component of membrane (GO:0016021);;	--	--	--	--	--	--	S	Function unknown	uncharacterized protein LOC110750216 [Prunus avium]
gene_Pav_sc0004456.1_g180.1.mk	187	270	233	44	59	42	0.686884	1.0875	0.963986	0.156465	0.248113	0.180685	1.31e-12	-1.98361	down	[T]	Signal transduction mechanisms	--	--	--	[R]	General function prediction only	Sugar efflux transporter for intercellular exchange;; Protein tyrosine kinase;; Protein kinase domain	Bidirectional sugar transporter NEC1 OS=Petunia hybrida OX=4102 GN=NEC1 PE=2 SV=1	T	Signal transduction mechanisms	putative leucine-rich repeat receptor-like serine/threonine-protein kinase At2g19230 [Prunus avium]
gene_Pav_sc0002197.1_g030.1.mk	211	226	177	652	557	483	1.03885	1.23723	0.980242	2.93122	2.88603	2.62032	1.12e-20	1.41478	up	[T]	Signal transduction mechanisms	Cellular Component: endoplasmic reticulum (GO:0005783);; Cellular Component: plasma membrane (GO:0005886);; Cellular Component: integral component of membrane (GO:0016021);;	--	--	[R]	General function prediction only	Ankyrin repeats (3 copies);; Ankyrin repeats (many copies);; Ankyrin repeats (many copies);; Ankyrin repeat;; Ankyrin repeat;; Domain of unknown function	Ankyrin repeat-containing protein At5g02620 OS=Arabidopsis thaliana OX=3702 GN=At5g02620 PE=1 SV=1	S	Function unknown	uncharacterized protein LOC110771390 [Prunus avium]
gene_Pav_sc0000503.1_g160.1.mk	12797	12249	11203	26739	24363	22176	99.3763	95.6171	98.206	186.988	195.251	185.649	5.5e-74	1.0149	up	--	--	--	--	--	--	--	--	--	--	--	hypothetical protein PRUPE_7G001800 [Prunus persica]
gene_Pav_sc0002964.1_g010.1.mk	190	214	184	499	445	390	0.933534	1.31398	1.36112	2.97533	3.00274	2.76082	4.41e-14	1.1445	up	--		Molecular Function: protein serine/threonine kinase activity (GO:0004674);; Molecular Function: ATP binding (GO:0005524);; Biological Process: protein phosphorylation (GO:0006468);; Cellular Component: integral component of membrane (GO:0016021);; Molecular Function: carbohydrate binding (GO:0030246);; Biological Process: recognition of pollen (GO:0048544);;	--	--	--	--	Protein tyrosine kinase;; Protein kinase domain;; S-locus glycoprotein domain;; PAN-like domain	G-type lectin S-receptor-like serine/threonine-protein kinase RKS1 OS=Arabidopsis thaliana OX=3702 GN=RKS1 PE=3 SV=3	T	Signal transduction mechanisms	G-type lectin S-receptor-like serine/threonine-protein kinase At1g11410 [Prunus avium]
gene_Pav_sc0000544.1_g070.1.mk	375	350	415	48	54	48	5.02131	5.13735	6.24926	0.623161	0.801528	0.747434	2.4e-39	-2.73222	down	--	--	Cellular Component: intracellular (GO:0005622);; Biological Process: intracellular signal transduction (GO:0035556);;	--	--	--	--	C1 domain;; Zinc finger, ZZ type	--	S	Function unknown	uncharacterized protein LOC110756337 [Prunus avium]
gene_Pav_sc0001846.1_g080.1.br	72	61	75	229	161	141	2.60771	2.41752	3.02597	8.14516	6.52144	5.98356	6.7e-07	1.22867	up	--	--	--	--	--	--	--	Wound-induced protein	--	S	Function unknown	putative wound-induced protein, partial [Prunus dulcis]
gene_Pav_sc0002893.1_g370.1.mk	356	283	305	771	1059	716	1.35391	1.20061	1.30602	2.89896	4.4359	3.18901	5.86e-11	1.36177	up	--	--	Molecular Function: protein serine/threonine kinase activity (GO:0004674);; Molecular Function: non-membrane spanning protein tyrosine kinase activity (GO:0004715);; Molecular Function: ATP binding (GO:0005524);; Cellular Component: integral component of membrane (GO:0016021);; Biological Process: peptidyl-tyrosine phosphorylation (GO:0018108);;	--	--	--	--	Salt stress response/antifungal	Cysteine-rich receptor-like protein kinase 3 OS=Arabidopsis thaliana OX=3702 GN=CRK3 PE=2 SV=1	T	Signal transduction mechanisms	cysteine-rich receptor-like protein kinase 3 [Prunus avium]
gene_Pav_sc0000549.1_g020.1.br	233	173	223	671	402	593	3.34932	2.72851	3.60878	9.49877	6.50846	10.0429	3.66e-09	1.30944	up	--	--	--	--	--	--	--	--	--	--	--	uncharacterized protein LOC110756412 [Prunus avium]
gene_Pav_sc0001453.1_g020.1.mk	12	21	19	208	167	172	0.114116	0.213151	0.203148	1.96202	1.80061	1.93941	1.76e-25	2.95279	up	--	--	--	--	--	--	--	--	--	S	Function unknown	uncharacterized protein LOC110768108 [Prunus avium]
gene_Pav_sc0002837.1_g050.1.mk	122	134	134	674	488	519	4.55897	5.50014	5.6067	24.808	20.5255	22.8468	3.51e-36	2.02407	up	--	--	--	--	--	--	--	--	--	S	Function unknown	hypothetical protein PRUPE_7G061500 [Prunus persica]
gene_Pav_sc0003815.1_g020.1.mk	703	661	439	1889	1833	1740	3.38312	2.56747	1.67115	7.29983	7.32275	7.33632	4.24e-20	1.54857	up	[R]	General function prediction only	--	--	--	--	--	NB-ARC domain;; NB-ARC domain;; TIR domain;; TIR domain	TMV resistance protein N OS=Nicotiana glutinosa OX=35889 GN=N PE=1 SV=1	S	Function unknown	TMV resistance protein N-like [Prunus avium]
gene_Pav_sc0000843.1_g190.1.mk	109	75	104	246	284	260	0.612088	0.457163	0.533293	1.11813	1.79317	1.54468	9.89e-09	1.35714	up	[IR]	Lipid transport and metabolism;; General function prediction only	Molecular Function: hydrolase activity, acting on ester bonds (GO:0016788);;	--	--	--	--	GDSL-like Lipase/Acylhydrolase	GDSL esterase/lipase 5 OS=Arabidopsis thaliana OX=3702 GN=GLIP5 PE=2 SV=2	S	Function unknown	GDSL esterase/lipase 5-like [Prunus avium]
gene_Pav_sc0001093.1_g020.1.mk	649	838	631	317	245	192	3.24347	4.25911	3.38367	1.52868	1.3036	1.15543	7.44e-13	-1.42067	down	--	--	Molecular Function: protein kinase activity (GO:0004672);; Molecular Function: ATP binding (GO:0005524);; Biological Process: protein phosphorylation (GO:0006468);; Cellular Component: integral component of membrane (GO:0016021);;	--	--	--	--	Di-glucose binding within endoplasmic reticulum	Probable LRR receptor-like serine/threonine-protein kinase At1g07650 OS=Arabidopsis thaliana OX=3702 GN=At1g07650 PE=1 SV=1	S	Function unknown	probable LRR receptor-like serine/threonine-protein kinase At1g07650, partial [Prunus avium]
gene_Pav_sc0000549.1_g1050.1.mk	138	114	121	472	319	293	1.59302	1.44411	1.57178	5.3566	4.1414	3.9761	3.87e-13	1.44494	up	--	--	Molecular Function: DNA binding (GO:0003677);; Molecular Function: transcription factor activity, sequence-specific DNA binding (GO:0003700);; Cellular Component: nucleus (GO:0005634);; Biological Process: regulation of transcription, DNA-templated (GO:0006355);;	K09286|2.44607e-130|pper:PRUPE_ppa009707mg|K09286 EREBP-like factor | (RefSeq) hypothetical protein	--	--	--	AP2 domain	Ethylene-responsive transcription factor 1A OS=Arabidopsis thaliana OX=3702 GN=ERF1A PE=1 SV=2	K	Transcription	ethylene-responsive transcription factor 1A [Prunus avium]
gene_Pav_sc0008300.1_g040.1.mk	37	44	38	142	108	98	0.158274	0.21006	0.184731	0.752058	0.588002	0.566147	3.54e-07	1.3813	up	--	--	--	--	--	--	--	Wall-associated receptor kinase galacturonan-binding;; Protein tyrosine kinase;; Protein kinase domain	Rust resistance kinase Lr10 OS=Triticum aestivum OX=4565 GN=LRK10 PE=2 SV=1	T	Signal transduction mechanisms	rust resistance kinase Lr10-like [Prunus avium]
gene_Pav_sc0000491.1_g650.1.mk	2621	1100	1323	3894	3125	5958	12.2799	7.68113	8.16319	17.1719	18.1067	27.5646	0.0130449	1.03807	up	[TE]	Signal transduction mechanisms;; Amino acid transport and metabolism	Molecular Function: magnesium ion binding (GO:0000287);; Molecular Function: ATP binding (GO:0005524);; Cellular Component: cytosol (GO:0005829);; Biological Process: regulation of transcription, DNA-templated (GO:0006355);; Biological Process: regulation of nitrogen utilization (GO:0006808);; Cellular Component: chloroplast thylakoid (GO:0009534);; Biological Process: anthocyanin-containing comp…	--	--	--	--	Nitrogen regulatory protein P-II	Nitrogen regulatory protein P-II homolog OS=Arabidopsis thaliana OX=3702 GN=GLB1 PE=1 SV=1	E	Amino acid transport and metabolism	nitrogen regulatory protein P-II homolog [Prunus avium]
gene_Pav_sc0000554.1_g230.1.mk	422	392	357	1164	944	908	1.93074	1.89	1.81232	4.95903	4.65812	4.5348	3.02e-39	1.34526	up	[T]	Signal transduction mechanisms	--	K10523|1.23142e-104|mdm:103444476|K10523 speckle-type POZ protein | (RefSeq) BTB/POZ domain-containing protein At1g01640-like	--	[TR]	Signal transduction mechanisms;; General function prediction only	Calcineurin-like phosphoesterase;; BTB/POZ domain;; Serine-threonine protein phosphatase N-terminal domain	Serine/threonine-protein phosphatase PP1 OS=Oryza sativa subsp. japonica OX=39947 GN=Os03g0268000 PE=2 SV=2	S	Function unknown	BTB/POZ domain-containing protein At3g56230-like [Prunus avium]
gene_Pav_sc0000257.1_g200.1.mk	7923	7948	6836	4040	3067	3146	28.7963	31.435	27.5001	13.1879	11.672	12.468	7.33e-41	-1.13736	down	--	--	--	--	--	--	--	GDP-fucose protein O-fucosyltransferase;; Peroxidase	O-fucosyltransferase 7 OS=Arabidopsis thaliana OX=3702 GN=OFUT7 PE=2 SV=1	S	Function unknown	hypothetical protein TanjilG_32485 [Lupinus angustifolius]
gene_Pav_sc0001938.1_g430.1.mk	24363	24260	22920	6951	6370	6648	428.766	468.182	453.419	120.109	125.832	137.414	1.31e-144	-1.8207	down	[S]	Function unknown	Biological Process: response to cold (GO:0009409);; Biological Process: response to abscisic acid (GO:0009737);; Cellular Component: integral component of membrane (GO:0016021);; Biological Process: hyperosmotic salinity response (GO:0042538);;	--	--	[R]	General function prediction only	Proteolipid membrane potential modulator	Hydrophobic protein RCI2A OS=Arabidopsis thaliana OX=3702 GN=RCI2A PE=2 SV=1	S	Function unknown	PREDICTED: hydrophobic protein RCI2B [Prunus mume]
gene_Pav_sc0001461.1_g730.1.mk	307	301	205	83	82	65	3.25789	3.50799	2.44481	0.867846	0.974626	0.803257	1.32e-12	-1.671	down	--	--	--	--	--	--	--	--	--	S	Function unknown	uncharacterized protein LOC110768175 [Prunus avium]
gene_Pav_sc0000164.1_g090.1.mk	166	165	192	922	658	622	2.03113	2.22191	2.65887	11.2052	9.13353	9.0317	9.88e-33	1.9814	up	[T]	Signal transduction mechanisms	Biological Process: phosphorelay signal transduction system (GO:0000160);; Cellular Component: intracellular (GO:0005622);; Molecular Function: kinase activity (GO:0016301);; Biological Process: phosphorylation (GO:0016310);;	--	--	[T]	Signal transduction mechanisms	Response regulator receiver domain	Two-component response regulator ARR22 OS=Arabidopsis thaliana OX=3702 GN=ARR22 PE=2 SV=1	T	Signal transduction mechanisms	two-component response regulator ARR22 isoform X1 [Prunus persica]
gene_Pav_sc0000544.1_g110.1.mk	61	70	61	174	141	122	0.517565	0.658379	0.579607	1.46195	1.36472	1.20085	5.57e-06	1.09009	up	--	--	--	--	--	--	--	C1 domain	--	S	Function unknown	uncharacterized protein LOC110756343 isoform X1 [Prunus avium]
gene_Pav_sc0000254.1_g1500.1.mk	3841	3703	3481	2032	1767	1551	17.5029	18.9374	18.1583	9.23535	9.01576	8.29419	1.41e-48	-1.03593	down	--	--	Molecular Function: zinc ion binding (GO:0008270);;	--	--	[O]	Posttranslational modification, protein turnover, chaperones	--	Probable E3 ubiquitin-protein ligase RHB1A OS=Arabidopsis thaliana OX=3702 GN=RHB1A PE=2 SV=1	O	Posttranslational modification, protein turnover, chaperones	hypothetical protein PRUPE_2G173400 [Prunus persica]
gene_Pav_sc0001519.1_g020.1.mk	1021	632	580	2151	1816	1704	3.28247	1.68809	2.38027	7.55666	7.31922	7.22803	1.35e-11	1.28874	up	--	--	--	--	--	--	--	Helix-loop-helix DNA-binding domain	Transcription factor bHLH74 OS=Arabidopsis thaliana OX=3702 GN=BHLH74 PE=1 SV=1	K	Transcription	transcription factor bHLH74 isoform X2 [Prunus avium]
gene_Pav_sc0001988.1_g200.1.mk	193	259	214	2429	2311	1968	1.50124	2.20989	1.8683	18.5928	20.2214	18.014	7.87e-111	3.23064	up	--	--	--	--	--	--	--	LURP-one-related	Protein LURP-one-related 12 OS=Arabidopsis thaliana OX=3702 GN=At3g15810 PE=2 SV=1	S	Function unknown	protein LURP-one-related 5 [Prunus persica]
gene_Pav_sc0000129.1_g1630.1.mk	455	351	319	2520	2280	2294	1.39839	1.17727	1.10789	7.91244	8.20966	8.59586	2.37e-100	2.61018	up	[T]	Signal transduction mechanisms	Molecular Function: peroxidase activity (GO:0004601);; Biological Process: defense response (GO:0006952);; Cellular Component: integral component of membrane (GO:0016021);; Molecular Function: oxidoreductase activity, acting on NAD(P)H, oxygen as acceptor (GO:0050664);; Biological Process: oxidation-reduction process (GO:0055114);; Biological Process: cellular oxidant detoxification (GO:0098869);;	K13447|0|pmum:103340626|K13447 respiratory burst oxidase [EC:1.6.3.- 1.11.1.-] | (RefSeq) respiratory burst oxidase homolog protein E	Plant-pathogen interaction (ko04626)	[PQ]	Inorganic ion transport and metabolism;; Secondary metabolites biosynthesis, transport and catabolism	Ferric reductase NAD binding domain;; Respiratory burst NADPH oxidase;; Ferric reductase like transmembrane component;; FAD-binding domain	Respiratory burst oxidase homolog protein E OS=Arabidopsis thaliana OX=3702 GN=RBOHE PE=2 SV=2	U	Intracellular trafficking, secretion, and vesicular transport	Respiratory burst oxidase-like protein E [Morus notabilis]
gene_Pav_sc0001450.1_g120.1.mk	5634	5003	4493	15396	13653	12931	13.0309	12.7713	11.7235	35.0118	35.5229	35.1449	3.39e-96	1.46776	up	[T]	Signal transduction mechanisms	Molecular Function: peroxidase activity (GO:0004601);; Molecular Function: calcium ion binding (GO:0005509);; Cellular Component: Golgi apparatus (GO:0005794);; Cellular Component: plasma membrane (GO:0005886);; Biological Process: osmosensory signaling pathway (GO:0007231);; Biological Process: response to heat (GO:0009408);; Cellular Component: integral component of membrane (GO:0016021);; Mole…	K13447|0|pmum:103322181|K13447 respiratory burst oxidase [EC:1.6.3.- 1.11.1.-] | (RefSeq) respiratory burst oxidase homolog protein D	Plant-pathogen interaction (ko04626)	[PQ]	Inorganic ion transport and metabolism;; Secondary metabolites biosynthesis, transport and catabolism	Ferric reductase NAD binding domain;; FAD-binding domain;; Ferric reductase like transmembrane component;; Respiratory burst NADPH oxidase	Respiratory burst oxidase homolog protein D OS=Arabidopsis thaliana OX=3702 GN=RBOHD PE=1 SV=1	U	Intracellular trafficking, secretion, and vesicular transport	respiratory burst oxidase homolog protein D-like [Prunus avium]
gene_Pav_sc0000981.1_g370.1.br	119	141	150	477	423	424	2.18802	2.85113	3.12379	8.67357	8.78362	9.21249	2.02e-20	1.61868	up	[O]	Posttranslational modification, protein turnover, chaperones	Molecular Function: transferase activity (GO:0016740);;	--	--	--	--	Protein kinase domain;; Protein tyrosine kinase	LRR receptor-like serine/threonine-protein kinase ERL1 OS=Arabidopsis thaliana OX=3702 GN=ERL1 PE=1 SV=1	S	Function unknown	non-functional pseudokinase ZED1-like, partial [Prunus avium]
gene_Pav_sc0000414.1_g220.1.mk	1265	1103	1096	2819	2271	2196	6.89347	6.49257	6.69088	14.7555	13.6478	13.957	2.37e-43	1.06416	up	[I]	Lipid transport and metabolism	Molecular Function: transferase activity, transferring alkyl or aryl (other than methyl) groups (GO:0016765);;	K11778|0|pmum:103340332|K11778 ditrans,polycis-polyprenyl diphosphate synthase [EC:2.5.1.87] | (RefSeq) rubber cis-polyprenyltransferase HRT2	Terpenoid backbone biosynthesis (ko00900)	[I]	Lipid transport and metabolism	Putative undecaprenyl diphosphate synthase;; Protein kinase domain;; Protein tyrosine kinase	Dehydrodolichyl diphosphate synthase 6 OS=Arabidopsis thaliana OX=3702 GN=At2g17570 PE=2 SV=2	I	Lipid transport and metabolism	rubber cis-polyprenyltransferase HRT2-like [Prunus avium]
gene_Pav_sc0003905.1_g050.1.mk	168	97	80	1397	1009	1032	0.703901	0.50081	0.354965	5.76237	5.10915	5.65818	1.28e-40	3.0617	up	[E]	Amino acid transport and metabolism	Biological Process: polyamine catabolic process (GO:0006598);; Molecular Function: polyamine oxidase activity (GO:0046592);; Molecular Function: flavin adenine dinucleotide binding (GO:0050660);; Biological Process: oxidation-reduction process (GO:0055114);;	K13366|0|pmum:103330642|K13366 polyamine oxidase [EC:1.5.3.14 1.5.3.16 1.5.3.-] | (RefSeq) polyamine oxidase 1-like	Arginine and proline metabolism (ko00330);; beta-Alanine metabolism (ko00410)	[Q]	Secondary metabolites biosynthesis, transport and catabolism	Flavin containing amine oxidoreductase;; NAD(P)-binding Rossmann-like domain;; FAD binding domain	Polyamine oxidase 1 OS=Arabidopsis thaliana OX=3702 GN=PAO1 PE=1 SV=1	S	Function unknown	polyamine oxidase 1 isoform X1 [Prunus avium]
gene_Pav_sc0001313.1_g380.1.mk	26	38	26	364	273	289	0.283497	0.456784	0.316286	3.96454	3.39465	3.76811	1.31e-38	3.07078	up	--	--	Molecular Function: binding (GO:0005488);;	--	--	--	--	Helix-loop-helix DNA-binding domain	Transcription factor bHLH162 OS=Arabidopsis thaliana OX=3702 GN=BHLH162 PE=1 SV=1	K	Transcription	transcription factor bHLH162-like [Prunus avium]
gene_Pav_sc0001057.1_g490.1.br	136	112	146	472	355	433	0.627785	0.564021	0.759263	2.14189	1.84076	2.34957	6.43e-17	1.5934	up	--	--	--	--	--	[UR]	Intracellular trafficking, secretion, and vesicular transport;; General function prediction only	Dynamin central region;; Dynamin family;; Dynamin GTPase effector domain	Dynamin-related protein 4C OS=Arabidopsis thaliana OX=3702 GN=DRP4C PE=2 SV=1	S	Function unknown	PREDICTED: dynamin-related protein 4C-like [Prunus mume]
gene_Pav_sc0007796.1_g170.1.mk	1114	1168	1237	545	533	426	21.7538	25.0118	27.1469	10.4458	11.6774	9.77015	1.74e-19	-1.19772	down	[C]	Energy production and conversion	Molecular Function: copper ion binding (GO:0005507);; Molecular Function: electron carrier activity (GO:0009055);; Cellular Component: chloroplast thylakoid membrane (GO:0009535);; Biological Process: oxidation-reduction process (GO:0055114);;	K02638|6.50057e-92|pper:PRUPE_ppa012521mg|K02638 plastocyanin | (RefSeq) hypothetical protein	Photosynthesis (ko00195)	--	--	Copper binding proteins, plastocyanin/azurin family	Plastocyanin, chloroplastic OS=Solanum lycopersicum OX=4081 GN=PETE PE=2 SV=1	C	Energy production and conversion	plastocyanin [Prunus avium]
gene_Pav_sc0001770.1_g140.1.mk	405	384	431	1588	1376	1321	4.33087	4.49567	5.17935	16.6655	16.5071	16.5897	2.11e-70	1.787	up	[C]	Energy production and conversion	Cellular Component: chloroplast (GO:0009507);; Biological Process: ATP synthesis coupled proton transport (GO:0015986);; Cellular Component: proton-transporting ATP synthase complex, catalytic core F(1) (GO:0045261);; Molecular Function: proton-transporting ATP synthase activity, rotational mechanism (GO:0046933);; Molecular Function: proton-transporting ATPase activity, rotational mechanism (GO:…	K02115|0|pmum:103326447|K02115 F-type H+-transporting ATPase subunit gamma | (RefSeq) ATP synthase gamma chain, chloroplastic-like	Oxidative phosphorylation (ko00190);; Photosynthesis (ko00195)	[C]	Energy production and conversion	ATP synthase	ATP synthase gamma chain 1, chloroplastic OS=Arabidopsis thaliana OX=3702 GN=ATPC1 PE=1 SV=1	C	Energy production and conversion	ATP synthase gamma chain, chloroplastic-like [Prunus avium]
gene_Pav_sc0000034.1_g040.1.mk	8224	6720	5336	19543	12175	10742	27.5411	24.6785	20.0852	64.2678	45.7735	42.2679	6.44e-08	1.00556	up	[S]	Function unknown	Biological Process: lipid metabolic process (GO:0006629);; Molecular Function: glycerophosphodiester phosphodiesterase activity (GO:0008889);;	--	--	[C]	Energy production and conversion	Glycerophosphoryl diester phosphodiesterase family	Glycerophosphodiester phosphodiesterase GDPDL4 OS=Arabidopsis thaliana OX=3702 GN=GDPDL4 PE=1 SV=1	C	Energy production and conversion	glycerophosphodiester phosphodiesterase GDPDL3-like [Prunus avium]
gene_Pav_sc0001872.1_g130.1.mk	10372	10564	10710	5622	4931	4632	50.7261	56.6652	58.8885	26.9938	27.0676	26.5984	8.92e-56	-1.05296	down	--	--	--	--	--	--	--	--	--	S	Function unknown	uncharacterized protein LOC110770292 isoform X1 [Prunus avium]
gene_Pav_sc0002544.1_g080.1.mk	6085	5312	5960	11889	11648	11686	32.4812	31.0957	35.7613	62.3193	69.7933	73.2706	1.44e-27	1.01832	up	--	--	Molecular Function: peroxidase activity (GO:0004601);; Cellular Component: extracellular region (GO:0005576);; Biological Process: response to oxidative stress (GO:0006979);; Molecular Function: heme binding (GO:0020037);; Biological Process: hydrogen peroxide catabolic process (GO:0042744);; Molecular Function: metal ion binding (GO:0046872);; Biological Process: oxidation-reduction process (GO:…	K00430|0|pmum:103336895|K00430 peroxidase [EC:1.11.1.7] | (RefSeq) peroxidase 73-like	Phenylpropanoid biosynthesis (ko00940)	--	--	Peroxidase	Peroxidase 51 OS=Arabidopsis thaliana OX=3702 GN=PER51 PE=2 SV=1	G	Carbohydrate transport and metabolism	peroxidase 73-like [Prunus avium]
gene_Pav_sc0001335.1_g200.1.mk	867	900	866	2371	2090	1697	5.73117	6.52076	6.42963	15.3869	15.5057	13.172	1.66e-28	1.20205	up	--	--	--	--	--	--	--	CCT motif	Zinc finger protein CONSTANS-LIKE 12 OS=Arabidopsis thaliana OX=3702 GN=COL12 PE=1 SV=2	S	Function unknown	uncharacterized protein LOC110767185 [Prunus avium]
gene_Pav_sc0000583.1_g830.1.mk	10340	10060	9611	35297	32922	26255	34.0229	36.1533	35.0832	115.594	124.874	103.217	2.31e-83	1.63749	up	--	--	Cellular Component: endosome (GO:0005768);; Cellular Component: vacuolar membrane (GO:0005774);; Cellular Component: trans-Golgi network (GO:0005802);; Molecular Function: S-adenosylmethionine-dependent methyltransferase activity (GO:0008757);; Cellular Component: integral component of membrane (GO:0016021);; Biological Process: methylation (GO:0032259);;	--	--	--	--	Putative S-adenosyl-L-methionine-dependent methyltransferase;; Methyltransferase domain	Probable methyltransferase PMT3 OS=Arabidopsis thaliana OX=3702 GN=At4g14360 PE=2 SV=1	S	Function unknown	probable methyltransferase PMT3 [Prunus avium]
gene_Pav_sc0000037.1_g060.1.mk	52	42	68	146	193	203	0.331476	0.290973	0.487471	0.923249	1.39112	1.53481	1.22e-06	1.51275	up	--	--	Molecular Function: transferase activity, transferring acyl groups other than amino-acyl groups (GO:0016747);;	--	--	--	--	Transferase family	Spermidine sinapoyl-CoA acyltransferase OS=Arabidopsis thaliana OX=3702 GN=SDT PE=1 SV=1	S	Function unknown	spermidine coumaroyl-CoA acyltransferase [Prunus avium]
gene_Pav_sc0000085.1_g320.1.mk	4423	3830	3821	8727	8763	7163	23.2335	22.0504	22.5396	45.5244	52.7697	44.6655	3.32e-29	1.02444	up	[O]	Posttranslational modification, protein turnover, chaperones	Cellular Component: mitochondrion (GO:0005739);; Molecular Function: electron carrier activity (GO:0009055);; Molecular Function: protein disulfide oxidoreductase activity (GO:0015035);; Molecular Function: transferase activity (GO:0016740);; Biological Process: cell redox homeostasis (GO:0045454);; Biological Process: oxidation-reduction process (GO:0055114);;	K05309|0|pmum:103321222|K05309 microsomal prostaglandin-E synthase 2 [EC:5.3.99.3] | (RefSeq) prostaglandin E synthase 2-like	Arachidonic acid metabolism (ko00590)	[R]	General function prediction only	Glutathione S-transferase, N-terminal domain;; Glutaredoxin;; Glutathione S-transferase N-terminal domain;; Glutathione S-transferase, N-terminal domain;; Glutathione S-transferase, C-terminal domain	--	I	Lipid transport and metabolism	prostaglandin E synthase 2-like [Prunus avium]
gene_Pav_sc0000136.1_g050.1.mk	1017	953	1109	6180	5349	4188	7.5053	7.65836	9.0635	38.1334	37.7316	30.8772	2.65e-77	2.29401	up	--	--	Molecular Function: calcium ion binding (GO:0005509);; Molecular Function: calcium-dependent phospholipid binding (GO:0005544);; Cellular Component: plasma membrane (GO:0005886);;	--	--	[R]	General function prediction only	C2 domain	Elicitor-responsive protein 1 OS=Oryza sativa subsp. japonica OX=39947 GN=ERG1 PE=1 SV=1	S	Function unknown	protein SRC2 homolog isoform X2 [Prunus avium]
gene_Pav_sc0000830.1_g100.1.mk	180	100	146	410	402	356	0.639081	0.603099	0.796038	1.4392	1.64692	1.48216	2.78e-09	1.36012	up	--	--	--	--	--	--	--	Salt stress response/antifungal	Cysteine-rich receptor-like protein kinase 25 OS=Arabidopsis thaliana OX=3702 GN=CRK25 PE=3 SV=1	T	Signal transduction mechanisms	cysteine-rich receptor-like protein kinase 10 [Prunus avium]
gene_Pav_sc0000775.1_g220.1.mk	42	71	54	189	127	106	0.138376	0.256767	0.199902	0.61761	0.475353	0.415242	0.00041319	1.12961	up	--	--	--	--	--	--	--	--	--	S	Function unknown	uncharacterized protein LOC110760958 isoform X1 [Prunus avium]
gene_Pav_sc0000028.1_g760.1.mk	6411	5218	5239	14062	13475	11115	14.4485	11.1605	11.6892	25.4594	27.7035	23.3988	1.36e-36	1.18731	up	--	--	Molecular Function: inorganic anion exchanger activity (GO:0005452);; Cellular Component: integral component of plasma membrane (GO:0005887);; Biological Process: inorganic anion transport (GO:0015698);; Biological Process: regulation of intracellular pH (GO:0051453);; Biological Process: anion transmembrane transport (GO:0098656);;	--	--	[P]	Inorganic ion transport and metabolism	YT521-B-like domain;; HCO3- transporter family	Probable boron transporter 2 OS=Arabidopsis thaliana OX=3702 GN=BOR2 PE=2 SV=1	U	Intracellular trafficking, secretion, and vesicular transport	uncharacterized protein LOC110752050 [Prunus avium]
gene_Pav_sc0000030.1_g1160.1.mk	4163	3782	3325	10697	10172	10023	9.02514	9.05945	8.46198	23.2235	25.1442	24.9486	2.07e-64	1.45031	up	--	--	--	K20456|0|pper:PRUPE_ppa001539mg|K20456 oxysterol-binding protein 1 | (RefSeq) hypothetical protein	--	[I]	Lipid transport and metabolism	Oxysterol-binding protein;; Pleckstrin homology domain;; PH domain	Oxysterol-binding protein-related protein 1C OS=Arabidopsis thaliana OX=3702 GN=ORP1C PE=2 SV=1	S	Function unknown	oxysterol-binding protein-related protein 1C [Prunus avium]
gene_Pav_sc0001582.1_g140.1.mk	46	22	5	109	83	106	1.15315	0.591889	0.123451	2.68747	2.33883	3.14139	0.0058374	1.26192	up	--	--	--	--	--	--	--	--	--	S	Function unknown	uncharacterized protein LOC110768918 [Prunus avium]
gene_Pav_sc0004421.1_g010.1.mk	1462	1179	1137	4370	3982	3803	9.07099	8.28917	8.28194	31.2854	33.7658	26.6121	1.8e-75	1.67441	up	[E]	Amino acid transport and metabolism	--	--	--	[T]	Signal transduction mechanisms	Ankyrin repeats (3 copies);; Ankyrin repeat;; Ankyrin repeat;; Ankyrin repeats (many copies);; Ankyrin repeats (many copies);; Protein tyrosine kinase;; Protein kinase domain	Integrin-linked protein kinase 1 OS=Arabidopsis thaliana OX=3702 GN=ILK1 PE=1 SV=1	T	Signal transduction mechanisms	serine/threonine-protein kinase TNNI3K-like [Prunus avium]
Prunus_avium_newGene_4133	938	778	961	256	361	285	11.1327	10.1246	12.8261	2.98274	4.8065	3.97374	1.22e-12	-1.46049	down	--	--	--	--	--	--	--	--	--	S	Function unknown	uncharacterized protein LOC110768311 [Prunus avium]
gene_Pav_sc0004226.1_g050.1.mk	169	135	188	315	363	372	0.788733	0.690786	0.989369	1.45495	1.91994	2.03578	8.96e-06	1.03055	up	[G]	Carbohydrate transport and metabolism	Cellular Component: integral component of membrane (GO:0016021);; Molecular Function: substrate-specific transmembrane transporter activity (GO:0022891);; Biological Process: transmembrane transport (GO:0055085);;	--	--	[R]	General function prediction only	Sugar (and other) transporter;; Major Facilitator Superfamily	Polyol transporter 5 OS=Arabidopsis thaliana OX=3702 GN=PLT5 PE=1 SV=2	G	Carbohydrate transport and metabolism	polyol transporter 5-like [Prunus avium]
gene_Pav_sc0000355.1_g300.1.mk	118	131	78	310	263	171	0.641224	0.780085	0.476555	1.65703	1.60656	1.09156	0.000230112	1.05063	up	--	--	Molecular Function: chaperone binding (GO:0051087);;	--	--	[T]	Signal transduction mechanisms	BAG domain	BAG family molecular chaperone regulator 1 OS=Arabidopsis thaliana OX=3702 GN=BAG1 PE=1 SV=1	O	Posttranslational modification, protein turnover, chaperones	BAG family molecular chaperone regulator 1-like [Prunus avium]
gene_Pav_sc0001953.1_g030.1.mk	800	543	661	1806	1671	1561	2.79768	2.01762	2.5022	5.80209	6.23561	5.96884	7.7e-21	1.30299	up	[O]	Posttranslational modification, protein turnover, chaperones	Molecular Function: ATP binding (GO:0005524);; Cellular Component: cytoplasm (GO:0005737);; Biological Process: protein refolding (GO:0042026);;	--	--	[O]	Posttranslational modification, protein turnover, chaperones	TCP-1/cpn60 chaperonin family;; TCP-1/cpn60 chaperonin family	Chaperonin 60 subunit alpha 2, chloroplastic OS=Arabidopsis thaliana OX=3702 GN=CPN60A2 PE=2 SV=1	O	Posttranslational modification, protein turnover, chaperones	chaperonin 60 subunit alpha 2, chloroplastic [Prunus avium]
gene_Pav_sc0000229.1_g110.1.mk	149	149	175	402	591	538	1.12094	1.2252	1.47697	2.96411	4.98689	4.749	1.96e-10	1.56861	up	[O]	Posttranslational modification, protein turnover, chaperones	Molecular Function: cysteine-type endopeptidase activity (GO:0004197);; Cellular Component: extracellular space (GO:0005615);; Cellular Component: lysosome (GO:0005764);; Biological Process: proteolysis involved in cellular protein catabolic process (GO:0051603);;	K16292|0|pper:PRUPE_ppa007566mg|K16292 KDEL-tailed cysteine endopeptidase [EC:3.4.22.-] | (RefSeq) hypothetical protein	--	[O]	Posttranslational modification, protein turnover, chaperones	Papain family cysteine protease;; Cathepsin propeptide inhibitor domain (I29);; Peptidase C1-like family	Vignain OS=Phaseolus vulgaris OX=3885 PE=2 SV=2	O	Posttranslational modification, protein turnover, chaperones	vignain-like [Prunus avium]
gene_Pav_sc0000206.1_g160.1.mk	816	697	707	5192	5749	4201	3.95548	3.70309	3.87836	24.7272	30.4787	23.8966	1.13e-96	2.7107	up	--	--	Molecular Function: uniporter activity (GO:0015292);; Cellular Component: integral component of membrane (GO:0016021);;	K20858|0|pmum:103318553|K20858 calcium uniporter protein, mitochondrial | (RefSeq) calcium uniporter protein 6, mitochondrial-like	--	[R]	General function prediction only	Mitochondrial calcium uniporter	Calcium uniporter protein 6, mitochondrial OS=Arabidopsis thaliana OX=3702 GN=At1g09575 PE=2 SV=1	S	Function unknown	calcium uniporter protein 6, mitochondrial-like [Prunus avium]
gene_Pav_sc0001797.1_g420.1.mk	1568	1598	1659	4034	3424	3294	7.80927	8.68621	9.36152	19.5922	18.8556	18.9622	5.13e-48	1.14491	up	--	--	Molecular Function: acetylglucosaminyltransferase activity (GO:0008375);; Cellular Component: integral component of membrane (GO:0016021);;	--	--	--	--	Core-2/I-Branching enzyme	--	S	Function unknown	uncharacterized protein LOC110769864 [Prunus avium]
gene_Pav_sc0000700.1_g840.1.mk	289	178	157	105	71	48	2.0375	1.36725	1.22998	0.7237	0.557884	0.392726	8.11e-05	-1.26809	down	--	--	Biological Process: phosphorelay signal transduction system (GO:0000160);; Cellular Component: nucleus (GO:0005634);; Cellular Component: cytoplasm (GO:0005737);; Biological Process: cytokinin-activated signaling pathway (GO:0009736);; Molecular Function: histidine phosphotransfer kinase activity (GO:0009927);; Biological Process: phosphorylation (GO:0016310);; Molecular Function: 2-alkenal reduc…	K14490|1.63325e-105|pmum:103344697|K14490 histidine-containing phosphotransfer peotein | (RefSeq) histidine-containing phosphotransfer protein 1-like	Plant hormone signal transduction (ko04075)	[T]	Signal transduction mechanisms	Hpt domain	Histidine-containing phosphotransfer protein 1 OS=Arabidopsis thaliana OX=3702 GN=AHP1 PE=1 SV=1	T	Signal transduction mechanisms	histidine-containing phosphotransfer protein 1-like [Prunus avium]
gene_Pav_sc0000044.1_g710.1.mk	3100	3567	3164	8152	7022	7221	27.1801	34.2935	31.1818	70.1837	69.1106	74.3602	9.78e-36	1.17457	up	[M]	Cell wall/membrane/envelope biogenesis	Molecular Function: GDP-mannose 4,6-dehydratase activity (GO:0008446);; Biological Process: GDP-mannose metabolic process (GO:0019673);;	K01711|0|pper:PRUPE_ppa007357mg|K01711 GDPmannose 4,6-dehydratase [EC:4.2.1.47] | (RefSeq) hypothetical protein	Fructose and mannose metabolism (ko00051);; Amino sugar and nucleotide sugar metabolism (ko00520)	[G]	Carbohydrate transport and metabolism	GDP-mannose 4,6 dehydratase;; NAD dependent epimerase/dehydratase family;; RmlD substrate binding domain	GDP-mannose 4,6 dehydratase 2 OS=Arabidopsis thaliana OX=3702 GN=MUR1 PE=1 SV=3	M	Cell wall/membrane/envelope biogenesis	GDP-mannose 4,6 dehydratase 1 [Prunus avium]
gene_Pav_sc0002893.1_g240.1.mk	1579	1371	1495	3042	3102	2961	6.88769	6.46476	7.11572	12.7408	14.9598	14.8821	5.66e-24	1.03004	up	[I]	Lipid transport and metabolism	Cellular Component: integral component of membrane (GO:0016021);; Molecular Function: hydrolase activity (GO:0016787);;	--	--	--	--	--	--	S	Function unknown	uncharacterized protein LOC110773589 [Prunus avium]
gene_Pav_sc0000888.1_g040.1.mk	1157	1020	1047	3340	3733	3653	3.12005	3.16961	3.36599	9.80918	10.5311	11.4486	2.83e-41	1.71099	up	[IR]	Lipid transport and metabolism;; General function prediction only	Molecular Function: diacylglycerol kinase activity (GO:0004143);; Molecular Function: ATP binding (GO:0005524);; Cellular Component: intracellular (GO:0005622);; Biological Process: protein kinase C-activating G-protein coupled receptor signaling pathway (GO:0007205);; Cellular Component: integral component of membrane (GO:0016021);; Biological Process: phosphorylation (GO:0016310);; Biological P…	K00901|0|pmum:103327175|K00901 diacylglycerol kinase (ATP) [EC:2.7.1.107] | (RefSeq) diacylglycerol kinase 2	Glycerolipid metabolism (ko00561);; Glycerophospholipid metabolism (ko00564);; Phosphatidylinositol signaling system (ko04070)	[IT]	Lipid transport and metabolism;; Signal transduction mechanisms	Diacylglycerol kinase accessory domain;; Diacylglycerol kinase catalytic domain;; Phorbol esters/diacylglycerol binding domain (C1 domain)	Diacylglycerol kinase 2 OS=Arabidopsis thaliana OX=3702 GN=DGK2 PE=1 SV=1	I	Lipid transport and metabolism	diacylglycerol kinase 2 [Prunus avium]
gene_Pav_sc0001181.1_g790.1.mk	1192	869	837	8175	6803	6035	24.7611	19.7867	19.542	166.76	158.633	147.246	1.28e-114	2.79971	up	--	--	Cellular Component: integral component of membrane (GO:0016021);;	--	--	--	--	--	--	S	Function unknown	uncharacterized protein LOC110765396 [Prunus avium]
gene_Pav_sc0001341.1_g190.1.mk	527	405	294	171	94	116	3.96341	3.29687	2.45239	1.23723	0.766118	1.0191	5.85e-09	-1.52451	down	--	--	--	--	--	--	--	--	--	S	Function unknown	uncharacterized protein LOC110767275 isoform X1 [Prunus avium]
gene_Pav_sc0000582.1_g030.1.mk	2776	3027	2871	937	1117	951	13.4944	16.1306	15.6864	4.47097	6.09113	5.42854	6.5e-26	-1.47668	down	--	--	Molecular Function: iron ion binding (GO:0005506);; Biological Process: fatty acid biosynthetic process (GO:0006633);; Cellular Component: integral component of membrane (GO:0016021);; Molecular Function: oxidoreductase activity (GO:0016491);; Biological Process: oxidation-reduction process (GO:0055114);;	K15404|0|pmum:103331413|K15404 aldehyde decarbonylase [EC:4.1.99.5] | (RefSeq) protein ECERIFERUM 1-like	Cutin, suberine and wax biosynthesis (ko00073)	--	--	WAX2 C-terminal domain;; Fatty acid hydroxylase superfamily	Protein ECERIFERUM 1 OS=Arabidopsis thaliana OX=3702 GN=CER1 PE=1 SV=1	S	Function unknown	protein ECERIFERUM 1-like [Prunus avium]
gene_Pav_sc0002176.1_g150.1.mk	64	69	77	234	159	137	0.7429	0.877596	0.996776	2.6632	2.05876	1.86617	4.21e-06	1.19696	up	--	--	Cellular Component: cell (GO:0005623);; Molecular Function: electron carrier activity (GO:0009055);; Molecular Function: protein disulfide oxidoreductase activity (GO:0015035);; Biological Process: cell redox homeostasis (GO:0045454);; Biological Process: oxidation-reduction process (GO:0055114);;	K17479|1.28422e-177|pmum:103339554|K17479 glutaredoxin domain-containing cysteine-rich protein 1 | (RefSeq) uncharacterized protein At5g39865	--	[O]	Posttranslational modification, protein turnover, chaperones	Glutaredoxin	Uncharacterized protein At5g39865 OS=Arabidopsis thaliana OX=3702 GN=At5g39865 PE=2 SV=1	O	Posttranslational modification, protein turnover, chaperones	uncharacterized protein At5g39865-like [Prunus avium]
gene_Pav_sc0000143.1_g650.1.mk	762	807	874	1729	2246	1950	3.84249	4.459	4.954	8.55869	12.7139	11.549	3.12e-12	1.23756	up	[QV]	Secondary metabolites biosynthesis, transport and catabolism;; Defense mechanisms	Molecular Function: monooxygenase activity (GO:0004497);; Molecular Function: iron ion binding (GO:0005506);; Biological Process: positive regulation of flower development (GO:0009911);; Biological Process: response to UV-B (GO:0010224);; Biological Process: pollen exine formation (GO:0010584);; Cellular Component: integral component of membrane (GO:0016021);; Biological Process: brassinosteroid …	K09588|0|pper:PRUPE_ppa005060mg|K09588 cytochrome P450 family 90 subfamily A polypeptide 1 [EC:1.14.-.-] | (RefSeq) hypothetical protein	Brassinosteroid biosynthesis (ko00905)	[QI]	Secondary metabolites biosynthesis, transport and catabolism;; Lipid transport and metabolism	Cytochrome P450	Cytochrome P450 90A1 OS=Arabidopsis thaliana OX=3702 GN=CYP90A1 PE=2 SV=1	Q	Secondary metabolites biosynthesis, transport and catabolism	cytochrome P450 90A1 [Prunus avium]
gene_Pav_sc0000877.1_g1370.1.mk	100	124	93	477	477	418	0.249521	0.339383	0.26069	1.17292	1.33906	1.22722	3.72e-28	2.01677	up	[K]	Transcription	Molecular Function: protein serine/threonine kinase activity (GO:0004674);; Molecular Function: ATP binding (GO:0005524);; Biological Process: protein phosphorylation (GO:0006468);; Cellular Component: integral component of membrane (GO:0016021);;	--	--	--	--	Leucine rich repeat;; Leucine Rich repeats (2 copies);; Leucine rich repeat N-terminal domain;; Leucine Rich repeat;; Leucine Rich Repeat	Probable LRR receptor-like serine/threonine-protein kinase At1g74360 OS=Arabidopsis thaliana OX=3702 GN=At1g74360 PE=1 SV=1	S	Function unknown	probable LRR receptor-like serine/threonine-protein kinase At1g74360 [Prunus avium]
gene_Pav_sc0000464.1_g870.1.mk	897	1291	1174	382	434	343	14.6227	23.0791	21.5113	6.11033	7.93881	6.55641	8.65e-13	-1.44779	down	--	--	Cellular Component: integral component of membrane (GO:0016021);;	--	--	--	--	--	--	S	Function unknown	hypothetical protein PRUPE_3G158900 [Prunus persica]
gene_Pav_sc0000869.1_g520.1.br	735	742	777	2974	2394	2507	11.2969	12.5141	13.4372	44.9228	41.3432	45.2881	5.67e-87	1.78327	up	--	--	Cellular Component: integral component of membrane (GO:0016021);;	--	--	--	--	--	--	S	Function unknown	uncharacterized protein LOC110762193 [Prunus avium]
gene_Pav_sc0002360.1_g750.1.mk	113	107	84	14	13	19	4.63415	4.80603	3.88615	0.552979	0.561507	0.894027	6.07e-12	-2.24322	down	--	--	--	--	--	--	--	Wound-induced protein	--	S	Function unknown	hypothetical protein PRUPE_3G229700 [Prunus persica]
Prunus_avium_newGene_1321	40	24	45	139	108	87	0.449368	0.29247	0.571022	1.56166	1.39132	1.16339	3.07e-05	1.35968	up	--	--	--	--	--	--	--	--	--	--	--	uncharacterized protein LOC110752422 [Prunus avium]
gene_Pav_sc0000554.1_g2230.1.mk	4745	4473	5087	12764	12890	15038	38.4772	39.7818	46.3661	101.666	117.363	143.252	1.3e-26	1.48192	up	--	--	--	--	--	--	--	Carbohydrate-binding protein of the ER;; Chalcone-flavanone isomerase	Chalcone--flavonone isomerase OS=Pyrus communis OX=23211 GN=CHI PE=2 SV=1	--	--	probable LRR receptor-like serine/threonine-protein kinase MEE39 [Prunus avium]
gene_Pav_sc0001963.1_g570.1.mk	3460	2714	2693	7392	6040	5574	42.7313	36.8828	37.1661	89.0132	82.9188	81.3946	6.58e-29	1.08753	up	--	--	--	--	--	--	--	4F5 protein family	--	--	--	hypothetical protein PRUPE_8G201600 [Prunus persica]
gene_Pav_sc0004547.1_g060.1.br	2247	2522	2083	1098	823	875	8.31565	10.2367	8.66596	3.98946	3.418	3.80386	3.28e-28	-1.2722	down	--		Molecular Function: protein serine/threonine kinase activity (GO:0004674);; Molecular Function: ATP binding (GO:0005524);; Biological Process: protein phosphorylation (GO:0006468);; Cellular Component: integral component of membrane (GO:0016021);;	--	--	[T]	Signal transduction mechanisms	Protein tyrosine kinase;; Protein kinase domain;; Carbohydrate-binding protein of the ER;; Di-glucose binding within endoplasmic reticulum	Receptor-like protein kinase FERONIA OS=Arabidopsis thaliana OX=3702 GN=FER PE=1 SV=1	T	Signal transduction mechanisms	LOW QUALITY PROTEIN: receptor-like protein kinase FERONIA [Prunus avium]
gene_Pav_sc0000174.1_g1800.1.br	34	56	21	90	77	112	0.670321	1.24145	0.472961	1.78771	1.73979	2.6518	0.00967582	1.03358	up	--	--	Biological Process: defense response (GO:0006952);; Biological Process: response to biotic stimulus (GO:0009607);;	--	--	--	--	Pathogenesis-related protein Bet v I family	Major allergen Pru ar 1 OS=Prunus armeniaca OX=36596 PE=1 SV=1	S	Function unknown	major allergen Pru ar 1-like [Prunus avium]
gene_Pav_sc0000440.1_g180.1.mk	1066	1089	1076	2776	2133	1772	5.37942	6.02429	6.10133	13.7544	12.0792	10.4997	1.22e-15	1.01484	up	[R]	General function prediction only	Cellular Component: integral component of membrane (GO:0016021);;	--	--	[MW]	Cell wall/membrane/envelope biogenesis;; Extracellular structures	Fasciclin domain	Fasciclin-like arabinogalactan protein 18 OS=Arabidopsis thaliana OX=3702 GN=FLA18 PE=2 SV=1	M	Cell wall/membrane/envelope biogenesis	fasciclin-like arabinogalactan protein 17 [Prunus avium]
gene_Pav_sc0000161.1_g070.1.br	120	108	68	401	87	341	1.45315	1.36878	0.527592	5.78167	0.766969	5.85542	0.012071	1.06773	up	[R]	General function prediction only	Molecular Function: oxidoreductase activity (GO:0016491);; Biological Process: oxidation-reduction process (GO:0055114);;	--	--	[C]	Energy production and conversion	Aldo/keto reductase family	Probable aldo-keto reductase 1 OS=Glycine max OX=3847 GN=AKR1 PE=2 SV=1	C	Energy production and conversion	probable aldo-keto reductase 1 [Prunus avium]
gene_Pav_sc0000893.1_g1100.1.mk	78	72	130	239	303	132	0.501495	0.504865	0.927925	1.60489	2.3814	1.04737	0.00553803	1.02034	up	--	--	--	--	--	--	--	--	Protein XRI1 OS=Arabidopsis thaliana OX=3702 GN=XRI1 PE=1 SV=2	S	Function unknown	uncharacterized protein LOC110762700 isoform X1 [Prunus avium]
gene_Pav_sc0000138.1_g770.1.mk	283	292	303	347	602	1117	6.98485	7.91004	8.3978	8.41591	16.6867	32.3934	0.00672846	1.02623	up	[O]	Posttranslational modification, protein turnover, chaperones	--	K13993|1.23258e-65|pper:PRUPE_ppa011103mg|K13993 HSP20 family protein | (RefSeq) hypothetical protein	Protein processing in endoplasmic reticulum (ko04141)	[O]	Posttranslational modification, protein turnover, chaperones	Hsp20/alpha crystallin family	Small heat shock protein, chloroplastic (Fragment) OS=Glycine max OX=3847 GN=HSP22 PE=2 SV=1	O	Posttranslational modification, protein turnover, chaperones	small heat shock protein, chloroplastic [Prunus persica]
gene_Pav_sc0003447.1_g080.1.mk	170	110	90	59	39	58	4.09167	2.9056	2.43615	1.38266	1.04922	1.63535	0.00174841	-1.04387	down	--	--	Cellular Component: integral component of membrane (GO:0016021);;	--	--	--	--	--	--	--	--	keratin, type II cytoskeletal 3-like [Prunus avium]
gene_Pav_sc0000862.1_g100.1.mk	115	101	100	3	0	11	1.54967	1.63266	1.54435	0.02981	0	0.179748	1.13e-07	-2.33474	down	[G]	Carbohydrate transport and metabolism	Cellular Component: integral component of plasma membrane (GO:0005887);; Cellular Component: plant-type vacuole membrane (GO:0009705);; Biological Process: cellular water homeostasis (GO:0009992);; Molecular Function: water channel activity (GO:0015250);; Molecular Function: glycerol channel activity (GO:0015254);; Biological Process: ion transmembrane transport (GO:0034220);; Cellular Component:…	K09873|1.08767e-105|pper:PRUPE_ppa010367mg|K09873 aquaporin TIP | (RefSeq) hypothetical protein	--	[G]	Carbohydrate transport and metabolism	Major intrinsic protein	Aquaporin TIP1-3 OS=Arabidopsis thaliana OX=3702 GN=TIP1-3 PE=1 SV=1	G	Carbohydrate transport and metabolism	probable aquaporin TIP1-2 [Prunus persica]
gene_Pav_sc0007648.1_g020.1.mk	150	146	197	534	435	378	0.384472	0.431685	0.591225	1.45248	1.31921	1.1813	7.56e-12	1.36233	up	--	--	--	--	--	--	--	TIR domain;; NB-ARC domain;; TIR domain;; Leucine Rich repeats (2 copies)	TMV resistance protein N OS=Nicotiana glutinosa OX=35889 GN=N PE=1 SV=1	S	Function unknown	TMV resistance protein N-like [Prunus avium]
gene_Pav_sc0010351.1_g010.1.mk	208	286	231	808	632	653	2.04182	3.0719	2.54757	7.79439	6.96116	7.52559	4.59e-17	1.46037	up	[O]	Posttranslational modification, protein turnover, chaperones	--	--	--	[T]	Signal transduction mechanisms	Protein tyrosine kinase;; Protein kinase domain	Non-functional pseudokinase ZED1 OS=Arabidopsis thaliana OX=3702 GN=ZED1 PE=1 SV=1	T	Signal transduction mechanisms	non-functional pseudokinase ZED1-like, partial [Prunus avium]
gene_Pav_sc0000600.1_g860.1.mk	1012	1430	980	2889	2688	2434	2.68722	4.59675	2.92624	7.54211	8.01425	8.11335	2.59e-12	1.18021	up	--	--	Cellular Component: integral component of membrane (GO:0016021);; Biological Process: transmembrane transport (GO:0055085);;	--	--	[S]	Function unknown	Membrane transport protein;; Membrane transport protein	Protein PIN-LIKES 1 OS=Arabidopsis thaliana OX=3702 GN=PILS1 PE=2 SV=1	S	Function unknown	protein PIN-LIKES 3-like [Prunus avium]
gene_Pav_sc0000766.1_g080.1.mk	490	543	574	1695	1540	1373	2.36114	2.87617	3.10456	8.01941	8.32982	7.76125	2.24e-34	1.48654	up	--	--	Biological Process: response to hypoxia (GO:0001666);; Molecular Function: DNA binding (GO:0003677);; Cellular Component: nucleus (GO:0005634);; Biological Process: very long-chain fatty acid biosynthetic process (GO:0042761);;	K09422|1.14806e-152|pper:PRUPE_ppa008366mg|K09422 myb proto-oncogene protein, plant | (RefSeq) hypothetical protein	--	[K]	Transcription	--	Myb-related protein 306 OS=Antirrhinum majus OX=4151 GN=MYB306 PE=2 SV=1	K	Transcription	myb-related protein 306-like [Prunus avium]
gene_Pav_sc0000983.1_g430.1.mk	11	19	16	101	94	97	0.166939	0.384912	0.314357	1.79239	2.01798	2.18142	1.31e-11	2.2096	up	[T]	Signal transduction mechanisms	Molecular Function: calcium ion binding (GO:0005509);; Molecular Function: 2-alkenal reductase [NAD(P)] activity (GO:0032440);; Biological Process: oxidation-reduction process (GO:0055114);;	--	--	[T]	Signal transduction mechanisms	EF hand;; EF-hand domain pair;; EF-hand domain;; EF-hand domain pair;; EF hand;; Secreted protein acidic and rich in cysteine Ca binding region;; Cytoskeletal-regulatory complex EF hand	Calmodulin OS=Mougeotia scalaris OX=13158 PE=2 SV=3	DTZ	Cell cycle control, cell division, chromosome partitioning;; Signal transduction mechanisms;; Cytoskeleton	calmodulin-like protein 11 [Prunus avium]
gene_Pav_sc0000755.1_g180.1.mk	134	132	187	35	37	62	0.828953	0.904053	1.29578	0.207303	0.258165	0.44741	3.94e-05	-1.42646	down	--	--	Molecular Function: metal ion binding (GO:0046872);; Molecular Function: dioxygenase activity (GO:0051213);; Biological Process: oxidation-reduction process (GO:0055114);;	--	--	[QR]	Secondary metabolites biosynthesis, transport and catabolism;; General function prediction only	non-haem dioxygenase in morphine synthesis N-terminal	S-norcoclaurine synthase 1 OS=Coptis japonica OX=3442 GN=NCS1 PE=1 SV=1	S	Function unknown	protein SRG1 [Prunus avium]
gene_Pav_sc0000212.1_g1910.1.mk	39	59	27	125	92	98	0.168173	0.281059	0.179015	0.568837	0.454512	0.501818	0.0013122	1.10901	up	--	--	--	--	--	--	--	--	--	S	Function unknown	uncharacterized protein LOC110750975 isoform X1 [Prunus avium]
gene_Pav_sc0000045.1_g280.1.mk	9225	10509	6841	39083	49679	35840	88.8115	110.874	74.4537	368.862	535.949	402.366	1.57e-32	2.1398	up	[Q]	Secondary metabolites biosynthesis, transport and catabolism	Biological Process: biosynthetic process (GO:0009058);; Molecular Function: naringenin-chalcone synthase activity (GO:0016210);;	K00660|2.62619e-152|nnu:104602224|K00660 chalcone synthase [EC:2.3.1.74] | (RefSeq) chalcone synthase G-like	Flavonoid biosynthesis (ko00941);; Circadian rhythm - plant (ko04712)	--	--	Chalcone and stilbene synthases, N-terminal domain;; Chalcone and stilbene synthases, C-terminal domain;; 3-Oxoacyl-[acyl-carrier-protein (ACP)] synthase III C terminal	Polyketide synthase 5 OS=Rubus idaeus OX=32247 GN=PKS5 PE=1 SV=1	Q	Secondary metabolites biosynthesis, transport and catabolism	PREDICTED: chalcone synthase 1-like [Nelumbo nucifera]
gene_Pav_sc0000119.1_g650.1.mk	413	502	548	255	173	246	6.99807	9.30749	10.4344	4.22391	3.26473	4.87514	3.81e-06	-1.04582	down	[V]	Defense mechanisms	--	--	--	--	--	MazG-like family;; MazG nucleotide pyrophosphohydrolase domain	--	S	Function unknown	dCTP pyrophosphatase 1-like [Prunus avium]
gene_Pav_sc0000852.1_g440.1.mk	10	15	16	130	168	116	0.060262	0.10237	0.107803	0.82187	1.19545	0.887903	1.42e-16	2.72688	up	--	--	Molecular Function: protein serine/threonine kinase activity (GO:0004674);; Cellular Component: cytosol (GO:0005829);; Biological Process: protein phosphorylation (GO:0006468);; Biological Process: intracellular signal transduction (GO:0035556);;	--	--	--	--	bHLH-MYC and R2R3-MYB transcription factors N-terminal	Protein RICE SALT SENSITIVE 3 OS=Oryza sativa subsp. japonica OX=39947 GN=RSS3 PE=1 SV=1	S	Function unknown	uncharacterized protein LOC110761947 [Prunus avium]
gene_Pav_sc0000800.1_g1370.1.mk	712	576	722	1559	1375	1595	7.40873	6.16542	8.27442	15.0527	15.2394	19.4838	1.64e-15	1.14771	up	[P]	Inorganic ion transport and metabolism	Molecular Function: oxygen binding (GO:0019825);; Molecular Function: heme binding (GO:0020037);;	--	--	--	--	Bacterial-like globin	Two-on-two hemoglobin-3 OS=Arabidopsis thaliana OX=3702 GN=GLB3 PE=1 SV=1	S	Function unknown	two-on-two hemoglobin-3 isoform X1 [Prunus avium]
gene_Pav_sc0000094.1_g580.1.mk	89	104	77	259	365	292	0.45069	0.575544	0.442092	1.38552	2.20173	1.93132	2.71e-10	1.61506	up	--	--	Molecular Function: calmodulin binding (GO:0005516);; Biological Process: defense response (GO:0006952);; Biological Process: response to biotic stimulus (GO:0009607);; Cellular Component: integral component of membrane (GO:0016021);;	K08472|0|pper:PRUPE_ppa022847mg|K08472 mlo protein | (RefSeq) hypothetical protein	--	--	--	Mlo family	MLO-like protein 3 OS=Arabidopsis thaliana OX=3702 GN=MLO3 PE=2 SV=1	D	Cell cycle control, cell division, chromosome partitioning	MLO-like protein 3 [Prunus avium]
gene_Pav_sc0000907.1_g640.1.mk	1167	1366	1466	8060	6779	6274	4.53255	5.87275	6.50954	30.1076	29.3503	28.376	9.53e-82	2.34266	up	--	--	Biological Process: defense response to oomycetes (GO:0002229);; Molecular Function: transcription factor activity, sequence-specific DNA binding (GO:0003700);; Molecular Function: calmodulin binding (GO:0005516);; Cellular Component: nucleus (GO:0005634);; Biological Process: regulation of transcription, DNA-templated (GO:0006355);; Biological Process: positive regulation of abscisic acid-activa…	--	--	--	--	Calmodulin binding protein-like	Calmodulin-binding protein 60 B OS=Arabidopsis thaliana OX=3702 GN=CBP60B PE=2 SV=1	S	Function unknown	calmodulin-binding protein 60 G-like isoform X2 [Prunus avium]
gene_Pav_sc0001405.1_g750.1.mk	138	155	178	474	383	466	1.2415	1.53156	1.80978	4.21212	3.88726	4.94923	8.82e-13	1.41083	up	--	--	Biological Process: flower development (GO:0009908);; Biological Process: vegetative to reproductive phase transition of meristem (GO:0010228);;	--	--	[R]	General function prediction only	Phosphatidylethanolamine-binding protein	CEN-like protein 1 OS=Nicotiana tabacum OX=4097 GN=CET1 PE=2 SV=1	S	Function unknown	CEN-like protein 1 [Prunus avium]
gene_Pav_sc0000467.1_g1080.1.mk	374	320	279	1821	645	622	2.05365	1.91906	1.71745	9.84206	3.97865	4.0118	2.11e-05	1.37706	up	--	--	--	--	--	--	--	Protein of unknown function (DUF1635)	--	S	Function unknown	protein enabled homolog [Prunus avium]
gene_Pav_sc0001305.1_g1010.1.mk	2195	2236	2161	5902	5264	5170	27.0126	30.1757	29.8934	71.3278	72.7248	74.7332	2.86e-91	1.30471	up	--	--	Molecular Function: DNA binding (GO:0003677);; Molecular Function: transcription factor activity, sequence-specific DNA binding (GO:0003700);; Cellular Component: nucleus (GO:0005634);; Biological Process: regulation of transcription, DNA-templated (GO:0006355);;	K09286|1.72254e-98|pper:PRUPE_ppa010090mg|K09286 EREBP-like factor | (RefSeq) hypothetical protein	--	--	--	AP2 domain	Ethylene-responsive transcription factor 9 OS=Arabidopsis thaliana OX=3702 GN=ERF9 PE=2 SV=1	K	Transcription	ethylene responsive factor 9 [Prunus persica]
Prunus_avium_newGene_3595	92	96	76	262	251	264	0.367709	0.430377	0.347067	1.03785	1.13898	1.25412	2.04e-13	1.47907	up	--	--	--	--	--	--	--	--	--	--	--	hypothetical protein PRUPE_1G386200 [Prunus persica]
gene_Pav_sc0001544.1_g020.1.mk	3843	3062	3583	11933	10779	8959	40.4972	36.0071	43.3218	103.956	120.121	92.9055	3.81e-54	1.57211	up	--	--	--	--	--	--	--	--	--	S	Function unknown	PREDICTED: uncharacterized protein LOC103331772 [Prunus mume]
gene_Pav_sc0000675.1_g1140.1.mk	8	17	23	132	101	80	0.127928	0.321345	0.456055	2.3485	2.06128	1.70102	5.37e-08	2.03957	up	--	--	--	--	--	--	--	C2 domain	BON1-associated protein 2 OS=Arabidopsis thaliana OX=3702 GN=BAP2 PE=1 SV=1	S	Function unknown	BON1-associated protein 2-like [Prunus avium]
gene_Pav_sc0006018.1_g400.1.mk	159	157	179	521	357	400	1.17272	1.3532	1.5452	4.00438	3.00151	3.56796	3.35e-13	1.30152	up	--	--	--	--	--	--	--	--	--	--	--	hypothetical protein PRUPE_5G167400 [Prunus persica]
gene_Pav_sc0000412.1_g190.1.mk	389	393	471	2734	2449	2086	8.67275	9.62663	11.8076	59.9597	61.4013	54.7128	1.67e-81	2.47175	up	--	--	--	--	--	--	--	--	--	S	Function unknown	uncharacterized protein LOC110754707 [Prunus avium]
gene_Pav_sc0000764.1_g310.1.mk	5534	5902	5958	32642	29944	27706	41.6824	48.7524	50.4423	241.443	253.195	245.138	4.85e-196	2.35572	up	[M]	Cell wall/membrane/envelope biogenesis	Cellular Component: endosome (GO:0005768);; Cellular Component: trans-Golgi network (GO:0005802);; Biological Process: carbohydrate metabolic process (GO:0005975);; Cellular Component: integral component of membrane (GO:0016021);; Molecular Function: UDP-glucuronate 4-epimerase activity (GO:0050378);; Molecular Function: UDP-glucuronate 5'-epimerase activity (GO:0050379);; Molecular Function: coe…	K08679|0|pper:PRUPE_ppa006006mg|K08679 UDP-glucuronate 4-epimerase [EC:5.1.3.6] | (RefSeq) hypothetical protein	Starch and sucrose metabolism (ko00500);; Amino sugar and nucleotide sugar metabolism (ko00520)	[M]	Cell wall/membrane/envelope biogenesis	GDP-mannose 4,6 dehydratase;; NAD dependent epimerase/dehydratase family;; 3-beta hydroxysteroid dehydrogenase/isomerase family;; RmlD substrate binding domain;; Polysaccharide biosynthesis protein;; Male sterility protein;; NmrA-like family	UDP-glucuronate 4-epimerase 1 OS=Arabidopsis thaliana OX=3702 GN=GAE1 PE=1 SV=1	M	Cell wall/membrane/envelope biogenesis	UDP-glucuronate 4-epimerase 1 [Prunus avium]
gene_Pav_sc0000861.1_g040.1.mk	615	695	636	210	130	171	9.37126	11.6145	10.8909	3.12926	2.21915	3.05888	1.31e-24	-1.84619	down	--	--	Cellular Component: photosystem I reaction center (GO:0009538);; Biological Process: photosynthesis (GO:0015979);;	K02692|2.13822e-152|pmum:103324271|K02692 photosystem I subunit II | (RefSeq) photosystem I reaction center subunit II, chloroplastic-like	Photosynthesis (ko00195)	--	--	PsaD	Photosystem I reaction center subunit II, chloroplastic OS=Cucumis sativus OX=3659 GN=psaD PE=1 SV=1	C	Energy production and conversion	photosystem I reaction center subunit II, chloroplastic-like [Prunus avium]
gene_Pav_sc0001205.1_g400.1.mk	237	214	240	639	490	466	0.964588	0.955192	1.10587	2.5745	2.28536	2.27298	3.85e-16	1.16834	up	[T]	Signal transduction mechanisms	Molecular Function: protein serine/threonine kinase activity (GO:0004674);; Molecular Function: ATP binding (GO:0005524);; Biological Process: protein phosphorylation (GO:0006468);; Biological Process: signal transduction (GO:0007165);; Cellular Component: integral component of membrane (GO:0016021);;	K07198|2.30955e-164|pmum:103332867|K07198 5'-AMP-activated protein kinase, catalytic alpha subunit [EC:2.7.11.11] | (RefSeq) CBL-interacting protein kinase 18-like	Regulation of autophagy (ko04140)	[T]	Signal transduction mechanisms	Protein kinase domain;; NAF domain;; Protein tyrosine kinase	CBL-interacting protein kinase 2 OS=Oryza sativa subsp. japonica OX=39947 GN=CIPK2 PE=2 SV=1	T	Signal transduction mechanisms	CBL-interacting protein kinase 18-like [Prunus avium]
gene_Pav_sc0000157.1_g220.1.mk	71	70	49	217	154	202	0.281229	0.304764	0.217319	0.851683	0.689323	0.946678	1.06e-08	1.45331	up	[P]	Inorganic ion transport and metabolism	--	K01537|0|pmum:103329236|K01537 Ca2+-transporting ATPase [EC:3.6.3.8] | (RefSeq) calcium-transporting ATPase 12, plasma membrane-type-like	--	[P]	Inorganic ion transport and metabolism	Cation transporting ATPase, C-terminus;; E1-E2 ATPase	Calcium-transporting ATPase 12, plasma membrane-type OS=Arabidopsis thaliana OX=3702 GN=ACA12 PE=2 SV=1	P	Inorganic ion transport and metabolism	calcium-transporting ATPase 12, plasma membrane-type-like [Prunus avium]
gene_Pav_sc0001341.1_g540.1.mk	980	1037	913	3696	2753	3054	4.65087	5.37129	4.85441	17.1059	14.5225	16.8274	1.24e-61	1.67163	up	--	--	Molecular Function: transcription factor activity, sequence-specific DNA binding (GO:0003700);; Cellular Component: nucleus (GO:0005634);; Biological Process: regulation of transcription, DNA-templated (GO:0006355);; Biological Process: response to salt stress (GO:0009651);; Molecular Function: sequence-specific DNA binding (GO:0043565);; Biological Process: cellular heat acclimation (GO:0070370)…	K13424|0|pmum:103342913|K13424 WRKY transcription factor 33 | (RefSeq) probable WRKY transcription factor 33	Plant-pathogen interaction (ko04626)	--	--	WRKY DNA -binding domain	WRKY transcription factor WRKY24 OS=Oryza sativa subsp. indica OX=39946 GN=WRKY24 PE=2 SV=1	K	Transcription	probable WRKY transcription factor 33 [Prunus avium]
gene_Pav_sc0000377.1_g340.1.mk	255	413	318	883	792	688	1.04703	1.93259	1.50799	3.58031	3.54144	3.14016	2.99e-08	1.17767	up	--	--	Cellular Component: integral component of membrane (GO:0016021);; Molecular Function: transferase activity, transferring glycosyl groups (GO:0016757);;	--	--	--	--	GDP-fucose protein O-fucosyltransferase	O-fucosyltransferase 16 OS=Arabidopsis thaliana OX=3702 GN=OFUT16 PE=2 SV=1	S	Function unknown	uncharacterized protein At1g04910 isoform X1 [Prunus avium]
gene_Pav_sc0000449.1_g420.1.mk	1557	1599	1562	450	395	372	8.76583	9.8721	9.88451	2.48501	2.49441	2.45498	1.26e-92	-1.92959	down	--	--	Cellular Component: membrane (GO:0016020);;	--	--	--	--	Protein of unknown function (DUF1677);; ERG2 and Sigma1 receptor like protein	--	S	Function unknown	uncharacterized protein LOC110755003 [Prunus avium]
gene_Pav_sc0000072.1_g510.1.mk	38	47	46	130	120	144	0.243395	0.336169	0.333692	0.830681	0.877397	1.09807	2.8e-07	1.42286	up	--	--	Molecular Function: potassium ion transmembrane transporter activity (GO:0015079);; Cellular Component: integral component of membrane (GO:0016021);; Biological Process: potassium ion transmembrane transport (GO:0071805);;	--	--	--	--	--	--	--	--	hypothetical protein PRUPE_8G256100 [Prunus persica]
gene_Pav_sc0000852.1_g960.1.mk	21	23	20	342	277	209	0.095877	0.116484	0.109219	1.62865	1.53009	1.16939	7.15e-37	3.29066	up	[M]	Cell wall/membrane/envelope biogenesis	Cellular Component: Golgi apparatus (GO:0005794);; Biological Process: plant-type secondary cell wall biogenesis (GO:0009834);; Molecular Function: glucuronosyltransferase activity (GO:0015020);; Cellular Component: integral component of membrane (GO:0016021);; Biological Process: xylan biosynthetic process (GO:0045492);;	K20890|0|pper:PRUPE_ppa003165mg|K20890 xylan alpha-glucuronosyltransferase [EC:2.4.1.-] | (RefSeq) hypothetical protein	--	[G]	Carbohydrate transport and metabolism	Glycosyl transferase family 8;; Nucleotide-diphospho-sugar transferase	UDP-glucuronate:xylan alpha-glucuronosyltransferase 2 OS=Arabidopsis thaliana OX=3702 GN=GUX2 PE=2 SV=1	O	Posttranslational modification, protein turnover, chaperones	UDP-glucuronate:xylan alpha-glucuronosyltransferase 2 isoform X1 [Prunus avium]
gene_Pav_sc0000212.1_g830.1.mk	21907	19752	18196	7730	8622	8445	92.923	91.8347	86.8878	31.1258	40.3006	40.9185	3.9e-25	-1.22902	down	--	--	Molecular Function: protein serine/threonine phosphatase activity (GO:0004722);; Biological Process: protein dephosphorylation (GO:0006470);; Molecular Function: metal ion binding (GO:0046872);;	K14497|4.6357e-135|pper:PRUPE_ppa006926mg|K14497 protein phosphatase 2C [EC:3.1.3.16] | (RefSeq) hypothetical protein	Plant hormone signal transduction (ko04075)	[T]	Signal transduction mechanisms	Protein phosphatase 2C	Probable protein phosphatase 2C 6 OS=Oryza sativa subsp. japonica OX=39947 GN=Os01g0583100 PE=1 SV=1	T	Signal transduction mechanisms	protein phosphatase 2C 56-like [Prunus avium]
gene_Pav_sc0000752.1_g170.1.br	82	54	74	210	206	147	2.6157	1.87714	2.63745	6.58026	7.38878	5.52132	5.56e-07	1.29335	up	--	--	Biological Process: response to auxin (GO:0009733);;	--	--	--	--	Auxin responsive protein	Auxin-responsive protein SAUR20 OS=Arabidopsis thaliana OX=3702 GN=SAUR20 PE=2 SV=1	S	Function unknown	auxin-responsive protein SAUR21-like [Prunus avium]
gene_Pav_sc0000071.1_g750.1.mk	23	18	5	1090	895	747	0.266667	0.230412	0.05328	12.5069	11.7324	10.2472	3.01e-89	5.21337	up	--	--	Molecular Function: DNA binding (GO:0003677);; Molecular Function: transcription factor activity, sequence-specific DNA binding (GO:0003700);; Cellular Component: nucleus (GO:0005634);; Biological Process: regulation of transcription, DNA-templated (GO:0006355);;	--	--	--	--	AP2 domain	Ethylene-responsive transcription factor ERF109 OS=Arabidopsis thaliana OX=3702 GN=ERF109 PE=1 SV=1	K	Transcription	ethylene-responsive transcription factor ERF109-like [Prunus avium]
gene_Pav_co4066955.1_g010.1.mk	30	44	42	110	83	92	0.539814	0.87209	0.858432	1.98828	1.71031	1.97514	0.000278591	1.12183	up	--	--	Molecular Function: ATP binding (GO:0005524);; Molecular Function: ATPase activity (GO:0016887);;	--	--	[Q]	Secondary metabolites biosynthesis, transport and catabolism	ABC-transporter extracellular N-terminal	Pleiotropic drug resistance protein 2 OS=Nicotiana plumbaginifolia OX=4092 GN=PDR2 PE=2 SV=1	V	Defense mechanisms	hypothetical protein TSUD_339230 [Trifolium subterraneum]
gene_Pav_sc0000582.1_g630.1.mk	222	247	335	1503	1161	1024	1.17444	1.43377	1.99371	7.81384	6.89992	6.36244	2.05e-25	2.06005	up	[S]	Function unknown	Molecular Function: cellulase activity (GO:0008810);; Biological Process: cellulose catabolic process (GO:0030245);;	K01179|0|pmum:103336476|K01179 endoglucanase [EC:3.2.1.4] | (RefSeq) endoglucanase 9	Starch and sucrose metabolism (ko00500)	--	--	Glycosyl hydrolase family 9	Endoglucanase 9 OS=Arabidopsis thaliana OX=3702 GN=CEL3 PE=1 SV=1	G	Carbohydrate transport and metabolism	endoglucanase 9-like [Prunus avium]
gene_Pav_sc0000638.1_g110.1.mk	628	545	443	2879	2472	2612	1.96537	1.86662	1.55908	8.85387	8.68281	9.58325	7.76e-80	2.26321	up	[O]	Posttranslational modification, protein turnover, chaperones	Biological Process: RNA processing (GO:0006396);;	--	--	--	--	Tetratricopeptide repeat	--	S	Function unknown	uncharacterized protein LOC18774094 [Prunus persica]
gene_Pav_sc0000357.1_g120.1.mk	4159	4003	3522	11454	10241	9669	14.5232	15.3271	13.823	39.2767	40.1418	39.6581	5.67e-110	1.42092	up	[I]	Lipid transport and metabolism	Molecular Function: hydroxymethylglutaryl-CoA reductase (NADPH) activity (GO:0004420);; Cellular Component: endoplasmic reticulum membrane (GO:0005789);; Biological Process: isoprenoid biosynthetic process (GO:0008299);; Biological Process: coenzyme A metabolic process (GO:0015936);; Cellular Component: integral component of membrane (GO:0016021);; Molecular Function: NADP binding (GO:0050661);; …	K00021|0|pper:PRUPE_ppa002715mg|K00021 hydroxymethylglutaryl-CoA reductase (NADPH) [EC:1.1.1.34] | (RefSeq) hypothetical protein	Terpenoid backbone biosynthesis (ko00900)	[I]	Lipid transport and metabolism	Hydroxymethylglutaryl-coenzyme A reductase	3-hydroxy-3-methylglutaryl-coenzyme A reductase 2 OS=Gossypium hirsutum OX=3635 GN=HMG2 PE=3 SV=1	I	Lipid transport and metabolism	3-hydroxy-3-methylglutaryl-coenzyme A reductase 1-like [Prunus avium]
gene_Pav_sc0000091.1_g450.1.mk	953	832	748	333	353	314	7.93829	7.59648	7.0058	2.71366	3.28866	3.06371	6.34e-21	-1.29425	down	--	--	Biological Process: response to light stimulus (GO:0009416);; Cellular Component: photosystem I (GO:0009522);; Cellular Component: chloroplast thylakoid membrane (GO:0009535);; Biological Process: photosynthesis, light harvesting in photosystem I (GO:0009768);; Cellular Component: chloroplast envelope (GO:0009941);; Cellular Component: plastoglobule (GO:0010287);; Cellular Component: integral com…	K08908|3.39534e-177|pper:PRUPE_ppa009903mg|K08908 light-harvesting complex I chlorophyll a/b binding protein 2 | (RefSeq) hypothetical protein	Photosynthesis - antenna proteins (ko00196)	--	--	Chlorophyll A-B binding protein	Chlorophyll a-b binding protein 7, chloroplastic OS=Solanum lycopersicum OX=4081 GN=CAB7 PE=3 SV=1	S	Function unknown	chlorophyll a-b binding protein, chloroplastic [Prunus avium]
gene_Pav_sc0000221.1_g470.1.mk	563	631	629	10	53	18	4.35685	5.3577	5.47532	0.075457	0.456867	0.155019	5.22e-17	-3.20667	down	--	--	--	--	--	--	--	Pathogenesis-related protein Bet v I family	MLP-like protein 43 OS=Arabidopsis thaliana OX=3702 GN=MLP43 PE=1 SV=1	S	Function unknown	PREDICTED: MLP-like protein 43 [Pyrus x bretschneideri]
gene_Pav_sc0011384.1_g020.1.mk	4670	4701	4370	1965	1936	1991	111.724	123.329	117.503	46.1625	51.9678	55.9453	4.79e-36	-1.19631	down	[G]	Carbohydrate transport and metabolism	Cellular Component: integral component of membrane (GO:0016021);; Molecular Function: substrate-specific transmembrane transporter activity (GO:0022891);; Biological Process: transmembrane transport (GO:0055085);;	--	--	[R]	General function prediction only	Sugar (and other) transporter	Polyol transporter 5 OS=Arabidopsis thaliana OX=3702 GN=PLT5 PE=1 SV=2	G	Carbohydrate transport and metabolism	polyol transporter 5-like [Prunus avium]
gene_Pav_sc0000557.1_g1310.1.mk	188	197	193	404	442	406	0.7643	0.863523	0.886096	1.52328	1.98076	1.85452	3.14e-10	1.08031	up	--	--	Molecular Function: calmodulin binding (GO:0005516);; Biological Process: response to stress (GO:0006950);;	--	--	--	--	Calmodulin binding protein-like	Calmodulin-binding protein 60 E OS=Arabidopsis thaliana OX=3702 GN=CBP60E PE=2 SV=1	S	Function unknown	calmodulin-binding protein 60 E-like isoform X2 [Prunus avium]
gene_Pav_sc0004087.1_g010.1.br	184	154	204	493	382	312	1.40226	1.22694	1.75743	3.5945	3.12474	2.57698	1.9e-07	1.05895	up	--	--	--	--	--	--	--	No apical meristem (NAM) protein	Protein NTM1-like 9 OS=Arabidopsis thaliana OX=3702 GN=NTL9 PE=1 SV=1	--	--	PREDICTED: NAC domain-containing protein 62-like [Prunus mume]
gene_Pav_sc0000800.1_g1460.1.mk	1638	2022	2072	884	785	673	9.50455	13.141	14.2621	5.30948	5.35948	4.92008	4.32e-17	-1.25822	down	--	--	Molecular Function: transcription factor activity, sequence-specific DNA binding (GO:0003700);; Cellular Component: nucleus (GO:0005634);; Biological Process: regulation of transcription, DNA-templated (GO:0006355);; Molecular Function: protein homodimerization activity (GO:0042803);; Molecular Function: sequence-specific DNA binding (GO:0043565);; Molecular Function: protein heterodimerization a…	--	--	--	--	bZIP transcription factor;; Basic region leucine zipper;; bZIP Maf transcription factor	Basic leucine zipper 9 OS=Arabidopsis thaliana OX=3702 GN=BZIP9 PE=1 SV=1	K	Transcription	basic leucine zipper 9 [Prunus avium]
gene_Pav_sc0000044.1_g420.1.mk	120	212	197	576	491	584	0.460843	0.868725	0.844416	2.16386	2.1665	2.6056	6.44e-09	1.48772	up	--	--	--	--	--	[R]	General function prediction only	--	Putative ribonuclease H protein At1g65750 OS=Arabidopsis thaliana OX=3702 GN=At1g65750 PE=3 SV=1	--	--	thaumatin-like protein 1b [Prunus avium]
Prunus_avium_newGene_3448	2750	1691	1077	811	723	875	12.5607	7.47565	5.25466	4.48632	3.23144	4.46371	0.000190853	-1.04455	down	--	--	Molecular Function: nucleotide binding (GO:0000166);; Molecular Function: nucleic acid binding (GO:0003676);; Cellular Component: nucleolus (GO:0005730);; Molecular Function: zinc ion binding (GO:0008270);;	K12885|1.12766e-88|pper:PRUPE_ppa009799mg|K12885 heterogeneous nuclear ribonucleoprotein G | (RefSeq) hypothetical protein	Spliceosome (ko03040)	[R]	General function prediction only	Zinc knuckle;; RNA recognition motif. (a.k.a. RRM, RBD, or RNP domain);; RNA recognition motif. (a.k.a. RRM, RBD, or RNP domain);; RNA recognition motif	Glycine-rich RNA-binding protein RZ1C OS=Arabidopsis thaliana OX=3702 GN=RZ1C PE=1 SV=1	S	Function unknown	glycine-rich RNA-binding protein RZ1C isoform X2 [Prunus avium]
gene_Pav_sc0004290.1_g100.1.mk	2791	2588	2715	7881	7471	6461	14.721	14.9696	16.0938	40.8182	44.2376	40.0269	2.69e-82	1.42207	up	[H]	Coenzyme transport and metabolism	Molecular Function: ferrochelatase activity (GO:0004325);; Cellular Component: mitochondrion (GO:0005739);; Biological Process: heme biosynthetic process (GO:0006783);; Cellular Component: chloroplast (GO:0009507);; Cellular Component: integral component of membrane (GO:0016021);;	K01772|0|pper:PRUPE_ppa005067mg|K01772 protoporphyrin/coproporphyrin ferrochelatase [EC:4.99.1.1 4.99.1.9] | (RefSeq) hypothetical protein	Porphyrin and chlorophyll metabolism (ko00860)	[H]	Coenzyme transport and metabolism	Ferrochelatase	Ferrochelatase-2, chloroplastic OS=Cucumis sativus OX=3659 GN=HEMH PE=2 SV=1	H	Coenzyme transport and metabolism	ferrochelatase-2, chloroplastic [Prunus avium]
gene_Pav_sc0001488.1_g320.1.mk	7251	6853	7163	3051	2646	2777	61.8047	64.0464	68.6256	25.533	25.308	27.7985	3.37e-80	-1.31457	down	[G]	Carbohydrate transport and metabolism	Molecular Function: monooxygenase activity (GO:0004497);; Cellular Component: chloroplast (GO:0009507);; Biological Process: photorespiration (GO:0009853);; Molecular Function: ribulose-bisphosphate carboxylase activity (GO:0016984);; Biological Process: reductive pentose-phosphate cycle (GO:0019253);; Biological Process: oxidation-reduction process (GO:0055114);;	K01602|8.19737e-122|pper:PRUPE_ppa012123mg|K01602 ribulose-bisphosphate carboxylase small chain [EC:4.1.1.39] | (RefSeq) hypothetical protein	Glyoxylate and dicarboxylate metabolism (ko00630);; Carbon fixation in photosynthetic organisms (ko00710);; Carbon metabolism (ko01200)	--	--	Ribulose bisphosphate carboxylase, small chain;; Ribulose-1,5-bisphosphate carboxylase small subunit	Ribulose bisphosphate carboxylase small chain, chloroplastic OS=Pyrus pyrifolia OX=3767 GN=RBCS PE=2 SV=1	C	Energy production and conversion	ribulose bisphosphate carboxylase small chain, chloroplastic-like [Prunus avium]
gene_Pav_sc0000618.1_g390.1.mk	201	173	128	53	48	21	3.64148	3.42905	2.5888	0.930357	0.970121	0.445516	2.92e-07	-1.70436	down	--	--	--	K09287|5.33869e-98|pmum:103329663|K09287 RAV-like factor | (RefSeq) AP2/ERF and B3 domain-containing transcription repressor RAV2-like	--	--	--	B3 DNA binding domain	AP2/ERF and B3 domain-containing transcription repressor RAV2 OS=Arabidopsis thaliana OX=3702 GN=RAV2 PE=1 SV=1	K	Transcription	PREDICTED: AP2/ERF and B3 domain-containing transcription repressor RAV2-like [Prunus mume]
gene_Pav_sc0004290.1_g150.1.mk	234	269	294	119	100	87	1.74357	2.18115	2.44745	0.828439	0.838989	0.762378	1.1e-09	-1.3013	down	--	--	Molecular Function: catalytic activity (GO:0003824);;	--	--	[T]	Signal transduction mechanisms	Protein phosphatase 2C	Probable protein phosphatase 2C 72 OS=Arabidopsis thaliana OX=3702 GN=At5g26010 PE=2 SV=2	T	Signal transduction mechanisms	probable protein phosphatase 2C 72 [Prunus avium]
gene_Pav_sc0001859.1_g200.1.mk	196	308	296	1054	788	414	0.739164	1.27238	1.48783	3.9881	3.56337	1.83287	3.46e-05	1.26936	up	--	--	Cellular Component: intracellular (GO:0005622);; Molecular Function: zinc ion binding (GO:0008270);;	--	--	--	--	B-box zinc finger	B-box domain protein 31 OS=Arabidopsis thaliana OX=3702 GN=MIP1B PE=2 SV=1	S	Function unknown	B-box zinc finger protein 21-like [Prunus avium]
gene_Pav_sc0001377.1_g040.1.mk	140	95	163	354	253	256	0.681379	0.504322	0.891529	1.69275	1.3793	1.46238	7.51e-05	1.01295	up	[O]	Posttranslational modification, protein turnover, chaperones	--	--	--	[O]	Posttranslational modification, protein turnover, chaperones	SelR domain	Peptide methionine sulfoxide reductase B3, chloroplastic OS=Oryza sativa subsp. japonica OX=39947 GN=MSRB3 PE=2 SV=1	O	Posttranslational modification, protein turnover, chaperones	F-box protein At3g07870-like [Prunus avium]
Prunus_avium_newGene_7993	30	117	111	468	752	415	0.218841	0.937183	0.910238	2.85812	5.61354	3.02772	6.28e-07	1.95491	up	--	--	--	K11699|8.2499e-10|pmum:103340827|K11699 RNA-dependent RNA polymerase [EC:2.7.7.48] | (RefSeq) probable RNA-dependent RNA polymerase 3	--	--	--	--	--	--	--	PREDICTED: probable RNA-dependent RNA polymerase 3 [Prunus mume]
gene_Pav_sc0000028.1_g090.1.mk	142	100	163	632	762	560	2.81314	2.16006	3.63676	12.34	16.9977	13.0747	1.03e-19	2.10157	up	--	--	Molecular Function: calcium ion binding (GO:0005509);; Cellular Component: cytosol (GO:0005829);;	K02183|8.00441e-95|pper:PRUPE_ppa012594mg|K02183 calmodulin | (RefSeq) hypothetical protein	Phosphatidylinositol signaling system (ko04070);; Plant-pathogen interaction (ko04626)	[T]	Signal transduction mechanisms	EF hand;; EF hand;; EF-hand domain;; EF-hand domain pair;; EF-hand domain pair	Calcium-binding protein CP1 OS=Arabidopsis thaliana OX=3702 GN=CP1 PE=2 SV=1	DTZ	Cell cycle control, cell division, chromosome partitioning;; Signal transduction mechanisms;; Cytoskeleton	calmodulin-like protein 3 [Prunus avium]
gene_Pav_sc0000099.1_g880.1.mk	319	385	387	868	800	873	1.76613	2.32626	2.52355	5.15651	5.0156	5.51796	2.85e-13	1.1805	up	--	--	--	--	--	[I]	Lipid transport and metabolism	CRAL/TRIO domain;; Divergent CRAL/TRIO domain;; CRAL/TRIO, N-terminal domain	Phosphatidylinositol/phosphatidylcholine transfer protein SFH11 OS=Arabidopsis thaliana OX=3702 GN=SFH11 PE=3 SV=1	S	Function unknown	random slug protein 5 [Prunus avium]
gene_Pav_sc0000823.1_g600.1.mk	1207	1044	751	355	316	360	9.17117	8.71863	6.43915	2.64225	2.67711	3.18978	6.9e-15	-1.45245	down	--	--	Molecular Function: ubiquitin-protein transferase activity (GO:0004842);; Cellular Component: nucleus (GO:0005634);; Molecular Function: zinc ion binding (GO:0008270);; Biological Process: protein ubiquitination (GO:0016567);; Biological Process: regulation of defense response (GO:0031347);;	K19042|0|pmum:103325413|K19042 E3 ubiquitin-protein ligase BOI and related proteins [EC:2.3.2.27] | (RefSeq) BOI-related E3 ubiquitin-protein ligase 1	--	[O]	Posttranslational modification, protein turnover, chaperones	Zinc finger, C3HC4 type (RING finger)	BOI-related E3 ubiquitin-protein ligase 1 OS=Arabidopsis thaliana OX=3702 GN=BRG1 PE=1 SV=1	S	Function unknown	BOI-related E3 ubiquitin-protein ligase 1-like [Prunus avium]
gene_Pav_sc0000877.1_g1140.1.mk	7404	6700	6583	3690	3388	3171	52.2442	51.8417	52.2139	25.5681	26.83	26.2706	5.97e-75	-1.00389	down	--	--	--	--	--	[O]	Posttranslational modification, protein turnover, chaperones	Ring finger domain;; RING-like zinc finger;; RING-H2 zinc finger domain;; Zinc finger, C3HC4 type (RING finger);; Anaphase-promoting complex subunit 11 RING-H2 finger	NEP1-interacting protein-like 2 OS=Arabidopsis thaliana OX=3702 GN=ATL24 PE=1 SV=2	O	Posttranslational modification, protein turnover, chaperones	PREDICTED: NEP1-interacting protein-like 2 [Prunus mume]
gene_Pav_sc0000685.1_g080.1.mk	2400	2182	2455	5500	5197	4358	6.76785	6.74917	7.78335	15.2324	16.4524	14.4374	9.32e-31	1.0848	up	[T]	Signal transduction mechanisms	Molecular Function: protein serine/threonine kinase activity (GO:0004674);; Molecular Function: ATP binding (GO:0005524);; Biological Process: protein phosphorylation (GO:0006468);; Cellular Component: integral component of membrane (GO:0016021);;	--	--	--	--	Protein tyrosine kinase;; Protein kinase domain;; Leucine rich repeat;; Leucine rich repeat N-terminal domain	Receptor-like kinase TMK4 OS=Arabidopsis thaliana OX=3702 GN=TMK4 PE=1 SV=1	T	Signal transduction mechanisms	receptor-like kinase TMK4 [Prunus avium]
gene_Pav_sc0000480.1_g990.1.mk	19558	20852	17315	2484	1456	1613	142.816	166.974	142.125	17.8098	11.9317	13.8312	1.36e-113	-3.28877	down	[G]	Carbohydrate transport and metabolism	Cellular Component: cell wall (GO:0005618);; Biological Process: xyloglucan metabolic process (GO:0010411);; Cellular Component: integral component of membrane (GO:0016021);; Molecular Function: xyloglucan:xyloglucosyl transferase activity (GO:0016762);; Biological Process: cell wall macromolecule catabolic process (GO:0016998);; Molecular Function: xyloglucan-specific endo-beta-1,4-glucanase act…	K08235|0|pmum:103326039|K08235 xyloglucan:xyloglucosyl transferase [EC:2.4.1.207] | (RefSeq) xyloglucan endotransglucosylase/hydrolase protein 31-like	--	--	--	Glycosyl hydrolases family 16;; Xyloglucan endo-transglycosylase (XET) C-terminus	Probable xyloglucan endotransglucosylase/hydrolase protein 32 OS=Arabidopsis thaliana OX=3702 GN=XTH32 PE=2 SV=1	G	Carbohydrate transport and metabolism	xyloglucan endotransglucosylase/hydrolase protein 31-like [Prunus avium]
gene_Pav_sc0005707.1_g020.1.br	838	812	687	1566	1747	1725	11.7555	12.4865	10.8329	21.579	27.5201	28.4357	6.06e-14	1.09328	up	--	--	Cellular Component: extracellular region (GO:0005576);; Cellular Component: cell wall (GO:0005618);; Molecular Function: chitin binding (GO:0008061);; Biological Process: defense response to bacterium (GO:0042742);; Biological Process: defense response to fungus (GO:0050832);;	--	--	[R]	General function prediction only	Barwin family	Pathogenesis-related protein PR-4 (Fragment) OS=Prunus persica OX=3760 PE=2 SV=1	G	Carbohydrate transport and metabolism	pathogenesis-related protein PR-4 [Prunus avium]
gene_Pav_sc0001520.1_g010.1.br	2042	1925	2147	6570	5310	5905	42.6788	44.1165	50.4551	134.882	124.621	145.008	1.18e-59	1.52319	up	--	--	Molecular Function: mRNA binding (GO:0003729);; Molecular Function: ATP binding (GO:0005524);; Cellular Component: cell wall (GO:0005618);; Cellular Component: nucleus (GO:0005634);; Cellular Component: mitochondrion (GO:0005739);; Cellular Component: Golgi apparatus (GO:0005794);; Cellular Component: cytosol (GO:0005829);; Biological Process: response to water deprivation (GO:0009414);; Cellular…	--	--	[O]	Posttranslational modification, protein turnover, chaperones	Hsp90 protein	Heat shock protein 90-2 OS=Arabidopsis thaliana OX=3702 GN=HSP90-2 PE=1 SV=1	O	Posttranslational modification, protein turnover, chaperones	cyclic nucleotide-gated ion channel 1-like [Prunus avium]
gene_Pav_sc0000823.1_g620.1.mk	372	322	274	169	145	152	4.59039	4.35456	3.80225	2.04133	2.00578	2.20298	1.54e-08	-1.00304	down	--	--	--	K14649|6.05982e-100|pmum:103325414|K14649 transcription initiation factor TFIID subunit 8 | (RefSeq) uncharacterized LOC103325414	Basal transcription factors (ko03022)	[K]	Transcription	Bromodomain associated	Transcription initiation factor TFIID subunit 8 OS=Arabidopsis thaliana OX=3702 GN=TAF8 PE=1 SV=1	K	Transcription	transcription initiation factor TFIID subunit 8, partial [Prunus avium]
gene_Pav_sc0002065.1_g080.1.mk	20	20	29	119	92	99	0.150565	0.158935	0.244709	0.887121	0.780008	0.881523	1.61e-09	1.85286	up	--	--	Molecular Function: acetylglucosaminyltransferase activity (GO:0008375);; Cellular Component: integral component of membrane (GO:0016021);;	--	--	--	--	Core-2/I-Branching enzyme	--	S	Function unknown	uncharacterized protein LOC110771065 [Prunus avium]
gene_Pav_sc0000747.1_g330.1.mk	93	118	128	22	18	20	0.365379	0.509611	0.568182	0.082785	0.076839	0.09269	1.43e-11	-2.11683	down	--	--	--	--	--	--	--	Sieve element occlusion C-terminus;; Sieve element occlusion N-terminus	Protein SIEVE ELEMENT OCCLUSION A OS=Arabidopsis thaliana OX=3702 GN=SEOA PE=1 SV=1	S	Function unknown	protein SIEVE ELEMENT OCCLUSION A-like [Prunus avium]
gene_Pav_sc0003138.1_g220.1.mk	251	443	393	2756	2045	2074	3.87409	7.50931	6.81205	41.8309	35.4804	37.6405	1.35e-30	2.46755	up	--	--	Cellular Component: integral component of membrane (GO:0016021);;	--	--	--	--	Late embryogenesis abundant protein	Protein NDR1 OS=Arabidopsis thaliana OX=3702 GN=NDR1 PE=1 SV=1	U	Intracellular trafficking, secretion, and vesicular transport	protein NDR1-like [Prunus avium]
gene_Pav_sc0000055.1_g570.1.mk	631	758	883	276	332	303	2.6386	3.14425	3.89447	1.15905	1.63148	1.54968	1.19e-08	-1.22789	down	[G]	Carbohydrate transport and metabolism	Molecular Function: hydrolase activity, hydrolyzing O-glycosyl compounds (GO:0004553);; Biological Process: carbohydrate metabolic process (GO:0005975);;	K01193|0|pper:PRUPE_ppa004218mg|K01193 beta-fructofuranosidase [EC:3.2.1.26] | (RefSeq) hypothetical protein	Galactose metabolism (ko00052);; Starch and sucrose metabolism (ko00500)	[G]	Carbohydrate transport and metabolism	Glycosyl hydrolases family 32 N-terminal domain;; Glycosyl hydrolases family 32 C terminal	Beta-fructofuranosidase, insoluble isoenzyme 1 OS=Daucus carota OX=4039 GN=INV1 PE=1 SV=1	G	Carbohydrate transport and metabolism	beta-fructofuranosidase, insoluble isoenzyme 1-like [Prunus avium]
gene_Pav_sc0000624.1_g1150.1.mk	657	589	568	252	207	241	24.0639	23.6638	23.3708	9.0519	8.5047	10.3373	6.66e-23	-1.33276	down	--	--	--	--	--	--	--	--	--	--	--	hypothetical protein PRUPE_1G073300 [Prunus persica]
gene_Pav_sc0001196.1_g1690.1.mk	840	922	780	2968	2798	2227	3.99579	4.8134	4.17395	13.9179	15.0343	12.486	8.92e-44	1.62076	up	--	--	Molecular Function: acetylglucosaminyltransferase activity (GO:0008375);; Cellular Component: integral component of membrane (GO:0016021);;	--	--	--	--	Core-2/I-Branching enzyme	--	S	Function unknown	uncharacterized protein LOC110765612 isoform X1 [Prunus avium]
gene_Pav_sc0001046.1_g680.1.br	151	103	134	573	622	518	0.878269	0.652447	0.903043	3.39637	4.32839	3.77045	2.87e-27	2.0435	up	--	--	--	--	--	--	--	No apical meristem (NAM) protein	NAC domain-containing protein 14 OS=Arabidopsis thaliana OX=3702 GN=NAC014 PE=2 SV=1	--	--	NAC domain-containing protein 96-like [Prunus avium]
gene_Pav_sc0000428.1_g510.1.mk	113	116	186	1976	1643	1286	0.901041	1.05506	1.74442	16.8437	16.0379	13.0374	2.48e-50	3.28891	up	[G]	Carbohydrate transport and metabolism	Molecular Function: hydrolase activity, hydrolyzing O-glycosyl compounds (GO:0004553);; Cellular Component: cell wall (GO:0005618);; Biological Process: xyloglucan metabolic process (GO:0010411);; Molecular Function: xyloglucan:xyloglucosyl transferase activity (GO:0016762);; Biological Process: cell wall biogenesis (GO:0042546);; Cellular Component: apoplast (GO:0048046);; Biological Process: ce…	K08235|3.69494e-89|pmum:103328768|K08235 xyloglucan:xyloglucosyl transferase [EC:2.4.1.207] | (RefSeq) xyloglucan endotransglucosylase/hydrolase 2-like	--	--	--	Glycosyl hydrolases family 16;; Glycosyl hydrolases family 16	Xyloglucan endotransglucosylase/hydrolase 2 OS=Glycine max OX=3847 PE=2 SV=1	G	Carbohydrate transport and metabolism	xyloglucan endotransglucosylase/hydrolase 2-like [Prunus avium]
gene_Pav_sc0001529.1_g020.1.mk	18792	11976	8789	4133	2317	2747	101.594	70.9979	53.4085	21.9369	14.058	17.4388	8.89e-17	-1.93962	down	--	--	Cellular Component: cytoplasm (GO:0005737);; Biological Process: metal ion transport (GO:0030001);; Molecular Function: transition metal ion binding (GO:0046914);; Biological Process: cellular transition metal ion homeostasis (GO:0046916);;	--	--	[P]	Inorganic ion transport and metabolism	Heavy-metal-associated domain	Heavy metal-associated isoprenylated plant protein 8 OS=Arabidopsis thaliana OX=3702 GN=HIPP08 PE=3 SV=1	S	Function unknown	heavy metal-associated isoprenylated plant protein 7-like [Prunus avium]
gene_Pav_sc0012430.1_g010.1.mk	147	143	142	1589	1196	1129	4.62707	4.94766	5.02912	49.404	42.5002	41.9721	8.52e-123	3.09441	up	--	--	Molecular Function: calcium ion binding (GO:0005509);;	--	--	[ZD]	Cytoskeleton;; Cell cycle control, cell division, chromosome partitioning	EF-hand domain pair	Calcium-binding protein KRP1 OS=Arabidopsis thaliana OX=3702 GN=KRP1 PE=2 SV=1	DTZ	Cell cycle control, cell division, chromosome partitioning;; Signal transduction mechanisms;; Cytoskeleton	calcium-binding protein PBP1-like [Prunus avium]
gene_Pav_sc0006048.1_g080.1.mk	71	161	165	1076	552	600	0.380343	0.957415	0.989296	5.66069	3.3246	3.77447	2.47e-10	2.05022	up	--	--	Cellular Component: integral component of membrane (GO:0016021);;	--	--	--	--	--	Uncharacterized protein At3g49720 OS=Arabidopsis thaliana OX=3702 GN=At3g49720 PE=2 SV=1	S	Function unknown	uncharacterized protein At3g49720-like [Prunus avium]
gene_Pav_sc0001080.1_g460.1.mk	40	72	64	240	133	135	0.242731	0.470495	0.427705	1.43302	0.888497	0.944568	0.000141592	1.2637	up	--	--	--	--	--	--	--	GRAM domain	GEM-like protein 5 OS=Arabidopsis thaliana OX=3702 GN=At5g13200 PE=1 SV=1	S	Function unknown	GEM-like protein 5 [Prunus avium]
gene_Pav_sc0000131.1_g360.1.mk	812	662	669	281	305	302	3.18601	2.70755	2.94058	1.10056	1.28319	1.38255	4.34e-15	-1.21435	down	--	--	--	--	--	--	--	twin BRCT domain;; BRCA1 C Terminus (BRCT) domain	--	S	Function unknown	uncharacterized protein LOC110749485 [Prunus avium]
gene_Pav_sc0002842.1_g280.1.mk	3686	3337	3583	10362	6693	5528	19.2346	19.0554	19.2146	53.138	38.6489	33.8143	3.05e-10	1.03208	up	[R]	General function prediction only	--	K18857|4.24391e-29|pper:PRUPE_ppa007099mg|K18857 alcohol dehydrogenase class-P [EC:1.1.1.1] | (RefSeq) hypothetical protein	Glycolysis / Gluconeogenesis (ko00010);; Fatty acid degradation (ko00071);; Tyrosine metabolism (ko00350);; alpha-Linolenic acid metabolism (ko00592)	[Q]	Secondary metabolites biosynthesis, transport and catabolism	--	Alcohol dehydrogenase OS=Fragaria ananassa OX=3747 GN=ADH PE=3 SV=2	C	Energy production and conversion	Alcohol dehydrogenase 1 [Cajanus cajan]
gene_Pav_sc0000363.1_g090.1.mk	60	40	8	92	156	501	0.844256	0.625588	0.113769	1.28302	2.49866	8.41071	0.00130601	1.48809	up	--	--	--	--	--	--	--	--	--	S	Function unknown	uncharacterized protein LOC110753551 [Prunus avium]
gene_Pav_sc0000143.1_g320.1.mk	91	101	122	45	24	25	0.642193	0.780764	0.971362	0.312562	0.187589	0.200953	6.11e-06	-1.48283	down	--	--	Molecular Function: protein dimerization activity (GO:0046983);;	--	--	--	--	Helix-loop-helix DNA-binding domain	Transcription factor bHLH51 OS=Arabidopsis thaliana OX=3702 GN=BHLH51 PE=2 SV=1	K	Transcription	transcription factor bHLH51 [Prunus avium]
gene_Pav_sc0002659.1_g120.1.br	627	351	386	1983	1788	1400	0.990511	0.736006	0.689619	3.84321	4.18247	2.79213	4.98e-19	1.81708	up	--	--	--	--	--	--	--	--	Probable WRKY transcription factor 19 OS=Arabidopsis thaliana OX=3702 GN=WRKY19 PE=3 SV=1	S	Function unknown	TMV resistance protein N-like [Prunus avium]
gene_Pav_sc0002327.1_g1050.1.mk	658	705	674	1868	1628	1579	3.51766	4.13364	4.04859	9.80295	9.77136	9.91601	2.7e-47	1.30289	up	--	--	--	--	--	--	--	Protein of unknown function (DUF1005)	--	S	Function unknown	uncharacterized protein LOC110772059 [Prunus avium]
gene_Pav_sc0001175.1_g270.1.mk	19048	18863	17403	7647	7345	7627	107.615	115.772	109.084	43.3155	47.6493	50.7275	1.25e-51	-1.26752	down	--	--	Molecular Function: transcription factor activity, sequence-specific DNA binding (GO:0003700);; Biological Process: regulation of transcription, DNA-templated (GO:0006355);; Molecular Function: sequence-specific DNA binding (GO:0043565);;	K09060|0|pper:PRUPE_ppa008024mg|K09060 plant G-box-binding factor | (RefSeq) hypothetical protein	--	--	--	G-box binding protein MFMR;; bZIP transcription factor;; Disordered region downstream of MFMR;; Basic region leucine zipper	G-box-binding factor 1 OS=Arabidopsis thaliana OX=3702 GN=GBF1 PE=1 SV=2	K	Transcription	G-box-binding factor 1 [Prunus avium]
gene_Pav_sc0001883.1_g190.1.mk	254	226	257	1094	548	854	1.82943	1.86072	2.04036	7.90352	4.65349	7.17431	7.78e-13	1.62257	up	[T]	Signal transduction mechanisms	Biological Process: phosphorelay signal transduction system (GO:0000160);; Cellular Component: intracellular (GO:0005622);;	K14492|6.34963e-125|pmum:103330745|K14492 two-component response regulator ARR-A family | (RefSeq) two-component response regulator ORR9-like	Plant hormone signal transduction (ko04075)	[K]	Transcription	Response regulator receiver domain	Two-component response regulator ARR9 OS=Arabidopsis thaliana OX=3702 GN=ARR9 PE=1 SV=1	K	Transcription	two-component response regulator ORR9-like [Prunus avium]
gene_Pav_sc0000359.1_g540.1.mk	28	25	33	217	186	202	0.16349	0.138941	0.189222	1.22672	1.24955	1.4777	2.78e-25	2.55852	up	--	--	Molecular Function: protein serine/threonine kinase activity (GO:0004674);; Molecular Function: ATP binding (GO:0005524);; Biological Process: protein phosphorylation (GO:0006468);;	K04733|0|pper:PRUPE_ppa007039mg|K04733 interleukin-1 receptor-associated kinase 4 [EC:2.7.11.1] | (RefSeq) hypothetical protein	--	[T]	Signal transduction mechanisms	Protein tyrosine kinase;; Protein kinase domain	Probable receptor-like serine/threonine-protein kinase At5g57670 OS=Arabidopsis thaliana OX=3702 GN=At5g57670 PE=2 SV=1	T	Signal transduction mechanisms	probable receptor-like serine/threonine-protein kinase At5g57670 [Prunus avium]
gene_Pav_sc0000157.1_g110.1.mk	552	433	495	1285	1123	915	3.23604	2.78065	3.26355	7.40222	7.3926	6.30134	1.17e-17	1.13798	up	--	--	Molecular Function: transcription factor activity, sequence-specific DNA binding (GO:0003700);; Molecular Function: signal transducer activity (GO:0004871);; Cellular Component: nucleus (GO:0005634);; Cellular Component: cytoplasm (GO:0005737);; Biological Process: regulation of transcription, DNA-templated (GO:0006355);; Biological Process: signal transduction (GO:0007165);; Biological Process: …	--	--	--	--	GRAS domain family	Scarecrow-like transcription factor PAT1 OS=Arabidopsis thaliana OX=3702 GN=PAT1 PE=2 SV=1	K	Transcription	scarecrow-like transcription factor PAT1 [Prunus avium]
gene_Pav_sc0000557.1_g790.1.mk	31	52	61	207	136	161	0.36191	0.658444	0.789946	2.37122	1.77724	2.20554	1.67e-06	1.52415	up	--	--	--	--	--	--	--	--	--	--	--	uncharacterized protein LOC109950252 [Prunus persica]
gene_Pav_sc0000116.1_g060.1.mk	588	392	469	2018	1400	1081	1.35197	1.0017	1.21221	4.58369	3.67711	2.93724	3.71e-14	1.53001	up	[R]	General function prediction only	--	--	--	[T]	Signal transduction mechanisms	NB-ARC domain;; Leucine Rich repeats (2 copies);; Leucine rich repeat	Putative disease resistance RPP13-like protein 1 OS=Arabidopsis thaliana OX=3702 GN=RPPL1 PE=3 SV=1	S	Function unknown	putative disease resistance RPP13-like protein 1 isoform X1 [Prunus avium]
gene_Pav_sc0001938.1_g440.1.mk	13385	11941	12657	4836	5048	4198	228.856	225.182	244.472	75.4442	88.9792	77.2238	7.81e-53	-1.40749	down	[S]	Function unknown	Biological Process: response to cold (GO:0009409);; Biological Process: response to abscisic acid (GO:0009737);; Cellular Component: integral component of membrane (GO:0016021);; Biological Process: hyperosmotic salinity response (GO:0042538);;	--	--	[R]	General function prediction only	Proteolipid membrane potential modulator	Hydrophobic protein RCI2A OS=Arabidopsis thaliana OX=3702 GN=RCI2A PE=2 SV=1	S	Function unknown	hydrophobic protein RCI2A-like [Prunus avium]
gene_Pav_sc0002401.1_g080.1.br	247	214	157	110	81	60	1.13766	1.07693	0.798259	0.495781	0.415041	0.316108	1.39e-05	-1.17564	down	[R]	General function prediction only	--	--	--	[T]	Signal transduction mechanisms	NB-ARC domain;; Human herpesvirus U15 protein	Putative disease resistance RPP13-like protein 1 OS=Arabidopsis thaliana OX=3702 GN=RPPL1 PE=3 SV=1	S	Function unknown	putative disease resistance RPP13-like protein 1, partial [Prunus avium]
gene_Pav_sc0001093.1_g110.1.br	472	487	397	159	196	196	1.77534	2.06512	1.84423	0.613649	1.00571	0.881674	4.9e-09	-1.20615	down	[M]	Cell wall/membrane/envelope biogenesis	Molecular Function: protein kinase activity (GO:0004672);; Molecular Function: ATP binding (GO:0005524);; Biological Process: protein phosphorylation (GO:0006468);; Cellular Component: integral component of membrane (GO:0016021);;	--	--	--	--	Protein kinase domain;; Protein tyrosine kinase;; Di-glucose binding within endoplasmic reticulum	Probable LRR receptor-like serine/threonine-protein kinase At1g07650 OS=Arabidopsis thaliana OX=3702 GN=At1g07650 PE=1 SV=1	S	Function unknown	probable LRR receptor-like serine/threonine-protein kinase At1g07650 [Prunus persica]
gene_Pav_sc0000800.1_g1040.1.mk	99	80	82	926	591	599	0.494966	0.439932	0.461388	4.5826	3.34613	3.54494	5.68e-51	2.85007	up	[C]	Energy production and conversion	Molecular Function: D-arabinono-1,4-lactone oxidase activity (GO:0003885);; Cellular Component: membrane (GO:0016020);; Biological Process: L-ascorbic acid biosynthetic process (GO:0019853);; Molecular Function: L-gulonolactone oxidase activity (GO:0050105);; Molecular Function: flavin adenine dinucleotide binding (GO:0050660);; Biological Process: oxidation-reduction process (GO:0055114);;	--	--	[V]	Defense mechanisms	FAD binding domain;; D-arabinono-1,4-lactone oxidase	L-gulonolactone oxidase 3 OS=Arabidopsis thaliana OX=3702 GN=GULLO3 PE=1 SV=1	C	Energy production and conversion	L-gulonolactone oxidase 3 [Prunus avium]
gene_Pav_sc0000051.1_g170.1.mk	28286	29270	23851	3461	2874	2915	517.349	605.898	490.356	62.1451	58.9856	62.6122	1.24e-296	-3.10313	down	--	--	--	--	--	--	--	--	--	S	Function unknown	stress-induced protein KIN2-like [Prunus avium]
gene_Pav_sc0000024.1_g270.1.mk	15	16	18	108	104	194	0.149695	0.172002	0.205819	1.07445	1.18249	2.32255	9.84e-11	2.36598	up	[Q]	Secondary metabolites biosynthesis, transport and catabolism	Molecular Function: oxidoreductase activity (GO:0016491);; Molecular Function: metal ion binding (GO:0046872);; Biological Process: oxidation-reduction process (GO:0055114);;	--	--	[QR]	Secondary metabolites biosynthesis, transport and catabolism;; General function prediction only	2OG-Fe(II) oxygenase superfamily;; non-haem dioxygenase in morphine synthesis N-terminal	Probable 2-oxoglutarate-dependent dioxygenase AOP1.2 OS=Arabidopsis thaliana OX=3702 GN=AOP1.2 PE=2 SV=1	S	Function unknown	probable inactive 2-oxoglutarate-dependent dioxygenase AOP2 [Prunus avium]
gene_Pav_sc0000877.1_g1610.1.mk	1790	1843	1835	6708	5723	5003	11.0329	12.7054	12.82	41.4229	40.3106	36.9897	2.65e-87	1.6527	up	--	--	Cellular Component: plasma membrane (GO:0005886);;	K18211|0|pmum:103338453|K18211 synaptosomal-associated protein 25 | (RefSeq) SNAP25 homologous protein SNAP33-like	--	[U]	Intracellular trafficking, secretion, and vesicular transport	--	SNAP25 homologous protein SNAP33 OS=Arabidopsis thaliana OX=3702 GN=SNAP33 PE=1 SV=1	U	Intracellular trafficking, secretion, and vesicular transport	SNAP25 homologous protein SNAP33-like [Prunus avium]
gene_Pav_sc0000102.1_g020.1.br	124	79	79	288	262	183	0.466442	0.198143	0.172828	0.587714	0.601137	0.401176	1.23e-06	1.25442	up	[R]	General function prediction only	--	--	--	[T]	Signal transduction mechanisms	NB-ARC domain;; Leucine Rich repeats (2 copies);; Leucine rich repeat	Putative disease resistance RPP13-like protein 1 OS=Arabidopsis thaliana OX=3702 GN=RPPL1 PE=3 SV=1	S	Function unknown	putative disease resistance RPP13-like protein 1 [Prunus avium]
gene_Pav_sc0003169.1_g240.1.mk	263	340	267	103	61	100	1.42796	2.48477	1.6302	0.545017	0.370272	0.632791	2.22e-09	-1.55632	down	[G]	Carbohydrate transport and metabolism	Molecular Function: high-affinity hydrogen:glucose symporter activity (GO:0005358);; Cellular Component: plasma membrane (GO:0005886);; Cellular Component: plasmodesma (GO:0009506);; Cellular Component: integral component of membrane (GO:0016021);; Biological Process: glucose transmembrane transport (GO:1904659);;	--	--	[R]	General function prediction only	Sugar (and other) transporter	Sugar transport protein 13 OS=Arabidopsis thaliana OX=3702 GN=STP13 PE=1 SV=2	G	Carbohydrate transport and metabolism	sugar transport protein 13-like [Prunus avium]
gene_Pav_sc0000428.1_g520.1.mk	42	25	80	480	375	372	0.349076	0.199281	0.795332	4.11155	3.6503	3.75818	1.35e-13	2.48674	up	[G]	Carbohydrate transport and metabolism	Molecular Function: hydrolase activity, hydrolyzing O-glycosyl compounds (GO:0004553);; Cellular Component: cell wall (GO:0005618);; Biological Process: xyloglucan metabolic process (GO:0010411);; Molecular Function: xyloglucan:xyloglucosyl transferase activity (GO:0016762);; Biological Process: cell wall biogenesis (GO:0042546);; Cellular Component: apoplast (GO:0048046);; Biological Process: ce…	K08235|2.44735e-143|pper:PRUPE_ppa009608mg|K08235 xyloglucan:xyloglucosyl transferase [EC:2.4.1.207] | (RefSeq) hypothetical protein	--	--	--	Glycosyl hydrolases family 16;; Xyloglucan endo-transglycosylase (XET) C-terminus;; Glycosyl hydrolases family 16	Xyloglucan endotransglucosylase/hydrolase 2 OS=Glycine max OX=3847 PE=2 SV=1	G	Carbohydrate transport and metabolism	xyloglucan endotransglucosylase/hydrolase 2-like [Prunus avium]
gene_Pav_sc0009308.1_g010.1.mk	507	494	526	1505	1147	1133	3.17123	3.43441	3.70843	9.02523	7.9157	8.12214	8.62e-32	1.28307	up	--	--	--	--	--	--	--	MAC/Perforin domain	MACPF domain-containing protein NSL1 OS=Arabidopsis thaliana OX=3702 GN=NSL1 PE=2 SV=1	S	Function unknown	MACPF domain-containing protein NSL1, partial [Prunus avium]
gene_Pav_sc0000006.1_g200.1.br	4	15	47	106	90	107	0.091985	0.233968	0.501141	1.09515	0.967935	1.15423	0.0134792	1.1718	up	[T]	Signal transduction mechanisms	Molecular Function: protein kinase activity (GO:0004672);; Molecular Function: protein serine/threonine phosphatase activity (GO:0004722);; Molecular Function: ATP binding (GO:0005524);; Biological Process: protein phosphorylation (GO:0006468);; Biological Process: protein dephosphorylation (GO:0006470);;	--	--	[T]	Signal transduction mechanisms	Protein phosphatase 2C	Protein kinase and PP2C-like domain-containing protein OS=Oryza sativa subsp. japonica OX=39947 GN=Os01g0541900 PE=2 SV=1	T	Signal transduction mechanisms	protein kinase and PP2C-like domain-containing protein isoform X1 [Prunus avium]
gene_Pav_sc0000023.1_g260.1.mk	16	24	12	109	88	87	0.093301	0.146965	0.089803	0.612479	0.570573	0.604081	1.3e-09	2.01786	up	[I]	Lipid transport and metabolism	Molecular Function: catalytic activity (GO:0003824);;	--	--	[R]	General function prediction only	Alpha/beta hydrolase family;; alpha/beta hydrolase fold;; Serine aminopeptidase, S33	--	S	Function unknown	uncharacterized protein LOC110749921 [Prunus avium]
gene_Pav_sc0000823.1_g160.1.mk	3560	3097	3812	1239	1227	1111	50.4741	48.1532	60.7558	17.2526	19.5284	18.5003	2.65e-38	-1.5148	down	--	--	Cellular Component: photosystem I reaction center (GO:0009538);; Biological Process: photosynthesis (GO:0015979);; Cellular Component: integral component of membrane (GO:0016021);;	K02694|5.26755e-155|pmum:103325338|K02694 photosystem I subunit III | (RefSeq) photosystem I reaction center subunit III, chloroplastic	Photosynthesis (ko00195)	--	--	Photosystem I reaction centre subunit III	Photosystem I reaction center subunit III, chloroplastic OS=Arabidopsis thaliana OX=3702 GN=PSAF PE=1 SV=1	S	Function unknown	PREDICTED: photosystem I reaction center subunit III, chloroplastic [Prunus mume]
gene_Pav_sc0000863.1_g530.1.br	93	51	46	342	289	178	0.509099	0.299333	0.278095	1.8213	1.76369	1.13405	1.01e-08	1.78584	up	--	--	--	--	--	--	--	TIR domain;; NB-ARC domain;; TIR domain	TMV resistance protein N OS=Nicotiana glutinosa OX=35889 GN=N PE=1 SV=1	S	Function unknown	TMV resistance protein N-like [Prunus avium]
gene_Pav_sc0000367.1_g200.1.mk	5135	4687	4518	2224	1970	1927	23.6682	23.8539	23.4371	10.1239	10.1985	10.5431	5.12e-104	-1.21805	down	--	--	--	--	--	--	--	--	--	S	Function unknown	uncharacterized protein LOC110753597 [Prunus avium]
gene_Pav_sc0007030.1_g010.1.mk	1026	954	915	2268	2120	2152	3.31656	3.45593	3.37523	7.33323	7.86737	8.189	3.87e-42	1.17184	up	[M]	Cell wall/membrane/envelope biogenesis	Molecular Function: protein serine/threonine kinase activity (GO:0004674);; Molecular Function: ATP binding (GO:0005524);; Cellular Component: plasma membrane (GO:0005886);; Biological Process: defense response (GO:0006952);; Cellular Component: plasmodesma (GO:0009506);; Cellular Component: integral component of membrane (GO:0016021);; Biological Process: protein autophosphorylation (GO:0046777)…	--	--	--	--	Protein kinase domain;; Protein tyrosine kinase;; Salt stress response/antifungal	Cysteine-rich receptor-like protein kinase 2 OS=Arabidopsis thaliana OX=3702 GN=CRK2 PE=2 SV=1	T	Signal transduction mechanisms	cysteine-rich receptor-like protein kinase 2 isoform X1 [Prunus avium]
gene_Pav_sc0000363.1_g190.1.mk	3947	3374	3407	9687	9623	7560	16.8662	15.9148	15.8666	32.0509	35.9327	30.5433	2.97e-40	1.31138	up	[M]	Cell wall/membrane/envelope biogenesis	Cellular Component: cytosol (GO:0005829);; Biological Process: pollen germination (GO:0009846);; Biological Process: pollen tube growth (GO:0009860);; Molecular Function: transferase activity (GO:0016740);;	--	--	--	--	Zinc-finger of C2H2 type	Protein CDI OS=Arabidopsis thaliana OX=3702 GN=CDI PE=2 SV=1	S	Function unknown	protein CDI [Prunus avium]
gene_Pav_sc0001111.1_g330.1.mk	41	33	26	176	120	96	0.389174	0.357473	0.308368	1.7228	1.36645	1.12218	2.98e-08	1.69019	up	--	--	--	--	--	--	--	Transcriptional activator	--	S	Function unknown	uncharacterized protein LOC110764981 [Prunus avium]
gene_Pav_sc0002024.1_g030.1.mk	904	841	813	388	377	365	20.6196	21.0121	20.8376	8.67582	9.63128	9.77801	4.36e-26	-1.15219	down	--	--	Cellular Component: membrane (GO:0016020);;	--	--	--	--	--	--	S	Function unknown	hypothetical protein PRUPE_2G017200, partial [Prunus persica]
Prunus_avium_newGene_3690	411	222	246	1460	1364	1311	2.83068	1.57829	1.88261	9.32776	10.1253	10.2384	7.62e-25	2.1145	up	--	--	--	--	--	--	--	NB-ARC domain;; Leucine Rich repeats (2 copies);; Leucine rich repeat;; Leucine Rich Repeat	Protein SUPPRESSOR OF npr1-1, CONSTITUTIVE 1 OS=Arabidopsis thaliana OX=3702 GN=SNC1 PE=1 SV=5	S	Function unknown	TMV resistance protein N isoform X1 [Prunus persica]
gene_Pav_sc0000207.1_g1320.1.mk	843	860	887	2869	2581	2173	6.80646	7.61894	8.05408	22.7626	23.4088	20.6227	1.31e-53	1.53354	up	[R]	General function prediction only	--	--	--	--	--	Tetratricopeptide repeat;; Tetratricopeptide repeat;; Tetratricopeptide repeat;; Tetratricopeptide repeat	Protein SULFUR DEFICIENCY-INDUCED 2 OS=Arabidopsis thaliana OX=3702 GN=At1g04770 PE=2 SV=1	S	Function unknown	protein SULFUR DEFICIENCY-INDUCED 2 [Prunus avium]
gene_Pav_sc0000877.1_g910.1.mk	2474	2621	2756	1251	1074	985	22.3943	26.0124	28.0342	11.1186	10.9099	10.4691	1.84e-33	-1.23134	down	--	--	Cellular Component: photosystem I (GO:0009522);; Cellular Component: chloroplast thylakoid membrane (GO:0009535);; Biological Process: photosynthesis, light harvesting (GO:0009765);; Cellular Component: integral component of membrane (GO:0016021);; Molecular Function: chlorophyll binding (GO:0016168);; Biological Process: protein-chromophore linkage (GO:0018298);; Molecular Function: metal ion bi…	K08910|0|pper:PRUPE_ppa010291mg|K08910 light-harvesting complex I chlorophyll a/b binding protein 4 | (RefSeq) hypothetical protein	Photosynthesis - antenna proteins (ko00196)	--	--	Chlorophyll A-B binding protein	Chlorophyll a-b binding protein P4, chloroplastic OS=Pisum sativum OX=3888 GN=lhcA-P4 PE=1 SV=1	S	Function unknown	chlorophyll a-b binding protein P4, chloroplastic [Prunus avium]
Prunus_avium_newGene_3078	51	53	44	199	108	140	0.522456	0.63216	0.561811	2.12119	1.34458	1.74709	8.39e-07	1.40204	up	--	--	--	--	--	--	--	Myb/SANT-like DNA-binding domain	--	--	--	putative nuclease HARBI1 [Prunus persica]
gene_Pav_sc0000780.1_g050.1.mk	52	60	62	288	251	240	0.91623	1.14281	1.22416	4.98314	4.95565	4.9601	1.48e-23	2.03287	up	--	--	Molecular Function: transcription factor activity, sequence-specific DNA binding (GO:0003700);; Cellular Component: nucleus (GO:0005634);; Biological Process: response to chitin (GO:0010200);; Molecular Function: sequence-specific DNA binding (GO:0043565);; Molecular Function: transcription regulatory region DNA binding (GO:0044212);; Molecular Function: metal ion binding (GO:0046872);;	--	--	[R]	General function prediction only	C2H2-type zinc finger;; C2H2-type zinc finger	Zinc finger protein ZAT11 OS=Arabidopsis thaliana OX=3702 GN=ZAT11 PE=2 SV=1	S	Function unknown	zinc finger protein ZAT11-like [Prunus avium]
gene_Pav_sc0002659.1_g100.1.br	672	815	652	2380	2241	2116	1.47729	1.9412	1.60242	5.0293	5.38087	5.28613	1.18e-39	1.62354	up	[K]	Transcription	--	--	--	--	--	NB-ARC domain;; Leucine rich repeat;; Leucine Rich repeats (2 copies)	TMV resistance protein N OS=Nicotiana glutinosa OX=35889 GN=N PE=1 SV=1	S	Function unknown	hypothetical protein PRUPE_8G034900 [Prunus persica]
gene_Pav_sc0001280.1_g250.1.mk	560	456	375	263	165	215	8.19944	7.31107	6.16364	3.77892	2.70784	3.69511	7.55e-07	-1.04483	down	--	--	--	--	--	--	--	--	Light-harvesting complex-like protein OHP1, chloroplastic OS=Arabidopsis thaliana OX=3702 GN=OHP1 PE=1 SV=1	S	Function unknown	light-harvesting complex-like protein OHP1, chloroplastic [Prunus avium]
gene_Pav_sc0001102.1_g780.1.mk	976	875	977	3720	3287	3022	2.88916	2.70713	3.01296	9.71007	9.94443	9.4832	4.22e-113	1.81081	up	[G]	Carbohydrate transport and metabolism	Molecular Function: trehalose-phosphatase activity (GO:0004805);; Biological Process: trehalose biosynthetic process (GO:0005992);; Biological Process: dephosphorylation (GO:0016311);;	K01087|0|pmum:103333353|K01087 trehalose 6-phosphate phosphatase [EC:3.1.3.12] | (RefSeq) trehalose-phosphate phosphatase A	Starch and sucrose metabolism (ko00500)	[G]	Carbohydrate transport and metabolism	Trehalose-phosphatase	Trehalose-phosphate phosphatase A OS=Arabidopsis thaliana OX=3702 GN=TPPA PE=1 SV=1	G	Carbohydrate transport and metabolism	trehalose-phosphate phosphatase A isoform X1 [Prunus avium]
gene_Pav_sc0006347.1_g060.1.br	168	188	131	99	64	44	2.93874	3.60222	2.57113	1.69339	1.24481	0.888912	0.000438072	-1.08977	down	--	--	Cellular Component: integral component of membrane (GO:0016021);;	--	--	--	--	Plant protein of unknown function	--	S	Function unknown	UPF0481 protein At3g47200-like [Prunus avium]
gene_Pav_sc0001196.1_g1100.1.mk	118	157	139	828	668	625	0.625188	0.914975	0.830984	4.33398	3.99708	3.91025	1.63e-41	2.25616	up	[QV]	Secondary metabolites biosynthesis, transport and catabolism;; Defense mechanisms	Molecular Function: iron ion binding (GO:0005506);; Cellular Component: integral component of membrane (GO:0016021);; Molecular Function: flavonoid 3'-monooxygenase activity (GO:0016711);; Molecular Function: heme binding (GO:0020037);; Biological Process: oxidation-reduction process (GO:0055114);;	K09754|0|pper:PRUPE_ppa004404mg|K09754 coumaroylquinate(coumaroylshikimate) 3'-monooxygenase [EC:1.14.13.36] | (RefSeq) hypothetical protein	Phenylpropanoid biosynthesis (ko00940);; Flavonoid biosynthesis (ko00941);; Stilbenoid, diarylheptanoid and gingerol biosynthesis (ko00945)	[Q]	Secondary metabolites biosynthesis, transport and catabolism	Cytochrome P450	Cytochrome P450 98A2 OS=Glycine max OX=3847 GN=CYP98A2 PE=2 SV=1	Q	Secondary metabolites biosynthesis, transport and catabolism	cytochrome P450 98A2 [Prunus persica]
gene_Pav_sc0001118.1_g030.1.mk	475	476	506	1140	998	856	1.11128	1.22344	1.3472	2.63274	2.65064	2.37065	3.86e-18	1.01689	up	--	--	Cellular Component: integral component of membrane (GO:0016021);;	--	--	[TZ]	Signal transduction mechanisms;; Cytoskeleton	Formin Homology 2 Domain	Formin-like protein 1 OS=Arabidopsis thaliana OX=3702 GN=FH1 PE=1 SV=1	S	Function unknown	formin-like protein 1 isoform X1 [Prunus avium]
gene_Pav_sc0002659.1_g030.1.br	93	95	78	218	239	219	0.256642	0.20426	0.265518	0.546702	0.529054	0.50956	2.82e-09	1.27253	up	[K]	Transcription	--	--	--	--	--	Leucine Rich repeats (2 copies);; Leucine rich repeat	TMV resistance protein N OS=Nicotiana glutinosa OX=35889 GN=N PE=1 SV=1	S	Function unknown	TMV resistance protein N-like [Prunus avium]
gene_Pav_sc0003015.1_g060.1.br	86	126	116	39	22	42	2.83975	4.57289	4.32224	1.25219	0.815365	1.61162	7.89e-05	-1.37458	down	--	--	Cellular Component: integral component of membrane (GO:0016021);;	--	--	--	--	Probable lipid transfer	Non-specific lipid-transfer protein 2 OS=Prunus armeniaca OX=36596 PE=1 SV=1	U	Intracellular trafficking, secretion, and vesicular transport	PREDICTED: non-specific lipid-transfer protein 2-like [Prunus mume]
gene_Pav_sc0000886.1_g860.1.br	27	47	46	324	237	271	0.444125	0.854755	0.868456	5.34261	4.46115	5.34742	1.57e-20	2.48102	up	--	--	Cellular Component: integral component of membrane (GO:0016021);;	--	--	--	--	--	--	S	Function unknown	uncharacterized protein LOC110762464 [Prunus avium]
gene_Pav_sc0000800.1_g1580.1.mk	887	757	947	16798	14917	12343	5.79276	5.34528	6.90862	103.191	105.486	91.7513	8.73e-282	4.01114	up	[P]	Inorganic ion transport and metabolism	Cellular Component: integral component of membrane (GO:0016021);;	--	--	[P]	Inorganic ion transport and metabolism	ChaC-like protein	Gamma-glutamylcyclotransferase 2-1 OS=Arabidopsis thaliana OX=3702 GN=GGCT2;1 PE=1 SV=1	P	Inorganic ion transport and metabolism	gamma-glutamylcyclotransferase 2-1 [Prunus avium]
gene_Pav_sc0001003.1_g200.1.mk	1336	1533	1737	4040	4111	2959	7.81063	9.37039	11.1813	22.9745	26.3295	20.0058	1.36e-13	1.21828	up	[L]	Replication, recombination and repair	Biological Process: base-excision repair (GO:0006284);; Molecular Function: DNA-3-methyladenine glycosylase activity (GO:0008725);;	K01246|0|pper:PRUPE_ppa006731mg|K01246 DNA-3-methyladenine glycosylase I [EC:3.2.2.20] | (RefSeq) hypothetical protein	Base excision repair (ko03410)	--	--	Methyladenine glycosylase	--	L	Replication, recombination and repair	uncharacterized protein LOC110763634 isoform X2 [Prunus avium]
gene_Pav_sc0000877.1_g1660.1.mk	164	240	197	829	775	690	0.986757	1.58825	1.33428	4.91219	5.25234	4.89368	1.78e-23	1.83756	up	--	--	Molecular Function: metal ion binding (GO:0046872);;	--	--	[R]	General function prediction only	C2H2-type zinc finger;; C2H2-type zinc finger;; Zinc-finger double-stranded RNA-binding;; Zinc-finger of C2H2 type	Zinc finger protein ZAT4 OS=Arabidopsis thaliana OX=3702 GN=ZAT4 PE=2 SV=1	S	Function unknown	zinc finger protein ZAT4-like [Prunus avium]
gene_Pav_sc0000405.1_g680.1.mk	193	203	216	1008	955	792	5.07074	5.84811	6.37238	26.0331	28.1969	24.4569	1.3e-52	2.11085	up	--	--	Molecular Function: calcium ion binding (GO:0005509);;	K16465|1.1317e-78|pmum:103329417|K16465 centrin-1 | (RefSeq) calcium-binding protein PBP1-like	--	[ZD]	Cytoskeleton;; Cell cycle control, cell division, chromosome partitioning	EF-hand domain pair	Calcium-binding protein KRP1 OS=Arabidopsis thaliana OX=3702 GN=KRP1 PE=2 SV=1	DTZ	Cell cycle control, cell division, chromosome partitioning;; Signal transduction mechanisms;; Cytoskeleton	calcium-binding protein PBP1-like [Prunus avium]
gene_Pav_sc0006018.1_g140.1.mk	364	324	422	182	162	167	2.44547	2.38664	3.18512	1.19602	1.21663	1.31777	1.72e-08	-1.06392	down	[J]	Translation, ribosomal structure and biogenesis	Molecular Function: translation elongation factor activity (GO:0003746);; Molecular Function: GTPase activity (GO:0003924);; Molecular Function: GTP binding (GO:0005525);; Cellular Component: mitochondrion (GO:0005739);; Cellular Component: chloroplast (GO:0009507);; Biological Process: mitochondrial translational elongation (GO:0070125);;	K02358|0|pper:PRUPE_ppa004942mg|K02358 elongation factor Tu | (RefSeq) hypothetical protein	--	[J]	Translation, ribosomal structure and biogenesis	Elongation factor Tu GTP binding domain;; Elongation factor Tu C-terminal domain;; Elongation factor Tu domain 2;; 50S ribosome-binding GTPase	Elongation factor Tu, chloroplastic OS=Glycine max OX=3847 GN=TUFB1 PE=3 SV=1	J	Translation, ribosomal structure and biogenesis	elongation factor Tu, chloroplastic [Prunus avium]
gene_Pav_sc0000174.1_g420.1.mk	31	56	39	146	103	101	0.327955	0.660613	0.474805	1.558	1.24725	1.28451	0.000109522	1.24589	up	--	--	--	--	--	--	--	zinc-finger of the FCS-type, C2-C2	Protein MARD1 OS=Arabidopsis thaliana OX=3702 GN=MARD1 PE=2 SV=2	S	Function unknown	uncharacterized protein LOC110750206 [Prunus avium]
gene_Pav_sc0000588.1_g480.1.mk	2977	3053	3525	9356	8293	7592	12.6709	14.249	16.8604	39.1023	39.6193	37.9523	4.13e-38	1.37651	up	--	--	Molecular Function: adenosylmethionine decarboxylase activity (GO:0004014);; Biological Process: S-adenosylmethioninamine biosynthetic process (GO:0006557);; Biological Process: spermine biosynthetic process (GO:0006597);; Biological Process: spermidine biosynthetic process (GO:0008295);;	K01611|0|pmum:103341978|K01611 S-adenosylmethionine decarboxylase [EC:4.1.1.50] | (RefSeq) S-adenosylmethionine decarboxylase proenzyme	Cysteine and methionine metabolism (ko00270);; Arginine and proline metabolism (ko00330)	[T]	Signal transduction mechanisms	Adenosylmethionine decarboxylase;; S-adenosyl-l-methionine decarboxylase leader peptide	S-adenosylmethionine decarboxylase proenzyme OS=Catharanthus roseus OX=4058 GN=SAMDC PE=1 SV=1	E	Amino acid transport and metabolism	S-adenosylmethionine decarboxylase proenzyme [Prunus avium]
gene_Pav_sc0001305.1_g160.1.mk	1482	1389	1111	668	638	561	6.08465	6.08851	5.17925	2.80671	2.92752	2.60364	9.21e-17	-1.06131	down	--	--	Cellular Component: membrane (GO:0016020);;	--	--	[R]	General function prediction only	--	Retrovirus-related Pol polyprotein from transposon RE1 OS=Arabidopsis thaliana OX=3702 GN=RE1 PE=2 SV=1	L	Replication, recombination and repair	uncharacterized protein LOC110748084 [Prunus avium]
gene_Pav_sc0000558.1_g750.1.mk	8520	7465	7500	19876	17149	15830	36.9678	35.5202	36.5802	84.6879	83.5278	80.6822	1.31e-105	1.16761	up	[M]	Cell wall/membrane/envelope biogenesis	Cellular Component: Golgi membrane (GO:0000139);; Cellular Component: mitochondrion (GO:0005739);; Cellular Component: endosome (GO:0005768);; Cellular Component: trans-Golgi network (GO:0005802);; Biological Process: homogalacturonan biosynthetic process (GO:0010289);; Cellular Component: integral component of membrane (GO:0016021);; Molecular Function: polygalacturonate 4-alpha-galacturonosyltr…	K13648|0|pper:PRUPE_ppa003603mg|K13648 alpha-1,4-galacturonosyltransferase [EC:2.4.1.43] | (RefSeq) hypothetical protein	Starch and sucrose metabolism (ko00500);; Amino sugar and nucleotide sugar metabolism (ko00520)	--	--	Glycosyl transferase family 8	Galacturonosyltransferase 8 OS=Arabidopsis thaliana OX=3702 GN=GAUT8 PE=1 SV=1	M	Cell wall/membrane/envelope biogenesis	galacturonosyltransferase 8 [Prunus avium]
gene_Pav_sc0000069.1_g720.1.mk	64	51	66	662	658	455	0.776039	0.67385	0.895664	7.90701	8.97947	6.49354	5.22e-49	3.07733	up	--	--	Cellular Component: plasma membrane (GO:0005886);; Cellular Component: integral component of membrane (GO:0016021);;	--	--	--	--	Late embryogenesis abundant protein	NDR1/HIN1-like protein 6 OS=Arabidopsis thaliana OX=3702 GN=NHL6 PE=1 SV=1	S	Function unknown	NDR1/HIN1-like protein 6 [Prunus avium]
gene_Pav_sc0000558.1_g570.1.br	429	362	335	258	133	141	3.26307	2.93198	2.77372	1.84961	1.05458	1.19864	3.72e-05	-1.01178	down	[QV]	Secondary metabolites biosynthesis, transport and catabolism;; Defense mechanisms	Molecular Function: monooxygenase activity (GO:0004497);; Molecular Function: iron ion binding (GO:0005506);; Molecular Function: oxidoreductase activity, acting on paired donors, with incorporation or reduction of molecular oxygen (GO:0016705);; Molecular Function: heme binding (GO:0020037);; Biological Process: oxidation-reduction process (GO:0055114);;	K17961|0|pmum:103334265|K17961 cytochrome P450 family 82 subfamily G polypeptide 1 [EC:1.14.-.-] | (RefSeq) cytochrome P450 82G1-like	Diterpenoid biosynthesis (ko00904)	[Q]	Secondary metabolites biosynthesis, transport and catabolism	Cytochrome P450	Cytochrome P450 82G1 OS=Arabidopsis thaliana OX=3702 GN=CYP82G1 PE=1 SV=1	Q	Secondary metabolites biosynthesis, transport and catabolism	cytochrome P450 82G1-like isoform X1 [Prunus avium]
gene_Pav_sc0000381.1_g240.1.mk	29	26	30	248	204	207	0.312104	0.305712	0.343513	2.34914	2.29622	2.45346	1.34e-31	2.71425	up	--	--	--	--	--	[O]	Posttranslational modification, protein turnover, chaperones	Ubiquitin-conjugating enzyme	Ubiquitin-conjugating enzyme E2 11 OS=Arabidopsis thaliana OX=3702 GN=UBC11 PE=1 SV=2	O	Posttranslational modification, protein turnover, chaperones	ubiquitin-conjugating enzyme E2-17 kDa-like [Prunus avium]
gene_Pav_sc0000652.1_g070.1.mk	342	345	328	161	143	145	4.47947	4.95385	4.82469	2.07053	2.09783	2.22592	1.81e-13	-1.13536	down	--	--	Cellular Component: chloroplast thylakoid membrane (GO:0009535);; Biological Process: photosynthetic electron transport chain (GO:0009767);; Cellular Component: NAD(P)H dehydrogenase complex (plastoquinone) (GO:0010598);;	--	--	--	--	NAD(P)H dehydrogenase subunit S	NAD(P)H-quinone oxidoreductase subunit S, chloroplastic OS=Arabidopsis thaliana OX=3702 GN=ndhS PE=1 SV=1	S	Function unknown	NAD(P)H-quinone oxidoreductase subunit S, chloroplastic-like [Prunus avium]
gene_Pav_sc0001243.1_g220.1.mk	744	733	881	1687	1689	1653	6.10135	6.59832	8.1205	13.5969	15.5589	15.9383	1.66e-14	1.06983	up	[GR]	Carbohydrate transport and metabolism;; General function prediction only	Biological Process: metabolic process (GO:0008152);; Molecular Function: hydrolase activity (GO:0016787);;	--	--	[R]	General function prediction only	Haloacid dehalogenase-like hydrolase;; haloacid dehalogenase-like hydrolase;; HAD-hyrolase-like	Haloacid dehalogenase-like hydrolase domain-containing protein Sgpp OS=Arabidopsis thaliana OX=3702 GN=SGPP PE=1 SV=2	S	Function unknown	PREDICTED: haloacid dehalogenase-like hydrolase domain-containing protein Sgpp [Prunus mume]
gene_Pav_sc0000212.1_g570.1.mk	136	155	123	65	70	55	0.458901	0.597694	0.488796	0.200345	0.270627	0.211623	6.36e-05	-1.02202	down	--	--	Cellular Component: integral component of membrane (GO:0016021);;	--	--	[GMW]	Carbohydrate transport and metabolism;; Cell wall/membrane/envelope biogenesis;; Extracellular structures	Exostosin family	Probable glycosyltransferase At5g03795 OS=Arabidopsis thaliana OX=3702 GN=At5g03795 PE=3 SV=2	S	Function unknown	probable glycosyltransferase At3g07620 isoform X1 [Prunus avium]
gene_Pav_sc0001557.1_g070.1.mk	901	801	771	7241	7322	6664	3.02493	2.88487	2.87075	23.7606	27.1166	26.0529	6.14e-264	3.0765	up	[R]	General function prediction only	Molecular Function: anaphase-promoting complex binding (GO:0010997);; Biological Process: regulation of catalytic activity (GO:0050790);; Molecular Function: ubiquitin-protein transferase activator activity (GO:0097027);;	K03363|0|pper:PRUPE_ppa005800mg|K03363 cell division cycle 20, cofactor of APC complex | (RefSeq) hypothetical protein	Ubiquitin mediated proteolysis (ko04120)	[DO]	Cell cycle control, cell division, chromosome partitioning;; Posttranslational modification, protein turnover, chaperones	WD domain, G-beta repeat;; Anaphase-promoting complex subunit 4 WD40 domain	Cell division cycle 20.1, cofactor of APC complex OS=Arabidopsis thaliana OX=3702 GN=CDC20-1 PE=1 SV=1	D	Cell cycle control, cell division, chromosome partitioning	cell division cycle 20.2, cofactor of APC complex [Prunus persica]
gene_Pav_sc0000044.1_g550.1.mk	39555	38066	41199	87699	84830	77581	265.468	280.153	310.803	577.955	639.066	611.567	2.84e-42	1.06886	up	[Q]	Secondary metabolites biosynthesis, transport and catabolism	Biological Process: flavonoid biosynthetic process (GO:0009813);; Molecular Function: L-ascorbic acid binding (GO:0031418);; Molecular Function: naringenin 3-dioxygenase activity (GO:0045486);; Molecular Function: metal ion binding (GO:0046872);; Biological Process: oxidation-reduction process (GO:0055114);;	K00475|0|pper:PRUPE_ppa007636mg|K00475 naringenin 3-dioxygenase [EC:1.14.11.9] | (RefSeq) hypothetical protein	Flavonoid biosynthesis (ko00941)	[QR]	Secondary metabolites biosynthesis, transport and catabolism;; General function prediction only	2OG-Fe(II) oxygenase superfamily;; non-haem dioxygenase in morphine synthesis N-terminal	Naringenin,2-oxoglutarate 3-dioxygenase OS=Malus domestica OX=3750 PE=2 SV=1	S	Function unknown	naringenin,2-oxoglutarate 3-dioxygenase [Prunus avium]
gene_Pav_sc0000700.1_g040.1.mk	61	50	65	458	304	479	0.711031	0.640828	0.856773	5.27414	3.9953	6.59903	6.36e-25	2.56095	up	--	--	Molecular Function: oxidoreductase activity, acting on single donors with incorporation of molecular oxygen, incorporation of two atoms of oxygen (GO:0016702);; Biological Process: oxylipin biosynthetic process (GO:0031408);; Molecular Function: metal ion binding (GO:0046872);; Biological Process: oxidation-reduction process (GO:0055114);;	K15718|4.1726e-55|pper:PRUPE_ppa001311mg|K15718 linoleate 9S-lipoxygenase [EC:1.13.11.58] | (RefSeq) hypothetical protein	Linoleic acid metabolism (ko00591)	--	--	Lipoxygenase	Probable linoleate 9S-lipoxygenase 5 OS=Solanum tuberosum OX=4113 GN=LOX1.5 PE=2 SV=1	S	Function unknown	probable linoleate 9S-lipoxygenase 5 isoform X1 [Prunus avium]
gene_Pav_sc0001309.1_g770.1.mk	1021	973	869	426	236	398	4.5258	4.2322	3.98045	1.67207	1.20505	2.1826	2.2e-10	-1.34432	down	--		Molecular Function: protein serine/threonine kinase activity (GO:0004674);; Molecular Function: ATP binding (GO:0005524);; Biological Process: protein phosphorylation (GO:0006468);;	--	--	[T]	Signal transduction mechanisms	Protein tyrosine kinase;; Protein kinase domain	Serine/threonine-protein kinase HT1 OS=Arabidopsis thaliana OX=3702 GN=HT1 PE=1 SV=1	T	Signal transduction mechanisms	serine/threonine-protein kinase HT1-like isoform X1 [Prunus avium]
gene_Pav_sc0009120.1_g010.1.mk	49	66	62	264	267	276	0.214807	0.318938	0.307874	1.15052	1.33236	1.44157	1.92e-18	2.02484	up	[QV]	Secondary metabolites biosynthesis, transport and catabolism;; Defense mechanisms	Molecular Function: monooxygenase activity (GO:0004497);; Molecular Function: iron ion binding (GO:0005506);; Cellular Component: integral component of membrane (GO:0016021);; Molecular Function: oxidoreductase activity, acting on paired donors, with incorporation or reduction of molecular oxygen (GO:0016705);; Molecular Function: heme binding (GO:0020037);; Biological Process: oxidation-reductio…	K09755|0|pper:PRUPE_ppa004260mg|K09755 ferulate-5-hydroxylase [EC:1.14.-.-] | (RefSeq) hypothetical protein	Phenylpropanoid biosynthesis (ko00940)	[Q]	Secondary metabolites biosynthesis, transport and catabolism	Cytochrome P450	Cytochrome P450 84A1 OS=Arabidopsis thaliana OX=3702 GN=CYP84A1 PE=1 SV=1	Q	Secondary metabolites biosynthesis, transport and catabolism	cytochrome P450 84A1-like [Prunus avium]
gene_Pav_sc0000113.1_g280.1.mk	151	126	174	812	496	506	0.638241	0.560743	0.812613	3.49868	2.2502	2.11686	3.92e-18	1.86026	up	[E]	Amino acid transport and metabolism	Molecular Function: ionotropic glutamate receptor activity (GO:0004970);; Biological Process: ion transport (GO:0006811);; Cellular Component: integral component of membrane (GO:0016021);; Biological Process: ionotropic glutamate receptor signaling pathway (GO:0035235);;	K05387|0|pmum:103340423|K05387 glutamate receptor, ionotropic, plant | (RefSeq) glutamate receptor 3.6-like	--	[PET]	Inorganic ion transport and metabolism;; Amino acid transport and metabolism;; Signal transduction mechanisms	Receptor family ligand binding region;; Periplasmic binding protein;; Bacterial extracellular solute-binding proteins, family 3;; Ligated ion channel L-glutamate- and glycine-binding site	Glutamate receptor 3.6 OS=Arabidopsis thaliana OX=3702 GN=GLR3.6 PE=2 SV=1	S	Function unknown	glutamate receptor 3.6-like [Prunus avium]
gene_Pav_sc0002479.1_g040.1.mk	36	18	43	300	213	158	0.076899	0.052699	0.14652	0.66682	0.524679	0.452431	3.25e-12	2.29179	up	[V]	Defense mechanisms	Molecular Function: nucleotide binding (GO:0000166);; Biological Process: transport (GO:0006810);; Cellular Component: membrane (GO:0016020);; Molecular Function: ATPase activity (GO:0016887);;	--	--	[Q]	Secondary metabolites biosynthesis, transport and catabolism	ABC transporter transmembrane region;; ABC transporter;; 50S ribosome-binding GTPase	ABC transporter C family member 9 OS=Arabidopsis thaliana OX=3702 GN=ABCC9 PE=2 SV=2	V	Defense mechanisms	PREDICTED: putative ABC transporter C family member 15 isoform X2 [Malus domestica]
gene_Pav_sc0004999.1_g050.1.mk	651	619	562	224	207	217	3.67341	3.83896	3.56784	1.24101	1.30492	1.43488	2.26e-28	-1.4557	down	--	--	Molecular Function: DNA binding (GO:0003677);;	K09422|1.31454e-92|pper:PRUPE_ppa008906mg|K09422 myb proto-oncogene protein, plant | (RefSeq) hypothetical protein	--	[K]	Transcription	Myb-like DNA-binding domain	Transcription repressor MYB6 OS=Arabidopsis thaliana OX=3702 GN=MYB6 PE=1 SV=1	K	Transcription	transcription repressor MYB6-like [Prunus avium]
gene_Pav_sc0006281.1_g050.1.mk	915	1003	1072	2234	2239	2007	3.84113	4.81655	5.72351	10.4759	11.8814	10.2557	2.05e-18	1.09487	up	[IQ]	Lipid transport and metabolism;; Secondary metabolites biosynthesis, transport and catabolism	Biological Process: metabolic process (GO:0008152);; Molecular Function: 4-coumarate-CoA ligase activity (GO:0016207);;	K01904|0|pmum:103328252|K01904 4-coumarate--CoA ligase [EC:6.2.1.12] | (RefSeq) 4-coumarate--CoA ligase 1-like	Ubiquinone and other terpenoid-quinone biosynthesis (ko00130);; Phenylalanine metabolism (ko00360);; Phenylpropanoid biosynthesis (ko00940)	[I]	Lipid transport and metabolism	AMP-binding enzyme	4-coumarate--CoA ligase 2 OS=Nicotiana tabacum OX=4097 GN=4CL2 PE=1 SV=1	IQ	Lipid transport and metabolism;; Secondary metabolites biosynthesis, transport and catabolism	4-coumarate--CoA ligase 1-like [Prunus avium]
gene_Pav_sc0000659.1_g370.1.mk	96	94	83	27	30	29	2.30179	2.47382	2.22986	0.63374	0.807474	0.795727	8.84e-07	-1.44874	down	[C]	Energy production and conversion	--	K00167|4.42107e-21|obr:102722510|K00167 2-oxoisovalerate dehydrogenase E1 component beta subunit [EC:1.2.4.4] | (RefSeq) 2-oxoisovalerate dehydrogenase subunit beta 1, mitochondrial	Valine, leucine and isoleucine degradation (ko00280);; Propanoate metabolism (ko00640)	[C]	Energy production and conversion	Transketolase, pyrimidine binding domain	2-oxoisovalerate dehydrogenase subunit beta 2, mitochondrial OS=Arabidopsis thaliana OX=3702 GN=DIN4 PE=1 SV=1	C	Energy production and conversion	hypothetical protein KK1_020938 [Cajanus cajan]
gene_Pav_sc0000852.1_g520.1.mk	187	264	191	610	530	610	0.814959	1.26291	0.933474	2.61313	2.59605	3.125	1.04e-11	1.3701	up	--	--	Cellular Component: integral component of membrane (GO:0016021);;	--	--	--	--	--	--	S	Function unknown	uncharacterized protein LOC110761887 [Prunus avium]
gene_Pav_sc0000396.1_g040.1.mk	203	178	210	1009	1235	1162	1.292	1.24461	1.50897	6.33587	8.86433	8.72451	2.71e-41	2.42493	up	[P]	Inorganic ion transport and metabolism	Cellular Component: plasma membrane (GO:0005886);; Molecular Function: ammonium transmembrane transporter activity (GO:0008519);; Biological Process: methylammonium transport (GO:0015843);; Cellular Component: integral component of membrane (GO:0016021);; Biological Process: ammonium transmembrane transport (GO:0072488);;	K03320|0|pper:PRUPE_ppa004450mg|K03320 ammonium transporter, Amt family | (RefSeq) hypothetical protein	--	[P]	Inorganic ion transport and metabolism	Ammonium Transporter Family	Ammonium transporter 1 member 2 OS=Solanum lycopersicum OX=4081 GN=AMT1-2 PE=2 SV=1	P	Inorganic ion transport and metabolism	ammonium transporter 1 member 2-like [Prunus avium]
gene_Pav_sc0001540.1_g150.1.mk	344	354	367	803	646	730	1.40123	1.57725	1.6746	3.2101	2.94558	3.48828	2.23e-14	1.0099	up	[M]	Cell wall/membrane/envelope biogenesis	--	K20870|0|pmum:103322150|K20870 putative beta-1,4-xylosyltransferase IRX10 [EC:2.4.2.-] | (RefSeq) probable beta-1,4-xylosyltransferase IRX10	--	[GMW]	Carbohydrate transport and metabolism;; Cell wall/membrane/envelope biogenesis;; Extracellular structures	Exostosin family	Probable beta-1,4-xylosyltransferase IRX10 OS=Arabidopsis thaliana OX=3702 GN=IRX10 PE=2 SV=1	S	Function unknown	probable beta-1,4-xylosyltransferase IRX10 [Prunus avium]
gene_Pav_sc0001323.1_g610.1.br	56	53	30	173	147	147	0.311981	0.256277	0.17923	0.70755	0.60393	0.592152	2.61e-08	1.55856	up	[K]	Transcription	Biological Process: defense response (GO:0006952);; Biological Process: signal transduction (GO:0007165);; Molecular Function: ADP binding (GO:0043531);;	--	--	--	--	TIR domain;; NB-ARC domain;; TIR domain;; Leucine Rich repeats (2 copies)	TMV resistance protein N OS=Nicotiana glutinosa OX=35889 GN=N PE=1 SV=1	S	Function unknown	TMV resistance protein N-like [Prunus avium]
gene_Pav_co4078193.1_g010.1.mk	436	368	398	1220	654	697	1.42215	1.31463	1.45816	3.90851	2.39395	2.66978	1.51e-06	1.01417	up	[K]	Transcription	Molecular Function: protein kinase activity (GO:0004672);; Molecular Function: ATP binding (GO:0005524);; Biological Process: protein phosphorylation (GO:0006468);; Cellular Component: integral component of membrane (GO:0016021);;	--	--	--	--	Protein tyrosine kinase;; Protein kinase domain;; Leucine Rich repeats (2 copies);; Leucine rich repeat;; Leucine Rich Repeat	MDIS1-interacting receptor like kinase 2 OS=Arabidopsis thaliana OX=3702 GN=MIK2 PE=1 SV=3	S	Function unknown	MDIS1-interacting receptor like kinase 2-like, partial [Prunus avium]
[truncated: 512 more rows]
