# Supplementary material for: Integrated Metabolome, Transcriptome and Long Non-Coding RNA Analysis Reveals Potential Molecular Mechanisms of Sweet Cherry Fruit Ripening
Source: Int J Mol Sci. 2024 Sep 12;25(18):9860. doi: 10.3390/ijms25189860 (PMC11432518; doi:10.3390/ijms25189860)
Supplement: Supplementary file 1 [file ijms-25-09860-s001.zip › Table S7.xlsx]

## Sheet: Table S7
#ID	Y1-FPKM	Y2-FPKM	Y3-FPKM	P1-FPKM	P2-FPKM	P3-FPKM	DR1-FPKM	DR2-FPKM	DR3-FPKM	Class	Length
MSTRG.1.2	3.63507	3.07101	2.94206	3.2074	3.66129	2.38444	1.74547	2.73664	1.52218	lincRNA	783
MSTRG.10037.1	0	0	0.159752	0.003955	0.074648	0	0.256138	0	0	lincRNA	688
MSTRG.10037.2	0.036183	0.229054	0.171546	0.789987	0.381532	0.751086	0	0.148612	0.141112	lincRNA	791
MSTRG.10037.3	0.092935	0	0.184398	0	0	0	0	0.361586	0.364158	lincRNA	617
MSTRG.10037.4	0.357201	0	0.0009	0	0	0	0	0	0	lincRNA	627
MSTRG.10037.5	0	0.540853	0	0	0	0	0	0	0	lincRNA	584
MSTRG.10038.1	0.509822	0.576928	0.335248	0.472445	0.407838	0.392337	0.536052	0.369785	0.28243	anti-sense_lncRNA	1969
MSTRG.10038.2	0.20841	0.013646	0.018036	0.004004	0.034656	0.074316	0.083646	0.037276	0.013089	lincRNA	2202
MSTRG.10038.3	0.170697	0.091828	0.408824	0.032728	0.021836	0.055793	0.119372	0.010001	0.159551	lincRNA	1638
MSTRG.10038.4	0.035515	0.12043	0	0.092619	0.077401	0.127114	0.105986	0.13512	0	lincRNA	1853
MSTRG.10038.5	0	0.119191	0	0	0	0.100511	0	0	0	lincRNA	1709
MSTRG.10038.6	0	0.10578	0.17425	0.128869	0.281642	0.124168	0	0.130147	0.200285	lincRNA	1575
MSTRG.10044.1	0.212696	0	0.102338	0.112486	0	0	0	0.217369	0	lincRNA	275
MSTRG.10047.1	0.203504	0	0.022387	0.161994	0	0	0	0.306216	0	anti-sense_lncRNA	489
MSTRG.10048.2	0.215302	0	0.017766	0	0	0	0	0.352732	0	anti-sense_lncRNA	290
MSTRG.1007.1	0.070899	0.034901	0.033174	0.481049	0.031742	0	0.329596	0	0.566139	lincRNA	660
MSTRG.10089.1	0.024797	0.048917	0	0.175702	0.02987	0.079853	0.034353	0	0	anti-sense_lncRNA	1115
MSTRG.10098.5	8.15374	10.5279	13.9804	0.521451	8.98764	4.71057	10.1138	12.5626	5.36608	lincRNA	1704
MSTRG.1011.1	0	0.077558	0.14744	0.268959	0	0	0	0	0	lincRNA	297
MSTRG.10124.1	1.22219	0.864545	1.61723	1.13071	1.05182	1.26633	0.809604	1.18521	1.07623	lincRNA	855
MSTRG.10166.2	0.026308	0.033898	0.002755	0.11563	0.113257	0.107289	0.094852	0.113233	0.124089	lincRNA	1930
MSTRG.10166.3	0.046588	0.456494	0.022372	0	0.289436	0	0	0.197699	0.036642	lincRNA	766
MSTRG.10166.4	0.274767	0.119371	0.095289	0	0.002027	0	0	0.139237	0.065656	lincRNA	1183
MSTRG.10166.5	0.34768	0.088804	0.307576	0.188564	0.1612	0.195541	0.273598	0.202738	0.403671	lincRNA	1662
MSTRG.10166.6	0.059152	0.215786	0.335313	0.283208	0.108765	0.218513	0.271092	0.470966	0.271569	lincRNA	1236
MSTRG.10166.7	0.237318	0.098036	0.512466	0.195923	0.286835	0.634013	0.492626	0.109152	0.322109	lincRNA	805
MSTRG.1025.3	0	0	0	0	0	0	0.724575	6.14998	0.251972	sense_lncRNA	394
MSTRG.10254.2	0.00024	0.035707	0.062997	0.014295	0.229024	0.036549	0.006576	0.102927	0.021405	anti-sense_lncRNA	2672
MSTRG.10254.3	0.222091	0.13558	0	0	0.04728	0.372339	0.178119	0.230464	0.01515	anti-sense_lncRNA	1085
MSTRG.10254.4	0.089636	0.322001	0.156305	0.318192	0.210422	0.184769	0.128202	0.157384	0.218781	anti-sense_lncRNA	2648
MSTRG.10258.1	1.60411	1.10091	0.009704	1.16111	0.990025	0	0.837751	1.32163	1.38373	lincRNA	781
MSTRG.10258.2	0.01173	0.017455	1.53955	0.02299	0.022446	1.74454	0.613471	0.007953	0.013151	lincRNA	761
MSTRG.10259.1	1.51609	0.235676	0	0.014418	1.51173	0	0.439252	1.51357	0.055818	lincRNA	247
MSTRG.10259.2	0.682358	0.013758	0	0	0.311426	0	0.673886	0.691031	0	lincRNA	826
MSTRG.10259.3	0.030425	0.507172	3.15108	2.81876	0.047082	2.77698	1.11718	0.021668	2.99412	lincRNA	769
MSTRG.10266.1	0.201228	0.126565	0	0.122601	0.26471	0.092421	0.149118	0.502187	0.292468	lincRNA	455
MSTRG.10283.1	0	0.062773	0	0	0	0.323899	0	0	0	lincRNA	292
MSTRG.10285.1	0	0.343114	0.06832	0.235402	0.471703	0.568841	0.425949	0.209119	0.335968	lincRNA	606
MSTRG.10286.1	0	0	0	0	0	0	0.083477	0	0.466454	lincRNA	323
MSTRG.1030.1	7.22839	8.48593	7.06564	5.65382	6.52647	4.98426	6.66374	4.38831	8.28277	lincRNA	378
MSTRG.10313.1	0	0	0.129583	0	0	0	0	0	0	sense_lncRNA	788
MSTRG.10313.10	0	0.127278	0.06021	0.098555	0.143044	0.18173	0.078022	0.104865	0.127115	sense_lncRNA	1395
MSTRG.10313.11	0	0.078275	0	0.059419	0	0	0.16771	0	0	sense_lncRNA	1122
MSTRG.10313.19	0.121758	0.054339	0.085617	0	0	0.024717	0.029186	0.041031	0	lincRNA	2981
MSTRG.10313.5	0.199207	0.088648	0.087609	0.066168	0.043879	0.132345	0	0.017124	0.07576	sense_lncRNA	1737
MSTRG.10313.9	0	0.262931	0.064663	0.207845	0.162151	0.130106	0.099564	0.285262	0.174837	sense_lncRNA	1351
MSTRG.10326.1	0.206137	0	0	0	0	0	0	0	0	lincRNA	227
MSTRG.10334.1	0.228587	0	0	0	0	0	0	0	0	lincRNA	319
MSTRG.10373.2	0.14162	0.158082	0	0.094502	0.210489	0.072731	0	0.093281	0.070138	sense_lncRNA	544
MSTRG.10396.1	0	0.023274	0.082732	0.056603	0	0	0.107657	0	0.249513	lincRNA	481
MSTRG.1040.1	2.5756	0.487844	3.01447	3.33178	3.16366	0.27376	3.69121	0.303099	4.31011	lincRNA	1878
MSTRG.1047.3	0.200706	0.088724	0.357789	0.096728	0	0	0	0	0	sense_lncRNA	1301
MSTRG.10601.1	0	0	0	0	0.006759	0	0	0.066418	0.216894	intronic_lncRNA	540
MSTRG.10646.2	0	0.207722	0	0	0	0.021038	0.009544	0	0	lincRNA	351
MSTRG.10661.1	0	0	0	0.072759	0	0	0.622256	0	0.4087	anti-sense_lncRNA	649
MSTRG.10661.2	0	0	0.046437	0	0	0.05579	0.001235	0.427325	0.028424	anti-sense_lncRNA	943
MSTRG.1075.3	0.146628	0	0	0.360198	0	0.369542	0	0	0	lincRNA	1306
MSTRG.10783.2	1.19726	1.43995	1.63531	1.31227	1.06754	1.20654	0.93124	0.879412	0.936937	sense_lncRNA	3067
MSTRG.10783.3	0.224107	0.511186	0.445561	0.138622	0.044585	0.146984	0.015539	0.058455	0.127721	sense_lncRNA	585
MSTRG.10783.4	0.135502	0	0.264577	0	0	0	0	0	0	sense_lncRNA	2517
MSTRG.10783.6	0.081569	0.155849	0	0.345342	0.236421	0	0.070648	0.082151	0.156509	sense_lncRNA	1003
MSTRG.10785.2	0.293886	0.083328	0.093938	0.212765	0.161914	0.151007	0.108477	0.136625	0.063568	lincRNA	1612
MSTRG.10785.4	0.099182	0.380859	0.239671	0.353817	0.137545	0.400861	0.236489	0.27174	0.318071	lincRNA	1865
MSTRG.10817.1	1.7434	1.84687	1.94523	2.18451	2.42673	1.55571	1.79718	1.39545	1.15473	sense_lncRNA	575
MSTRG.10834.1	1.93252	1.35097	1.75554	3.59445	1.75586	1.88296	2.00788	1.77333	2.441	lincRNA	456
MSTRG.10834.2	1.55973	0.676847	1.1515	0.624531	1.11594	0.707939	1.0835	1.34252	0.927765	lincRNA	502
MSTRG.10834.3	0.435115	0.377935	0.521846	0.387623	0.386626	0.34649	0.246732	0.448663	0.367814	lincRNA	1485
MSTRG.10834.4	0.469327	0.545205	0.473483	0.447081	0.427854	0.369089	0.273684	0.30779	0.623639	lincRNA	807
MSTRG.10942.1	0.829226	0.320293	0.434919	0.221869	0.132882	0.088568	0.45275	0.58587	0.243175	lincRNA	245
MSTRG.10962.1	0	0	0	0.229144	0.019473	0.105506	0	0	0.021739	lincRNA	465
MSTRG.10962.2	0.945749	0.396079	0.231284	0.160871	0.121563	0.131426	0.306339	0	0.188228	lincRNA	284
MSTRG.11032.1	0	0	0.19535	0.199559	0.1768	0.076427	0	0.096641	0.050227	intronic_lncRNA	467
MSTRG.11073.1	0.033439	0.289765	0	0	0	0.022835	0	0	0	lincRNA	367
MSTRG.1110.1	0.066591	0.170195	0.495266	0.056456	0	0.042737	0.216358	0.198133	3.64009	sense_lncRNA	2087
MSTRG.11102.1	0.40116	0.486191	0.320916	0.403017	0.49695	0.478045	0.504976	0.471576	0.453746	lincRNA	518
MSTRG.11102.2	0.30844	0.325996	0.239238	0.318529	0.390716	0.618735	0.492965	0.491977	0.618336	lincRNA	871
MSTRG.11103.1	0.752862	0.475134	0.174573	0.627952	0.469576	0.508932	0.56251	0.531339	0.462241	sense_lncRNA	585
MSTRG.1115.1	0.086662	0	0.1243	0.113718	0.095655	0	0.125502	0	0.534313	lincRNA	698
MSTRG.1115.2	0.185055	0.328298	0.054498	0	0.068915	0.258512	0.079858	0.133808	0.068877	lincRNA	521
MSTRG.11166.1	0.457053	0.179481	0.331518	0.245858	0.235466	0.495342	0.529995	0.579731	0.497127	lincRNA	979
MSTRG.11193.1	0.185399	0	0.007272	0.149116	0.238594	0	0.023597	0.040462	0.056452	lincRNA	277
MSTRG.11194.1	0.105337	0.092711	0.231066	0.30821	0.147117	0.181968	0.091309	0.075584	0.271166	lincRNA	519
MSTRG.11213.10	3.4578	1.70098	3.55728	14.7737	14.513	14.2277	11.3327	13.265	14.2658	sense_lncRNA	380
MSTRG.11258.1	17.6791	18.3299	17.3784	18.1336	20.2253	19.5207	18.9919	19.0682	21.8579	lincRNA	629
MSTRG.11259.1	0.322773	0.141652	0.215329	0.125073	0.33284	0.100883	0.195796	0.171888	0.177138	lincRNA	402
MSTRG.11260.1	0.101821	0.143979	0.099885	0.158661	0.153977	0.167533	0.172427	0.232424	0.189469	anti-sense_lncRNA	1682
MSTRG.11278.1	0.468954	0.440829	0.368742	0.496358	0.622699	0.814164	0.561827	0.606582	0.491767	lincRNA	1144
MSTRG.11278.2	0	0.013617	0	0.027497	0.021009	0.24648	0.011592	0.013115	0.027316	lincRNA	203
MSTRG.11357.2	255.243	660.872	109.485	94.6218	914.245	215.441	1009.18	624.353	822.371	sense_lncRNA	489
MSTRG.11357.3	1120.19	0.525552	1184.3	1016.98	297.62	1033.41	105.76	935.973	0.466331	sense_lncRNA	452
MSTRG.11361.1	0	0	0	0.213015	0	0.09574	0	0	0	anti-sense_lncRNA	345
MSTRG.11405.1	1.49478	1.86198	1.5755	0	0	0	0	0	1.57241	lincRNA	252
MSTRG.11435.1	0	0.195488	0.317204	0.252837	0.194574	0.254704	0	0	0.208806	lincRNA	337
MSTRG.1146.4	0.33459	0.076448	0	0.189497	0.131874	0.104064	0.065477	0	0.089638	sense_lncRNA	425
MSTRG.11543.1	0.040903	0.053694	0	0.104739	0.097923	0	0.167487	0.322918	0.299714	lincRNA	858
MSTRG.11543.2	0	0	0	0	0	0	0.182566	0	0	lincRNA	790
MSTRG.11571.1	0	0.205295	0.064163	0	0	0	0	0.034087	0.212118	lincRNA	331
MSTRG.11589.1	0.102338	0	0.246359	0.225907	0.868189	0.304716	0.659562	0.362443	0.236236	anti-sense_lncRNA	221
MSTRG.11593.1	0.751693	0.008508	0.77971	1.99968	0.250637	0.574197	0.580502	1.26138	0.785764	sense_lncRNA	722
MSTRG.11593.2	0.571613	0.654565	0.694483	0.309975	0.946926	0.514247	0.367567	0.166038	0.328248	sense_lncRNA	863
MSTRG.11593.3	0.191263	0.174598	0	0	0.363083	0.425233	0	0.060234	0.091958	sense_lncRNA	679
MSTRG.11597.1	0.209579	0.224971	0.071319	0.057444	0.051953	0.164273	0.183958	0.343179	0.285367	lincRNA	614
MSTRG.11600.2	0	0.794576	0	0	0	0	0	0	0	lincRNA	1378
MSTRG.11605.1	0.028347	0.018766	0	0.250162	0.049301	0.030364	0.03318	0	0.016423	anti-sense_lncRNA	591
MSTRG.11648.4	0	0.089887	0.115381	0	0	0	0	0	0	sense_lncRNA	1751
MSTRG.11653.8	9.17135	9.68871	9.25483	9.72948	9.15217	10.7494	11.2285	12.2592	13.8797	lincRNA	655
MSTRG.11654.1	0.230317	0.306232	0.06402	0.402648	0.31781	0.047077	0.128818	0.09351	0.372413	lincRNA	342
MSTRG.11669.1	0.888925	0.769659	0.707314	0.526184	0.748229	0.999508	0.424528	0.244342	0.174804	lincRNA	859
MSTRG.11688.1	0	0.018344	0.060396	0.166889	0.272443	0.07426	0.178344	0.057507	0.201151	anti-sense_lncRNA	777
MSTRG.11709.1	0.159969	0.353079	0.156597	0.22722	0	0	0.185543	0.033242	0	lincRNA	254
MSTRG.1174.1	0	0	0	0	0	0	0	0.214965	0	anti-sense_lncRNA	260
MSTRG.11791.1	0.159886	0.109529	0.186775	0.348116	0.255631	0.112041	0.051248	0.09394	0.116967	lincRNA	1002
MSTRG.11807.3	0	0	0.073966	0	0.110499	0.417617	0.062189	0.256579	0	sense_lncRNA	532
MSTRG.11810.2	0	0	0	0	0	0	0	0	0.24352	anti-sense_lncRNA	641
MSTRG.11826.3	9.88308	0	0	9.28339	17.868	10.3961	0	0	0	anti-sense_lncRNA	1061
MSTRG.11827.2	30.5908	30.2159	31.96	32.1355	25.5029	25.5912	21.2116	18.1148	18.1213	sense_lncRNA	759
MSTRG.11828.1	0	0	0.202085	0.151289	0	0	0	0.083778	0.347988	anti-sense_lncRNA	264
MSTRG.11837.1	0	0	0	0	0	0	0.170865	0	0	lincRNA	228
MSTRG.11840.1	0.804838	0.455429	0.507502	0.586049	0.144036	0.470843	0.41811	0.97521	0.604881	lincRNA	311
MSTRG.11842.1	0	0.238625	0.03631	0.218248	0.065854	0	0.073169	0.204459	0.09219	lincRNA	603
MSTRG.11880.1	0.113413	0.243055	0.231027	0.28127	0.269108	0.078777	0.316926	0.157071	0.175919	sense_lncRNA	284
MSTRG.11975.1	0.281884	0.117701	0	0.201951	0.084799	0.141002	0.211397	0.192331	0	anti-sense_lncRNA	319
MSTRG.1200.1	0.352915	0	0	0	0	0.001533	0	0	0	lincRNA	526
MSTRG.12039.1	5.9991	5.01654	4.44857	3.95536	4.38863	4.09349	4.72589	4.22718	3.97933	sense_lncRNA	1123
MSTRG.12039.2	1.71761	2.04964	2.17296	1.75453	1.59835	2.02579	1.51362	2.2172	2.1756	sense_lncRNA	2461
MSTRG.12040.11	0.806171	0.17794	0.032232	0.151371	0.007453	0.126819	0.575961	0.220721	0.032677	sense_lncRNA	1935
MSTRG.12040.5	0	0	0	0.022295	0	0	0.182236	0.010769	0.225356	sense_lncRNA	1981
MSTRG.12040.9	0	0	0.19651	0	0.134699	0	0	0	0	sense_lncRNA	1846
MSTRG.12060.1	0.157215	0.225647	0.143649	0.334648	0.401726	0.306256	0.144514	0	0.136693	lincRNA	441
MSTRG.121.1	0.596561	0.585145	0.555699	0.545494	0.496887	0.644422	0.366963	0.239776	0.350657	lincRNA	596
MSTRG.12130.1	4.90272	3.10393	4.40242	3.44012	5.29772	5.45138	5.71348	4.38978	5.44721	lincRNA	600
MSTRG.12147.1	1.48993	1.31447	1.44227	1.63243	1.85669	1.98285	1.95257	2.35961	2.37643	sense_lncRNA	1666
MSTRG.12199.1	0.458417	0.147685	0.089037	0	0.063015	0	0.476328	0.58696	0	intronic_lncRNA	222
MSTRG.12208.3	0	0	0.320144	0	0	0	0	0	0	anti-sense_lncRNA	221
MSTRG.12236.1	0.660854	0.437697	0.64307	0.876627	0.760094	0.782714	0.630309	0.754254	0.705846	lincRNA	2670
MSTRG.12236.2	0.06424	0.386788	0.052789	0.231801	0.182442	0.352178	0.111952	0.235936	0.124098	lincRNA	818
MSTRG.12236.3	0.330556	0.178665	0.492839	0.119199	0.220302	0.104914	0.183623	0.117168	0.288439	lincRNA	873
MSTRG.12236.4	0	0.107453	0	0	0.301105	0	0.103388	0.228799	0	lincRNA	1261
MSTRG.1224.1	0.22466	0.187507	0.175988	0.108928	0.16001	0.173458	0.210355	0.202255	0.2414	lincRNA	880
MSTRG.12308.1	0.034445	0	0	0	0	0	0	0.186801	0	lincRNA	240
MSTRG.12397.1	0.518832	0.106298	0.492942	0.686162	0.533295	0.65113	0.612781	0.579467	0.646653	sense_lncRNA	635
MSTRG.12397.2	0	0	0	0.415611	0	0	0	0	0.137442	sense_lncRNA	373
MSTRG.12399.2	0.525674	0.562206	0.483721	0.889621	0.946774	0.13236	0.855737	0.652053	0.809297	sense_lncRNA	1338
MSTRG.12399.3	0.69749	0.62504	0.442674	0.471561	0.362978	0.146567	0.385489	0.314824	0.508877	sense_lncRNA	1781
MSTRG.12399.5	0.478457	0.556959	0.505962	1.03194	0.962031	2.02111	0.62654	0.749964	0.929184	sense_lncRNA	1313
MSTRG.12399.7	0.452186	0.668367	0.46981	0.677097	0.5402	0.953719	0.575528	0.412842	0.446234	sense_lncRNA	1756
MSTRG.12424.1	1.13813	0.358416	0.472177	1.1098	0.578922	1.75741	0.373182	0.372521	0.428436	sense_lncRNA	850
MSTRG.12424.2	1.15307	0.949096	0.708035	1.7333	0.629338	1.58891	0.935044	0.807738	0.516853	sense_lncRNA	839
MSTRG.12424.3	0	0	0	0	0	0	0.863353	1.02484	0	sense_lncRNA	840
MSTRG.12424.4	0.42535	0.933197	0.858264	0.495605	0.329762	0.491314	0.64038	0.478837	0.310715	sense_lncRNA	901
MSTRG.12424.5	0.61139	0.945265	0.766387	0.339986	1.98716	0.61936	0.705784	0.780326	1.75195	sense_lncRNA	762
MSTRG.12447.1	0	0	0.060546	0	0	0.201322	0	0	0	lincRNA	223
MSTRG.12490.1	0	0	0.151852	0.151387	0.252829	0.086893	0.457553	0	0	lincRNA	248
MSTRG.12501.26	0.706021	0.248982	0.254929	0.626772	0.107827	0.63041	0.664341	0.700346	0	sense_lncRNA	1257
MSTRG.12501.27	0	0.31202	0	0	0.417615	0	0	0	0	lincRNA	1936
MSTRG.12569.1	0.301464	0.3373	0.262609	0.35746	0.575053	0.226064	0.496193	0.660053	0.547026	lincRNA	565
MSTRG.12571.1	0.037256	0.146718	0.139225	0.232138	0.25444	0.287861	0.342956	0.291505	0.494017	lincRNA	628
MSTRG.12597.7	3.2396	2.86593	3.54838	4.71401	4.20219	4.79298	2.97995	3.9951	3.59119	lincRNA	777
MSTRG.12623.1	0.823525	0.832076	1.7232	0.086421	0.702376	1.59674	1.10097	0.234243	0.885396	lincRNA	1294
MSTRG.12623.2	0.004827	0.738637	0.020748	0.005334	0.002124	0.014291	0.009235	0.002016	0.003211	lincRNA	2198
MSTRG.12623.3	0.119283	0.498733	0.243686	0.00209	0.012552	0.015695	0.000487	0.004045	0.236684	lincRNA	1627
MSTRG.12623.4	0	0	0	0	0	0	0	0	0.2116	lincRNA	1582
MSTRG.12623.5	0	0	0.208757	0	0	0	0	0	0	lincRNA	1606
MSTRG.12623.6	0	0	0	0.340895	0	0	0	0	0	lincRNA	969
MSTRG.12623.7	0.030026	0.170282	0.372849	1.15305	0.802973	0.57221	0.534975	0.664943	0.570082	lincRNA	1824
MSTRG.12623.8	0.442357	0	0	0	0	0	0	0	0	lincRNA	1113
MSTRG.12639.1	0	0.174611	0	0	0.226799	0	0	0	0	lincRNA	271
MSTRG.12673.1	0.137089	0.124322	0.132713	0.262759	0.08155	0.310698	0.108643	0.328361	0.154234	lincRNA	512
MSTRG.12697.1	0	0	0	0	0.007957	0	0.050281	0.236018	0.144639	lincRNA	344
MSTRG.12707.1	0	0	0	0.247948	0	0	0	0	0	lincRNA	218
MSTRG.12718.1	0.331077	0.266524	0.952638	0.586464	0.329885	0.500391	0.607608	0.680388	0.731304	lincRNA	208
MSTRG.12725.1	0.166874	0.274454	0.189622	0.236907	0.337448	0.173566	0.413857	0.303242	0.346233	lincRNA	1095
MSTRG.12761.2	0.020565	0	0.219178	0.107916	0	0.243876	0.196404	0.075513	0	lincRNA	1475
MSTRG.12761.3	0.220356	0	0.181652	0	0	0	0	0	0	lincRNA	1790
MSTRG.12768.1	0.095489	0.255314	0.100575	0.054367	0.149686	0.234955	0.250055	0.326444	0.30015	lincRNA	1304
MSTRG.12768.2	0.057672	0	0	0	0	0	0.121079	0	0	lincRNA	552
MSTRG.12797.1	0.182786	0.167536	0.064145	0.113893	0.042771	0.104295	0	0.163487	0.251967	lincRNA	512
MSTRG.12814.12	0.101483	0.236658	0.271028	0.30589	0.22026	0	0.154062	0.182214	0	anti-sense_lncRNA	424
MSTRG.12817.1	0.019545	0.651438	0.026636	0	0	0.126986	0.188146	0	0.1904	lincRNA	274
MSTRG.12817.2	0	0	0	0	0.403675	0	0	0.263332	0	lincRNA	227
MSTRG.12848.1	0.053668	0.026507	0.049383	0.284041	0.180348	0.340931	0.682881	0.458641	0.581493	sense_lncRNA	869
MSTRG.12882.1	0.119354	0.668391	0.369109	0.528968	0.458392	0.586844	0.28525	0.652444	0.37805	sense_lncRNA	261
MSTRG.12884.1	0.091217	0.457822	0.268627	0.053928	0.355185	0.126596	0.017078	0.208508	0.105502	lincRNA	395
MSTRG.12884.2	0.312763	0.699372	0.611482	0.289885	0.149223	0.342424	0.363479	0.503586	0.241823	sense_lncRNA	482
MSTRG.12897.3	3.91035	11.1727	8.32483	0	0	0.373358	0	0	0	sense_lncRNA	496
MSTRG.12897.4	2.11443	0.21825	0.787233	1.99891	0.538136	1.11671	0.824051	0.844523	0.585049	lincRNA	344
MSTRG.12901.2	0	0	0.024261	0.380245	0.130577	0.030073	0.253893	0	0	lincRNA	367
MSTRG.12912.1	0	0	0	0.149815	0	0.256296	0	0.331193	0	anti-sense_lncRNA	370
MSTRG.12980.1	0.044248	0.043709	0	0.187449	0.277855	0.082634	0.148838	0.168724	0.124175	lincRNA	527
MSTRG.13010.2	0.118202	0.042353	0	0.165415	0.052638	0	0.045472	0.030984	0.112241	sense_lncRNA	300
MSTRG.13043.1	0	0.345156	0.069508	0	0	0	0	0	0	lincRNA	315
MSTRG.1305.1	9.28672	0.584093	0.53119	0.563127	0.381594	0.359709	0.416411	0.324277	2.07927	lincRNA	867
MSTRG.13098.2	0.044061	0.212996	0.053909	0.052025	0.109425	0.025279	0.035141	0.077183	0.022086	sense_lncRNA	1062
MSTRG.13120.1	1.55535	1.47425	1.27267	1.32324	0.821622	1.18285	1.39493	1.56698	1.51723	sense_lncRNA	829
MSTRG.13122.1	0.597606	0.355935	0.374038	0.503101	0.441849	0.492803	0.961893	1.2172	1.33055	lincRNA	848
MSTRG.13128.1	0.206592	0	0	0	0	0	0	0.094665	0	lincRNA	453
MSTRG.13169.1	0.102026	0	0	0	0	0	0.036177	0.142788	0.240717	anti-sense_lncRNA	292
MSTRG.13186.1	0.430181	0.884857	0.063199	0.062262	0.077984	0.764483	0.586991	0.08362	0.312762	lincRNA	2203
MSTRG.13186.2	0.240678	0	0	0	0	0	0.086631	0	0.059528	lincRNA	1840
MSTRG.13186.3	0	0.081751	0.146355	0.040625	0.037313	0	0.139112	0.231416	0.22021	lincRNA	1271
MSTRG.13186.4	0.316423	0	0	0.930568	0	0	0.031941	0	0.04678	lincRNA	1837
MSTRG.13186.5	0.257019	0	0	0	0	0	0.022046	0.275671	0.934726	lincRNA	1749
MSTRG.13186.6	0	0	0.174728	0	0	0	0.72677	0.65469	0	lincRNA	1000
MSTRG.13193.1	0.832109	0.812909	0.75934	1.67315	1.46205	1.80268	1.27873	1.46791	1.62635	sense_lncRNA	1667
MSTRG.13199.4	0.071529	0.056998	0.234172	0.11311	0.118535	0	0.204114	0.085269	0	sense_lncRNA	326
MSTRG.13222.11	0	0.103871	0.063004	0	0	0	0	0.394256	0	sense_lncRNA	572
MSTRG.13340.1	0.239914	0.31397	0.128417	0.156942	0.21317	0.237798	0.279759	0.297681	0.389412	intronic_lncRNA	1493
MSTRG.1335.1	1.12261	1.02214	0.670536	0.581057	0.775076	0.978987	0.292216	0.705704	0.337977	lincRNA	666
MSTRG.1335.2	0.362033	0.848535	0.224445	0.651063	0.209393	0.50486	0.684853	0	1.09884	lincRNA	661
MSTRG.1335.3	0.465048	0.284615	0.281012	0.156768	0.258785	0.0783	0.323608	0.027496	0.181579	lincRNA	686
MSTRG.1335.4	0.471044	0.196615	0.345963	0.223296	0.173941	0.129275	0.569918	0.27907	0.382559	lincRNA	659
MSTRG.1335.6	0.192137	0	0	0	0	0.061547	0.21933	0.228417	0	lincRNA	368
MSTRG.13354.1	0.793011	0.856553	0.975143	1.47166	0.707146	1.17933	1.38544	0.922398	0.90919	lincRNA	554
MSTRG.13355.1	0.3412	0.180617	0.192758	0.354608	0.271537	0.261687	0.360454	0.12354	0.145314	lincRNA	620
MSTRG.13450.1	89.0009	89.6852	94.8445	92.3503	63.3573	72.5475	57.0157	51.3872	56.5147	anti-sense_lncRNA	1166
MSTRG.1347.4	0.023567	0.001013	0.054651	0	0.255199	0	0	0.142256	0	sense_lncRNA	468
MSTRG.13525.5	0	0	0	0	0	0	0	0	0.256872	sense_lncRNA	442
MSTRG.13548.1	0.296288	0.386492	0.267885	0.135801	0.275102	0.222638	0.170252	0.188687	0.539424	sense_lncRNA	387
MSTRG.13548.2	0.357594	0.226051	0.294742	0.171347	0.045518	0.254036	0.401602	0.435175	0.532087	intronic_lncRNA	1992
MSTRG.13549.1	0.262051	0.146625	0.056361	0.014326	0.065037	0.055609	0.20566	0.316249	0.205617	lincRNA	697
MSTRG.13578.2	1.05069	0.922974	0.860889	0.495908	0.578309	0.058416	0.090206	0.05544	0.038674	sense_lncRNA	1213
MSTRG.13706.2	0	0	0	0	0.454814	0	0.119637	0	0	lincRNA	1445
MSTRG.13706.4	0.410803	0.36714	0.35093	0.055558	0	0.121183	0.24553	0.342154	0.27893	lincRNA	1316
MSTRG.13706.5	0.052075	0.0548	0.576424	0.060655	0.059057	0.078515	0	0.128212	0.101956	lincRNA	1365
MSTRG.1376.1	2.93463	3.19528	4.24339	2.44429	2.21202	1.6781	2.889	3.63374	3.14414	sense_lncRNA	384
MSTRG.13777.1	0.045342	0.133923	0.078075	0.116106	0.221817	0.086716	0	0.290194	0.090914	lincRNA	258
MSTRG.13807.19	0.200718	0.181287	0.155927	0	0	0.162674	0.015504	0.223653	0.210734	lincRNA	1443
MSTRG.13807.3	0.113758	0.105322	0.091614	0.106747	0.087379	0.082633	0.118256	0.110888	0.113788	sense_lncRNA	1248
MSTRG.13807.4	0.1349	0.203483	0.118234	0.092675	0.119312	0.154151	0.097115	0.20196	0.122348	sense_lncRNA	2586
MSTRG.13807.5	0.162455	0.142682	0.134574	0.189858	0.118027	0.111223	0.042276	0.206047	0.044369	sense_lncRNA	1165
MSTRG.13807.7	0.164318	0.277741	0.249051	0.150503	0.158693	0.135578	0.194661	0.154124	0.219326	sense_lncRNA	3572
MSTRG.13812.1	0.139755	0.180051	0.36804	0.101339	0.078988	0.070018	0.26537	0.146721	0.173938	lincRNA	467
MSTRG.13812.2	0.207497	0.122773	0	0.081428	0.043556	0	0.15331	0.055895	0.488249	lincRNA	362
MSTRG.1385.7	0.3506	0	0.000882	0.019268	0.136024	0.027465	0.049414	0.054146	0.213862	sense_lncRNA	1243
MSTRG.1385.8	0.142659	0.06676	0.022705	0	0	0.034625	0.038245	0	0	sense_lncRNA	1217
MSTRG.1385.9	0	0	0.014297	0.069212	0.069139	0.041461	0.202415	0.054736	0.141874	anti-sense_lncRNA	536
MSTRG.13858.3	0.895245	0.465981	1.4237	1.38888	1.007	1.5735	0.770836	0.939589	1.3092	intronic_lncRNA	832
MSTRG.13858.5	0.99003	0.012878	1.92049	0.050272	1.00677	0.601986	0.059637	0.03719	0.128269	intronic_lncRNA	668
MSTRG.1386.13	0.966814	1.45599	1.72042	0.489652	0.91692	0.541028	0.223698	1.02378	0.749471	sense_lncRNA	1411
MSTRG.1386.14	0.351632	0.454924	0.628034	0.690999	0.660303	0.513607	0.325257	0.20251	0.167973	anti-sense_lncRNA	741
MSTRG.1386.2	0.481575	1.47026	1.70942	0.549385	1.82512	1.86375	0.336003	0.719523	0.73855	sense_lncRNA	580
MSTRG.13879.1	8.22843	8.61791	7.94159	6.75279	4.21974	4.80292	11.4258	10.2484	12.6371	lincRNA	307
MSTRG.13881.19	0.091539	0.093536	0	0.068633	0.001472	0.058842	0.028329	0.088391	0.12913	anti-sense_lncRNA	463
MSTRG.1390.1	0.311796	0.683101	0.493116	0.276801	0.373863	0.270462	0.254962	0.304187	0.189994	lincRNA	493
MSTRG.13902.11	0.161692	0.121432	0.149587	0.092778	0.100131	0.124664	0.096084	0.100158	0.230601	sense_lncRNA	4359
MSTRG.13914.35	0.166477	0.320167	0.234699	0.875837	0.751426	0.346448	0.355776	0.540885	0.475965	sense_lncRNA	351
MSTRG.13915.1	0.690709	0.483688	0.515477	0.507186	0.359487	0.586481	0.677991	0.693401	0.497569	lincRNA	543
MSTRG.13947.6	0	0	0	0	0	0	0	0.296378	0	sense_lncRNA	454
MSTRG.13976.2	0.835804	0.77536	0.607191	1.30779	0.509781	0.296652	0	0.310626	0.391383	lincRNA	861
MSTRG.13989.2	0.129798	0.29664	0.185731	0.250537	0.116328	0.05544	0.165982	0.065079	0.113883	sense_lncRNA	1542
MSTRG.1402.1	0.429661	0.469686	0.012187	0.421894	0.159606	0.213043	0.216303	0.190211	0	anti-sense_lncRNA	515
MSTRG.1402.2	0	0	0.392171	0	0	0	0	0	0.430504	anti-sense_lncRNA	407
MSTRG.14030.1	0	0.20359	0	0	0	0	0	0	0	anti-sense_lncRNA	396
MSTRG.14049.2	0	0	0	0.176649	0	0	0	0	0	lincRNA	273
MSTRG.14056.10	0	0.654195	0	0.630388	0	0	0	0	0.616427	lincRNA	2678
MSTRG.14056.11	0.303272	0.820743	0.422485	0.444113	0.315299	0.26415	0.565702	1.22567	0.703917	lincRNA	5573
MSTRG.14056.2	0	0	0.250316	0	0.010668	0	0.231944	0.335223	0	lincRNA	2844
MSTRG.14056.3	0.209495	0.057798	0.674646	0.000548	0.112107	0.509481	0.561606	1.51532	0.112872	lincRNA	2830
MSTRG.14056.4	0.100756	0	0.215172	0	0	0.197697	0.222264	0	0	lincRNA	2852
MSTRG.14056.5	0	0.057818	0	0.09533	0	0	0.159447	0	0.258419	lincRNA	5231
MSTRG.14056.6	0.183904	0	0	0.073336	0.079728	0	0	0	0.16534	lincRNA	1221
MSTRG.14056.7	0.211127	0	0.690187	0	0	0.324986	0.714577	0	0	lincRNA	2637
MSTRG.14056.8	0	0	0.762648	0	0	0	0.024903	0	0	lincRNA	2671
MSTRG.14056.9	0.281225	1.58053	0.182035	0.499803	0.781996	0.67042	0.304695	0.386281	0.398569	lincRNA	5488
MSTRG.1406.1	6.0421	4.7675	5.08462	5.4422	4.52294	5.32962	6.92883	6.81245	5.64047	sense_lncRNA	338
MSTRG.1406.2	1.07672	0.451764	0.876258	0.989111	2.27314	0.408727	1.37088	1.0548	1.40694	sense_lncRNA	286
MSTRG.1406.3	2.10275	0.423312	0.979065	1.05804	0.564009	0.96912	1.41053	1.08284	1.35274	lincRNA	288
MSTRG.1406.4	0	3.50045	5.19202	5.72383	4.82332	8.77399	2.32353	2.20786	2.18967	sense_lncRNA	282
MSTRG.1406.5	8.01799	1.92366	0.170825	1.22285	5.90798	0	7.2216	7.65534	9.1194	sense_lncRNA	274
MSTRG.14090.1	0.061915	0.035017	0.153178	0.112725	0.033056	0.029744	0.125488	0.050292	0.092623	sense_lncRNA	1771
MSTRG.14108.1	0.124041	0	0	0.279504	0.267724	0.058616	0.411972	0.829907	0	intronic_lncRNA	337
MSTRG.14108.2	0	0	0	0	0	0	0	0	0.739385	intronic_lncRNA	208
MSTRG.14111.1	0.230598	0.335743	0.64545	0.202466	0.741357	0.414768	0.268408	0.143235	0.45483	intronic_lncRNA	301
MSTRG.14136.3	0.039475	0.260906	0.068938	0.236389	0.333156	0.078855	0.189792	0.034455	0.058672	lincRNA	427
MSTRG.14137.1	0.170087	0.319633	0.35075	0.712642	0.608339	0.43642	0.248773	0.27559	0.037638	lincRNA	304
MSTRG.14204.10	0.63177	1.10147	1.06146	0.881414	1.23037	1.19437	1.05819	1.05175	2.83046	lincRNA	413
MSTRG.14204.9	1.7832	1.28579	1.46218	1.48277	0.488914	1.82507	2.3651	1.34479	0.96761	lincRNA	474
MSTRG.1424.1	0.385776	0.26404	0.220378	0.130378	0.180733	0.388424	0.123616	0.09849	0.471535	anti-sense_lncRNA	679
MSTRG.1424.2	0.103454	0.076985	0.121097	0.117953	0.143951	0.138855	0.147257	0.441207	0	anti-sense_lncRNA	399
MSTRG.14250.1	1.96395	2.67067	2.36478	1.86069	1.56296	1.97857	1.74336	1.74507	1.74676	lincRNA	485
MSTRG.14258.1	0.043619	0.006285	0.097203	0	0	0	0.127548	0.198704	0.048411	lincRNA	452
MSTRG.14261.2	0	0	0	0.314959	0	0	0	0.355197	0.099679	lincRNA	540
MSTRG.14287.1	0	0	0.28936	0	0	0	0	0.061225	0	sense_lncRNA	227
MSTRG.14297.1	0	0	0.553536	0	0	0.037665	0	0	0.220163	lincRNA	296
MSTRG.14312.1	0.104073	0.140248	0.160958	0.244982	0.089336	0.158279	0.325889	0.205588	0.388725	lincRNA	443
MSTRG.14323.1	2.05845	1.6557	3.11611	4.48023	2.6674	3.27693	2.48398	2.14434	2.56463	lincRNA	859
MSTRG.14323.4	0.266119	0.246051	0.187186	0.164122	0.207333	0.221646	0.398814	0.233173	0.334947	lincRNA	1769
MSTRG.14323.6	0.202033	0.107463	0.093874	0.101757	0.104662	0.09028	0.331762	0.102512	0.144607	lincRNA	1922
MSTRG.14323.7	0.647029	0.742201	0.681301	0.739545	0.622491	0.854088	0.251352	0.569459	0.440904	lincRNA	2580
MSTRG.1439.1	1.83575	0.846142	0	0.418501	1.29798	0	1.30802	1.59138	1.00443	lincRNA	809
MSTRG.14397.1	0.391303	0.610505	0.733281	0.851025	0.637792	0.83863	0.41743	0.673087	0.384848	lincRNA	1181
MSTRG.14397.2	0.244025	0.151195	0.212129	0.228855	0.488874	0.207388	0.172105	0.426049	0.395898	lincRNA	1181
MSTRG.14397.3	0.232738	0.31481	0.255786	0.157987	0.143057	0.196667	0.34218	0.123466	0.272235	lincRNA	1392
MSTRG.14398.1	0.283756	0.238977	0.36806	0.499464	0.456423	0.520501	0.616726	0.490018	0.554199	lincRNA	1004
MSTRG.14398.2	0.150601	0.059462	0.120662	0.13157	0.088208	0.124481	0.12364	0.189733	0.226261	lincRNA	580
MSTRG.14400.9	0.200722	0.5128	0.475921	0.536353	0.668972	0.494009	0.811087	0.596275	0.960652	sense_lncRNA	2140
MSTRG.14433.1	0.73124	0.703403	1.0076	0.564182	0.606806	0.81122	0.482016	0.441813	0.199259	lincRNA	505
MSTRG.14438.1	0.325425	0.294029	0.139732	0.216972	0.174782	0.098916	0.212854	0.239873	0.291822	lincRNA	715
MSTRG.14444.1	0.558492	0	0.13028	0.169697	0.392217	0.201022	0.251117	0.200742	0.411002	anti-sense_lncRNA	335
MSTRG.1448.7	0.200211	0.137423	0.32922	0.22716	0	0.217538	0.167682	0.018489	0.085084	sense_lncRNA	489
MSTRG.14494.1	0	0	0	0.177513	0	0	0.083376	0.044722	0	lincRNA	225
MSTRG.145.2	0	0.053421	0.106983	0.222729	0.203907	0	0.076203	0.160959	0.058657	lincRNA	939
MSTRG.14503.4	0.19073	0.212732	0	0	0.221868	0	0	0.353868	0.287346	anti-sense_lncRNA	2202
MSTRG.14508.1	1.85913	1.5961	1.53022	1.38951	1.44138	1.35716	1.68121	1.58794	1.49759	lincRNA	1100
MSTRG.14509.1	3.92919	3.58761	3.67982	3.0825	3.068	2.50713	2.75788	2.76343	3.57687	lincRNA	671
MSTRG.14549.1	0	0.257426	0	0	0	0	0	0	0	sense_lncRNA	207
MSTRG.1464.1	0.271265	0.303077	0	0	0.040647	0	0	0	0	lincRNA	322
MSTRG.14659.1	0	0	0.299512	0	0.064982	0.06661	0.103963	0	0	anti-sense_lncRNA	337
MSTRG.14690.6	0.177541	0.219325	0.282029	0.41393	0.346203	0.20506	0.24917	0.329129	0.141615	sense_lncRNA	4461
MSTRG.14694.3	0	0.164561	0	0	0.442377	0	0	0	0	intronic_lncRNA	1682
MSTRG.14707.1	0	0	0.160254	0.225911	0	0.129575	0	0.396166	0.119322	lincRNA	287
MSTRG.14710.1	0.219873	0.194665	0.058567	0.197297	0.32629	0.241943	0.272788	0.107518	0.053752	lincRNA	1670
MSTRG.14710.2	0.400866	0.303519	0.325401	0.203175	0.167095	0.249886	0.111723	0.301503	0.233642	lincRNA	2133
MSTRG.14710.3	0.137004	0.200523	0.374269	0.135458	0.085982	0.188961	0.126863	0.097594	0.096764	lincRNA	1644
MSTRG.14716.2	0.106134	0.10961	0.003878	0.033816	0.087246	0.082823	0.051872	0.206159	0.06789	sense_lncRNA	2317
MSTRG.14821.10	0.211827	0.307524	0.298072	0.268649	0.106828	0.170739	0.068669	0.213715	0.125248	sense_lncRNA	2974
MSTRG.14821.11	0.435329	0.200611	0	0.082742	0.282903	0.330669	0.458219	0.356123	0.156437	sense_lncRNA	2473
MSTRG.14821.4	0.049232	0.016156	0.597004	0.089462	0.016563	0.014086	0.024833	0.010794	0.101297	sense_lncRNA	2563
MSTRG.14821.8	0.211011	0.027292	0	0	0.245455	0.310402	0.02939	0.014687	0	sense_lncRNA	2471
MSTRG.14828.1	0.197177	0.081108	0	0.070083	0.230446	0	0	0.22995	0.082591	lincRNA	284
MSTRG.14879.1	0.029583	0.052983	0	0.127817	0.062479	0	0.055947	0	0.063024	anti-sense_lncRNA	701
MSTRG.1490.1	0	0.091179	0.03998	0.048212	0.079764	0.30205	0.086672	0.028844	0	anti-sense_lncRNA	544
MSTRG.14983.1	1.78004	1.31713	1.72367	1.54921	0.882735	1.44024	1.28951	1.27843	1.21958	lincRNA	1008
MSTRG.14983.2	0.319267	0.160005	0.343594	0.197043	0.209663	0.468165	0.328622	0.275548	0.311002	lincRNA	799
MSTRG.14983.3	0	0	0	0	0.505416	0	0	0	0	lincRNA	472
MSTRG.14997.1	0.809336	0.220217	0.316986	0.379864	0.022935	0.477985	0.09912	0.089442	0.136534	lincRNA	335
MSTRG.14997.2	0	0	0	0.448005	0.460521	0	0	0	0	lincRNA	310
MSTRG.15.1	3.76252	0.35905	0.137857	0.278103	0	0.138723	0	0	0	lincRNA	315
MSTRG.1500.1	0.099335	0.118162	0.144688	0.277493	0.19231	0.136569	0.24888	0.511225	0.132924	anti-sense_lncRNA	2214
MSTRG.1500.11	0	0.006339	0.054006	0.043229	0.073045	0.011788	0.002333	0.131591	0.015613	anti-sense_lncRNA	2068
MSTRG.1500.14	0.000207	0.143882	0.081016	0.161478	0.11175	0.039939	0.003972	0.084456	0.062259	anti-sense_lncRNA	1930
MSTRG.1500.15	0.247436	0.117856	0.016526	0.119658	0.140287	0.26595	0.224238	0.12793	0.081356	anti-sense_lncRNA	1826
MSTRG.1500.18	0	0.137407	0	0.119783	0	0.31375	0.155314	0.265473	0.123791	anti-sense_lncRNA	1358
MSTRG.1500.20	0	0.123904	0.105987	0.094572	0.133265	0	0.180666	0.132868	0.110559	anti-sense_lncRNA	2358
MSTRG.1500.21	0	0.108611	0.081695	0.135043	0.122852	0	0.160188	0.133054	0.091422	anti-sense_lncRNA	2659
MSTRG.1500.8	0.00054	0.093922	0.127387	0.01557	0.109915	0.015721	0.00264	0.096907	0.091355	anti-sense_lncRNA	1893
MSTRG.1500.9	0	0.102639	0.087494	0.007651	0.129505	0	0.001846	0.113685	0.087365	anti-sense_lncRNA	2968
MSTRG.15033.2	0	0.258526	0	0	0.311119	0.189406	0.190356	0	0	lincRNA	1040
MSTRG.15062.1	0.405627	0.44491	0.597471	0.004164	0.003523	1.707	2.01875	0.005211	1.10867	anti-sense_lncRNA	1430
MSTRG.15062.2	0.383463	0	0	1.45853	1.77053	0	0.213668	1.57106	1.11934	anti-sense_lncRNA	1403
MSTRG.15098.3	1.17521	1.66816	0.206615	1.27396	0.106022	0.142129	0.610048	0.985259	2.16862	sense_lncRNA	1726
MSTRG.15098.4	5.33218	4.99878	2.85893	4.70626	4.37023	2.01327	3.99182	3.60141	3.7141	sense_lncRNA	2738
MSTRG.15098.5	0	0	0.32108	0	0.911318	0.504513	0.309298	0	1.04359	sense_lncRNA	1406
MSTRG.15099.9	0.150215	0.359084	0.15646	1.1498	0.215792	0.09284	0.054462	0.329714	0.191286	sense_lncRNA	3005
MSTRG.15155.1	0	0	0	0.088553	0	0.19427	0	0.102484	0	lincRNA	218
MSTRG.15167.1	0.0635	0.049537	0.094172	0.360967	0.135414	0.290127	0.14085	0.147754	0.388913	anti-sense_lncRNA	930
MSTRG.15190.1	38.1779	38.7471	21.8509	22.7507	22.3833	28.5658	20.0316	26.92	19.3193	lincRNA	583
MSTRG.15190.4	0.15618	12.4227	30.0186	30.7567	10.8577	28.1333	19.9223	13.0105	24.1221	lincRNA	554
MSTRG.15190.5	4.00635	5.81236	7.48372	3.7308	6.484	5.85921	5.6184	4.99836	5.58528	lincRNA	579
MSTRG.15190.6	0	0	0	5.43762	0	0	0	0	0	lincRNA	539
MSTRG.15190.7	0.022109	0	0	0	0	0	0	0.048146	3.2149	lincRNA	514
MSTRG.15190.8	2.38876	4.24415	1.75842	5.8661	4.79023	3.41014	3.39846	3.39564	3.57534	lincRNA	508
MSTRG.15250.2	18.9696	25.3953	23.9632	23.0996	22.6704	19.8753	16.5969	15.2509	3.98555	sense_lncRNA	436
MSTRG.15311.1	0.18887	0.378429	0.055021	0.180734	1.25757	0.331113	0.237177	0.108349	0.177143	lincRNA	294
MSTRG.15314.1	0	0	0	0.167114	0	0	0	0	0	lincRNA	239
MSTRG.15333.1	0	0.134888	0	0	0	0	0	0.066643	0.167737	lincRNA	333
MSTRG.15347.1	0.210509	0.123995	0.094973	0	0.016429	0.130148	0.06438	0.117917	0.095068	lincRNA	389
MSTRG.15378.1	0.155895	0.178375	0	0.01577	0.215525	0	0.050823	0.098851	0	lincRNA	253
MSTRG.15402.2	0	0	0	0	0.270718	0	0	0.225054	0	lincRNA	611
MSTRG.15497.1	0	0	0.765554	0.859361	0.611724	0.482117	0	0.269684	0	anti-sense_lncRNA	476
MSTRG.15547.2	0	0.04792	0.116392	0.064879	0.175208	0.051871	0	0.126122	0.204369	lincRNA	276
MSTRG.15551.1	0.62677	0.542149	0.438082	0.283668	0.556415	0.488765	0.178783	0.497782	0.443775	lincRNA	837
MSTRG.15551.11	0.456273	0.125601	0.128612	0.482131	0.363116	0.498982	0.395328	0.286902	0.381559	lincRNA	909
MSTRG.15551.16	0.945044	1.41152	0.798676	1.46635	1.05908	1.10387	0.688979	0.858864	0.984626	lincRNA	1138
MSTRG.15551.2	0.246036	0.396369	0.413669	0.226495	0.51346	0.695175	0.530534	0.27226	0.420773	lincRNA	955
MSTRG.15551.4	0.257152	0.2213	0.537543	0.189375	0.314296	0.640917	0.569738	0.710589	0.420667	lincRNA	849
MSTRG.15551.6	0.240558	0.464467	0.408952	0.192081	0.815069	0.407885	0.367257	0.231407	0.338806	lincRNA	1090
MSTRG.15573.10	0	0.205216	0	0	0	0	0.094901	0.166859	0	sense_lncRNA	1395
MSTRG.15579.1	0.830218	0.834238	0.707253	0.546103	0.303396	0.652195	0.360747	0.274885	0.252717	lincRNA	861
MSTRG.15579.2	0.480651	0.952113	0.556864	0.699274	0.246405	0.455794	0.729638	0.469354	0.115179	lincRNA	551
MSTRG.15579.3	0.640681	0.402165	0.783372	0.671005	0.619796	0.524735	0.211541	0.572559	0.287842	lincRNA	961
MSTRG.15579.4	0.244701	0.170165	0.452368	0.456935	0.465326	0.308235	0.301402	0.161264	0.199366	lincRNA	519
MSTRG.15628.1	0	0	0	0	0.05598	0	0.223035	0	0	lincRNA	296
MSTRG.15681.1	0.035409	0.173247	0.027282	0.058336	0.226244	0.168268	0.406395	0.295223	0.237534	sense_lncRNA	591
MSTRG.15681.2	0	0	0.522511	1.30979	0	0	0.007596	1.21271	1.18519	sense_lncRNA	1017
MSTRG.15697.1	0.261598	0.376946	0.400946	0.364653	0.414573	0.266662	0.249283	0.475422	0.361935	intronic_lncRNA	1806
MSTRG.15798.1	0.269905	0	0.039081	0.049276	0	0	0	0	0.144211	lincRNA	217
MSTRG.158.3	0	0.121834	0	0	0	0.276137	0.315614	0	0	anti-sense_lncRNA	694
MSTRG.15812.1	0.650701	0.108035	0.183285	0.082869	0.127205	0	0.18709	0	0.255302	lincRNA	294
MSTRG.1583.7	0	0	0	0	0	0	1.36102	0	0	lincRNA	1430
MSTRG.15841.8	0.053138	0.084853	0.107918	0.092388	0	0	0.136001	0.105612	0.253877	sense_lncRNA	1724
MSTRG.15851.1	0.385933	0	0.296577	0.328134	0.156165	0.246758	0.270518	0.242604	0.378365	lincRNA	420
MSTRG.15868.1	0.288806	0	0.250283	0	0.134643	0.237959	0.083611	0.087658	0.081778	anti-sense_lncRNA	283
MSTRG.15870.5	0	0	0	0	0	0	0.442095	0	0	lincRNA	481
MSTRG.15876.1	1.01183	1.21756	1.38648	1.21937	1.11667	1.14085	0.377152	0.258815	0.400358	lincRNA	1891
MSTRG.15889.2	0	0	0	0	0	0.150831	0.029394	0	0.217934	lincRNA	475
MSTRG.15961.1	0.161085	0.124705	0.343898	0.524572	0.179009	0.399948	0.168705	0.115605	0	lincRNA	1193
MSTRG.15961.4	0	0	0.064762	0	0.269138	0	0.762617	0.204312	0.126124	lincRNA	1181
MSTRG.15961.5	0	0.001765	0.011025	0.163833	0.399976	0.14616	0.003746	0.026885	0.091264	lincRNA	1986
MSTRG.15961.6	0.118447	0.086461	0.002466	0.44647	0.450484	0.436302	0.009679	0.344537	0.465373	lincRNA	1241
MSTRG.16000.2	0	0	0.2617	0	0	0	0.621902	0	0	intronic_lncRNA	553
MSTRG.16001.1	0.845176	0.599546	1.02793	0.663355	0.791534	0.640006	1.33753	1.13667	1.34922	intronic_lncRNA	398
MSTRG.16001.2	0.064513	0.284623	0.186319	0.120657	0.425787	0.142661	0.091168	0.478538	0.230291	intronic_lncRNA	753
MSTRG.1605.1	0.130475	0.091316	0.097354	0.151916	0.413079	0.304844	0.077737	0.092	0	lincRNA	560
MSTRG.1606.1	0.899569	0.383208	0.825256	0.449368	0.29247	0.571022	1.56166	1.39132	1.16339	lincRNA	852
MSTRG.1609.12	18.8887	19.4528	19.4092	16.4213	16.4921	18.3147	28.0764	28.0967	25.3916	sense_lncRNA	418
MSTRG.1609.13	5.17319	6.1885	4.85299	2.9533	5.12392	6.88302	9.33374	9.29554	6.66495	sense_lncRNA	418
MSTRG.1609.14	1.67559	2.48777	1.77242	1.41561	1.72232	1.84459	1.96137	2.25119	3.75413	sense_lncRNA	419
MSTRG.16112.2	0.055798	0.071143	0.120089	0.081586	0.021198	0.057006	0.553518	0.32433	0.075918	anti-sense_lncRNA	1136
MSTRG.16154.2	0	0	0.257178	0	0	0	0	0	0	lincRNA	308
MSTRG.16160.1	5.31959	4.09627	4.59762	3.12099	3.39244	3.84649	4.47255	4.31707	3.50539	lincRNA	624
MSTRG.16160.2	1.28501	1.22066	1.23151	0.864693	0.891288	1.34749	1.09205	0.870621	1.46052	lincRNA	495
MSTRG.16178.1	0.547608	0.909998	0.538006	0.191793	0.250205	0.785338	0.367505	0.044663	0.298613	lincRNA	1096
MSTRG.16178.2	0	0.034058	0.018385	0	0.290282	0.075111	0.042641	0.305945	0	lincRNA	1090
MSTRG.16178.3	0.289125	0	0.580652	0.345097	0.35174	0	0	0.19339	0.356522	lincRNA	913
MSTRG.16178.5	0.203491	0	0.000781	0.276977	0.25472	0.095529	0.235777	0.234283	0	lincRNA	1143
MSTRG.1621.1	0.843763	1.33199	0.84434	1.08632	1.58584	1.47958	1.02203	1.69759	1.47426	sense_lncRNA	3098
MSTRG.1621.2	0.165254	0.290549	0.032702	0.002115	0.154083	0.121063	0.375232	0.143388	0.496182	sense_lncRNA	2654
MSTRG.1621.3	0	0	0	0.477122	0	0	0	0	0	sense_lncRNA	2208
MSTRG.1621.4	0.834017	0	0.348841	0	0	0	0.204209	0	0.266476	sense_lncRNA	1650
MSTRG.16243.1	0.366951	0.334431	0.24652	0.335647	0	0.338707	0.529018	0.364138	0.346915	lincRNA	450
MSTRG.16316.1	0	0	0	0	0	0.316842	0.195938	0	0	lincRNA	209
MSTRG.16349.1	0.160904	0.281079	0.185344	0.284644	0.256313	0.351617	0.054308	0.188913	0.160504	sense_lncRNA	513
MSTRG.16349.2	0.107829	0.110014	0.122102	0.159594	0.014243	0.450542	0.09885	0.047392	0.010808	sense_lncRNA	453
MSTRG.16395.1	0.098896	0	0	0	0	0	0	0.23847	0	lincRNA	235
MSTRG.164.1	1.47619	2.4237	1.92623	2.12745	1.78267	3.24029	1.81338	1.96883	1.84153	lincRNA	418
MSTRG.16437.1	2.31677	2.28282	1.72532	0.919167	0.984725	0.188727	1.63541	1.42699	1.70076	anti-sense_lncRNA	326
MSTRG.16437.2	0.086108	0.075685	0.805813	1.31446	0.048834	3.31226	0.0342	0.019266	0.244331	anti-sense_lncRNA	325
MSTRG.1644.6	0.30916	0	0	0.546787	0	0.355406	0	0.029403	0.23335	lincRNA	448
MSTRG.16493.1	0.279746	0.290598	0.200661	0.460782	0.336086	0.209961	0.453579	0.349019	0.435121	lincRNA	2155
MSTRG.165.2	16.6705	10.7011	10.5009	0	0	0	0	14.1929	0	lincRNA	341
MSTRG.165.3	0	0.800649	1.01421	0.567532	1.20806	0.533376	2.18882	2.84762	4.15429	lincRNA	724
MSTRG.1650.1	0	0.264473	0.031953	0.112937	0	0.074397	0	0	0	anti-sense_lncRNA	234
MSTRG.16506.1	0.046487	0	0.117714	0.085893	0.013711	0.096548	0	0.124352	0.127956	lincRNA	465
MSTRG.16545.1	0.190183	0	0.166067	0	0	0	0.290291	0	0	anti-sense_lncRNA	399
MSTRG.1658.1	0.432415	0.711435	0.620378	0.572342	0.234377	0.263205	0.483885	0.357642	0.72634	lincRNA	781
MSTRG.16582.1	0	0.14952	0.08444	0.172243	0.06892	0.448364	0	0.070241	0.041604	lincRNA	384
MSTRG.16595.1	0.086989	0.029799	0	0	0	0.01452	0.190175	0.049588	0.030344	anti-sense_lncRNA	773
MSTRG.166.1	0.746487	2.14277	0	0.12534	1.00019	0.921124	0.045436	0	1.72548	lincRNA	596
MSTRG.166.2	0.987938	0.982127	0	0.049021	0.008318	0	1.01568	0.110996	1.08024	lincRNA	860
MSTRG.166.3	0	0	0.041498	0.086149	0.130865	0	0	0.040363	0	lincRNA	656
MSTRG.166.4	0	0.115039	0	0	0	0	0.244879	0.142352	0	lincRNA	773
MSTRG.16642.1	0	0	0	0	0	0	0	145.667	193.931	intronic_lncRNA	634
MSTRG.16643.1	7.64587	8.5668	7.25805	10.2979	10.0955	9.06361	13.3996	13.5512	14.5015	intronic_lncRNA	726
MSTRG.16646.14	0.090597	0.015654	0.001578	0	0	0	0.260413	0	0.147591	sense_lncRNA	1256
MSTRG.16646.16	0	0	0	0	0	0	0.308161	0	0	sense_lncRNA	1896
MSTRG.16646.17	0.36293	0.459011	0.465134	0	1.25776	0.671056	0.250374	0.469644	1.09569	sense_lncRNA	1095
MSTRG.16646.5	0.045245	0.038669	0.06198	0.014626	0.088482	0.420019	0.714693	0	0.025479	lincRNA	248
MSTRG.16646.7	2.56325	1.62176	2.78112	1.91462	1.28052	1.67934	1.2022	2.19797	2.82184	sense_lncRNA	524
MSTRG.16646.9	0.0558	0.011774	0.024732	0.087478	0.018804	0.057454	0.283999	0.000424	0.012775	sense_lncRNA	2369
MSTRG.16651.1	0.15473	0.353222	0.252894	0.350252	0.115648	0.656784	0.167212	0.100026	0.186488	lincRNA	688
MSTRG.1667.11	0.266236	0.221076	0.143693	0.236223	0.148077	0.079776	0.137649	0.123477	0.024503	lincRNA	526
MSTRG.16740.1	0.397785	0	0.036793	0	0	0.117081	0.05423	0.159527	0.032465	lincRNA	363
MSTRG.16760.1	0	0	0	0	0	0.098711	0.301683	0.072996	0	sense_lncRNA	260
MSTRG.1682.1	5.62535	5.7463	4.86913	6.30743	5.94946	4.95385	4.74828	4.3437	4.98199	lincRNA	1291
MSTRG.1682.2	0.089618	0.047617	0.019347	0.743824	0.098237	0.380204	0.091997	0.446446	0.036141	anti-sense_lncRNA	1690
MSTRG.1682.3	0	0	0	0	0	1.496	0	0	0	anti-sense_lncRNA	958
MSTRG.16850.5	0.965797	1.15151	0.980362	0.783705	0	0.859785	0.739934	0.817329	0.345942	lincRNA	1173
MSTRG.1686.1	0.200215	0.101553	0	0	0	0	0	0.155287	0	lincRNA	409
MSTRG.16862.2	0	0	0	0.17631	0	0	0	0.33896	0.405621	sense_lncRNA	571
MSTRG.16864.1	0.02818	0.021704	0.224852	0.014319	0.010745	0.082407	0.054055	0.048166	0.069119	intronic_lncRNA	375
MSTRG.169.2	0.264717	0	0	0	0	0	0	0	0	lincRNA	807
MSTRG.16920.5	0.015337	0.157367	0.153606	0.288819	0.011928	0.041024	0.014612	0.162931	0.143953	sense_lncRNA	2818
MSTRG.16943.1	0.313489	0.389299	0.516183	0.694301	0.433485	0.454138	0.90937	0.872211	0.774625	anti-sense_lncRNA	494
MSTRG.16943.2	0.082308	0.082194	0.059909	0.074063	0.267345	0.063776	0.170475	0.197629	0.096825	anti-sense_lncRNA	324
MSTRG.16943.3	0	0.423468	0.074078	0.115507	0	0.091301	0.21605	0.202452	0.544042	anti-sense_lncRNA	232
MSTRG.16973.1	4.37982	4.58724	4.30333	3.69411	3.39139	3.1199	3.07702	2.34911	2.46121	lincRNA	1715
MSTRG.16973.2	0.256628	0.483646	0.483632	2.1239	0.378414	2.25104	0.564102	2.01091	0.320432	lincRNA	1361
MSTRG.16973.3	0.340181	1.73171	1.37412	0.43628	1.06396	0.550081	1.08228	0.395654	0.258793	lincRNA	955
MSTRG.170.1	10.8168	6.74642	4.09051	0.259961	3.60247	13.4148	0.177719	13.2419	0.2203	sense_lncRNA	441
MSTRG.17045.1	0.149674	0.1092	0.136942	0.161841	0.14379	0.181782	0.136761	0.22655	0.209282	anti-sense_lncRNA	1658
MSTRG.17084.2	0.074267	0	0.0741	0	0.260971	0	0.132209	0	0	anti-sense_lncRNA	2919
MSTRG.17116.10	0	0	0	0	0	1.07782	0.519742	0	0	sense_lncRNA	2717
MSTRG.17116.6	1.82967	1.88174	1.5884	1.60966	1.42267	1.85917	2.02026	1.73796	1.58451	sense_lncRNA	4442
MSTRG.17118.2	0.30435	0.367682	0.393708	0.20247	0.174439	0.413901	0.413946	0.247169	0	sense_lncRNA	2591
MSTRG.17194.2	0	0	0.05729	0	0.087075	0	0.30113	0.133463	0.076342	sense_lncRNA	318
MSTRG.1722.15	0.121994	0.024674	0.370892	0.097411	0.204771	0.187997	0.167598	0.092536	0.132816	sense_lncRNA	816
MSTRG.1724.4	0	0.294618	0	0	0	0	0	0	0	sense_lncRNA	248
MSTRG.17255.2	0.117947	0.300855	0.161351	0.239598	0.283297	0	0.173485	0.51424	0.065226	lincRNA	459
MSTRG.17256.1	0.021866	0.326689	0.058932	0.232865	0.278712	0.220837	0.235078	0.159438	0.232684	lincRNA	535
MSTRG.17256.2	0	0.003093	0	0.171373	0.001246	0.005183	0.041742	0.055114	0.004062	lincRNA	490
MSTRG.17280.1	0.74136	0.588974	0.755298	0.700299	0.693421	0.760569	0.204933	0.444656	0.334487	lincRNA	917
MSTRG.1729.1	0.670996	0.613243	0.921041	0.515582	0.700839	0.674465	0.563205	1.20003	1.11357	intronic_lncRNA	371
MSTRG.17309.2	1.51562	2.06955	1.88222	1.31426	1.55743	1.22402	2.72039	2.33936	2.08925	lincRNA	576
MSTRG.17327.1	0.177748	0.323237	0.205287	0.290125	0.356649	0.315855	0.265108	0.16122	0.307962	lincRNA	2436
MSTRG.17327.2	0.142412	0	0	0	0	0	0	0	0	lincRNA	552
MSTRG.1740.1	0.42308	0.1054	0.314062	0.291973	0.39142	0.355864	0.103572	0.184056	0.200578	sense_lncRNA	635
MSTRG.1740.2	0.225342	0.253972	0.018474	0.188529	0.0076	0.008235	0.269345	0.355372	0.340985	sense_lncRNA	1926
MSTRG.1740.3	0.314169	0.744979	0.385824	0.419936	0.713624	0.831532	0	0.190081	0.211269	sense_lncRNA	998
MSTRG.17414.4	0	0.059027	0.226934	0.158291	0.037471	0.280358	0.076697	0.34804	0.776142	sense_lncRNA	3475
MSTRG.17423.1	0.029563	0	0	0.225617	0	0	0.025836	0	0.042242	anti-sense_lncRNA	262
MSTRG.17432.1	1.60336	0.961096	0.825845	0.315035	0.620826	0.825193	0.449682	0.979242	0.751241	sense_lncRNA	263
MSTRG.17461.1	0.082339	0	0	0.081511	0.064157	0.075168	0.149316	0	0.198337	anti-sense_lncRNA	735
MSTRG.17462.1	0.490058	0.480613	0.409177	0.726732	0.758388	0.79449	0.885963	0.844116	1.03805	lincRNA	1357
MSTRG.17462.2	0	0	0.184988	0.15343	0.252792	0.291341	0	0	0.419254	lincRNA	664
MSTRG.17465.13	0.113085	0.27819	0.424645	0.237041	0.105728	0.355849	0.304857	0.240089	0.132457	sense_lncRNA	842
MSTRG.17498.1	0.254456	0.113379	0.278629	0.190603	0.282994	0.067391	0.249974	0.356671	0.439974	anti-sense_lncRNA	609
MSTRG.1753.1	0.052715	0	0.29869	0.219734	0.100031	0.099766	0	0.198217	0	lincRNA	216
MSTRG.17594.2	0.228289	0	0	0	0	0	0.014768	0	0	lincRNA	294
MSTRG.17621.6	0.002565	0.115017	0	0.180636	0.009553	0	0.004935	0.005534	0.237284	anti-sense_lncRNA	380
MSTRG.17662.1	0.257018	0.053909	0.331155	0	0	0.112596	0.101461	0.139545	0.061378	lincRNA	521
MSTRG.17668.1	0.595079	0	0	0	0	0	0	0	0	lincRNA	328
MSTRG.17669.7	0	0.972656	0	0	0	0	0	0	0	sense_lncRNA	1488
MSTRG.17669.8	1.41371	2.05549	2.37632	0	0	0	0	0	2.51568	sense_lncRNA	1442
MSTRG.17738.1	0	0	0.184101	0	0	0	0	0	0	lincRNA	222
MSTRG.1778.1	0.038107	0.148777	0.152743	0.163659	0.087081	0.214481	0.27949	0.212868	0.216776	lincRNA	1363
MSTRG.17784.2	0	0	0	0.181683	0	0	0	0	0.026463	anti-sense_lncRNA	223
MSTRG.17787.1	0.273085	0.1099	0.084408	0.079874	0.034358	0.391097	0	0	0	lincRNA	313
MSTRG.17813.1	0.237357	0.420405	0.123767	0.194495	0.315841	0.255116	0.245583	0.198063	0.171377	lincRNA	667
MSTRG.1785.1	2.37316	2.03506	2.38896	3.05512	3.78742	4.30847	2.86084	1.56917	3.04306	lincRNA	959
MSTRG.17850.2	1.4423	0.824077	2.01743	0	1.8514	1.76384	1.3803	1.03846	2.10573	lincRNA	764
MSTRG.17860.1	3.12039	1.86099	3.41176	2.44525	2.08709	3.01712	1.33356	1.78724	1.46989	lincRNA	1072
MSTRG.17860.2	0.016756	1.17729	0.021447	0.003819	0.630587	0.008061	0.012725	0.004084	0	lincRNA	953
MSTRG.17983.9	0.609524	0.61668	0.565351	0.595007	0.744925	0.665665	1.10321	0.912791	0.660451	sense_lncRNA	1934
MSTRG.17987.3	0.175443	0.348294	0.263214	0.216324	0.19533	0.20249	0.321579	0.218467	0.344199	sense_lncRNA	3061
MSTRG.18.1	19.7801	16.357	18.288	13.1014	15.4383	17.1096	22.0346	18.8749	19.1294	lincRNA	427
MSTRG.18035.1	5.89307	4.5933	4.52812	7.59862	7.53794	6.57482	4.00424	3.54273	3.79598	lincRNA	475
MSTRG.18049.1	0	0	0.082025	0	0.079133	0.19865	0	0	0	lincRNA	226
MSTRG.18052.1	1.24459	1.219	1.02799	0.333431	0.322116	0.583516	0.928608	0.916915	0.785047	lincRNA	1399
MSTRG.18075.16	0.014036	0.018145	0.116583	0.027818	0.069206	0.056775	0.089016	0.107867	0.054815	anti-sense_lncRNA	2681
MSTRG.18075.18	0.031825	0.004117	0.101592	0.001368	0.061318	0.041877	0.052769	0	0.020054	anti-sense_lncRNA	2691
MSTRG.18075.20	0.500573	0.180662	0.173834	0.741406	0.140609	0.112727	0	0.087181	0.29911	anti-sense_lncRNA	1042
MSTRG.18075.9	0.00018	0.065905	0.000168	0.000159	0.000111	0.000234	0.000175	0.047043	0.118142	anti-sense_lncRNA	2216
MSTRG.18077.1	0.076224	0.09335	0.146096	0.349069	0.302586	0.122146	0.597715	0.575323	0.591434	lincRNA	912
MSTRG.18077.2	0	0	0.068035	0.13396	0.127517	0.171324	0.279314	0.440291	0.255392	lincRNA	720
MSTRG.18077.3	0	0	0	0.012995	0	0.398199	0	0.203069	0.005028	lincRNA	502
MSTRG.18077.4	0	0	0.017421	0.080612	0.010319	0.010316	0.079463	0.304839	0.245706	lincRNA	1245
MSTRG.18093.2	0	0	0	0.287798	0.529153	0.159107	0.109346	0	0	sense_lncRNA	269
MSTRG.1814.1	0.16958	0.033481	0.184473	0.162451	0.108645	0.25683	0.183553	0	0.285584	sense_lncRNA	688
MSTRG.1815.1	0.243791	0	0.189353	0.142438	0	0.242297	0.095731	0	0.551613	anti-sense_lncRNA	254
MSTRG.18190.2	0.068112	0	0.019063	0.101574	0.074006	0.033709	0.235303	0.010356	0	lincRNA	687
MSTRG.18190.4	0.226262	0.102402	0.142552	0.098501	0.109414	0.13648	0.118428	0.050719	0.164635	lincRNA	550
MSTRG.18234.1	0.101364	0	0.059418	0	0	0	0.077064	0	0.225064	intronic_lncRNA	420
MSTRG.18324.2	0	0	0	0.244308	0	0	0	0.020632	0	anti-sense_lncRNA	754
MSTRG.18328.2	0.110989	0.23255	0	0.04506	0.07304	0	0.179909	0.172622	0.106563	lincRNA	1974
MSTRG.18349.1	0.354853	0.666654	0.585937	0.54671	0.419089	0.507675	0.59214	0.408761	0.502987	lincRNA	1662
MSTRG.18349.10	0.852321	0	0.491469	0.662409	1.30649	1.07933	0.726417	0	0.506381	lincRNA	632
MSTRG.18349.2	2.80405	1.30923	2.7644	2.60019	4.27528	2.42918	4.27441	4.10264	4.81544	lincRNA	525
MSTRG.18349.3	1.61929	0.630826	0.546342	1.79692	1.18873	2.24571	1.63173	2.14227	1.51245	lincRNA	643
MSTRG.18349.4	1.17897	1.15816	1.47186	0.505735	1.78489	0.371384	0.918105	1.23441	1.89819	lincRNA	715
MSTRG.18349.5	0.546022	0.701064	1.24658	1.2581	1.25474	1.1657	0.42801	0.606787	0.47503	lincRNA	692
MSTRG.18349.7	0.074101	0.369632	0.00801	0.000953	0.110168	0.282492	0.000614	0.148613	0.061118	lincRNA	1297
MSTRG.18349.8	0	0.788854	0.363541	0.316359	0.082382	0.40232	0	0.218897	0.56787	lincRNA	759
MSTRG.18349.9	0.638364	0.726649	0.405635	0.417216	0	0.099653	0.186399	0.498826	0	lincRNA	793
MSTRG.18357.1	0.025587	0.147519	0.066662	0.144666	0.216114	0.124512	0.100878	0	0.147343	lincRNA	381
MSTRG.18369.14	0	0.361478	0	0	0.186481	0.367289	0	0.186398	0	sense_lncRNA	1859
MSTRG.18371.2	0.529063	0.291902	0.537939	1.30768	1.66793	1.75856	0.7922	1.22313	0.313895	anti-sense_lncRNA	2112
MSTRG.18394.1	0.166636	0.356792	0.403467	0.162542	0.307932	0.361953	0.263849	0.165119	0.287159	lincRNA	1039
MSTRG.18420.1	0.421031	0.717389	0.043382	0.22487	1.17655	0.220416	0.325024	0.626558	0.088828	lincRNA	2860
MSTRG.18420.10	0.361895	0	0	0.249858	0	0.342026	0.361942	0	0	lincRNA	2111
MSTRG.18420.2	0.002935	0.010869	1.63239	0.194365	0	0.207419	0.313675	0.363133	0.283133	lincRNA	1847
MSTRG.18420.3	0.001599	0.008779	0.070469	0.224943	0.385413	0.205103	0.278109	0.752763	0.19415	lincRNA	2357
MSTRG.18420.4	0.241672	0	0	0	0	0	0	0	0	lincRNA	1854
MSTRG.18420.5	0.084391	0	0	0	0	0	0	0	0.256787	lincRNA	2444
MSTRG.18420.6	0	0.394647	0	0	0	0	0.193332	0	0	lincRNA	1348
MSTRG.18420.7	0.154091	0.248962	0.186136	0.57228	0.380746	0.152839	0.081599	0.207992	0.095152	lincRNA	2396
MSTRG.18420.8	0.320089	0.431896	0.096476	0.220128	0	0.140992	0.245867	0.208454	0.230926	lincRNA	1215
MSTRG.18420.9	0.054868	0.110695	0.257378	0.056526	0	0.158477	0.060865	0.079083	0.467396	lincRNA	1844
MSTRG.1845.1	0.28813	0	0.216336	0.079944	0.094163	0	0.078781	0.263751	0.101885	anti-sense_lncRNA	419
MSTRG.18458.2	4.62404	4.37773	4.09077	4.46896	3.98432	3.88815	3.31641	2.99491	2.59354	sense_lncRNA	2763
MSTRG.18458.3	8.19509	7.91346	7.95672	6.60442	6.71377	6.27455	6.84958	7.11782	7.89881	sense_lncRNA	1227
MSTRG.1848.1	0.558339	0.360661	0.313362	0.485334	0.357397	0.538965	0.446737	0.284815	0	lincRNA	958
MSTRG.18487.1	0.119948	0.136665	0.005859	0.029476	0.018905	0.190319	0.005193	0.172985	0.127079	lincRNA	2112
MSTRG.18487.2	0.114573	0.176637	0.012409	0.0404	0.044404	0.098468	0.011097	0.002066	0.010464	lincRNA	2263
MSTRG.18487.3	0.255212	0.025038	0.003583	0.062762	0.039191	0.594054	0.004992	0.001644	0.031391	lincRNA	2304
MSTRG.18487.4	0.309029	0.262073	0.020035	0.105574	0.077005	0.259597	0.291379	0.481151	0.288858	lincRNA	1728
MSTRG.18487.7	0.132199	0.305444	0.878484	0.479025	0.570771	0.236449	0.536793	0.340301	0.585858	lincRNA	1720
MSTRG.18544.1	0.057982	0.087079	0	0	0.038628	0	0	0	0.368627	sense_lncRNA	319
MSTRG.18571.2	0	0	0	0	0	0	0	0.722224	0	lincRNA	520
MSTRG.18571.3	0	0	0	0.744166	0	0	0	0	0	lincRNA	592
MSTRG.18638.2	0.408326	0	1.8192	0.223026	0	0	0	0.433165	0.306886	sense_lncRNA	483
MSTRG.18745.1	0.534021	0	0.375877	0.176772	0	0	0.358689	0.454651	0	sense_lncRNA	948
MSTRG.18784.1	0	0	0.12918	0.170412	0	0	0	0	0	lincRNA	300
MSTRG.18785.1	0	0	0	0	0	0	0	0.249068	0	lincRNA	270
MSTRG.18801.5	0.010837	0.104419	0.525467	0.056375	0.216387	0.137478	0.008668	0.158067	0.085853	lincRNA	799
MSTRG.18801.6	0.685616	0.740532	0.603881	0.893389	0.803771	0.693701	0.505175	0.410657	0.430766	lincRNA	1243
MSTRG.18829.1	0	0.054318	0.209562	0.023395	0.0443	0.071029	0	0.047646	0	lincRNA	552
MSTRG.18841.8	0	0	0.956646	0	0	0	0	0.142542	3.14446	sense_lncRNA	377
MSTRG.18851.1	0.00071	0.193353	0.008719	0.015312	0.203213	0.021884	0.001365	0.139944	0.003167	lincRNA	1399
MSTRG.18851.2	0.110766	0.152846	0.037781	0.043457	0.132736	0	0.227625	0.13945	0.151235	lincRNA	1708
MSTRG.18851.3	0.096257	0.199804	0.182021	0.181731	0.185546	0.083311	0.191039	0.094975	0.195928	lincRNA	2356
MSTRG.18851.4	0.293669	0.096353	0.176084	0.116169	0.096131	0.0588	0.114383	0.192883	0.091922	lincRNA	2106
MSTRG.18877.1	0.171723	0.234438	0.117294	0.608607	0.195586	0.221523	0.201861	0.374771	0.22694	anti-sense_lncRNA	340
MSTRG.18890.1	0.372146	0.030426	0.283058	0.354024	0.325322	0.524958	0.305155	0.432479	0.373719	lincRNA	695
MSTRG.18915.1	18.3034	17.6055	16.4885	15.3368	13.2405	15.276	14.5063	13.8779	14.5053	sense_lncRNA	3203
MSTRG.18920.4	0.164993	0.182402	0.256854	0.099078	0.225617	0.08917	0.119289	0.084082	0.083002	sense_lncRNA	2096
MSTRG.18927.1	52.3881	49.8117	49.0898	44.3096	51.9714	52.8297	44.9946	46.9692	51.1565	anti-sense_lncRNA	853
MSTRG.18981.15	0.701636	0.439459	0.776398	0.336731	0.026852	0.058112	0.295373	0.463714	0.209911	sense_lncRNA	251
MSTRG.19046.1	0	0.356777	0.084707	0	0	0	0.327086	0	0	lincRNA	249
MSTRG.19118.1	0.097908	0.06086	0.044232	0.29841	0.086151	0.226137	0.274003	0.056606	0.117516	lincRNA	495
MSTRG.19119.1	0.035025	0.068966	0	0.089642	0.074178	0.11164	0.209663	0.221924	0.089266	lincRNA	501
MSTRG.19120.1	0	0.279808	0.067126	0.08362	0.215608	0.263272	0.178139	0.07841	0.036197	lincRNA	324
MSTRG.19169.1	9.94346	9.43286	10.592	13.1102	12.1986	12.5989	11.9805	10.369	9.34581	lincRNA	688
MSTRG.19169.2	1.83007	1.55934	1.57437	0.182284	0.968631	1.18274	1.1087	2.06827	1.32861	lincRNA	779
MSTRG.19169.3	1.63184	1.40465	1.57272	1.75348	1.34152	1.03107	0.750493	0.890964	1.01504	lincRNA	1575
MSTRG.19169.4	0.593784	0.441021	0.455414	0.489868	0.557925	0.454097	0.450124	0.291581	0.612399	lincRNA	2196
MSTRG.19169.5	0.851802	0.314103	0.513669	0.947284	0.944687	0.431544	1.01275	0.727173	0.477347	lincRNA	816
MSTRG.19169.6	0.312136	0.59127	0.532162	0.444964	0.535061	0.501463	0.495743	0.648896	0.520909	lincRNA	2064
MSTRG.19177.1	0.59481	0.40106	0.586838	0.319744	0.711019	0.668869	0.553096	0.594529	0.576347	lincRNA	1180
MSTRG.19177.2	0.312812	0.450599	0.045676	0.564377	0	0	0.50803	0.276411	0.017662	lincRNA	1148
MSTRG.19285.1	0	0.099956	0	0	0	0	0.095697	0.234906	0	lincRNA	459
MSTRG.19435.1	1.25751	1.21794	0.561838	1.72536	0.485209	0.957929	0.309626	1.082	0.653605	lincRNA	955
MSTRG.19435.2	0.346074	0.469652	1.04704	0.412041	1.08567	0.370216	0.612	0.204618	0.308624	lincRNA	878
MSTRG.19472.1	0.445441	0.367505	0.425885	0.440283	0.169819	0.486413	0.546423	0.27506	0.365626	lincRNA	723
MSTRG.19553.1	0.127302	0.078893	0.03762	0.083266	0.037376	0.181405	0.219391	0.154962	0.360839	sense_lncRNA	582
MSTRG.19585.1	2.46048	2.55772	2.58369	1.28511	1.77285	1.82842	1.25791	0.838623	1.1203	anti-sense_lncRNA	977
MSTRG.19585.2	1.70685	1.65303	1.60769	0.932971	1.23614	0.948711	1.00456	1.0841	0.88622	intronic_lncRNA	2979
MSTRG.196.1	0	0	0	0	0	0.28629	0	0	0	lincRNA	417
MSTRG.19674.4	2.75237	3.28619	3.62583	3.46675	3.96056	2.98988	2.39635	2.76327	1.57824	sense_lncRNA	1296
MSTRG.19692.4	0.096812	0.396834	0.049289	0	0	0	0	0	0	sense_lncRNA	1016
MSTRG.19703.1	0.101351	0.196861	0	0.235185	0.094219	0.071858	0	0.042462	0.386798	lincRNA	227
MSTRG.19728.1	3.4629	3.88276	3.92632	2.91611	3.8086	5.38065	4.78793	0.051087	4.81899	sense_lncRNA	1842
MSTRG.19728.5	0.754238	0.526245	0.703322	1.11977	0.623864	0.489439	0.896316	5.47523	0.444587	sense_lncRNA	2035
MSTRG.19750.1	0	0	0	0	0	0	0.10043	0	0.196478	lincRNA	448
MSTRG.19772.3	0	0	0	0.149385	0.11441	0.298598	0.037717	0	0	sense_lncRNA	893
MSTRG.19882.1	0.61586	0.838871	0.952761	1.03665	0.923403	0.921996	1.00551	1.06186	1.20108	lincRNA	843
MSTRG.19916.1	5.89295	9.16846	7.49871	9.25266	8.87538	8.43699	7.21043	6.75232	7.1444	sense_lncRNA	260
MSTRG.19938.1	0	0.026771	0.320079	0.023512	0	0	0.110586	0	0	lincRNA	363
MSTRG.19970.4	0.108494	0	0	0.368835	0	0.074053	0.09011	0	0.064707	lincRNA	210
MSTRG.19975.2	0.00509	0	0.001156	0.002995	0	0.366319	0.002071	0.003504	9.9e-05	sense_lncRNA	1578
MSTRG.20034.1	2.14905	1.50207	1.59441	1.9146	1.67406	2.05151	1.8588	1.67653	1.96934	lincRNA	527
MSTRG.20109.3	0.28242	0.074372	0.083435	0	0	0	0	0	0	sense_lncRNA	206
MSTRG.20147.1	1.49367	1.5585	1.49256	0.927656	0.828039	0.856797	0.641276	0.895937	0.344854	intronic_lncRNA	1026
MSTRG.20147.11	0.367825	0.302845	0.045296	0.085119	0.16656	0.084666	0.364111	0.248947	0.615098	intronic_lncRNA	888
MSTRG.20147.14	0.041517	0.201676	0.011436	0.025092	0.125042	0.10811	0.112939	0.279445	0.174975	intronic_lncRNA	1513
MSTRG.20147.15	0.076848	0.177453	0.176801	0.141288	0.072178	0.111787	0.11782	0.07989	0.089527	intronic_lncRNA	1299
MSTRG.20147.16	0.011401	0.130394	0.004592	0.013444	0.06751	0.033811	0.078027	0.090502	0.086625	intronic_lncRNA	1224
MSTRG.20147.17	0.000628	0.179375	0.01215	0.023946	0.120338	0.00029	0.090271	0.149257	0.185357	intronic_lncRNA	1930
MSTRG.20147.18	0.021428	0.011994	0.00916	0.013084	0.085726	0.000186	0.091486	0.137889	0.163118	intronic_lncRNA	1095
MSTRG.20147.2	0.043237	0.110844	0.156119	0.091221	0.073427	0.097021	0.071741	0.083179	0.105701	intronic_lncRNA	1002
MSTRG.20147.20	0.015285	0.101326	0.004522	0.014854	0.093784	0.0002	0.055849	0.105947	0.124251	intronic_lncRNA	1846
MSTRG.20147.22	0.109728	0.118011	0.003687	0.189635	0.068073	0	0.084324	0.086594	0.130915	intronic_lncRNA	1011
MSTRG.20147.24	0.368714	0.490141	0.637982	0.065738	0.242758	0.533062	0.462153	0.244108	1.00092	intronic_lncRNA	1006
MSTRG.20147.25	0.071601	0.170298	0.100917	0.086838	0.090986	0.142542	0.14081	0.112263	0.132832	intronic_lncRNA	1617
MSTRG.20147.26	0.089606	0.296215	0.169575	0.180397	0.110992	0.198349	0.188185	0.148366	0.198341	intronic_lncRNA	1410
MSTRG.20147.27	0.02818	0.135818	0.004465	0.014852	0.080763	0.104755	0.132911	0.153494	0.146412	intronic_lncRNA	1282
MSTRG.20147.28	0.015725	0.270361	0.035758	0.033015	0.059947	0.07097	0.113443	0.123889	0.111854	intronic_lncRNA	995
MSTRG.20147.29	0.106321	0.179825	0.082079	0.056368	0.066191	0.086497	0.065063	0.066014	0.065669	intronic_lncRNA	2370
MSTRG.20147.30	0.23697	0.171724	0.245278	0.131698	0.109695	0.187544	0.201743	0.159134	0.11715	intronic_lncRNA	1497
MSTRG.20147.31	0.598538	0.432456	0.015911	0.11992	0.002484	0.000248	0.218019	0.005933	0.006615	intronic_lncRNA	1027
MSTRG.20147.32	0.058309	0.183945	0.013471	0.01624	0.045046	0.000868	0.116636	0.009588	0.127729	intronic_lncRNA	1580
MSTRG.20147.34	0.095742	0.213658	0.006572	0.018495	0.002462	0.012142	0.094174	0.003819	0.017406	intronic_lncRNA	1296
MSTRG.20147.35	0.058887	0.138876	0.009407	0.026192	0.050735	0.050325	0.08102	0.061758	0.041711	intronic_lncRNA	1494
MSTRG.20147.37	0	0	0	0.106354	0	0	0	0.060101	0	intronic_lncRNA	1847
MSTRG.20147.38	0.185469	0.12677	0.110756	0.320691	0.069901	0.273423	0.133715	0.128263	0.14422	intronic_lncRNA	1020
MSTRG.20147.39	0.377997	0.14505	0.269775	0.258529	0.514485	0.629511	0.407445	0.300068	0.231317	intronic_lncRNA	931
MSTRG.20147.41	0.130471	0	0	0.05214	0	0.186158	0.086639	0	0	intronic_lncRNA	1541
MSTRG.20147.43	0.161756	0.121849	0.12005	0.111278	0.064442	0.07453	0.080856	0.039776	0.076852	intronic_lncRNA	1753
MSTRG.20147.44	0.145696	0.193485	0.033043	0.16936	0.099879	0.109577	0.128644	0.071235	0.13454	intronic_lncRNA	2063
MSTRG.20147.46	0.019389	0.009116	0.149346	0.017052	0.003679	0.007928	0.006043	0.006788	0.004104	intronic_lncRNA	1014
MSTRG.20147.48	0.036722	0.141892	0.04925	0.057107	0.04965	0.052238	0.044382	0.039989	0.035681	intronic_lncRNA	2296
MSTRG.20147.49	0.333934	0.261731	0.270044	0	0.172372	0	0.238866	0.180482	0.286194	intronic_lncRNA	1563
MSTRG.20147.5	0.158353	0.220858	0.173763	0.241283	0.153774	0.193179	0.213695	0.15043	0.188266	intronic_lncRNA	2036
MSTRG.20147.50	0.281324	0.168494	0.214274	0.246887	0.152327	0.213456	0.127299	0.132539	0.16094	intronic_lncRNA	1506
MSTRG.20147.51	0.404941	0.196855	0.609748	0.319583	0.106124	0.218631	0.356529	0.251093	0.432454	intronic_lncRNA	1025
MSTRG.20147.52	0.260964	0.17609	0.243751	0.204544	0.138523	0.185588	0.228968	0.259155	0.27456	intronic_lncRNA	1648
MSTRG.20147.53	0.234961	0.179844	0.55998	0.185449	0.085385	0.12723	0.196437	0.261341	0.251786	intronic_lncRNA	915
MSTRG.20147.54	0.260466	0.261804	0.238914	0.227633	0.142184	0.192634	0.21639	0.174877	0.163505	intronic_lncRNA	1403
MSTRG.20147.55	0.316809	0.178107	0.306989	0	0.17138	0	0.211804	0.176898	0.232327	intronic_lncRNA	1597
MSTRG.20147.56	0.190806	0.139325	0.208619	0	0.104714	0	0.171981	0.199574	0.216892	intronic_lncRNA	1262
MSTRG.20147.57	0.389457	0.252457	0.274746	0	0.166145	0	0.226889	0.199333	0.306995	intronic_lncRNA	1390
MSTRG.20147.58	0.211398	0.14231	0.246559	0	0.102164	0	0.125761	0.221976	0.177328	intronic_lncRNA	1124
MSTRG.20147.59	0.27003	0.164871	0.238417	0	0.14522	0	0.201894	0.171371	0.288959	intronic_lncRNA	1344
MSTRG.20147.6	0.003754	0.318608	0.114276	0.285343	0.150005	0.228774	0.241413	0.165945	0.257291	intronic_lncRNA	1985
MSTRG.20147.60	0.304389	0.134592	0.346814	0.105533	0.226635	0.142571	0.161249	0.097402	0.156422	intronic_lncRNA	901
MSTRG.20147.61	0.242485	0.194986	0.275715	0.210204	0.115716	0.155473	0.164094	0.22904	0.258045	intronic_lncRNA	1439
MSTRG.20147.62	0.288278	0.170192	0.271334	0	0.152776	0	0.233453	0.183861	0.240632	intronic_lncRNA	1531
MSTRG.20147.7	0.004626	0.195654	0.008057	0.152237	0.07216	0.091978	0.115798	0.073129	0.0799	intronic_lncRNA	1508
MSTRG.20147.8	0.001121	0.238509	0.120452	0.231867	0.137774	0.167088	0.130142	0.100547	0.122797	intronic_lncRNA	1983
MSTRG.20147.9	0.064159	0.124982	0.006492	0.029139	0.115882	0.000545	0.069197	0.128911	0.185994	intronic_lncRNA	1558
MSTRG.2027.4	0	0.122138	0.09102	0.050021	0	0.024545	0.093946	0.009615	0.143511	anti-sense_lncRNA	1447
MSTRG.20362.1	0.68951	0.707373	0.416532	0.614259	0.762891	1.06283	0.698508	0.528257	0.978113	sense_lncRNA	927
MSTRG.20414.2	0.582009	0.682827	0.558546	1.31929	0.369619	0.587681	0.601116	0.799844	0.480644	sense_lncRNA	465
MSTRG.20424.1	0.111341	0.070557	0.174393	0.200972	0.08698	0.127583	0.112751	0.1043	0	lincRNA	629
MSTRG.20511.1	0.048468	0.089588	0.06048	0.167442	0.044688	0.005115	0.001032	0.094358	0.065738	sense_lncRNA	1348
MSTRG.20511.10	0.035619	0.270229	0.005658	0	0.009923	0.015661	0.004054	0	0.005152	lincRNA	258
MSTRG.20511.4	0.07844	0.25153	0.181069	0.295476	0.123602	0.153259	0.154988	0.071335	0.101861	anti-sense_lncRNA	2144
MSTRG.20511.7	0.023381	0.227774	0.081842	0.138017	0.098772	0.110659	0.042825	0	0.134202	sense_lncRNA	1409
MSTRG.20511.8	0.00671	0.106081	0.132268	0	0.006042	0.003541	0.063461	0.051381	0.002651	anti-sense_lncRNA	956
MSTRG.20514.1	0.888046	0.3899	0.372988	0.415736	0.266404	0.347636	0.475637	0.448071	0.560302	sense_lncRNA	548
MSTRG.20516.1	1.35555	0.516147	1.16859	0.640912	0.957538	0.729068	1.16495	0.447355	0.812853	sense_lncRNA	500
MSTRG.20516.2	0	0.267396	0	0	0	0	0	0	0.189386	sense_lncRNA	384
MSTRG.20550.1	0.669588	0.693237	0.156392	0.460027	0.90906	0.272843	0.617463	0.619113	0.884341	intronic_lncRNA	280
MSTRG.20567.4	0.512696	0.824374	0.457899	0.734689	0.681761	0.470773	0.423822	0.736372	0.265009	sense_lncRNA	2230
MSTRG.20621.1	0.027817	6.94912	3.5974	6.2611	7.55105	7.96718	0.289029	3.28441	2.76344	anti-sense_lncRNA	1306
MSTRG.20654.1	0	0	0	0	0	0	0.175484	0	0	lincRNA	222
MSTRG.20661.2	2.16297	1.36027	1.79316	2.44837	1.76699	2.12922	1.84159	1.65954	2.1745	lincRNA	1762
MSTRG.20661.3	0	8.15052	8.45973	0	9.52666	12.0088	11.2709	10.4958	0	lincRNA	821
MSTRG.20692.1	0.917961	0.656299	0.866899	0.728923	1.06646	0.575766	0.149916	0.192398	0.388699	lincRNA	689
MSTRG.20692.2	0.305349	0.405674	0.127443	0	0.646743	0.000797	0.039884	0.092171	0.034344	lincRNA	557
MSTRG.207.1	2.4378	2.70105	2.83028	2.3337	2.1532	2.33827	2.40325	2.19797	2.28929	lincRNA	832
MSTRG.20707.1	0.20398	0.091548	0.033835	0.238233	0.312465	0.538199	0.384142	0.208289	0.287528	lincRNA	1110
MSTRG.20707.2	0.067907	0.104765	0.223125	0.026128	0.021038	0.025079	0.057988	0.168867	0.009396	lincRNA	907
MSTRG.20729.4	0.014437	0.264711	0.310089	0	0.387537	0.183923	0	0.083063	0.197155	intronic_lncRNA	5480
MSTRG.20729.5	0.115126	0	0	0	0	0	0	0.173675	0.154497	intronic_lncRNA	5306
MSTRG.20729.6	0	0.165086	0	0.066538	0	0	0.549596	0	0.150977	intronic_lncRNA	4458
MSTRG.20729.7	0.769974	0	0	0.347552	0	0	0.281651	1.51493	2.59425	intronic_lncRNA	4247
MSTRG.20734.1	0.343365	0.35137	0.320027	0.317535	0.101221	0.186519	0.593695	0.405255	0.416048	intronic_lncRNA	869
MSTRG.20734.2	0	0.00985	0	0	0.112926	0	0.078147	0.165841	0	intronic_lncRNA	815
MSTRG.20735.2	0	0	0.956962	0.214012	0	0	0	0	0	intronic_lncRNA	1022
MSTRG.20754.1	5.02861	4.9088	5.76009	7.21781	6.78801	9.11313	5.84514	5.70672	6.9516	lincRNA	750
MSTRG.20754.2	4.83294	5.54189	5.88392	7.6076	6.55094	8.68379	5.55584	6.00096	4.88544	lincRNA	698
MSTRG.20770.7	0.172903	0	0	0.440777	0	0.4021	0	0	0.368454	sense_lncRNA	647
MSTRG.20790.1	0.13574	0.179969	0.231421	0.305451	0.426118	0.130233	0.072122	0.047291	0.049485	lincRNA	474
MSTRG.2083.3	0.026902	0.013777	0.018256	0.021651	0.031938	0.292651	0.13666	0.025842	0.176612	lincRNA	983
MSTRG.20886.2	0.034442	0.015218	0.054224	0.059418	0.238702	0.091036	0	0.035923	0.000428	lincRNA	548
MSTRG.20916.1	0	0	0	0	0	0	0	0	0.223389	intronic_lncRNA	210
MSTRG.20922.1	1.0509	1.24568	1.15988	1.53914	1.64713	1.39527	2.05485	2.07707	2.0269	lincRNA	1539
MSTRG.20939.1	0	0	0.1713	0	0	0	0	0.039639	0	anti-sense_lncRNA	399
MSTRG.20949.1	0.084911	0	0.850471	0.069585	0.60862	1.13707	1.18705	0.69767	0	sense_lncRNA	313
MSTRG.20949.2	0.851925	1.14711	0.014297	0	0	0.038278	0.510082	0	0	sense_lncRNA	313
MSTRG.20949.4	0.179589	0	0.135529	0.443821	0.145384	0.104974	0.106784	0	0.043164	sense_lncRNA	285
MSTRG.20949.6	0.5185	0	0	0.374882	0	0.248243	0	0	0	sense_lncRNA	315
MSTRG.20989.1	0.131199	0.164199	0.066889	0.040672	0	0.181804	0.148302	0.25091	0	anti-sense_lncRNA	491
MSTRG.21052.1	0.186762	0.011703	0.064907	0.043794	0.174039	0.151877	0	0.204615	0.01873	anti-sense_lncRNA	456
MSTRG.21089.1	0.081977	0.009099	0	0.095123	0	0.127542	0.111417	0	0.123061	intronic_lncRNA	352
MSTRG.2110.1	0.252481	0	0	0.083329	0.069845	0.072402	0	0	0	intronic_lncRNA	278
MSTRG.21114.15	0.108957	0	0.1327	0.219829	0.166765	0.182223	0.109371	0.093222	0.117019	lincRNA	1075
MSTRG.21114.16	0.10335	0.089452	0.118949	0.095592	0.120919	0.092684	0.09628	0.091848	0.113436	lincRNA	1404
MSTRG.21114.22	0.279007	0.221166	0.241547	0.347652	0.273842	0.424047	0.212482	0.801852	0.220685	lincRNA	1850
MSTRG.21114.24	0.083791	0.084028	0.095569	0.083959	0.089033	0.064347	0.098132	0.066935	0.102733	lincRNA	1507
MSTRG.21114.8	1.60757	1.38972	0.915737	1.03198	0.696363	0.749725	1.21971	1.4613	1.41972	lincRNA	1511
MSTRG.21139.1	0.079981	0.142373	0.177922	0.057251	0.050571	0.158514	0.851221	1.06366	1.08425	lincRNA	1722
MSTRG.21159.1	0.054229	0.041115	0.050749	0.185305	0.059585	0	0.182261	0.274728	0	lincRNA	430
MSTRG.21168.1	0	0	0	0	0.081844	0	0	0.274589	0	anti-sense_lncRNA	203
MSTRG.21206.1	0	0	0.122212	0.341628	0.259273	0.136944	0.147687	0	0.168174	anti-sense_lncRNA	212
MSTRG.21228.1	0.129741	0.127734	0.202356	0.221235	0.19551	0.302065	0.176762	0.140878	0.041189	anti-sense_lncRNA	541
MSTRG.21268.1	0.188969	0.233659	0.154023	0.309587	0.069588	0.098072	0.041356	0.218569	0.068475	anti-sense_lncRNA	942
MSTRG.21275.1	0.2356	0	0	0.404466	0.344316	0.352492	0.37705	0.102305	0	anti-sense_lncRNA	2086
MSTRG.21378.1	0.084464	0.081772	0	0.033404	0	0.116694	0.197982	0.361733	0.079315	lincRNA	277
MSTRG.21415.1	4.64744	3.66987	3.78798	2.44523	2.76533	3.26896	2.4151	1.41696	2.43704	anti-sense_lncRNA	433
MSTRG.21416.1	0.318811	0.628745	0.475325	0.326009	0.430355	0.165409	0.275944	0.175306	0.432315	sense_lncRNA	273
MSTRG.21419.1	0.080478	0.040842	0.116462	0.376506	0	0.072778	0.104074	0.135643	0.608299	anti-sense_lncRNA	282
MSTRG.21424.1	0	0	0.439602	0	0.085209	0	0	0.218867	0	lincRNA	257
MSTRG.21424.2	0.29044	0.103538	0.00053	0.13543	0	0.256387	0.079284	0.015731	0.054768	lincRNA	551
MSTRG.2144.1	0	0	0.210528	0	0	0	0	0	0	anti-sense_lncRNA	312
MSTRG.21444.1	0.411572	0.916455	1.24618	0.477525	0.80998	0.606988	0.594418	0.346815	0.343682	lincRNA	717
MSTRG.21444.2	0.224431	0.134494	0.498638	0.236266	0.277962	0.159261	0.258933	0.037768	0.161938	lincRNA	833
MSTRG.21516.1	0.075913	0.096774	0.256485	0.185401	0	0	0	0	0	intronic_lncRNA	526
MSTRG.21613.10	0.101988	0	0.027856	0.026761	0.204728	0.128356	0.121336	0.02686	0.380879	lincRNA	786
MSTRG.21613.11	0.256196	0.139448	0.177594	0.142242	0.220363	0.222408	0.14023	0.232889	0.173889	lincRNA	2746
MSTRG.21613.2	0.041689	0.083689	0.136128	0.629532	0.336218	0.030776	0.640253	0.078619	0.08816	lincRNA	1006
MSTRG.21613.6	0.054372	0.181849	0.041855	0.094832	0.009386	0.207845	0.002566	0.174663	0.167961	lincRNA	887
MSTRG.21613.7	0.003092	0.103891	0.002462	0.178906	0.050011	0.022089	0.065725	0.003674	0.105483	lincRNA	2178
MSTRG.21613.8	0.103092	0.402568	0.244261	0.514994	0.418905	0.502889	0.884272	0.447329	0.271775	lincRNA	858
MSTRG.21613.9	0.098368	0.077699	0.102629	0.081674	0.153256	0.073586	0.01346	0.003707	0.144586	lincRNA	961
MSTRG.21614.4	0.7234	0	0	0	0.616078	0	0.834058	0.828667	0.904012	lincRNA	1329
MSTRG.21622.5	0.485452	0	0.426514	0.226418	0.821252	0.96001	0.784272	1.40257	0.744023	lincRNA	693
MSTRG.21622.6	0.598724	0.56782	0.558702	0.548542	0.704969	0.308063	0.794291	0.70147	0.473022	lincRNA	2095
MSTRG.21678.1	0.221841	0.179779	0.179909	0.022702	0.012397	0.10859	0.067862	0	0	lincRNA	759
MSTRG.2169.1	1.10205	1.25603	0.565817	1.49518	1.36436	1.6063	1.23088	1.50548	2.04292	lincRNA	922
MSTRG.2169.2	1.09359	1.37684	1.30202	0.339836	0.427024	0.412821	1.04072	0.998379	0.631841	lincRNA	932
MSTRG.2169.3	0.723522	0.917246	1.04735	1.12362	1.22476	1.02167	0.934669	1.68776	0.039282	lincRNA	396
MSTRG.2170.1	0.295304	0.48831	0	0	0.074561	0.047772	0.156302	0.142559	0	lincRNA	456
MSTRG.21724.1	0.034206	0.057475	0	0	0	0	0.028669	0.278563	0.034292	anti-sense_lncRNA	342
MSTRG.21731.3	0.328724	0.089427	0.070834	0.116246	0.046253	0.008925	0.00646	0	0	sense_lncRNA	511
MSTRG.21731.4	0	0.095057	0.088693	3.1e-05	0	0.320028	0	0	0	sense_lncRNA	603
MSTRG.21771.3	0	0	0	0	0	0	0	0.322595	0.567673	lincRNA	601
MSTRG.21774.2	0	0	0	0	0	0.99975	0	0.440054	0	lincRNA	707
MSTRG.21791.10	0	0	0	0	0	0.270744	0	0	0	sense_lncRNA	2476
MSTRG.21803.1	2.68927	2.24156	2.7372	4.60444	3.75585	2.91647	1.88849	1.94119	1.65549	lincRNA	933
MSTRG.2182.1	0.534297	0.332232	0.358248	0.144016	0.472368	0.410637	0.728125	0.694936	0.53565	lincRNA	416
MSTRG.21830.1	0	0	0.107857	0.128544	0.129451	0.276446	0	0.056316	0.107458	lincRNA	203
MSTRG.21892.1	0.127981	0.447585	0.009891	0	0.110296	0	0.165235	0.070517	0	sense_lncRNA	546
MSTRG.21892.2	0	0	0	0	0	0.26177	0	0	0	sense_lncRNA	531
MSTRG.21903.1	0.181721	0.19382	0.084887	0.192851	0.122364	0.148342	0.093795	0.087053	0.177323	anti-sense_lncRNA	515
MSTRG.21914.28	0.985184	0.200282	2.43819	0.917993	0.054668	0	1.31598	0.957726	1.51094	anti-sense_lncRNA	2925
MSTRG.22004.2	0	0.11609	0	0	0	0	0	0	0	anti-sense_lncRNA	676
MSTRG.22044.1	0.090831	0.064614	0	0.042013	0.082972	0.094449	0.082508	0.190333	0.261534	anti-sense_lncRNA	713
MSTRG.22060.1	2.14872	2.50264	2.29095	2.35035	1.34589	1.197	3.07118	3.61423	3.71494	sense_lncRNA	10491
MSTRG.22060.17	0.462094	0.378298	0.33899	0.259643	0	0.106208	0.500573	0.29598	0.324489	sense_lncRNA	3893
MSTRG.22060.21	0.251013	0.162008	0.120853	0.280574	0.423248	0.176352	0.613287	1.09119	0.287903	sense_lncRNA	6630
MSTRG.22060.23	1.05764	0.806273	0.819056	0.317279	0.518068	0.149859	1.2114	2.17651	1.3798	sense_lncRNA	7323
MSTRG.22060.26	0	0	0.1519	0.174465	0	0	0.188592	1.38838	0	sense_lncRNA	6026
MSTRG.22060.9	1.67684	2.64148	1.43769	0.999307	0	0	0.451788	0.643196	0.658074	sense_lncRNA	2004
MSTRG.22077.1	0.241512	0	0	0	0	0	0.198012	0	0.342909	lincRNA	409
MSTRG.22093.1	0	0	0	0	0	0	0	0	0.205753	lincRNA	228
MSTRG.22101.1	0.340209	0.488178	0.36271	0.413651	0.212746	0.168427	0.306153	0.433488	0.428705	sense_lncRNA	657
MSTRG.22101.3	0.241698	0.261956	0.426824	0.322565	0.293215	0.502612	0.263843	0.430654	0.088455	lincRNA	566
MSTRG.22102.1	0.274932	0.51733	0.366913	0.333114	0.267747	0.366802	0.174675	0	0.281342	sense_lncRNA	1023
MSTRG.22102.2	0.262654	0.217629	0.272337	0.417883	0.483277	0.395074	0.677033	0	0.262452	lincRNA	927
MSTRG.22126.1	0.203236	0.225924	0.100717	0.117972	0	0	0.040349	0.287658	0.092589	anti-sense_lncRNA	486
MSTRG.22151.1	0.12793	0.153537	0	0.175151	0.082372	0	0.035981	0.041131	0.180187	lincRNA	545
MSTRG.22154.1	1.03888	0.548983	0.210728	0.562472	0.622368	0.524255	0.833219	0.041231	0.291183	lincRNA	529
MSTRG.22154.2	0.637235	0.543653	0.311142	0.388133	0.11447	0.429244	0.444098	0.057974	0.10609	lincRNA	1190
MSTRG.22154.3	0	0	0.16693	0	0.250714	0	0	0	0	lincRNA	1049
MSTRG.22154.4	0	0	0.946727	0	0	0	0	3.69132	0	lincRNA	336
MSTRG.22154.5	0	0	0	0.017887	0.056836	0.331704	0.591177	0.207675	0.814249	lincRNA	391
MSTRG.22154.6	0.235758	0.29913	0.393793	0.249251	0.466472	0.134762	0.222439	0.45514	0.163149	lincRNA	1438
MSTRG.22154.8	0	0	0.473676	0	0	0	0	0	0	lincRNA	1278
MSTRG.22209.1	0.830024	0	0	0	0.709818	0.091925	0	0.008644	0	lincRNA	963
MSTRG.22209.10	0.193443	0.174876	0.499761	0.549415	0.366824	0.125977	0.414431	0.199455	0.275792	lincRNA	662
MSTRG.22209.11	0.393221	0.239761	0.19418	0.267941	0.242774	0.225875	0	0	0	lincRNA	891
MSTRG.22209.12	0.215329	0.19167	0.199373	0.247222	0.087216	0.198273	0	0.090805	0.381833	lincRNA	1214
MSTRG.22209.2	1.07499	0	0	0	0.696353	0.9209	0.828316	0.002924	0	lincRNA	1133
MSTRG.22209.3	0	0.583471	0.417386	0.111668	0.467805	0	0.120592	0.60956	0.336254	lincRNA	1092
MSTRG.22209.4	0	0	0	0	0	0.953043	0	0	0	lincRNA	800
MSTRG.22209.5	0	0	0.720925	0.510214	0	0.047811	0.396493	0	0	lincRNA	1151
MSTRG.22209.6	0.01426	0.570778	0.400713	0.431784	0.297525	0.129567	0.143949	0.370811	0.175246	lincRNA	2003
MSTRG.22209.7	0	0	0	0	0	1.16358	0	0	0	lincRNA	1540
MSTRG.22209.8	0.011922	0.983706	0.610029	0.240324	0.137336	0	0.000142	0.187629	0.725606	lincRNA	1826
MSTRG.22209.9	0.030434	0.319116	0.54179	0.086284	0.042294	0.073045	0.101071	0.027994	0.040403	lincRNA	1314
MSTRG.22213.2	0.363495	0.029115	0.193658	0.055528	0.260103	0.338298	0.069562	0.041221	0.043435	lincRNA	671
MSTRG.22214.2	0	0.218581	0	0	0	0.065138	0	0.05699	0	lincRNA	413
MSTRG.22253.1	18.0289	11.8305	25.3785	24.2066	21.3617	20.6229	57.3611	22.8508	29.3994	lincRNA	721
MSTRG.22269.2	0.121053	0	0.289925	0.181844	0.320854	0	0.508864	0.778884	0.308777	lincRNA	600
MSTRG.22281.2	0	0.219269	0	0	0	0	0	0	0	lincRNA	663
MSTRG.22289.2	0.184018	0.668333	0	2.06823	1.38229	0.113939	1.00816	0.109851	0.206064	anti-sense_lncRNA	1068
MSTRG.22341.1	0.565675	0.185567	0.312542	0.378123	0.196681	0.317214	0.408911	0.000984	0.591996	anti-sense_lncRNA	733
MSTRG.22341.2	0	0	0	0	0	0	0.208054	0.574081	0	anti-sense_lncRNA	407
MSTRG.22365.1	0.652117	0.36534	0.318263	0.487168	0.403944	0.262924	0.727879	0.800189	0.80963	lincRNA	1477
MSTRG.22369.13	0.28674	0.30436	0.401706	0.422724	0.336961	0.431203	0.194552	0.224843	0.118206	sense_lncRNA	1290
MSTRG.22412.1	0.21359	0.106553	0.265671	0.635531	0.491087	0.200946	0.335527	0.100521	0.483034	lincRNA	424
MSTRG.22412.2	0	0	0	0.193129	0	0.731703	0.106344	0.294385	0.163681	lincRNA	364
MSTRG.22431.1	0.271125	0.248719	0.39683	0.324931	0.346035	0.270238	0.283869	0.17986	0.163167	intronic_lncRNA	420
MSTRG.22520.3	0.061004	0.001853	0.447458	0.22575	0.497275	0.511819	0.234059	0.085005	0.307459	lincRNA	827
MSTRG.22521.1	0.303754	0.166252	0.110258	0.119828	0.048728	0.266704	0.186416	0.213899	0.236572	lincRNA	466
MSTRG.22587.1	0.128452	0.219056	0.228762	0	0.076029	0.245853	0.295514	0	0	lincRNA	238
MSTRG.22596.1	1.33162	1.12233	0.923605	1.2878	1.3554	1.52871	1.40248	1.62932	1.62317	anti-sense_lncRNA	1496
MSTRG.22596.10	0	0	0	0	0	0	0	0.184925	0	lincRNA	1001
MSTRG.22596.11	0.08626	0.146586	0.152886	0.063316	0.129276	0.335271	0.077437	0.00563	0.000769	lincRNA	1143
MSTRG.22596.12	0	0	0	0.247954	0.878619	0	0	0	0.390073	lincRNA	959
MSTRG.22596.3	0.488046	0	0	0	0	0	0.120751	0	0	sense_lncRNA	1222
MSTRG.22596.4	0	0	0	0.4319	0	0	0	0	0.547232	sense_lncRNA	928
MSTRG.22596.5	0.320186	0.243361	1.32071	0.154552	0.085555	0.827007	0.001535	0.602896	0.602202	lincRNA	1245
MSTRG.22596.6	0.237796	0.169012	0.367594	0.33429	0.089381	0.598248	0.04575	0.38945	0.437665	lincRNA	1152
MSTRG.22596.7	0.646606	0.148755	0.214694	0.121003	0.071852	0.826337	0.075722	0.196402	0.332204	lincRNA	1059
MSTRG.22596.8	0	0.51572	0.263253	0.213366	0.151826	0.540651	0.825662	0.489172	0.353189	lincRNA	946
MSTRG.22596.9	0	0	0	0	0	0	0	0.36766	0	lincRNA	1104
MSTRG.22629.4	0	0	0.362467	0.007649	0.109178	0.152996	0	0	0.037957	anti-sense_lncRNA	1347
MSTRG.2266.10	0.233539	0	0.873876	0	0.655367	0	0	0.180348	1.62138	sense_lncRNA	1577
MSTRG.2266.12	0	0.587201	0	0.167621	0	0.396854	0	0	0	sense_lncRNA	1528
MSTRG.2266.14	0.760971	0.740859	0	0	0	0	0	0.413969	0	sense_lncRNA	1591
MSTRG.227.1	0	0	0	0	0.311278	0	0	0	0	lincRNA	256
MSTRG.22705.1	0.617318	0	0.803429	0.624982	0.423171	0	0.437483	0.303513	0.399766	lincRNA	355
MSTRG.22713.1	0.586397	1.25867	0.49956	1.18352	0.657191	0.805327	0.781421	0.465116	0.66865	anti-sense_lncRNA	430
MSTRG.22713.2	0.784445	0.767575	0.90402	0.620781	0.915346	1.13107	0.651997	0.51846	0.60348	anti-sense_lncRNA	431
MSTRG.22713.3	2.27087	1.84472	2.14116	2.26865	2.19296	2.38497	1.75677	1.90541	1.62323	anti-sense_lncRNA	2071
MSTRG.22713.5	0.048523	0	0	0.304142	0	0.762141	0.120276	0.32358	0.300381	anti-sense_lncRNA	1476
MSTRG.22724.1	0.200643	0.558768	0.099522	0.539195	0.09954	0.236038	0.106663	0.240464	0.406568	lincRNA	220
MSTRG.22735.1	0.061939	0.164025	0.101965	0.201631	0.153186	0.065065	0.21523	0.129515	0.064589	lincRNA	345
MSTRG.22748.1	1.94984	1.76249	2.28328	1.512	1.7793	1.88092	1.83591	1.72765	2.11064	lincRNA	1096
MSTRG.22748.2	0.306855	0.310441	0.322043	0.532016	0.473668	0.284105	0.377173	0.257705	0.29785	lincRNA	1069
MSTRG.22758.1	0.16818	0.387569	0.359619	0.605898	0.358193	0.366998	0.269611	0.222298	0.370188	lincRNA	441
MSTRG.22796.1	0.110977	0.33016	1.73472	0.047829	0.070427	0.228631	0.29305	0.143089	0.160923	lincRNA	1803
MSTRG.22796.2	0.098728	0	0.572279	0	0.009496	0.007828	0.012156	0	0.008311	lincRNA	1683
MSTRG.22796.3	0.097455	0	0	0.02954	0.008979	0	0	0.163804	0	lincRNA	1648
MSTRG.22796.4	0.341738	0.462042	0.57536	0.391239	0.377605	0.533659	0.448148	0.565087	0.395957	lincRNA	2155
MSTRG.22796.5	0.646179	0.215822	0.123793	0.005031	0.082677	0.11409	0.002105	0.176976	0.00272	lincRNA	1457
MSTRG.22796.6	0	0.143585	0	0.126712	0	0	0	0.10071	0.045162	lincRNA	1445
MSTRG.22796.7	0.102422	0	0	0.687181	0.123065	0	0	0.159422	0	lincRNA	1401
MSTRG.22796.8	0.11991	0.019417	0.049645	0.123621	0.207067	0.052597	0.047104	0.239481	0	lincRNA	1083
MSTRG.22796.9	0.188125	0	0.126875	0	0.415129	0.434695	0.302767	0	0.432699	lincRNA	1342
MSTRG.22807.4	0.046575	0.402708	0	0.017331	0.008485	0.019852	0.042139	0.197967	0.216271	lincRNA	501
MSTRG.22807.5	0.145819	0.347657	0.106379	0.136872	0.188313	0.154275	0.267736	0.159881	0.139841	lincRNA	550
MSTRG.22807.6	0.513639	0.642211	0.033258	0.784358	0.530562	0.480392	0.629939	0.873183	0.584833	lincRNA	791
MSTRG.22811.1	0.310622	0.615835	0.480956	0.689252	0.102593	0.434632	0.423642	0.453514	0.40411	lincRNA	439
MSTRG.22834.1	0.441471	0.176874	0.051487	0.18618	0.044971	0	0.042312	0	0.026702	lincRNA	224
MSTRG.22855.1	0	0	0.227078	0.001634	0.812737	0	0	1.77906	1.34251	sense_lncRNA	375
MSTRG.22889.4	0	0.257063	0.109712	0.108032	0.397958	0	0.160443	0.02041	0.181525	sense_lncRNA	216
MSTRG.22890.1	0.419243	0	0	0.369598	0	0.574208	0.91348	0.725945	0	sense_lncRNA	362
MSTRG.22890.2	0	1.05675	0.422605	0.363561	0.501565	0	0	0	0.755464	sense_lncRNA	388
MSTRG.22895.1	0.049543	0.058676	0.194986	0.100156	0.184886	0.09465	0.046292	0	0.05897	lincRNA	533
MSTRG.22910.2	0	0	0	0	0	0.189208	0	0.151758	0	lincRNA	215
MSTRG.22933.10	0	0	0.287907	0	0	0	0	0	0	sense_lncRNA	801
MSTRG.22938.2	0.015924	0.380569	0.002746	0.000822	0.000406	0.000699	0.000368	0.000593	0.047004	sense_lncRNA	747
MSTRG.22938.3	0.055159	0.662151	0.041531	0.045583	0.058483	0.000982	0.029402	0.076103	0.068049	sense_lncRNA	821
MSTRG.22938.4	1.53979	0.398131	0.89106	0.448629	0.709767	0.916373	0.886029	0.797709	0.366103	sense_lncRNA	906
MSTRG.22939.1	0.300642	0.361732	0.419258	0.615694	0.506886	0.578825	0.265626	0.406516	0.445021	lincRNA	941
MSTRG.22989.1	0	0	0	1.09974	0	0	0.053453	0	0	lincRNA	719
MSTRG.22989.2	0.44118	0.677769	0.490128	0.179225	0.865754	1.1944	0.33492	0.512605	1.11357	lincRNA	723
MSTRG.22996.1	0.272796	0.047625	0.397033	0.150268	0.0462	0.059734	0.07419	0.055883	0.179465	anti-sense_lncRNA	237
MSTRG.23000.1	13.5007	9.60499	8.48814	12.6432	21.266	24.6323	20.6956	17.5859	18.8891	anti-sense_lncRNA	772
MSTRG.23006.1	0	0.202489	0	0	0	0	0	0	0	lincRNA	226
MSTRG.23019.1	4.65088	4.83911	5.16703	7.21307	6.32641	5.63915	4.40474	3.46042	5.36737	anti-sense_lncRNA	979
MSTRG.23059.1	0.045661	0.235313	0	0.177456	0.145419	0.155695	0	0	0	lincRNA	786
MSTRG.23059.2	0.179642	0	0.182412	0	0.200323	0	0	0.05126	0	lincRNA	719
MSTRG.23085.1	0.097283	0.173779	0.179178	0.142635	0.17508	0.077946	0	0.026447	0.084614	lincRNA	962
MSTRG.23092.1	0.460907	0.628562	0.368969	0.459238	0.53161	0.472292	0.201867	0.40596	0.360949	lincRNA	1404
MSTRG.23105.10	0.404646	0.423763	0.38107	0.126901	0.311835	0	0.173098	0	0.580727	sense_lncRNA	487
MSTRG.23105.11	0.199318	0.861841	0	0.202999	1.41412	1.4023	1.75626	0.277728	0.175994	sense_lncRNA	1153
MSTRG.23105.6	0.178717	0.734721	1.01999	0.30434	0.169821	0.256779	0.11417	0.284962	0.230892	sense_lncRNA	1387
MSTRG.23105.9	0.568913	0.325464	0.686941	0.867717	0.468619	0.231988	0	0	0.67828	sense_lncRNA	457
MSTRG.23106.21	0.228784	0.000249	0	0.338645	0.000587	0	0.110712	0	0	lincRNA	1716
MSTRG.23106.23	0.051826	0.101005	0.024545	0.078802	0.020752	0.036317	0.006473	0	0.167365	sense_lncRNA	802
MSTRG.23106.24	0.063081	0.323051	0.016803	0.207076	0.258675	0.024907	0.153262	0.083178	0.22278	sense_lncRNA	721
MSTRG.23118.10	0	0.121392	0.086617	0.067415	0	0.111276	0.054081	0.119305	0.080088	lincRNA	1980
MSTRG.23118.2	0.232889	0.382128	0.136865	0.106735	0	0.191656	0.332282	0.219438	0.170555	lincRNA	2175
MSTRG.23118.3	0.060755	0.158208	0.050428	0.092486	0.153094	0.243586	0.077221	0.164659	0.072123	lincRNA	1129
MSTRG.23118.4	0.040097	0.057931	0.115891	0.04191	0.029531	0.079548	0.084697	0.116677	0.086018	lincRNA	1968
MSTRG.23118.5	0.115238	0.056547	0.032161	0.000375	0	0	0.062589	0.017553	0.045488	lincRNA	1931
MSTRG.23118.6	0.007117	0.104348	0.070651	0.049646	0	0.038032	0.039053	0.020989	0.049273	lincRNA	1587
MSTRG.23118.7	0.013157	0.018886	0.071467	0.035711	0.138582	0.029014	0.053488	0.011935	0.065534	lincRNA	1862
MSTRG.23118.8	0	0.002307	0.018331	0.002583	0	0.049104	0.27879	0.073148	0.004868	lincRNA	1404
MSTRG.23118.9	0.611143	0.256649	0.072224	0.140997	0	0.070105	0.054904	0.093386	0.056361	lincRNA	1608
MSTRG.23122.1	3.80492	2.0798	4.39957	5.74445	3.70959	7.01942	2.63396	5.71951	6.31489	lincRNA	495
MSTRG.23122.2	0.514494	0.290368	0.792344	0.448853	0.643354	0.682226	1.4186	1.38655	1.52318	lincRNA	527
MSTRG.23122.3	0.498989	1.07394	0.717722	1.05213	2.54347	0.526475	1.89058	0.425381	0.470671	lincRNA	1206
MSTRG.23142.1	3.56984	3.57629	3.21704	1.30858	1.18254	2.43944	2.82381	0.039585	2.52359	lincRNA	2018
MSTRG.23142.2	0.789073	0.758448	0.704682	0.447696	0.290267	0.633971	0.587096	0.235683	0.367221	lincRNA	3054
MSTRG.23142.3	0	0	0	0	0	0	0	2.41371	0	lincRNA	1156
MSTRG.23142.4	0.086961	0.048994	0.105423	0.077895	0.183566	0.01663	0.046438	0.561222	0.122025	lincRNA	2131
MSTRG.23187.1	0	0.057781	0	0.090886	0.334257	0.182905	0	0	0.117674	lincRNA	594
MSTRG.23212.1	0.306802	0.095432	0.349579	0.241567	0.406536	0.303976	0.285617	0.253745	0.085372	lincRNA	671
MSTRG.23214.1	4.57332	4.00742	3.76857	4.6512	4.11838	3.35774	4.31829	4.66185	5.84797	lincRNA	1192
MSTRG.23214.2	1.15082	0.056469	1.2003	1.62014	0.007469	0.001916	1.99054	2.02834	0.002034	lincRNA	1219
MSTRG.23214.3	1.10529	0.79869	0.969848	0.604877	0.607325	0.654538	0.706338	0.729818	0.382224	lincRNA	2490
MSTRG.23214.4	0.91297	1.15618	1.03334	0.870756	1.03166	0.901145	0.570967	1.29439	1.20727	lincRNA	1250
MSTRG.23214.5	0	0	0.159763	0	0.155671	0	0.635956	0.706566	0	lincRNA	1080
MSTRG.23214.6	0	0	0	0	0	0	1.47628	0	0	lincRNA	922
MSTRG.23233.1	0.629908	0.725905	1.14878	0.578623	0.857462	0.570381	0.769414	0.986927	0.680987	lincRNA	533
MSTRG.23297.1	0	0	0.199044	0	0	0	0	0	0	intronic_lncRNA	275
MSTRG.23306.1	0.112222	0	0	0.251385	0.157207	0.236689	0.053708	0.11753	0.079275	lincRNA	729
MSTRG.23317.2	0.176671	0	0	0.090679	0.09295	0.143188	0.103363	0.187766	0	lincRNA	249
MSTRG.23331.1	0.171856	0.404599	0.35828	0.09058	0.277651	0	0.12476	0.401353	0.43413	lincRNA	219
MSTRG.23333.1	0.242812	0.226932	0	0	0.317214	0.121459	0.242495	0	0	lincRNA	335
MSTRG.23336.3	1.0294	1.3901	1.1851	1.04492	1.33794	1.43246	1.40672	1.4186	1.78915	sense_lncRNA	1175
MSTRG.23355.1	1.19481	1.27639	1.39204	1.22309	1.45815	1.30282	0.975528	0.66934	0.662407	lincRNA	701
MSTRG.23365.1	0.082509	0.025494	0	0.157672	0.077526	0.079601	0.083097	0.126256	0.164136	lincRNA	564
MSTRG.23445.2	0	0	0	0	0	0	0.342906	0	0	anti-sense_lncRNA	1682
MSTRG.23445.3	0	0	0	0	0	0	0.239007	0	0	anti-sense_lncRNA	678
MSTRG.23445.4	0.609456	0	0	0	0	0	0	0	0	anti-sense_lncRNA	1442
MSTRG.23456.1	0.093986	0.252004	0.271113	0.27651	0.17243	0.147971	0.062851	0	0.150358	anti-sense_lncRNA	312
MSTRG.23510.1	13.2593	15.6229	15.7383	15.0522	15.8962	12.245	12.1726	6.65491	8.65923	lincRNA	2256
MSTRG.23510.2	6.563	8.19777	5.9742	8.76624	7.18855	9.85435	2.90269	6.9408	3.17491	lincRNA	2314
MSTRG.23510.3	1.44037	2.04868	1.61655	1.48935	1.79394	1.99766	1.05897	0.850583	1.30659	lincRNA	744
MSTRG.23510.4	0.769599	0	0.828301	0	0	0	0	1.20959	1.97649	lincRNA	2115
MSTRG.23510.5	0.659164	0	0.797185	0	0	0	0	1.23112	2.09733	lincRNA	2057
MSTRG.23533.1	3.30916	0.859986	27.3872	1.42359	2.1668	7.0814	0.594819	15.9105	0.981595	sense_lncRNA	254
MSTRG.23533.11	34.1215	21.1043	67.3476	25.271	33.7234	12.1124	0.003092	30.378	17.1904	sense_lncRNA	393
MSTRG.23533.13	0.087168	0	0	21.4534	0	2.92611	0	0	0	lincRNA	441
MSTRG.23533.14	0.118734	0.195553	4.2157	0.078394	0.216236	0.164297	0.076885	0.089922	0.212277	lincRNA	432
MSTRG.23533.15	35.1637	6.97151	37.5313	31.8394	2.1596	31.5951	25.3785	22.1448	15.2078	lincRNA	2438
MSTRG.23533.16	9.70869	0.093371	0.150703	0.085849	0	0.089838	0	0	0	lincRNA	362
MSTRG.23533.17	0	0	0	0	0	76.9275	0	0	0	lincRNA	258
MSTRG.23533.2	14.511	31.7144	0.619801	9.47598	12.0192	9.21533	21.1344	2.29121	6.78871	sense_lncRNA	250
MSTRG.23533.3	4.81883	1.09201	0.297009	10.3967	12.5956	9.17046	1.30002	2.05554	6.971	sense_lncRNA	230
MSTRG.23533.4	0	0	0	0	0	0	0	0	89.1714	sense_lncRNA	266
MSTRG.23533.7	0	0	0	46.6627	26.6053	38.0777	21.2151	0	0	sense_lncRNA	327
MSTRG.23533.9	36.1613	1.02122	4.73641	0.107336	6.70753	0.001386	0.001759	3.36258	6.60665	sense_lncRNA	367
MSTRG.23534.1	0	0.243179	0.09699	0.054007	0	0	0.098487	0	0.11338	lincRNA	371
MSTRG.23545.5	0.022027	0.058819	0.108686	0.058087	0.018889	0.000805	0.226798	0.184546	0.289638	lincRNA	1406
MSTRG.2355.1	5.11156	3.70596	4.39437	5.46387	2.81311	1.73642	3.5979	3.11249	3.5066	lincRNA	448
MSTRG.23566.2	0.00154	0.185994	0.389687	0.002651	0.01963	0.467539	0.106014	0.063177	0.459662	sense_lncRNA	1423
MSTRG.23598.1	0	0	0.05777	0	0.190424	0.139239	0	0	0	lincRNA	230
MSTRG.23613.1	0.001203	0.190952	0.212705	0.18134	0.120387	0.068762	0.235817	0.223772	0.597542	lincRNA	490
MSTRG.23613.2	0.425299	0.221064	0.36627	0.429492	0.34739	0.712401	0.309879	0.244209	0.056117	lincRNA	563
MSTRG.23659.2	0.205064	0.020415	0.228995	0.046665	0.473701	0.269017	0.226664	0.001309	0.011039	sense_lncRNA	850
MSTRG.23659.3	0.72912	0	0	0	0	0	0	0.225312	1.24269	sense_lncRNA	212
MSTRG.23672.1	0	0	0	0	0	0	0.238342	0	0	lincRNA	246
MSTRG.23673.1	0.191085	0.285034	0.338162	0.25942	0.103274	0.276202	0.111708	0.303086	0.17925	lincRNA	622
MSTRG.23678.3	0.175069	0.182253	0.081955	0.186914	0.214025	0.277951	0.132897	0.145505	0.242212	sense_lncRNA	1896
MSTRG.23683.1	0	0.228682	0.296927	0.275809	0.232806	0.217622	0.158708	0.099174	0.169835	lincRNA	935
MSTRG.23713.1	2.18708	0.284041	0.389053	0.347248	0.913859	0.249221	0.207686	0.213076	0.329734	anti-sense_lncRNA	3452
MSTRG.23713.10	0.198958	0.761231	0.196703	0.206215	0.495631	0.43807	0.429444	0.140586	0.653645	anti-sense_lncRNA	3409
MSTRG.23713.2	0	0.121042	0.109053	0	0.229208	0.132043	0.154445	0.275854	0.215817	anti-sense_lncRNA	934
MSTRG.23713.3	0.232278	0.26672	0.250486	0.050284	0.245787	0.141266	0.273965	0.5356	0.23571	anti-sense_lncRNA	968
MSTRG.23713.5	0	0	0.270779	0.001939	0	0	0.005651	0.060268	0	anti-sense_lncRNA	3263
MSTRG.23713.6	0	0.117824	0.097956	0.14096	0	0.14212	0	0	0	anti-sense_lncRNA	3266
MSTRG.23713.7	0.558099	0.02005	0.043632	0.00463	0.261422	0.027928	0.017803	0.007882	0.042091	anti-sense_lncRNA	3439
MSTRG.23713.8	0	0	0.34163	0.532241	0	0	0.083126	0.028911	0	anti-sense_lncRNA	3268
MSTRG.23713.9	0	0.172002	0.094591	0	0	0.132804	0.250238	0.282017	0.159459	anti-sense_lncRNA	2923
MSTRG.23743.2	0.065783	0.406439	0.262523	0	0.105505	0	0.045317	0	0	sense_lncRNA	206
MSTRG.23756.1	0.268818	0.481005	0	0.261282	0.37583	0.276465	0.274061	0.022128	0.37944	sense_lncRNA	721
MSTRG.23756.3	0	0.213236	0.242693	0	0.004351	0.033294	0.319936	0.365554	0	sense_lncRNA	453
MSTRG.23756.5	0.217057	0.171341	0.188292	0.663915	0.469791	0.680836	0.756453	0.327463	0.485643	sense_lncRNA	591
MSTRG.23756.6	0.157804	0.000527	0	0.000262	0.067852	0.341196	0.334226	0.175237	0.282582	sense_lncRNA	709
MSTRG.23756.7	0	0.001024	0.338255	0	0	0.474093	0.003593	0.004591	0	sense_lncRNA	365
MSTRG.23756.8	0.145019	0.257444	0.125474	0.120917	0.23178	0.278583	0	0	0.162226	sense_lncRNA	585
MSTRG.23756.9	0	0	0	0.172436	0	0	0	0	1.5967	sense_lncRNA	733
MSTRG.23765.1	0.881674	0.614982	0.459142	0.92977	0.797112	0.575765	0.663063	0.993116	1.51454	intronic_lncRNA	213
MSTRG.23779.1	1.04964	0.79853	1.1647	0.747326	0.450605	0.659177	0.478629	0.867369	0.57432	lincRNA	562
MSTRG.23881.2	0.193527	0.168129	0.359848	0.686267	0.397829	0.446449	0.206594	0.274195	0.338143	lincRNA	314
MSTRG.23967.1	0.317528	0.012927	0.300591	0.485819	0.297267	1.06657	0.252249	0.070605	0.666948	lincRNA	947
MSTRG.23967.2	0	0	0.418718	0	0	0.09562	0	0.603979	0	lincRNA	765
MSTRG.23967.3	0.184792	0.25932	0.199408	0.581651	0.080054	0.024168	0.399264	0.13168	0.368848	lincRNA	802
MSTRG.23967.4	0.566239	0	0.720797	0.28022	0	0	0.300199	0	0.458951	lincRNA	755
MSTRG.23967.5	0.48785	0.733457	0.494165	0.600019	0.49126	0.530226	0.237646	0.428452	0.215115	lincRNA	1962
MSTRG.23967.6	0	0	0	0	0	0	0	0.399522	0.015585	lincRNA	1128
MSTRG.23967.7	0	0	0.265867	0	0	0.042533	0	0.106599	0	lincRNA	857
MSTRG.23967.8	0.165949	0	0.115117	0.09842	0	0	0.114246	0	0.175105	lincRNA	1027
MSTRG.23967.9	0.062448	0.641879	0	0.025973	0.272652	0.223276	0.037456	0.151454	0.030797	lincRNA	906
MSTRG.23968.2	0.324315	0.412506	0	0	0	0	0	0	0.37101	lincRNA	813
MSTRG.23981.1	0	0	0.202055	0	0	0	0	0	0	lincRNA	216
MSTRG.24008.1	0.098766	0.168586	0.097029	0.214095	0.138476	0	0.109614	0.129535	0.270281	lincRNA	777
MSTRG.24015.1	0.118068	0.064348	0	0.170597	0.155969	0.058536	0.094167	0.086805	0	anti-sense_lncRNA	231
MSTRG.2404.1	0	0	0	0	0.049363	0	0.345878	0.081614	0.512105	lincRNA	271
MSTRG.24042.2	0	0	0.400525	0	0	0	0	0	0	lincRNA	207
MSTRG.24056.2	0	0	0	0.236244	0	0	0	0	0.215542	lincRNA	612
MSTRG.24060.1	0.387968	0.668759	0.444515	0.216885	0.313624	0.325382	0.056454	0.233526	0.361012	anti-sense_lncRNA	3967
MSTRG.24060.2	0.320774	0.237733	0.422035	0.244126	0.410097	0.298456	0.095981	0.248508	0.068541	anti-sense_lncRNA	3891
MSTRG.24060.3	0.090246	0.334293	0	0.085977	0	0	0.084718	0	0	anti-sense_lncRNA	2185
MSTRG.24072.1	0	0	0	0	0.078169	0	0.200383	0.111983	0.028105	lincRNA	381
MSTRG.24156.1	0	0.305488	0.083521	0	0	0	0	0	0	lincRNA	374
MSTRG.24189.1	0	0	0.03598	0.037479	0.24516	0.125756	0	0	0	anti-sense_lncRNA	357
MSTRG.2427.1	0.539817	0.620493	0.663948	1.22421	0.930234	0.774158	0.876265	0.609335	0.941654	lincRNA	805
MSTRG.2427.2	0	0	0	0	0	0	0	0.44772	0	lincRNA	488
MSTRG.24290.1	0.072874	0.227478	0	0.048553	0.090095	0	0.063118	0	0	lincRNA	582
MSTRG.24311.1	0	0	0	0	0	0	0	0.217391	0	lincRNA	298
MSTRG.24482.1	0	0.055948	0.192025	0	0	0	0.092458	0.056268	0	anti-sense_lncRNA	328
MSTRG.24561.2	0	0.379703	0	0	0.551394	0.670506	0	0	0.108477	lincRNA	541
MSTRG.24612.1	0.055508	0.054103	0.077312	0.136056	0.067801	0.238499	0.068466	0.132689	0	anti-sense_lncRNA	843
MSTRG.2462.1	0	0.285555	0	0	0	0	0	0	0	lincRNA	242
MSTRG.24665.1	0	0	0	0	0	0.050866	0.176774	0	0	lincRNA	203
MSTRG.24667.1	0.100764	0.282669	0.285473	0	0.047157	0	0	0	0.05051	lincRNA	226
MSTRG.24687.1	0.330225	0.338157	0.249473	0.104247	0	0.06906	0	0.035246	0.073761	lincRNA	636
MSTRG.24721.1	1.37528	1.03469	1.1914	1.00936	1.40901	1.359	1.65081	1.91606	1.29879	lincRNA	947
MSTRG.24721.2	5.77888	4.87264	5.39969	4.55031	6.24321	7.53667	6.06086	6.2596	7.34304	lincRNA	547
MSTRG.24721.3	5.47561	4.94708	5.1262	4.41697	6.33713	7.27403	6.00996	6.19779	7.11237	lincRNA	547
MSTRG.24721.4	2.02981	1.63623	1.77354	1.48988	2.10841	2.08648	2.94212	2.92799	2.04297	lincRNA	602
MSTRG.24743.1	0.785532	0.999564	0.525411	0.808948	0.200243	0.622637	0.877986	0.538765	0.586927	lincRNA	221
MSTRG.24766.1	0	0	0	0	0.096518	0	0	0	0.392048	lincRNA	280
MSTRG.24774.1	0.442114	0.336254	0.451517	0.582296	0.436563	0.477712	0.36568	0.343828	0.464163	anti-sense_lncRNA	2273
MSTRG.24774.10	0.165287	0.444944	0.243051	0.283796	0.076191	0.180864	0.580742	0.543065	0.090522	lincRNA	780
MSTRG.24774.2	0	0.094604	0.180148	0	0.236455	0.316161	0.00259	0.210424	0.247105	anti-sense_lncRNA	2259
MSTRG.24774.3	0.345425	0.243717	0.188986	0.587343	0.097587	0.100716	0.372957	0.134097	0.119928	anti-sense_lncRNA	2460
MSTRG.24774.4	0.254453	0.169048	0.182756	0.183336	0.257063	0.226794	0.141151	0.211448	0.236563	anti-sense_lncRNA	2636
MSTRG.24774.5	0.049654	0.037452	0	0.098363	0	0.022727	0.325827	0.29662	0	anti-sense_lncRNA	1681
MSTRG.24774.6	0	0	0	0	0.136302	0	0	0.065482	0	anti-sense_lncRNA	1561
MSTRG.24774.8	0	0.110741	0.429019	0	0	0	0.164882	0	0	lincRNA	644
MSTRG.24774.9	0.709408	0.322451	0.896416	0.322237	0.585927	0.566867	0.403839	0.465432	0.252401	lincRNA	768
MSTRG.24787.1	0.094395	0.066383	0.25176	0	0.031344	0.061456	0.028256	0	0.069004	anti-sense_lncRNA	347
MSTRG.24795.2	3.80548	4.37827	3.77584	4.24252	5.42156	1.43147	3.11857	5.16843	4.06957	lincRNA	623
MSTRG.24802.1	0	0	0	0	0	0	0.091728	0.219346	0.152724	anti-sense_lncRNA	300
MSTRG.24826.1	0.311884	0.053405	0.262739	0.189717	0.009388	0	0	0	0.16567	lincRNA	370
MSTRG.24844.1	2.33276	2.53056	2.87159	1.69333	2.00863	2.25958	1.65713	1.5007	1.65421	lincRNA	1176
MSTRG.24852.6	0.686939	0.247196	0.341797	0.138784	0.230931	0.159247	0.28029	0.178345	0.143116	lincRNA	1484
MSTRG.2488.1	0.424867	0.417242	0.225766	0.294615	0.324471	0.291693	0.123905	0.083547	0.396945	lincRNA	364
MSTRG.24893.1	1.4723	1.23089	1.7557	1.52247	1.14117	1.71758	1.48761	1.49902	1.88484	sense_lncRNA	551
MSTRG.24904.1	0.15933	0.21316	0.178817	0.308542	0.095124	0.312589	0.304293	0.140472	0.257257	anti-sense_lncRNA	1233
MSTRG.24927.7	0.312126	0.351599	0.366008	0.220858	0.424953	0.255109	0.071187	0.291228	0.428484	lincRNA	494
MSTRG.24960.1	0.361344	0.263279	0.288451	0.255741	0.285835	0.246041	0.225985	0.205845	0.185848	lincRNA	2517
MSTRG.24986.1	0.68519	0.902682	0.907185	0.726253	0.696953	0.793339	0.628367	0.631396	0.602539	lincRNA	1223
MSTRG.24998.1	0	0	0.139755	0.066586	0.207717	0.041447	0	0.087239	0.287792	anti-sense_lncRNA	423
MSTRG.25007.1	0.361355	0.258854	0.262937	0.208877	0.190851	0.08671	0.181942	0.065096	0.167049	lincRNA	682
MSTRG.25021.2	2.90484	2.33822	2.62779	4.19253	3.67027	2.3831	4.1495	4.07645	4.45617	lincRNA	730
MSTRG.25027.1	0.016006	0.054287	0.078004	0.067601	0.151226	0.062747	0.093356	0	0	lincRNA	2667
MSTRG.25027.11	0	0.091422	0.039315	0.164508	0	0.094905	0.046706	0.242138	4.5e-05	lincRNA	2714
MSTRG.25027.12	0	0.148573	0.076318	0.012534	0	0.058618	0.043383	0	0	lincRNA	1641
MSTRG.25027.13	0.003407	0.000882	0.039258	0.000491	0	0.032479	0.03209	0	0.272542	lincRNA	559
MSTRG.25027.14	0.702866	0.162216	0.082118	0.072782	0.109408	0.062085	0.08102	0	2e-06	lincRNA	2850
MSTRG.25027.2	0.008744	0	0.058357	0.083163	0.120591	0.074413	0.070293	0.333246	0.038792	lincRNA	3648
MSTRG.25027.7	0.128046	0	0.064752	0.119577	0	0.088916	0.06291	0.130044	0.328631	lincRNA	2999
MSTRG.25027.9	0.008726	0	0	0.050717	0.177847	0	0	0	0	lincRNA	1790
MSTRG.25074.1	4.31501	4.37453	5.30964	6.69549	6.1177	5.04114	6.6574	6.53354	6.54635	anti-sense_lncRNA	348
MSTRG.25074.2	0.525765	0.619644	0.417879	1.18144	0.448755	0.182109	0.540379	1.57505	0.90871	anti-sense_lncRNA	348
MSTRG.25083.3	0	0.096783	0	1.6023	0	15.1696	0	0.397749	0	sense_lncRNA	898
MSTRG.25088.1	0.363136	0.407669	0.594563	0.443033	0.288148	0.235401	0.288821	0.341897	0.327231	lincRNA	2350
MSTRG.25088.2	0.364683	0.22241	0	0.168915	0.563772	0.430376	0.362747	0.111341	0.45555	lincRNA	1094
MSTRG.25115.2	0.153677	0.308748	0.013531	0	0	0.436502	0	0.032848	0.445398	lincRNA	356
MSTRG.25143.5	0.311428	0.281948	0.205508	0.164959	0.259027	0.227676	0.26119	0.158033	0.201743	sense_lncRNA	2489
MSTRG.25156.1	0.844977	0.396316	0.465126	0.286239	0.27935	0.34923	0.324058	0.454071	0.511067	lincRNA	520
MSTRG.25157.1	1.03941	0	0.007325	0.86992	0.663789	0.981304	0.543382	0.721463	0.595787	anti-sense_lncRNA	537
MSTRG.25177.1	0.868506	0.733631	0.911976	1.01562	1.01965	1.11258	1.21262	0.979895	1.16702	lincRNA	949
MSTRG.25196.1	0.281527	0.48701	0.591303	0.255272	0.354492	0.281152	0.410798	0.189428	0.358777	lincRNA	569
MSTRG.25228.1	0.470252	0.156552	0.621274	0.219657	0.256182	0.226187	0.089746	0.161068	0.090174	lincRNA	437
MSTRG.25288.1	0.473629	0.494281	0.233497	0.307694	0.252247	0.149921	0.366666	0.294717	0.166061	anti-sense_lncRNA	1848
MSTRG.25299.1	0.288189	0.171175	0.058742	0	0	0	0.256109	0.354032	0.217748	lincRNA	400
MSTRG.25299.2	0.104041	0.083412	0.091639	0.122761	0.024673	0	0.2209	0.241787	0.323073	lincRNA	969
MSTRG.25300.1	0	0.032704	0	0.025666	0.040474	0	0.119633	0.091987	0.311055	lincRNA	324
MSTRG.25318.4	0	0.481198	0	0	0	0	0.104165	0.197102	0	sense_lncRNA	401
MSTRG.25324.1	0	0	0	0.166512	0	0	0	0.122812	0	lincRNA	355
MSTRG.25335.1	0	0	0	0	0	0	0.725414	0	0.000107	sense_lncRNA	1225
MSTRG.25335.2	0.439362	0.23065	0.365913	0.371659	0.441486	0.394906	0	0.754726	0.598836	sense_lncRNA	1414
MSTRG.25343.1	0	2.67306	3.52992	3.38456	3.35265	0	0.104998	3.47584	2.9919	lincRNA	665
MSTRG.25343.2	0.087315	0.048129	0.134653	0.061337	0.03785	0.219548	0.187309	0.121155	0.135115	lincRNA	540
MSTRG.2535.19	0.168146	0.326908	0.372877	0.508532	0.34148	0.102748	0.087692	0.584321	0.441882	lincRNA	704
MSTRG.2535.20	0.397304	0.447282	0.400825	0.255151	0.396607	0.193237	0.252503	0.178248	0.150403	lincRNA	840
MSTRG.25371.1	0.278543	0.13828	0.132256	0.013998	0.321898	0.112587	0.195972	0.008659	0.013543	anti-sense_lncRNA	535
MSTRG.2541.1	0	0	0.283261	0.330576	0.030564	0	0.178335	0.081738	0.079638	lincRNA	265
MSTRG.25413.1	13.7285	12.1799	14.0574	14.1424	13.6285	15.8686	16.9319	15.5478	15.6393	lincRNA	1326
MSTRG.25448.1	0.293515	0.188361	0.439607	0.192183	0.23055	0.154288	0.166563	0.097246	0.113079	sense_lncRNA	726
MSTRG.25501.1	0.135563	0.107496	0.230183	0.223914	0.161164	0.126835	0.265688	0.546192	0.306842	lincRNA	1020
MSTRG.25521.1	0.291268	0.268505	0.159885	0.228242	0.321646	0.425224	0.320845	0.09011	0.200691	anti-sense_lncRNA	328
MSTRG.25525.4	0	0	1.44441	0	0	1.65542	0.901154	1.2649	1.24059	sense_lncRNA	335
MSTRG.25529.1	0.116832	0.086741	0.293341	0.038167	0	0	0	0.194735	0	lincRNA	518
MSTRG.25638.2	0.509407	0	0.478079	0	0	0	0.697897	1.14465	0.562766	lincRNA	742
MSTRG.25640.1	0.284467	0.428019	0.158454	0.292312	0.373218	0.064018	0.472386	0.227958	0.126426	lincRNA	889
MSTRG.25663.1	0	0	0	0	0.060293	0.194411	0	0	0	lincRNA	224
MSTRG.25717.6	0.285884	0.402043	0.283407	0.310108	0.273318	0.278827	0.378337	0.288666	0.274922	sense_lncRNA	2689
MSTRG.25726.1	0.427328	0.160634	0.122333	0.155218	0.106967	0.058989	0.052295	0.133429	0.113352	lincRNA	630
MSTRG.2579.2	0.104818	0.179291	0	0.393843	0.086002	0.134209	0	0.311253	0.109976	sense_lncRNA	3193
MSTRG.2579.3	0.573614	0	0	0	0	0	0	0	0	sense_lncRNA	964
MSTRG.2579.4	0.433888	0.157409	0.480085	0.47666	0.329519	0.125198	0.156983	0.293325	0.248276	sense_lncRNA	3405
MSTRG.2579.5	0.368834	0.414828	1.1445	1.08812	0.557727	0.311299	0.35992	0.735503	1.6524	sense_lncRNA	2825
MSTRG.2579.7	0.511144	0.13725	0.720819	0.280919	0.272016	0.314869	0.36208	0.292137	0.578218	sense_lncRNA	818
MSTRG.2579.8	1.35724	1.90535	0.34448	1.72781	1.8169	1.56945	1.74456	0.951436	0.622623	sense_lncRNA	2833
MSTRG.2580.1	0.111902	0.373513	0.258604	0.053139	0.029643	0.210243	0	0	0	lincRNA	694
MSTRG.25811.2	1.05108	0.816903	1.09446	0.638543	1.55771	1.71202	0.49612	0.547652	0.723675	sense_lncRNA	1045
MSTRG.25811.3	0.25721	0.30113	0.318808	0.28064	0.565741	0.400437	0	0.230407	0.176329	sense_lncRNA	536
MSTRG.25930.7	0.097138	0.200154	0.186739	0	0	0.102393	0.030281	0.054611	0.154357	lincRNA	915
MSTRG.25930.8	0.118021	0.182231	0.26017	0	0	0	0.121115	0.148061	0.143416	lincRNA	381
MSTRG.25959.2	1.1263	0.337017	0.869316	1.01753	0.190192	0.312402	0.595099	0.898188	0.764347	intronic_lncRNA	611
MSTRG.260.1	95.6003	80.5079	97.9287	92.7539	112.057	103.471	97.3052	99.9355	107.429	lincRNA	286
MSTRG.26031.9	10.1313	8.41976	7.26409	13.5277	10.7806	15.1794	18.2057	15.5179	14.0638	lincRNA	660
MSTRG.26084.1	2.71721	1.81126	2.12907	2.01752	2.01548	2.51902	2.49468	2.56944	2.33575	lincRNA	302
MSTRG.26092.10	0	0	0	0.133607	0.03697	0.022064	0.25717	0	0.262957	sense_lncRNA	709
MSTRG.26092.3	0.001369	0.106782	0.211022	0.117734	0.218547	0.170439	0.133309	0.560655	0.147055	sense_lncRNA	928
MSTRG.26092.4	0.302516	0.950766	0.459588	1.26189	0.303361	0.313742	0.446941	0	0.202249	sense_lncRNA	571
MSTRG.26092.5	0.29281	0.094893	0.160687	0.119627	0.137086	0.128658	0.10532	0.321364	0.165679	sense_lncRNA	1017
MSTRG.26092.7	0.801525	0.104598	0.146322	0.092731	0.10976	0.076835	0.109819	0.164657	0.109222	sense_lncRNA	1105
MSTRG.26092.8	0	0	0	0	0	0	0.201938	0	0	sense_lncRNA	782
MSTRG.26092.9	0.440971	0	0.352478	0	0	0.250979	0.257621	0	0.29548	sense_lncRNA	497
MSTRG.2610.3	0.195602	0.184216	0.0185	0.031465	0	0.263398	0.020507	0.090599	0.064706	sense_lncRNA	725
MSTRG.26116.1	0.637128	0.632504	0.625316	0.872197	0.882664	0.993669	0.833406	0.514784	0.886525	lincRNA	1060
MSTRG.26116.10	0.294941	0.289336	0.702297	0.252625	0.298697	0.259574	0.239534	0.345092	0.332216	lincRNA	853
MSTRG.26116.11	0.000421	0.111728	0.245868	0.105923	0.709915	0.248579	0.001211	0.001562	0.240455	lincRNA	1155
MSTRG.26116.12	0.132681	0.297891	0	0	0	0.056234	0.201961	0.221265	0.246619	lincRNA	754
MSTRG.26116.13	0.166166	0.082787	0.11661	0.176186	0.087243	0.123907	0.2463	0.298283	0.142519	lincRNA	850
MSTRG.26116.14	0.089994	0.310601	0.335915	0	0.758891	0.344963	0.273376	0	0	lincRNA	1769
MSTRG.26116.15	0.013009	0.140855	0	0.018821	0	0	0	0.168378	0	lincRNA	1786
MSTRG.26116.16	0.252624	0.220613	0	0.434181	0	0	0	0.213006	0	lincRNA	1940
MSTRG.26116.2	0.264579	0.258536	0.256663	0.356468	0.322435	0.355416	0.276825	0.291474	0.366361	lincRNA	1025
MSTRG.26116.3	0.002762	0.117566	0.225176	0.075641	0.001614	0.188846	0.037322	0.057702	0.052863	lincRNA	1345
MSTRG.26116.5	0.044029	0.224783	0	0.129015	0.526521	0.244807	0.081315	0.25545	0.122734	lincRNA	984
MSTRG.26116.6	0.15346	0.193029	0.330989	0.231659	0.089874	0.214186	0.078342	0.210208	0.177101	lincRNA	1206
MSTRG.26116.7	0.154393	0.477321	0.669174	0.278092	0.711117	0.3042	0.000986	0.175357	0.162031	lincRNA	1071
MSTRG.26116.8	0.10873	0.135693	0.13915	0.123749	0.340967	0.347315	0.172193	0.45435	0.216821	lincRNA	819
MSTRG.26130.1	0.170476	0.353185	0.532256	0.451852	0.598407	0.815228	0.525365	0.415978	0.427676	sense_lncRNA	1508
MSTRG.26130.3	0	0	0	0.097824	0	0	0	0.394404	0	sense_lncRNA	792
MSTRG.26131.1	0.227336	0.048784	0	0.115711	0.143216	0	0.146815	0.24188	0	lincRNA	447
MSTRG.26144.1	0.335673	0.154218	0.258356	0.232385	0.096607	0.691744	0.170656	0.180542	0.106599	anti-sense_lncRNA	388
MSTRG.2615.1	0.028463	0.075252	0.024068	0.035964	0.035867	0.034044	0.035784	0.25425	0.080089	sense_lncRNA	822
MSTRG.26200.2	0.008596	0	0.0021	0.314012	0.107061	0.031397	0	0	0	lincRNA	255
MSTRG.26210.3	0.39182	0.486644	0.306536	0.51097	0.693787	0.602121	0.369865	0.567529	0.575332	lincRNA	1687
MSTRG.26211.2	0.236793	0.209553	0	0.446279	1.32948	0.117358	1.05034	0.133364	0.421361	sense_lncRNA	954
MSTRG.26211.3	0	0	0.299837	0	0	0	0.324918	0	0	sense_lncRNA	946
MSTRG.26211.4	0	0	0	0	0	0	0	0	0.358546	sense_lncRNA	938
MSTRG.26219.1	0	0.12942	0	0	0	0	0.113465	0.29858	0.030328	sense_lncRNA	223
MSTRG.26223.4	0.819901	0.829731	0.70309	0.400641	0.353338	0.958843	0.634235	0.523917	0.338436	sense_lncRNA	1173
MSTRG.26223.6	0	1.16511	1.679	0	1.52209	0	0	1.66296	0	sense_lncRNA	647
MSTRG.26250.2	0.130121	0	0.379348	0.182899	0.04338	0.082829	0	0	0.113417	lincRNA	992
MSTRG.26295.1	0.183439	0.273543	0.486939	0.175997	0.430377	0.347067	0.562139	0.774988	0.757427	lincRNA	2392
MSTRG.26295.2	0.440053	0.350902	0.421543	0.191712	0	0	0.475709	0.363987	0.496688	lincRNA	2447
MSTRG.26296.1	0	0.076022	0.022762	0.02867	0.252354	0	0.032359	0.221942	0	lincRNA	606
MSTRG.26297.1	0.112242	0.127575	0.314433	0.16515	0.299331	0.321073	0.212359	0.116972	0.092722	lincRNA	866
MSTRG.26333.1	0.272859	0.106204	0.291489	0.11498	0.086268	0.12419	0.044482	0.046298	0.10154	lincRNA	385
MSTRG.26336.1	0.537833	0.098558	0.629659	0.347974	0.517566	0.403762	0.485852	0.179755	0.56158	lincRNA	701
MSTRG.26336.2	0.163646	0.225525	0.099786	0.807473	0	0	0	0.347035	0	lincRNA	363
MSTRG.26340.1	0.177107	0.51221	0.354251	0.564251	0.544636	0.739441	0.488295	0.790763	0.615731	lincRNA	657
MSTRG.26350.4	0	0.021754	0.039809	0.136909	0.117519	0.099052	0.21781	0.262295	0.153616	sense_lncRNA	275
MSTRG.26350.5	0	0	0.177199	0	0	0.314332	0	0	0.213471	lincRNA	227
MSTRG.26357.4	0.651969	1.22857	0.695209	0.54069	1.2414	1.37774	1.70067	1.18172	0	lincRNA	771
MSTRG.2642.1	0	0	0	0.360341	0.187662	0.331303	0.056493	0.110298	0	intronic_lncRNA	1840
MSTRG.2645.1	0.28469	0	0.579661	0.323176	0.257414	0.297677	0	0.307954	0.252993	lincRNA	246
MSTRG.26454.2	0.070165	0.210253	0	0.258873	0.047222	0.063185	0.060039	0.024815	0.075483	anti-sense_lncRNA	270
MSTRG.26503.1	0.001251	0.616966	0.113783	0.408532	0.511137	0.287628	0.366683	0.538776	1.57108	anti-sense_lncRNA	2018
MSTRG.26503.11	0.681156	1.74624	5.18711	2.10723	2.85935	0.867036	1.18959	0.959056	0.906639	anti-sense_lncRNA	1439
MSTRG.26503.4	0.117941	0	0	0	0	0	0	0	0	anti-sense_lncRNA	1773
MSTRG.26503.6	2.23341	0	1.07599	2.89949	0	0	0	0	0	anti-sense_lncRNA	1177
MSTRG.26503.7	2.12438	1.90238	1.15498	1.10231	0.980959	1.05546	1.81924	1.75889	1.75373	anti-sense_lncRNA	2121
MSTRG.26503.8	0	0	0.380556	0.256533	0	0	0	5.49625	0.024074	anti-sense_lncRNA	949
MSTRG.26503.9	0	0	0	0.395953	0	0	0	0	0	anti-sense_lncRNA	1728
MSTRG.26521.2	1.00691	1.20091	0.903336	0.146496	0.233322	0.14617	0.257349	0	0.09458	lincRNA	496
MSTRG.26523.11	0.118355	0.132053	0.193886	0.097071	0.159534	0.172923	0.098828	0.139831	0.123123	lincRNA	2738
MSTRG.26561.1	8.32096	8.9473	8.93428	8.58748	8.55826	7.19133	6.19684	7.18695	7.02856	lincRNA	953
MSTRG.26575.1	0	0	0	0	0	0	0.272353	0	0	lincRNA	216
MSTRG.26580.2	0	0.171693	0.187571	0.332111	0	0.529662	0.830969	0.378368	0.456387	sense_lncRNA	737
MSTRG.26582.1	0.197524	0.291587	0.098533	0.014569	0.073227	0.034167	0.048451	0.034119	0	lincRNA	657
MSTRG.26617.2	0.139947	0.135265	0.154951	0.133816	0.14333	0.15516	0.124293	0.135871	0.125242	sense_lncRNA	3425
MSTRG.26695.2	0	0	0.315248	0	0	0	0	0	0	lincRNA	2241
MSTRG.26696.1	0	0.205338	0.193965	0.345266	0.129383	0.39741	0.140629	0.270358	0	lincRNA	482
MSTRG.26696.2	0	0	0	0	0.306033	0	0	0	0.322962	lincRNA	352
MSTRG.26707.1	0.663407	0.658289	0.55643	0.297881	0.595138	0.31406	0.456083	0.541214	0.517281	lincRNA	697
MSTRG.26721.1	1.29771	1.06994	1.4779	1.17967	1.35548	1.44476	1.26294	1.28066	1.29453	lincRNA	3568
MSTRG.26734.1	0.171953	0.180731	0.155462	0	0	0	0	0.078706	0.296644	sense_lncRNA	342
MSTRG.2675.1	27.6938	25.1423	24.9895	25.7779	29.0851	31.3631	28.8561	28.2016	30.0347	lincRNA	250
MSTRG.2676.1	0.640328	0.454544	0.220997	0.439344	0.560916	0.313345	0.406408	0.36849	0.141695	lincRNA	285
MSTRG.26775.1	0.091242	0.146288	0.106374	0.07429	0.106751	0.100867	0.133079	0	0.075631	lincRNA	612
MSTRG.26801.18	0.109804	0.529562	0.285484	0.285074	0.376597	0.487107	0.239683	0.094438	0.159651	sense_lncRNA	1035
MSTRG.26815.1	0.379979	0.402309	0.234306	0.275497	0.396763	0.205924	0.200043	0	0	intronic_lncRNA	240
MSTRG.26822.1	0	0.313398	0	0	0	0	0	0	0	lincRNA	294
MSTRG.26888.1	0	0	0.047728	0.078475	0.078125	0.170495	0.228393	0.143415	0.148003	lincRNA	682
MSTRG.26927.1	0.359762	0.021426	0.25633	0.26493	0.07856	0	0	0.020291	0.105092	lincRNA	328
MSTRG.26927.2	0.379117	0.652181	0	0.071892	0.047345	0	0	0.306812	0.359961	lincRNA	249
MSTRG.2693.1	0.700903	0.220306	0.349201	0.882043	0.981661	1.48086	0.411374	0.515881	1.05932	lincRNA	627
MSTRG.26955.1	0.337592	0.304373	0.192739	0	0.090337	0.068831	0.096783	0	0	anti-sense_lncRNA	362
MSTRG.26956.1	0.164471	0.107952	0.161141	0.245178	0.054205	0.22077	0.079279	0.322202	0.168371	sense_lncRNA	202
MSTRG.26957.1	0.419983	0.459331	0.249443	0.343222	0.591462	0.405072	0.459547	0.744963	0.21445	sense_lncRNA	450
MSTRG.26963.1	0.126198	0.047507	0	0	0.053934	0	0.309511	0	0.152018	lincRNA	808
MSTRG.26978.1	0.235175	0.34951	0.056463	0.114097	0.14735	0.172387	0.163057	0.09453	0.084611	lincRNA	645
MSTRG.26996.1	0.295078	0.458992	0.32769	0.300961	0.170007	0.363358	0.571989	0.210812	0.186499	lincRNA	414
MSTRG.26996.2	0.072565	0.238587	0.182639	0.19713	0.198803	0.182088	0.32999	0.206794	0.27357	lincRNA	425
MSTRG.27011.8	1.76768	0.381404	0.581348	0.63172	1.60847	0.736669	1.414	0.335115	0.590925	sense_lncRNA	420
MSTRG.27115.2	0	0	0	0.483792	0	0	0	0	0	lincRNA	635
MSTRG.27131.1	0.402636	0.301888	0.339952	0.107285	0.111237	0.093799	0.308448	0.488134	0.671543	lincRNA	747
MSTRG.27132.1	0	0.090731	0	0.066531	0.154734	0	0.139015	0	0.452417	lincRNA	206
MSTRG.2718.1	0	0	0	0.199149	0	0	0	0	0	lincRNA	241
MSTRG.27214.15	0.499196	0.045863	0.054478	0.033875	0.621502	0.682543	0.030114	0.03607	0.058479	lincRNA	2602
MSTRG.27214.16	0.451971	0.057849	0.071225	0.045189	0.259618	0.346477	0.0401	0.043698	0.086984	lincRNA	1951
MSTRG.27214.17	0.481845	0.0325	0.047955	0.032257	0.287255	0.476514	0.022522	0.027129	0.049984	lincRNA	3328
MSTRG.27214.18	0	0.143233	0.11201	0.077895	0	0	0.079987	0.512384	0.144534	lincRNA	2568
MSTRG.27214.4	0.085888	0.116878	0.061009	0.053689	0.051163	0.063841	0.057394	0.11262	0.052864	lincRNA	2955
MSTRG.27221.1	0	0	0	0	0	0.267446	0	0	0	lincRNA	249
MSTRG.273.5	0.402802	0.504548	0.396903	0.230793	0	0.189411	0.313195	0.286931	0.297591	lincRNA	466
MSTRG.27312.1	1.59209	2.13456	3.133	2.18766	2.33617	2.79984	1.21673	1.51968	1.70833	lincRNA	485
MSTRG.27313.1	0	0.029069	0.285262	0	0.028588	0.029305	0.095743	0.108276	0	anti-sense_lncRNA	383
MSTRG.27329.4	0.190838	0.111575	0.250723	0.210877	0.186864	0.147562	0.246595	0.151567	0.315892	sense_lncRNA	1786
MSTRG.27339.1	0.325616	0.278531	0.248862	0.490217	0.288873	0.431889	0.286118	0.179092	0.50206	intronic_lncRNA	431
MSTRG.27378.1	0	0.348689	0	0.461515	0	0.38276	0.499892	0	0	lincRNA	493
MSTRG.27378.2	0	0.073461	0	0	0	0.359756	0	0	0	lincRNA	576
MSTRG.27405.2	0.784832	0.623648	1.16423	0.147724	0.295102	0	0.320179	0.388725	0.31147	sense_lncRNA	650
MSTRG.27415.3	0.207117	0.037605	0.061916	0.06077	0.075663	0.042626	0	0	0	lincRNA	244
MSTRG.27451.1	0.185448	0.102621	0.154225	0.1923	0.153344	0.269099	0.160496	0.13585	0.162397	intronic_lncRNA	1155
MSTRG.27478.1	1.15081	0.905178	1.10005	0.718701	0.850706	0.606869	1.00629	1.34808	0.756037	intronic_lncRNA	568
MSTRG.27478.2	0.462509	0.343376	0.549388	0.219247	0.426212	0.336273	0.737094	0.820507	0.772215	intronic_lncRNA	503
MSTRG.27487.11	0.37486	0.055199	0.337476	0.277512	0.040725	0.103486	0.124061	0.147776	0	lincRNA	1015
MSTRG.27498.1	0.044993	0	0	0	0	0.172673	0.13626	0	0.41363	lincRNA	260
MSTRG.2757.1	0	0.025708	0.048791	0.111292	0.259559	0	0.131313	0.076454	0.039268	lincRNA	896
MSTRG.27596.1	4.46616	3.84699	4.1323	3.47954	3.97708	3.12951	5.3057	4.13107	4.87909	lincRNA	489
MSTRG.27596.2	0.352944	0.857939	0.591003	0.28741	0.563071	0.547094	0.495725	1.375	1.3692	lincRNA	466
MSTRG.27596.3	0.589908	0.609869	1.02015	0.519275	0.545541	0.199317	0.706323	0.569255	0.639128	lincRNA	438
MSTRG.27651.10	0.109417	0.065151	0.111611	0.051987	0.076532	0.12202	0.294579	0.162135	0.146418	lincRNA	641
MSTRG.27651.7	0	0	0	0	0	0.426337	0	0	0	lincRNA	979
MSTRG.27651.8	0	0	0	0	0	0.117754	0	0	0	lincRNA	886
MSTRG.27651.9	0	0.033042	0	0	0	0	0.61941	0	0.165269	lincRNA	1043
MSTRG.27681.2	0	0.172185	0.780992	1.33025	0.566475	0.50948	0.457427	0.851543	0.287076	sense_lncRNA	976
MSTRG.27726.2	0	0	0.121655	0	0	0	0.212435	0	0.168743	lincRNA	745
MSTRG.27808.2	0	0.790358	0	0	0.96497	1.37545	0	0.440995	0	lincRNA	768
MSTRG.27894.2	0	0.163135	0	0	0.066412	0.085543	0	0.161513	0.266709	sense_lncRNA	1241
MSTRG.27923.1	0.747554	1.36585	0.802202	0.550472	1.20836	1.08791	0.783478	0.436106	0.927538	sense_lncRNA	279
MSTRG.27933.1	1.65007	1.44129	1.77899	1.43424	1.75629	1.71737	1.7248	1.60795	1.32917	lincRNA	878
MSTRG.27933.2	2.00248	1.11202	0.296022	0.814612	0.598111	0.311978	0.718408	0.217423	0.332625	lincRNA	345
MSTRG.27937.1	0	0.034165	0	0	0	0.086838	0	0	0.215191	lincRNA	218
MSTRG.27944.2	0	0.40505	0.107785	0.561999	0.513648	0	1.19934	0.820701	1.07428	sense_lncRNA	535
MSTRG.27944.3	0.595267	0.076893	0.128003	0.196551	0.503078	0.337684	0.162818	0.179943	0.281057	sense_lncRNA	452
MSTRG.27944.4	0	0	0.167926	0	0.556224	0	0.514084	0	0	sense_lncRNA	434
MSTRG.27944.5	0	0	0.079919	0	0.158854	0.165346	0.159644	0	0	sense_lncRNA	428
MSTRG.27946.1	0.292326	0	0.390532	0	0	0	0	0.519018	0	lincRNA	594
MSTRG.28008.1	0.070847	0.084376	0.114955	0	0	0.163902	0	0	0.165537	anti-sense_lncRNA	273
MSTRG.28067.1	0	0	0	0	0.030457	0	0.270347	0	0	lincRNA	277
MSTRG.28094.1	0.345424	0.280391	0.378827	0.231345	0.41796	0.470459	0.831791	0.436979	0.953566	intronic_lncRNA	487
MSTRG.28191.1	0	0.219684	0.171915	0	0.06083	0	0	0	0	intronic_lncRNA	360
MSTRG.28198.1	0	0	0	0	0	0.216161	0	0	0	anti-sense_lncRNA	207
MSTRG.28205.1	0.190871	0	0	9.8e-05	0	0.00375	0.004245	0.004559	0.009128	sense_lncRNA	1667
MSTRG.28227.2	0	0	0.026355	0.033601	0.000579	0	0.070072	0.398806	0.065233	lincRNA	252
MSTRG.28228.1	0.151351	0.114804	0.045693	0.33883	0.12698	0.075149	0.110132	0.140963	0.199614	lincRNA	311
MSTRG.28238.1	0	0.057029	0	0.167272	0	0	0	0.103636	0	sense_lncRNA	234
MSTRG.28264.1	0.044166	0.13837	0.101771	0.092368	0.130624	0.164457	0.14449	0.150227	0.127048	anti-sense_lncRNA	950
MSTRG.28276.1	0.057299	0.239194	0.171273	0.067014	0.115454	0.100436	0.049463	0.207712	0.219805	anti-sense_lncRNA	894
MSTRG.28306.1	0	0	0	0.169239	0.185583	0	0	0	0	lincRNA	236
MSTRG.28336.1	11.1296	7.93253	10.3529	5.64482	6.97853	5.43817	7.40901	5.67004	6.91444	lincRNA	607
MSTRG.28336.2	11.8207	6.5403	11.5308	6.07978	7.38731	6.23058	6.55273	7.73906	8.09059	lincRNA	607
MSTRG.28336.3	0.519389	0.303513	0.090559	0.010414	0.204596	0.420042	0.445099	0.258894	0.331985	lincRNA	949
MSTRG.28336.4	1.64134	0.972313	0.251195	1.37076	0.346019	0.543649	0.900073	0.748679	1.33393	lincRNA	499
MSTRG.28336.5	2.9682	2.18735	0.629352	1.27628	0.2453	1.33322	1.27628	1.80427	1.54947	lincRNA	922
MSTRG.28336.6	3.48581	1.0679	1.87289	1.35894	1.52248	1.32307	1.76929	1.92925	1.41085	lincRNA	569
MSTRG.28351.1	1.08329	1.46027	0.886703	1.33587	1.44484	1.42256	0.814497	0	0	lincRNA	402
MSTRG.28366.1	0.044867	0.704448	0.052209	0.444769	0.563726	0.021093	0.045325	0	0	sense_lncRNA	1458
MSTRG.28366.2	0.579022	0.035505	0.400684	0.480516	0.546537	0.812741	0.400321	0.586344	0.553745	sense_lncRNA	1677
MSTRG.28366.4	0.592578	0.555746	0.250301	0.662711	0.478841	0.874899	0.730507	0.566554	0.843454	sense_lncRNA	1001
MSTRG.28366.5	0	0	0	0.201181	0.26462	0.10713	0.182356	0.251667	0	sense_lncRNA	589
MSTRG.28366.6	0.005926	0.167842	0	0.001104	0.035527	0	0	0.028732	0.195274	lincRNA	1334
MSTRG.28366.7	0.000602	0.065387	0.13334	0.15625	0.050385	0.125732	0.093797	0.021072	0.068529	sense_lncRNA	1099
MSTRG.28366.8	0.000468	0.309684	0.148778	0.00307	0.000375	0.492263	0.346616	0.018913	0.27976	sense_lncRNA	1543
MSTRG.28392.1	0.68138	0.246894	0.155731	0.429618	0.562604	0.563819	0.855383	0.356125	0.520572	anti-sense_lncRNA	1056
MSTRG.28392.2	0.245651	0.623194	0.457285	0.319639	0.453209	0.08531	0.343993	0.640203	0.340874	anti-sense_lncRNA	743
MSTRG.28402.10	0.126111	0.046477	0	0	0.197028	0.121334	0.102242	0	0	sense_lncRNA	363
MSTRG.28411.2	0	0	0	0	0	0	0	0.369656	0	lincRNA	1344
MSTRG.28467.1	0.419436	0.547205	0.444363	0.550218	0.234746	0.19054	0.461394	0.339515	0.33787	lincRNA	1494
MSTRG.28467.2	0.354235	0.425076	0.354683	0.295395	0.515059	0.446253	0.300464	0.339832	0.380519	lincRNA	2757
MSTRG.28467.3	0.545277	0.370461	0.561841	0.293884	0.327594	0.340836	0.431846	0.228977	0.214153	lincRNA	2502
MSTRG.28503.1	0.494218	0.526998	0.439626	0.192841	0.375408	0.215095	0.353359	0.303877	0.444248	lincRNA	359
MSTRG.28540.16	0.363973	0	0	0	0	0.624022	0	0.653231	0	sense_lncRNA	1585
MSTRG.28540.9	0	0	0	0	0.483922	0	0	0	0	sense_lncRNA	1665
MSTRG.28570.1	0	0	0	0.349003	0	0	0	0	0	lincRNA	280
MSTRG.28570.2	0.064432	0	0	0	0.221135	0.188416	0.066107	0.115478	0.102597	lincRNA	442
MSTRG.28575.4	0.399136	0.267003	0.292655	0.429032	0.53592	0.395411	0.40627	0.240636	0.260838	sense_lncRNA	521
MSTRG.28577.1	0	0	0	0	0	0	0.268622	0.099798	0	lincRNA	219
MSTRG.28589.2	0.064532	0	0.095597	0	0	0	0.054742	0	0.269957	anti-sense_lncRNA	956
MSTRG.28592.2	0	0.001936	0	0	0	0.170744	0	0.413021	0	anti-sense_lncRNA	692
MSTRG.28592.3	0	0.635894	0	0	0	0	0.001457	0	0	anti-sense_lncRNA	659
MSTRG.28592.5	0	0.307548	1.07142	0	0	0	0	0	0.087588	anti-sense_lncRNA	506
MSTRG.28592.9	0	0.09025	0.150813	0	0.462835	0.145316	0.044132	0.073398	0	lincRNA	338
MSTRG.28594.1	0.212696	0	0.029304	0	0	0	0	0	0	lincRNA	220
MSTRG.28607.1	0.329179	0.340196	0.617479	0.261024	0.310901	0.533822	0.520306	0.398979	0.260071	anti-sense_lncRNA	901
MSTRG.28621.1	0	0	0	0	0.085645	0	0	0.275963	0	lincRNA	238
MSTRG.28628.1	0.191251	0.279407	0.18929	0.550016	0.37622	0.343929	0.156605	0.389018	0.493635	anti-sense_lncRNA	1130
MSTRG.28628.2	0	0	0	0.303988	0	0	0.400598	0	0.002431	anti-sense_lncRNA	620
MSTRG.28633.8	0.036258	0.440662	0.315063	0	0	0	0.000969	0	0	sense_lncRNA	472
MSTRG.28659.1	0	0.109872	0.178461	0.244556	0.18249	0	0	0	0.076405	intronic_lncRNA	420
MSTRG.28664.44	0.167343	0.056676	0.573668	0.056727	0	0.106211	0.178292	0.172003	0.299321	sense_lncRNA	1649
MSTRG.28664.47	0.193334	0.314731	0.12662	0.076081	0	0.065674	0.193227	0.402561	0.02797	sense_lncRNA	1467
MSTRG.28664.48	0.147031	0	0.177632	0	0	0.716567	0.17942	0	0.270758	sense_lncRNA	581
MSTRG.28699.1	0.956158	0.951267	0.967917	1.6742	0.755585	0.635779	1.02198	0.689336	1.2597	lincRNA	807
MSTRG.28757.1	0	0	0	0	0	0	0	0.190776	0	anti-sense_lncRNA	235
MSTRG.288.2	0	0.321363	0.301032	0	0.462521	0.535757	0.337148	0.395849	0.436208	lincRNA	324
MSTRG.28811.1	0	0	0.64956	0	0.035344	0.327207	0.014574	0.674536	0.185524	lincRNA	601
MSTRG.28845.1	0.071929	0.684291	0.201195	0	0	0.506792	0.50697	0	0.461132	lincRNA	235
MSTRG.28889.2	0	0	0	0	0	0	0	0	0.337758	lincRNA	783
MSTRG.28889.3	0	0	0	0	0	0	0.24557	0	0	lincRNA	740
MSTRG.28915.1	0.03519	0	0.053402	0	0.103263	0.081395	0.128019	0.263891	0.054349	anti-sense_lncRNA	410
MSTRG.28931.1	0.775825	0.922465	0.633101	0.76119	0.829186	0.578978	0.847894	1.06149	1.03137	lincRNA	378
MSTRG.28952.2	0	0	0	0.187611	0	0	0	0.156913	0	anti-sense_lncRNA	830
MSTRG.28963.1	7.25043	6.84848	7.93842	6.00987	8.55035	8.75822	9.33375	8.70002	8.19599	anti-sense_lncRNA	379
MSTRG.28970.2	0.667247	1.06798	0.684602	1.03285	0.545806	0.342691	0.365552	0.583337	0.613315	lincRNA	780
MSTRG.28971.1	1.91292	2.10177	1.92688	1.6379	1.65661	2.00912	1.74115	1.7093	1.51616	lincRNA	1611
MSTRG.28988.1	0.209531	0.157581	0.173405	0.25117	0.159172	0.179409	0.094814	0.167279	0.12232	anti-sense_lncRNA	1931
MSTRG.29012.1	4.8277	4.01485	4.64614	6.76808	5.35928	4.85946	6.08603	6.25656	5.73652	anti-sense_lncRNA	327
MSTRG.29013.1	0.45209	0.289992	0.211292	0.417829	0.633826	0.227481	0.768939	0.539722	0.429151	lincRNA	224
MSTRG.29018.1	0	3.79077	0	0	3.46021	0	0	0	0	sense_lncRNA	1238
MSTRG.29018.2	1.5976	0.34852	3.11086	2.55201	0.471208	3.05934	1.61991	2.0652	1.73752	lincRNA	1238
MSTRG.29018.5	0.453769	0.798018	1.36783	1.14845	1.14025	0.558901	0.280258	1.32575	0.360848	lincRNA	1632
MSTRG.29018.6	0.616088	0.602845	1.33858	1.74425	0.67437	1.88502	0.731038	1.57817	0.639697	lincRNA	1765
MSTRG.29018.7	0.285855	0.187393	0.140902	0.123388	0.162617	0.150802	0.22528	0.197153	2.88833	lincRNA	1061
MSTRG.29018.8	0.027059	0.196724	0.035099	0.151706	0.277499	0	0.02413	0.183978	0	lincRNA	929
MSTRG.29025.1	3.74902	3.08685	2.7268	3.56656	3.73963	4.3029	4.80103	4.63497	4.5534	lincRNA	653
MSTRG.29025.3	0.893549	1.02626	1.01753	0.71913	0.776812	0.908472	0.757012	0.869907	0.848578	lincRNA	2343
MSTRG.29028.1	0	1.01118	0.004749	0	0.056405	6.02369	0.018868	4.93089	0	lincRNA	3060
MSTRG.29028.5	0	5.48356	8.11123	0	7.57451	0	8.57435	0	0	lincRNA	2019
MSTRG.29043.1	0.25788	0	0.038527	0.093783	0	0	0	0.120337	0	anti-sense_lncRNA	362
MSTRG.29109.1	0.093586	0.369171	0.029193	0.212838	0.145603	0	0.078438	0.119553	0.151056	lincRNA	375
MSTRG.29111.2	0.554046	0.606945	0.541759	0.573857	0.679236	0	0.56957	0.18472	0.25925	sense_lncRNA	622
MSTRG.29134.10	0.097637	0.042442	0.056259	0.194856	0.149534	0.134903	0.067132	0.112851	0.049808	sense_lncRNA	1462
MSTRG.29140.1	0	0	0	0	0.270735	0	0	0	0.003185	lincRNA	365
MSTRG.29154.1	0.050044	0.074043	0.051517	0.071266	0.15166	0.157924	0.02307	0.141002	0.220761	intronic_lncRNA	425
MSTRG.29162.1	0	0	0.074982	0	0	0.07692	0.167889	0	0	anti-sense_lncRNA	292
MSTRG.29164.1	0	0	0	0.072441	0	0	0.192249	0	0	anti-sense_lncRNA	204
MSTRG.29200.1	0.165585	0.12042	0.036189	0.200736	0.284049	0.097752	0.08695	0.178447	0.11709	lincRNA	483
MSTRG.29203.3	0	0	0	0.190869	0	0	0.066046	0.083978	0	intronic_lncRNA	416
MSTRG.29250.1	0.955213	0.693353	0.8306	0.245746	0.199915	0.211425	0.356505	0.591955	0.403431	lincRNA	746
MSTRG.29288.1	0	0.398737	0.207026	0.116163	0.26181	0.068157	0	0.277428	0.178628	anti-sense_lncRNA	404
MSTRG.29289.2	0.358446	0.216789	0.208976	0.836815	0.272156	0.116518	0.490856	0.167867	0.113021	lincRNA	319
MSTRG.29323.1	0	0	0	0	0	0	0.227758	0.075755	0	lincRNA	289
MSTRG.29353.1	0.217643	0	0	0	0	0	0	0	0	lincRNA	215
MSTRG.29365.1	0.265658	0.363876	0.209935	0.118587	0.08492	0.0866	0.131771	0	0	lincRNA	502
MSTRG.29514.1	0.084073	0.071973	0.115015	0.014888	0.005106	0.319455	0.006501	0.115902	0	anti-sense_lncRNA	787
MSTRG.29515.1	0.229552	0.416997	0.439349	0.514676	0.331928	0.257595	0.455604	0.449716	0.535226	sense_lncRNA	1107
MSTRG.2955.1	0.223991	0.440897	0.290937	0.228857	0	0.128188	0	0.212577	0.226679	lincRNA	258
MSTRG.29553.1	0	0	0.087499	0	0.067388	0	0.321226	0	0.194385	intronic_lncRNA	362
MSTRG.29597.1	1.00213	0.835794	0.006826	1.4048	0.489142	1.56209	0.982873	1.12389	1.51348	lincRNA	768
MSTRG.29597.2	0.562571	0.618015	0.088002	0.343931	0.033144	0.422693	0.216517	0.428399	0.245808	lincRNA	1336
MSTRG.29597.3	0.035829	0.289226	0.349105	0.306717	0.985762	0.347059	0.390652	0.137651	0.202725	lincRNA	766
MSTRG.29597.4	0.001618	0	0.330196	0.065324	0.340868	0	0.257238	0	0	lincRNA	1218
MSTRG.29599.7	0	0.000359	0	0.173321	0.008601	0.01327	0.001756	0	0.016247	sense_lncRNA	535
MSTRG.29675.1	0	0.133204	0.257819	0	0	0.114731	0	0	0.416993	anti-sense_lncRNA	225
MSTRG.29678.1	0.204877	0.122321	0.291155	0.155659	0.232966	0.28915	0.100166	0	0.112912	anti-sense_lncRNA	376
MSTRG.29743.1	0.393693	0.102131	0.231054	0.119533	0.493073	0.05396	0.194208	0.281998	0.056384	lincRNA	208
MSTRG.29749.2	0	0	0	0	0	0	0.322858	0.00154	0.00104	anti-sense_lncRNA	466
MSTRG.29767.1	1.4492	1.11451	1.23323	1.09141	1.1381	1.1092	1.01448	1.23068	1.03892	lincRNA	761
MSTRG.29778.1	0	0	0.260653	0	0	0	0	0	0	anti-sense_lncRNA	210
MSTRG.29798.3	0.144692	0.092331	0.287781	0.116691	0.058157	0.088595	0.096478	0.106272	0.077944	lincRNA	1953
MSTRG.29798.5	0.002513	0.004332	0.141935	0.078083	0.063167	0.083126	0.078684	0.032266	0.094272	lincRNA	1847
MSTRG.29799.1	0.050243	0.207461	0.088773	0.215384	0	0.210805	0.062851	0.319358	0.080414	lincRNA	208
MSTRG.2981.1	0.127813	0.122613	0.127468	0.122046	0.142958	0.143806	0.123868	0.116384	0.135812	lincRNA	2171
MSTRG.2981.10	1.91802	1.94234	2.12866	0.599457	0.710551	0.533447	1.5462	0.882621	1.1757	lincRNA	1243
MSTRG.2981.11	0.460707	0.312724	0.379724	0.377307	0.325828	0.360401	0.381227	0.270199	0.318046	lincRNA	1572
MSTRG.2981.2	0.368115	0.190518	0.285018	0.148271	0.168508	0.167029	0.206942	0.094859	0.110579	lincRNA	1641
MSTRG.2981.3	0.272398	0.258778	0.249074	0.195994	0.202324	0.20044	0.193959	0.154179	0.166498	lincRNA	1424
MSTRG.2981.4	0.948991	1.43765	1.2489	0.573849	0.576791	0.586527	0.674187	0.710794	0.480265	lincRNA	2151
MSTRG.2981.5	0.308238	0.296299	0.282176	0.200656	0.283174	0.263095	0.216111	0.188316	0.226721	lincRNA	1896
MSTRG.2981.7	0.271283	0.486992	0.422527	0.16456	0.08424	0.252451	0.080439	0.157668	0.077423	lincRNA	870
MSTRG.2981.8	0.09685	0.090015	0.096868	0.099291	0.100183	0.108042	0.077037	0.085705	0.105269	lincRNA	1734
MSTRG.2981.9	0.852656	0.535985	1.22248	0.328092	0.321061	0.578771	0.718348	0.518265	0.682064	lincRNA	1456
MSTRG.29816.1	0.387141	0.167859	0.105075	0.305616	0.231897	0.257945	0.302967	0.505425	0.17441	lincRNA	988
MSTRG.29816.2	0.164401	0.11456	0	0.070362	0.130061	0.248467	0.160354	0.237988	0.338724	lincRNA	574
MSTRG.29816.3	0	0.233509	0.310381	0	0.244188	0	0.563384	0.026412	0	lincRNA	844
MSTRG.29816.4	0.465691	0.052947	0	0.747169	0.062804	0.690664	0	0.526424	0.550621	lincRNA	494
MSTRG.29816.5	0	0.056755	0	0.152689	0.074603	0	0	0	0	lincRNA	485
MSTRG.29836.1	0	0	0.211341	7.52699	5.2729	7.75174	11.6766	10.8555	16.1453	lincRNA	259
MSTRG.29844.2	1.17502	1.80364	2.09633	2.03598	1.17644	1.84175	6.54621	6.03929	8.04903	sense_lncRNA	852
MSTRG.29918.1	0.415071	0.228149	0.225829	0.184609	0	0.31555	0	0.278552	0	lincRNA	419
MSTRG.29920.1	0.648978	0.649082	0.697378	0.760887	0.16231	0.253064	0	0.316488	0.406887	sense_lncRNA	243
MSTRG.29945.4	0.37432	0.565523	0.708016	0.590282	0.646429	0.804977	0.398179	0.51765	0.206819	anti-sense_lncRNA	829
MSTRG.29945.5	0.162729	0.175957	0.209407	0.141525	0.176164	0.099433	0.219291	0.236401	0.079526	anti-sense_lncRNA	616
MSTRG.29945.6	0.004709	0.222146	0.204286	0.239574	0.743435	0.306451	0.886958	0.586327	0.918908	anti-sense_lncRNA	704
MSTRG.29946.1	0.053167	0.141935	0.164308	0.139325	0.173001	0.239633	0.112099	0.113967	0.156216	lincRNA	1327
MSTRG.29948.2	0.221306	0	0	0	0.400221	0.44899	0	0	0	sense_lncRNA	1361
MSTRG.29960.2	1.7607	0	0.807984	55.6864	7.85489	0.46683	3.45168	15.0861	0	anti-sense_lncRNA	718
MSTRG.29960.4	0	0	0	4.56582	0	0	0	0	0	anti-sense_lncRNA	357
MSTRG.29969.1	0	0	0	0	0.213647	0	0	0	0	anti-sense_lncRNA	205
MSTRG.2997.2	0.583775	0.572496	0.677539	0.659743	1.86227	0.980663	0.336928	0.555645	0.302347	sense_lncRNA	1355
MSTRG.30012.1	0.02111	0.057731	0.082312	0.048049	0.075533	0.056259	0.245732	0	0	lincRNA	399
MSTRG.30048.1	0.390795	0.490276	0.188639	0.658398	0.641008	0.291122	0.014008	0.39875	0.171753	lincRNA	366
MSTRG.30048.2	0	0	0	0	0	0	0.202733	0.360905	0.082747	lincRNA	360
MSTRG.30049.1	0.520866	0.487587	0.14867	0.365353	0	0	0.220232	0.192609	0.427846	lincRNA	2387
MSTRG.30049.2	0	0.039812	0.321228	0.086036	0.341196	0.206615	0.063873	0.222009	0.105479	lincRNA	3134
MSTRG.30049.3	0	0	0	0	0	0	0.446317	0.030139	0	lincRNA	1338
MSTRG.30065.2	0	0	0	0.833318	1.01048	0.905011	0	0	0	anti-sense_lncRNA	2089
MSTRG.30068.1	0.703347	0	0	0.13498	0.213351	0.191717	0	0.19687	0.13085	lincRNA	269
MSTRG.30084.1	0.174441	0.219224	0	0	0	0	0	0	0	lincRNA	283
MSTRG.30113.1	2.44697	2.17166	1.49679	1.56527	2.13879	2.48145	1.77736	1.86531	1.89943	lincRNA	399
MSTRG.30113.2	0	0.107299	0	0.078953	0	0	0.196484	0.415818	0.198333	lincRNA	268
MSTRG.30114.1	0.599624	0.63506	0.807616	0.530263	0.756848	0.545748	1.15969	0.546311	0.692591	lincRNA	790
MSTRG.30132.1	0.110117	0.06239	0.168254	0.045387	0.2844	0.096172	0.147767	0.080578	0.08193	intronic_lncRNA	308
MSTRG.30147.1	1.14862	1.61237	1.66692	1.34365	1.67761	1.74325	0.959478	1.28108	1.31755	lincRNA	1064
MSTRG.30147.2	0.307048	0.01689	0.117096	0.299962	0.06397	0.007176	0.389293	0.247909	0.167236	lincRNA	1263
MSTRG.30147.3	0.199245	0.182634	0.148316	0.127374	0.011642	0.179643	0.163228	0.155895	0.41066	lincRNA	737
MSTRG.30147.4	0.263534	0.284764	0.646242	0.488471	0.991652	1.00402	0.450681	0.273173	0	lincRNA	757
MSTRG.30166.4	0	0	0.408324	0	0	0	0	0	0	lincRNA	860
MSTRG.30175.1	0	0.108982	0.06592	0.028673	0	0.08519	0	0.211117	0.244795	anti-sense_lncRNA	527
MSTRG.30177.1	0	0.043169	0.041079	0.229275	0	0.076878	0.072616	0.07621	0.042504	sense_lncRNA	533
MSTRG.30248.1	0.393026	0.297272	0.02687	0	0.035746	0	0.448529	0.514144	0.586954	lincRNA	1054
MSTRG.30296.1	0.00983	0.124852	0.105386	0.071881	0.083117	0.291455	0.283398	0.390289	0.254926	intronic_lncRNA	238
MSTRG.30310.1	0.034713	0.156755	0.168381	0.052846	0.081985	0.25789	0.148369	0.094671	0.089438	lincRNA	674
MSTRG.30310.2	0.038655	0.023277	0.019851	0	0	0	0.014262	0.107572	0.235809	lincRNA	250
MSTRG.30318.18	0.733952	0.850838	0.684954	0.763307	0.457007	0.758813	0.607783	0.46918	0.71173	sense_lncRNA	2727
MSTRG.3040.1	2.61538	2.19322	2.18203	0.56361	0.862434	0.838263	0.629171	1.12888	0.912347	sense_lncRNA	929
MSTRG.30429.1	0.222255	0.252132	0.149322	0.170245	0.221283	0.209544	0.146342	0.135451	0.210013	anti-sense_lncRNA	2131
MSTRG.30468.1	0.133809	0	0	0.051331	0	0	0.098047	0	0.240985	lincRNA	292
MSTRG.30511.5	0	0	0	0	0	0	0	0.547253	0	lincRNA	632
MSTRG.30536.1	0.086523	0	0.041311	0	0	0	0.180184	0.136894	0.291649	lincRNA	530
MSTRG.30555.1	0.320753	0.170237	0.131931	0.086609	0.269523	0.027819	0.410457	0.562128	0.689241	intronic_lncRNA	390
MSTRG.30571.1	0.088448	0.13297	0.148831	0.27121	0.247122	0.115961	0.251636	0.291974	0.100685	anti-sense_lncRNA	768
MSTRG.30591.1	0	0.115408	0.185328	0.181806	0.22315	0	0	0.058574	0	lincRNA	491
MSTRG.30593.8	0	0	0.119366	0.171061	0	0	0.151391	0	0.050898	lincRNA	778
MSTRG.30621.1	0	0.086169	0	0.127532	0	0	0.132432	0.218471	0.078186	lincRNA	499
MSTRG.30622.1	0.138342	0.172333	0.120115	0.337347	0.438602	0.142922	0.191211	0.1645	0.073258	anti-sense_lncRNA	1166
MSTRG.30622.2	0	0	0	0	0	0	0	0	0.335387	anti-sense_lncRNA	564
MSTRG.30622.3	0.057239	0	0	0	0	0.466124	0	0	0	anti-sense_lncRNA	384
MSTRG.30641.12	0.390688	0.178498	0.350837	0.281937	0.186073	0.318576	0.217686	0.131021	0.250523	sense_lncRNA	1319
MSTRG.30641.4	0.117928	0.236235	0.017682	0.017397	0.072652	0.053696	0.056392	0.023586	0.157735	sense_lncRNA	426
MSTRG.3066.25	0.162915	0.079899	0.075464	0.061457	0.104238	0.01848	0.039152	0.149416	0.002244	sense_lncRNA	1627
MSTRG.3069.1	0.519209	0.660119	0.455999	0.459536	0.716105	0.691298	0.406965	0.524306	0.765442	lincRNA	892
MSTRG.3069.2	0.455822	0.107655	0.05111	0.071089	0.163451	0.17253	0.201504	0.256592	0.177375	lincRNA	850
MSTRG.30694.3	0.049766	0.032023	0.021505	0.068069	0.059089	0.143287	0.032955	0.152434	0.004618	sense_lncRNA	619
MSTRG.30694.5	0.043474	0.229856	0.19971	0.122422	0.216731	0.136945	0.112446	0.403036	0.319904	sense_lncRNA	447
MSTRG.30707.10	0.176499	0.15483	0.293038	0.166629	0.541155	0.233786	0.265776	0.165179	0.001496	lincRNA	848
MSTRG.30707.11	0.140089	0.153332	0.033036	0.128511	0.00428	0.155468	0.001598	0.044195	0.003592	lincRNA	820
MSTRG.30707.13	0.041005	0.144276	0.19159	0.059884	0.50448	0.106572	0	0	0	lincRNA	1728
MSTRG.30707.15	0.124119	0.20539	0.273664	0.260081	0.250942	0.220315	0	0	0	lincRNA	1522
MSTRG.30707.16	0.437933	0.768754	1.0173	0.5741	0.526495	0.513567	0.265161	0.248182	0.173034	lincRNA	1889
MSTRG.30707.17	0.210678	0.269443	0.156755	0.197386	0.226755	0.15577	0.189533	0.232596	0.663475	lincRNA	2640
MSTRG.30707.2	0.179745	0.035044	0.079315	0.222176	0.350402	0.258413	0.247758	0.007958	0.002267	lincRNA	1026
MSTRG.30707.3	0.139594	0.020152	0.023839	0.321487	0.031969	0.31874	0	0	0	lincRNA	1785
MSTRG.30707.4	0.136703	0.003992	0.13796	0.319433	0.005199	0.387936	0.031455	0.144537	0.103681	lincRNA	1914
MSTRG.30707.5	0.106155	0.012745	0.017493	0.233973	0.020678	0.24392	0.035574	0.002007	0.00034	lincRNA	1916
MSTRG.30707.6	0.16608	0.170984	0.060455	0.35631	0.080115	0.542518	0.073105	0.009527	0.00028	lincRNA	1786
MSTRG.30707.7	0.135435	0.143637	0.058913	0.132979	0.090993	0.146003	0.079996	0.087945	0.00728	lincRNA	2902
MSTRG.30707.8	0.992815	0.993631	0.976055	1.02449	1.3554	1.15835	0.64725	0.766386	0.455346	lincRNA	2867
MSTRG.30707.9	0.196793	0.337788	0.171626	0.265873	0.16991	0.303297	0.339689	0.538789	0.444104	lincRNA	976
MSTRG.30720.1	0	0	0.322395	0	0.064474	0.262975	0	0	0	intronic_lncRNA	227
MSTRG.30747.1	0	0	0.013642	0	0.111722	0.206509	0	0.027654	0	lincRNA	535
MSTRG.30751.1	1.04744	1.26877	0.859315	0.681134	0.470117	0.437363	1.09191	1.36604	0.697622	lincRNA	620
MSTRG.30887.1	0.08917	0.000915	0	0.092574	0.302187	0	0.056462	0	0.075275	lincRNA	279
MSTRG.30900.1	1.42292	1.08202	1.72577	1.5411	0.633549	0.745954	0.838384	0.701914	1.85053	lincRNA	212
MSTRG.30901.1	0.923609	1.27927	1.07243	1.21862	0.642037	0.75182	0.786947	0.829793	0.899766	lincRNA	625
MSTRG.30901.2	0.6084	0.984669	0.468214	0.241405	0.91225	0.759741	0.284324	0.339899	0.079072	lincRNA	625
MSTRG.30960.1	0.188405	0.14748	0.156896	0	0	0	0.023683	0	0	intronic_lncRNA	414
MSTRG.30980.1	0.739108	0.71645	0.449018	0.653627	0.950319	0.697509	1.08618	0.765702	1.02549	lincRNA	612
MSTRG.31000.1	0	0	0	0	0.384189	0	0	0	0	lincRNA	285
MSTRG.31012.1	0	0	0.010231	0.099692	0.066634	0	0.764434	0.451729	0.960117	sense_lncRNA	413
MSTRG.31031.1	0.365363	0	0	0.229431	0	0.058734	0.291691	0.300826	0.001028	intronic_lncRNA	577
MSTRG.31031.11	0.096672	0.187087	0.266312	0.033087	0.069834	0.099106	0.182697	0.119389	0.344891	intronic_lncRNA	1401
MSTRG.31031.12	0.589293	0	0.39384	0.36807	0.406106	0	0.207599	0.568186	0	intronic_lncRNA	718
MSTRG.31031.2	0.287321	0	0	0.060891	0	0	0.095824	0.101903	0	intronic_lncRNA	574
MSTRG.31031.3	0	0.504759	0	0	0	0.129941	0	0.214738	0.159992	intronic_lncRNA	511
MSTRG.31031.4	0.072053	0	3e-06	0.173347	0	0.116232	0.172609	0.264165	0.300273	intronic_lncRNA	595
MSTRG.31031.5	0	0.251949	0.067561	0	0	0.193592	0.00135	0.03012	0.001318	intronic_lncRNA	338
MSTRG.31031.6	0	0	0.333139	0.002269	0.24467	0.127084	0.002503	0.125293	0	intronic_lncRNA	629
MSTRG.31031.7	0.168647	0.178578	0.102059	0.002089	0.096071	0.200604	0.002433	0.118631	0.073606	intronic_lncRNA	754
MSTRG.31031.8	0	0.16685	0	0	0.157788	0	0.214224	0.134998	0.356661	intronic_lncRNA	912
MSTRG.31031.9	0.14533	0.068996	4e-06	0.118372	0	0.084761	0.372704	0.171629	0.157779	intronic_lncRNA	843
MSTRG.31052.1	0.661072	6.53498	0.755448	13.4976	2.27682	13.2073	10.1366	1.76984	11.7475	anti-sense_lncRNA	985
MSTRG.31052.2	0	0	0	0	13.7499	0	0	0	0	anti-sense_lncRNA	842
MSTRG.31052.3	14.597	0.01224	15.6281	0.056561	0.030231	0.16952	0.057668	2.1187	0.090091	anti-sense_lncRNA	481
MSTRG.31088.4	0.320859	0	0.099217	0.154001	0.411531	0.669987	0.352363	0.308705	0.331924	sense_lncRNA	353
MSTRG.31109.1	0.071089	0.203154	0.117797	0	0.376639	0	0.465496	0.102466	0	lincRNA	288
MSTRG.3112.1	0.737265	0.710747	0.828627	0.217869	0.19981	0.165194	1.23501	1.55782	1.06653	lincRNA	1473
MSTRG.31147.1	0.589287	0.455868	0	0	0.47475	0.438179	0	0	0.191141	anti-sense_lncRNA	440
MSTRG.31172.8	0	0.329121	0.041665	0.269378	0.059745	0.247822	0.100477	0.168976	0	sense_lncRNA	294
MSTRG.31172.9	0.050862	0.290405	0.297764	0.108389	0.170636	0.096326	0.063944	0.039959	0.1305	sense_lncRNA	460
MSTRG.31183.1	1.13806	1.3971	1.58784	1.33307	0.977945	1.60972	1.50438	1.64173	0.935526	lincRNA	987
MSTRG.31229.2	0	0	0	0	0	0.719455	0	0	0	lincRNA	299
MSTRG.31231.1	0	0.081337	0.025431	0	0	0	1.3163	1.58692	0.054768	lincRNA	838
MSTRG.31244.1	0.102946	0.277716	0.170112	0.174118	0.190661	0.342947	0.036585	0.273696	0.040114	lincRNA	804
MSTRG.31261.1	0.121747	0.152907	0.138459	0.24725	0.139527	0.118865	0.029661	0	0.215794	anti-sense_lncRNA	350
MSTRG.31277.3	0.278318	0	0.249622	0.127476	0	0	0	0.549227	0.241063	lincRNA	317
MSTRG.31289.1	0.118888	0.059215	0	0	0.055732	0.28795	0.099811	0.218591	0.070481	lincRNA	389
MSTRG.31295.1	0.271433	0	0.104943	0.053605	0	0.144437	0	0	0	anti-sense_lncRNA	485
MSTRG.31313.2	0.052942	0	0	0.053145	0.036319	0.083127	0.246505	0.081632	0.06604	anti-sense_lncRNA	2912
MSTRG.31346.1	0.477617	0.605145	0.767354	0.773733	0.788324	0.544602	0.582876	1.09053	0.520924	anti-sense_lncRNA	459
MSTRG.31354.1	0	0	0	0	0	0.133116	0.073801	0.248965	0.007629	lincRNA	2348
MSTRG.31354.3	0	0.143037	0.118802	0.324182	0	0.080419	0.142486	0.086481	0.070669	lincRNA	425
MSTRG.31354.4	0	0	0	0.172122	0.101518	0	0	0	0	lincRNA	418
MSTRG.31354.5	0	0	0.201341	0	0	0	0	0	0	lincRNA	1353
MSTRG.31368.1	0	0	0	0.417644	0.181638	0.367009	0	0.232413	0	lincRNA	326
MSTRG.31368.2	0	0.196331	0	0.247423	0.017345	0.002002	0	0.004559	0	lincRNA	355
MSTRG.31368.3	0.322145	0.558214	0.598071	0.0113	0.202894	0	0.77967	0.093986	0.610061	lincRNA	375
MSTRG.31428.1	0.116657	0.2083	0.131101	0.306276	0.121071	0.079072	0.032737	0.130355	0.086279	lincRNA	599
MSTRG.31436.1	0.088945	0.178816	0.167497	0.340233	0.293009	0.161308	0.267469	0.220058	0.156272	lincRNA	783
MSTRG.31504.2	0.519998	0.894566	0.914944	0.629777	0.846216	1.51522	1.03951	0.498565	0.774982	lincRNA	575
MSTRG.31504.3	0	0	0	0	0	0	0	0.445766	0	lincRNA	452
MSTRG.31504.4	0.340309	0	0	0	0	0	0	0	0	lincRNA	472
MSTRG.31553.1	0.098637	0.067978	0.093906	0.125838	0.204032	0.106582	0.123743	0.103953	0.173117	lincRNA	1186
MSTRG.31596.1	0.374715	0	0	0	0	0	0	0.016362	0	lincRNA	274
MSTRG.31597.3	0	0	0.475656	0.238063	0.119637	0.167397	0	0	0.081544	lincRNA	466
MSTRG.31609.2	0	0	0	0	0.103978	0.108986	0	0	0.674681	anti-sense_lncRNA	1125
MSTRG.31623.2	0.318164	0.93617	0.860832	0.256556	0	0.397195	0.469861	0.267614	0	lincRNA	478
MSTRG.31625.1	0.170632	0.17243	0.203433	0	0.066187	0	0.084703	0	0	lincRNA	704
MSTRG.31642.1	0.400442	0.324973	0.510296	0.479946	0.276294	0.349105	0.43325	0.29026	0.271875	sense_lncRNA	624
MSTRG.31699.1	0.184022	0.100233	0	0	0.215032	0	0.041591	0.115577	0	lincRNA	203
MSTRG.3177.1	9.26976	6.78624	7.15574	4.81004	4.78031	5.89903	8.06548	6.10073	4.92708	lincRNA	447
MSTRG.3177.2	4.33509	2.63592	2.85854	1.52669	1.37743	1.62496	2.16312	1.97006	0.772328	lincRNA	463
MSTRG.31802.1	0	0.032531	0	0.113953	0	0.064044	0.307522	0.266265	0.496778	lincRNA	701
MSTRG.3181.1	0.055186	0.473517	0.244444	0.142504	0.247056	0.038187	0.182858	0.096807	0.101147	intronic_lncRNA	521
MSTRG.31816.1	2.68725	2.15366	2.88325	3.36837	3.26755	3.37483	1.93007	1.80768	2.35637	lincRNA	1044
MSTRG.31829.1	1.11474	2.15601	1.0513	0.887035	0.756029	0.684409	0.882942	1.84844	1.06885	lincRNA	252
MSTRG.31876.1	0.101504	0.170387	0.272934	0.118406	0.128732	0.399282	0.128602	0	0.161291	anti-sense_lncRNA	461
MSTRG.31917.1	0.173015	0.094699	0.122131	0.454277	0.084734	0.049282	0.07486	0.296919	0.081107	lincRNA	444
MSTRG.3198.1	0.234399	0.230561	0.136235	0.101515	0.133218	0.174903	0.385197	0.101112	0.164408	sense_lncRNA	360
MSTRG.31980.1	0.073059	0.047868	0	0.0881	0.036702	0.034249	0.25255	0.11065	0.019608	anti-sense_lncRNA	653
MSTRG.31999.1	0.003222	0.588916	0.438017	0.579863	0.008852	0.502009	0.006554	0.819601	0.003335	lincRNA	1739
MSTRG.31999.10	0	0	3.84398	0	0	3.12461	0	0	2.80461	lincRNA	1550
MSTRG.31999.11	1.75091	0	0	0	0	0	3.48329	0	0	lincRNA	1506
MSTRG.31999.12	4.30639	0	0	0	0	0	0	0	0	lincRNA	1435
MSTRG.31999.2	5.43503	5.09238	7.24832	4.9568	2.75319	2.76421	2.75336	6.23388	2.62141	lincRNA	1836
MSTRG.31999.3	2.86486	1.27161	2.87274	1.02805	2.25675	1.64296	1.84166	2.23073	3.37812	lincRNA	1123
MSTRG.31999.4	0	0.753056	0	0	0.756888	0.488312	0.187575	0	0.316474	lincRNA	1610
MSTRG.31999.5	0.243819	0	0	0	0	0	0.292559	0	0	lincRNA	1005
MSTRG.31999.6	0.212211	0.020303	0.368123	0.803493	0.33429	0.058791	0.150897	1.0212	0.03232	lincRNA	1207
MSTRG.31999.7	0.072538	0.085427	0.257108	0.315376	0.223847	0.029784	0.054106	0.338124	0.098523	lincRNA	2343
MSTRG.31999.8	0.711506	1.32608	1.00682	4.07076	2.76075	0.215827	0.21349	3.36729	0.084992	lincRNA	2303
MSTRG.31999.9	0	0.652632	0	0	0	0	0	0	0	lincRNA	1046
MSTRG.32027.1	0.220596	0.145887	0.101394	0.271024	0.381143	0.257878	0.095012	0	0.100804	anti-sense_lncRNA	280
MSTRG.32042.1	1.76419	1.89461	1.47432	2.01689	1.68861	1.57977	1.26491	1.56277	0.938911	anti-sense_lncRNA	2786
MSTRG.32042.2	1.99949	1.6708	2.61923	2.30131	2.75547	2.08498	2.46705	2.22984	2.59841	anti-sense_lncRNA	1713
MSTRG.32068.1	0	0	0	0.00621	0	2.83461	0	0	0	anti-sense_lncRNA	978
MSTRG.32088.1	0.065027	0.151025	0.030838	0.081693	0.09959	0.071382	0.135946	0.117167	0.065192	lincRNA	1065
MSTRG.3209.1	11.2212	7.3803	7.29621	7.88117	11.4774	12.825	11.2406	10.5638	9.56256	anti-sense_lncRNA	1223
MSTRG.32124.1	0	0	0	0	0	0.086214	0.184126	0	0.086411	lincRNA	213
MSTRG.32134.2	0.207149	0	0.146609	0.05891	0	0.188891	0.199496	0.252991	0.174699	lincRNA	842
MSTRG.32148.5	0.060266	0.186411	0.160998	0.605106	0.297522	0.153066	0.025421	0.117835	0	sense_lncRNA	965
MSTRG.32148.7	0.232432	0.279867	0	0	0	0	0	0	0.261817	sense_lncRNA	1266
MSTRG.32224.1	14.4183	14.2123	18.511	24.4601	20.1521	11.0256	8.29192	9.80066	9.14952	sense_lncRNA	428
MSTRG.32264.1	0	0	0	0	0	0.208465	0	0	0	lincRNA	215
MSTRG.32268.1	2.65293	2.15199	2.49859	3.11185	2.89398	3.37916	2.28309	1.54049	2.42102	lincRNA	444
MSTRG.32268.2	0.225701	0.400181	0.443804	0.103728	0.36295	0.290672	0.34588	0.383598	0.22646	lincRNA	637
MSTRG.32303.1	0	0	0	0	0	0	0.483662	0.124395	0.065519	lincRNA	358
MSTRG.32312.2	0	0	0	0.082733	0	0.028572	0.287046	0	0	lincRNA	1554
MSTRG.32312.3	0	0.338475	0.178494	0.135716	0	0	0	0.187329	0.237748	lincRNA	842
MSTRG.3232.4	0	0.067766	0	0.074554	0.195119	0	0.039382	0.281299	0.086168	sense_lncRNA	264
MSTRG.32330.10	0.021593	0.03951	0.130967	0.082177	0.140712	0.43865	0.04705	0.060599	0.17003	sense_lncRNA	819
MSTRG.32389.1	0.259322	0.014184	0.25562	0	0.107876	0.110579	0.088468	0	0.115546	lincRNA	406
MSTRG.32402.4	1.69641	2.00052	1.84039	0.416381	1.36284	0.034073	0.20431	0	0.922623	sense_lncRNA	768
MSTRG.32402.5	0.35949	0.549241	0.403876	0.35635	0.464355	0.404241	0.408936	0.297282	0.550246	lincRNA	799
MSTRG.32402.6	0	0	0.222145	0	0.039055	0	0	0	0.008439	sense_lncRNA	580
MSTRG.32429.1	0.101567	0.082996	0	0	0	0	0.085734	0	0.270924	lincRNA	215
MSTRG.32434.11	0.070018	0.076561	0.0929	0.113272	0.030047	0.112193	0.066258	0.116695	0.062292	lincRNA	1018
MSTRG.32434.15	0.101469	0.127707	0.111696	0.0957	0.079181	0.063798	0.060836	0.11474	0.09674	lincRNA	895
MSTRG.32434.16	0.095789	0.121409	0	0.065855	0.22288	0.052343	0.061675	0.069353	0.097253	lincRNA	2867
MSTRG.32434.18	0.414102	0.407276	0	0.460512	0.52438	0.302781	0.488028	0.36206	0.409529	lincRNA	2756
MSTRG.32434.5	0.041786	0.027623	0.051695	0	0.035088	0.12534	0.03304	0	0.050138	lincRNA	2607
MSTRG.32436.1	0.242466	0.351673	0.576196	0	0.205166	0.156048	0.027684	0.073661	0.235806	lincRNA	752
MSTRG.32436.2	0.310257	0.029988	0.038721	0.292947	0.280783	0.212038	0.102566	0.009344	0.017161	lincRNA	781
MSTRG.32437.1	0.099332	0.206986	0.194819	0.060761	0.325742	0	0.076767	0.086997	0.03526	lincRNA	493
MSTRG.32472.2	1.37538	0	0	0	0	0	0	0	0	anti-sense_lncRNA	847
MSTRG.32536.1	2.5015	1.50877	1.87825	1.95921	1.41847	2.59572	3.97519	3.36873	4.43123	lincRNA	509
MSTRG.32602.1	0.079924	0	0.150229	0.027565	0.334376	0.1034	0.066937	0	0.04813	lincRNA	582
MSTRG.32613.3	0.172358	0.14381	0.185997	0.108399	0.269247	0.059306	0.073842	0	0.079895	sense_lncRNA	732
MSTRG.32616.2	0.302283	0.088555	0.148779	0.158343	0.135617	0.220597	0.077471	0.238813	0.144919	lincRNA	2153
MSTRG.32629.3	0.073388	0	0.28263	0.099869	0.096973	0.055604	0.008972	0.031349	0.029639	intronic_lncRNA	306
MSTRG.32650.1	0	0	0	0.108534	0.059508	0	0.10231	0.151878	0.298403	lincRNA	368
MSTRG.3266.10	0.088899	0	0	0	0.004949	0.30121	0.125349	0.084361	0.134691	anti-sense_lncRNA	205
MSTRG.32665.1	0.28235	0.144192	0.204059	0.477214	0.177424	0.283346	0.159805	0.131198	0.252144	lincRNA	1196
MSTRG.32669.2	0.491073	0.419627	0.209854	0.311921	0.3668	0.240347	0.59726	0.480017	0.538753	lincRNA	1122
MSTRG.32669.3	0	0.403952	0.301141	0.45342	0.245459	0.468251	0	0.488499	0.104641	lincRNA	1076
MSTRG.32669.4	0.161	0.202138	0.214355	0.336257	0	0.415446	0.216394	0.057902	0.31363	lincRNA	602
MSTRG.32669.5	0.191323	0.167163	0.193125	0.088415	0.237107	0.053735	0.040842	0.374912	0.247028	lincRNA	529
MSTRG.32669.7	0	0	0	0	0	0	0.225362	0	0	lincRNA	502
MSTRG.32669.8	0.145046	0.234535	0.151452	0.172983	0.039457	0.12589	0.247764	0.087911	0.260477	lincRNA	517
MSTRG.32679.2	0.349636	0.098739	0.157425	0.277827	0.29949	0.742867	0.672361	0.69879	0.724632	lincRNA	730
MSTRG.32692.1	0.038411	0.031418	0.090646	0.09721	0	0.065829	0.037539	0.191826	0.15275	lincRNA	1002
MSTRG.32704.1	0.073686	0.073605	0	0	0.062134	0.082048	0.304284	0.101259	0.242647	lincRNA	290
MSTRG.32722.2	0	0.031913	0	0	0.057672	0	0	0	0.122992	anti-sense_lncRNA	289
MSTRG.32761.2	0	0	0	0	0	0.370486	0.217457	0.306851	0.056785	lincRNA	393
MSTRG.32774.1	0.921101	1.48183	1.02847	1.41313	0.896648	1.58228	1.2461	1.0735	1.17371	sense_lncRNA	1569
MSTRG.32785.1	0	0	0.246647	0	0.053844	0.064908	0.045873	0	0	intronic_lncRNA	332
MSTRG.32796.1	0.490748	0.376458	0.280106	0.673335	0.240909	0.626773	0.459903	0.462492	0.274204	sense_lncRNA	474
MSTRG.32796.3	0.059594	0.00191	0.106244	0.227188	0.144306	0.004526	0.514886	0.240794	0.174339	sense_lncRNA	316
MSTRG.32863.2	0.099929	0.194483	0.137255	0.312414	0	0	0	0.099171	0.077627	lincRNA	632
MSTRG.32907.2	4.62349	3.53948	3.38801	3.09331	5.3769	3.68124	3.31777	3.12635	6.52865	lincRNA	553
MSTRG.32908.1	0.474387	0.073324	0.563093	0.166399	0.313504	0.237829	0.100986	0.544896	0.125252	anti-sense_lncRNA	212
MSTRG.32916.1	15.8528	15.9029	14.4384	17.2993	16.4036	15.6782	10.5257	10.2785	11.0298	lincRNA	888
MSTRG.32916.2	0.206811	0.252009	0.10193	0.335609	0.350784	0	0.159208	0.366707	0.174338	lincRNA	531
MSTRG.3292.1	0.863074	0.920919	0.604074	0.617949	0.645883	0.680714	1.10041	0.80882	0.857642	lincRNA	975
MSTRG.32948.1	0	0	1.44504	1.27445	0	0.787144	0	0.303625	0	sense_lncRNA	227
MSTRG.33016.1	0.431785	0.547887	0.373519	0.198882	0	0	0	0.301823	0.175437	anti-sense_lncRNA	1299
MSTRG.33101.1	0	0.096829	0.053209	0.191176	0	0	0	0.110424	0.168312	lincRNA	203
MSTRG.33107.2	0.011061	0	0	0	0	0	0.106644	0.2066	0	sense_lncRNA	217
MSTRG.33116.1	0.298868	0.271249	0.462819	0.422654	0.302167	0.277837	0.163161	0.329426	0.326213	lincRNA	1025
MSTRG.33128.1	10.2662	9.74729	8.27756	2.10939	3.01647	2.80155	5.56748	6.68917	5.71063	lincRNA	888
MSTRG.33131.1	0.109149	0.026185	0.035605	0.055887	0.219907	0	0	0.103717	0.048915	lincRNA	536
MSTRG.33131.10	0.567563	1.01495	0.933382	0.149823	0.170015	0.194066	0.876101	0.156077	0.425484	lincRNA	1694
MSTRG.33131.2	0.566732	0.624061	0.194703	0.711362	0.895601	0.571195	0.399596	0.794224	0.32096	lincRNA	1452
MSTRG.33131.3	0	0.134566	0.003981	0.004806	0	0	0	0	0	lincRNA	3396
MSTRG.33131.4	0.14511	0.105254	0.085329	0.058083	0.044542	0.063361	0	0.04047	0.110549	lincRNA	2610
MSTRG.33131.5	0.239369	0.304431	0.959338	0.551849	0.508723	0.827558	0.227659	0.604417	0.15201	lincRNA	1403
MSTRG.33131.6	0.393883	0.363332	0.176011	0.356861	0.327314	0.357092	0.948444	0.12502	0.685825	lincRNA	1444
MSTRG.33131.8	0.153591	0.017603	0.218809	0.693624	0.426785	0.54662	0.076059	0.315859	0.502187	lincRNA	1683
MSTRG.33131.9	0	0	0	0.148467	0.169863	0	0.250894	0.247073	0	lincRNA	1872
MSTRG.33153.1	0.387502	0.550438	0.4602	0.013406	0.114915	0.605366	0.152936	0.07288	0.161604	lincRNA	806
MSTRG.33153.2	0.131273	0.368762	0.228056	0.084274	0.277852	0.430241	0.144483	0.143637	0.41276	lincRNA	917
MSTRG.33153.3	0.120809	0.132429	0.109416	0.006142	0.072524	0.413279	0.089664	0.061067	0.100856	lincRNA	887
MSTRG.33153.4	0	0	0.068464	0	0.149132	0	0.094081	0.033274	0	lincRNA	268
MSTRG.33153.5	0	0.17023	0.096781	0.254645	0	0.086731	0	0.100045	0.041489	lincRNA	589
MSTRG.33153.6	0.126853	0	0	0.067479	0.164403	0.529265	0.188669	0.076732	0.15648	lincRNA	787
MSTRG.33153.7	0.442844	0.340242	0.149156	0.241236	0	0	0	0	0	lincRNA	683
MSTRG.33175.1	0.094208	0	0.016793	0.02916	0.215865	0.124984	0.216918	0.033723	0.051202	intronic_lncRNA	226
MSTRG.33237.1	0	0	0.166818	0	0.14984	0.106688	0.200096	0	0.089755	anti-sense_lncRNA	392
MSTRG.33237.2	0.068246	0.063721	0	0.045908	0.029758	0	0	0.302432	0.023546	anti-sense_lncRNA	435
MSTRG.33241.1	1.76382	1.55173	1.52984	1.36654	1.65564	1.54129	1.764	1.97309	1.64842	sense_lncRNA	1584
MSTRG.33241.2	0.637635	0.741487	0.624514	0.266825	0.370714	0.197573	0.461923	0.460723	0.513671	sense_lncRNA	2364
MSTRG.33262.4	0.249271	0.474664	0.214883	0.331869	0.217213	0.300557	0.613787	0.547038	0.547447	lincRNA	1936
MSTRG.33262.5	0.41661	0.271605	0.52146	0.297376	0.201498	0.221852	0.426757	0.655562	0.357939	lincRNA	1955
MSTRG.33271.1	0.153237	0.323525	0.323295	0.306266	0.386378	0.295861	0.196035	0.454718	0.245547	lincRNA	370
MSTRG.33328.1	9.61808	10.6128	1.99937	14.6088	9.26748	5.21731	7.26447	21.7843	21.9584	lincRNA	304
MSTRG.33336.1	0.410724	0.385951	0.285224	0.296512	0.170486	0.139264	0.538587	0.560194	0.549698	lincRNA	1959
MSTRG.33336.2	0.000953	0.001025	0.266872	0	0.079436	0.267609	0.157783	0	0	lincRNA	1424
MSTRG.33341.6	0.005786	0.0093	0	0	0.355173	0	0	0	0	sense_lncRNA	292
MSTRG.33345.1	0.399062	0.382732	0.413377	0.442826	0	0.163924	0.297786	0.263139	0.409936	lincRNA	325
MSTRG.33345.2	0	0	0	0	0.606993	0	0	0	0	lincRNA	298
MSTRG.33370.1	0.297043	0.231478	0.495204	0.31192	0.399744	0.439666	0.260258	0.073903	0.14259	lincRNA	982
MSTRG.33370.2	0.271347	0.42813	0.528564	0.29592	0.311379	0.252842	0.120456	0.200476	0.021935	lincRNA	780
MSTRG.33370.3	0.825302	0.682557	0.77223	0.25092	0.394117	0.367711	0.138762	0.275164	0.371817	lincRNA	1285
MSTRG.33370.4	0.007436	0.011056	0.0135	0.363206	0.007753	0.249257	0.055182	0.006246	0.03334	lincRNA	1158
MSTRG.33370.5	0	0.070814	0.197178	0.111597	0.075577	0.057669	0	0	0	lincRNA	617
MSTRG.33376.2	0	0	0	0	0	0	0	0.291534	0	lincRNA	612
MSTRG.33408.2	0	0.621224	0	0	0	3.80216	0	0	0	lincRNA	1609
MSTRG.33443.1	0.413405	0.449058	0.243276	0	0	0	0	0.154669	0.380604	lincRNA	954
MSTRG.33458.1	0.053505	0.196652	0.055295	0.01893	0.040613	0.119575	0.051482	0.035318	0	lincRNA	934
MSTRG.33536.1	0.472069	0.288393	0.434026	0.144435	0.315106	0.405096	0.478705	0.602917	0.373303	lincRNA	377
MSTRG.33542.2	0	0	0	0.209943	0	0.03809	0.044069	0	0	sense_lncRNA	221
MSTRG.33550.1	7.03422	8.02607	7.25771	3.32562	5.01868	5.3715	1.69129	4.13575	3.6917	lincRNA	874
MSTRG.33550.2	0.64199	0	0	1.31398	0	0	1.57866	0	0	lincRNA	874
MSTRG.33565.1	0.277607	0.035961	0.072227	0.250173	0.34443	0.103126	0.098329	0.05433	0.229427	lincRNA	579
MSTRG.33580.1	0	0	0	0	0	0	0.166888	0	0	intronic_lncRNA	235
MSTRG.33606.2	0	0	0.079964	0	0.038576	0.195195	0.006408	0.051249	0	lincRNA	230
MSTRG.33658.1	0.05615	0.114858	0.245609	0.21041	0.11837	0.391549	0.444002	0.550202	0	anti-sense_lncRNA	1095
MSTRG.33658.2	0	0	0	0.030014	0	0	0.003171	0	0.357457	anti-sense_lncRNA	807
MSTRG.33660.1	0.161018	0.139605	0.142046	0.083549	0.253257	0	0.547139	0.242462	0.321483	lincRNA	1282
MSTRG.33660.2	0.746852	0.713356	0.444092	0.584675	0.865853	0.379675	0.788945	0.693746	0.942854	lincRNA	1897
MSTRG.33660.3	0.210927	0	0.166235	0.302563	0.224743	0.281516	0.2503	0.219279	0.183663	lincRNA	1110
MSTRG.33660.4	0.310502	0.244552	0.215202	0.33569	0.331921	0.439808	0.37913	0.507437	0.454853	lincRNA	1586
MSTRG.33709.1	1.39591	1.29409	2.0284	2.14681	1.43506	1.83318	0.937933	0.95096	1.29384	intronic_lncRNA	772
MSTRG.33710.2	0.596954	0.031525	0.187747	0.05562	0.099164	0.249145	0.129839	0	0.17894	lincRNA	435
MSTRG.33710.3	0.084718	0.054075	0.26374	0.010392	0.289294	0.00141	0.000969	0.176006	0.005701	lincRNA	586
MSTRG.33798.1	0	0.219684	0	0.195211	0	0	0.228776	0.152258	0.198723	lincRNA	252
MSTRG.33799.1	0.308646	0.575446	0.34514	0.30948	0.310909	0.159665	0.216481	0.220374	0.443817	lincRNA	513
MSTRG.338.1	0.066728	0.041389	0	0.031602	0.069101	0.049821	0.610187	0.644855	0.568251	lincRNA	558
MSTRG.33844.1	0.691422	0.509783	0.488853	0.34211	0.543475	0.083759	0.502755	0.787911	0.435664	lincRNA	402
MSTRG.33863.1	0.11941	0.125602	0.108784	0.106188	0.196047	0.11989	0.080162	0.053524	0.127651	lincRNA	971
MSTRG.33863.10	0.053767	0.055529	0.053811	0.054826	0.055381	0.052549	0.052712	0.052903	0.152271	lincRNA	2927
MSTRG.33863.11	0.041297	0.044714	0.04108	0.038552	0.043707	0.048264	0.042607	0.038774	0.115702	lincRNA	2649
MSTRG.33863.14	0.836954	0.90895	1.02131	1.05075	0.940141	1.07485	0.253416	0.613635	0.195533	lincRNA	1813
MSTRG.33863.15	0.247719	0.086259	0.240832	0.218519	0.165432	0.177017	0.127613	0.220073	0.170221	lincRNA	773
MSTRG.33863.16	0.141593	0.156125	0.318184	0.149997	0.187377	0.167979	0.289833	0.148369	0.100833	lincRNA	2240
MSTRG.33863.17	0.050888	0.048982	0.049472	0.061035	0.051545	0.054102	0.052238	0.061409	0.110442	lincRNA	2880
MSTRG.33863.18	0.04266	0.050375	0.040385	0.03527	0.045245	0.050924	0.041808	0.042334	0.195113	lincRNA	1837
MSTRG.33863.19	0.059635	0.12664	0.014945	0.065142	0.09459	0.077729	0.054907	0.039003	0.023495	lincRNA	3403
MSTRG.33863.2	0.165159	0.137393	0.158798	0.155535	0.15648	0.142816	0.113452	0.081231	0.250021	lincRNA	2061
MSTRG.33863.20	0.156597	0.212529	0.130722	0	0.159978	0.143672	0	0.25124	0.201055	lincRNA	1688
MSTRG.33863.3	0.054653	0.080821	0.052777	0.046458	0.054322	0.065885	0.048278	0.059269	0.131577	lincRNA	2475
MSTRG.33863.5	0.169459	0.162496	0.136457	0.14241	0.223455	0.157857	0.113407	0.076082	0.114826	lincRNA	1384
MSTRG.33863.6	0.172043	0.167473	0.183829	0.172907	0.16608	0.169528	0.117953	0.086698	0.131695	lincRNA	1385
MSTRG.33878.1	0	0	0	0.06639	0	0.053061	0	0.089218	0.257083	lincRNA	361
MSTRG.33891.1	0.486237	0.740332	0.385391	0.522074	0.346651	0.362116	0.417235	0.626641	0.84255	lincRNA	458
MSTRG.33948.1	0.595029	0.387584	0.95203	0.876488	0.554385	0.792742	2.63756	1.89407	2.26704	lincRNA	2343
MSTRG.33948.2	0.620327	0.469658	0.4676	0.561511	4.56581	0.619019	0.60529	0.71206	0.669779	sense_lncRNA	1966
MSTRG.33948.3	0.435718	2.5547	0.997264	2.508	0.353987	0.3566	0.53935	0.686432	3.56823	lincRNA	2101
MSTRG.33948.4	2.50552	2.76536	0	2.12718	0	4.31425	0	0	0	lincRNA	2059
MSTRG.33948.5	2.16048	2.23376	2.44359	2.43011	2.52722	2.75164	0.007348	2.55589	2.78505	lincRNA	1761
MSTRG.33948.6	0.265999	0.272217	0	0.733654	0	0.106594	0	0	0	lincRNA	2059
MSTRG.33948.7	0	0	0	0	1.11388	0	5.0779	0	0	lincRNA	1572
MSTRG.33953.2	0	0	0	0	0.787235	0	0	1.83244	0	anti-sense_lncRNA	529
MSTRG.34.1	0.144461	1.50973	0	0.605515	0	0.171554	0.171455	1.51503	1.03161	lincRNA	386
MSTRG.34000.1	2.19154	2.41962	1.76232	3.67045	3.79368	4.2009	2.59059	2.94472	2.78954	anti-sense_lncRNA	1010
MSTRG.34000.3	0.756726	0	0	0.182766	0.32311	0.198945	0.388357	0.729183	0.663826	anti-sense_lncRNA	624
MSTRG.34009.1	0.165937	0.160775	0.083434	0	0.074403	0.037412	0.241734	0.157597	0.062035	lincRNA	852
MSTRG.34015.1	0.151082	0	0.107816	0.073688	0.175364	0.128595	0.039049	0.283744	0.054598	lincRNA	462
MSTRG.3402.2	0	0.198155	0	0.205998	0	0.119425	0.432437	0	0	lincRNA	203
MSTRG.34059.2	0.224966	0.38111	0.120265	0.234411	0.132842	0.157583	0.233676	0.162596	0.244534	lincRNA	723
MSTRG.34059.4	0.188672	0.070029	0.13011	0.098433	0.225296	0.108122	0	0.085788	0.131518	lincRNA	862
MSTRG.34059.5	0.007108	0.032154	0.006412	0.047833	0.050434	0	0.216963	0.037361	0.025344	lincRNA	779
MSTRG.341.1	0.015748	0.2372	0.011937	0.036685	0.237962	0.011637	0.20685	0.014149	0.032286	lincRNA	645
MSTRG.341.2	0.474151	1.00016	0.799875	0.452675	0.660997	0.798221	0.747843	0.58023	0.916222	lincRNA	642
MSTRG.341.3	0.522607	0.069254	0.501437	0	0.16941	0.278984	0.161882	0.017698	0.363449	lincRNA	815
MSTRG.341.5	0.087894	0.095446	0.061036	0	0.066387	0.026048	0.158144	0.362316	0.209265	lincRNA	1075
MSTRG.341.7	0	0	0	0	0	0	0.157911	0	0	lincRNA	520
MSTRG.341.8	0.098396	0	0.237446	0.214001	0.513385	0.100744	0.44654	0.164771	0.134658	lincRNA	733
MSTRG.341.9	0.162469	0.486715	0.2114	0	0	0.108804	0.11122	0.274186	0.159488	lincRNA	266
MSTRG.34100.1	0.123523	0.128134	0.088925	0.144892	0.073181	0.108315	0.063606	0.115501	0.359384	lincRNA	632
MSTRG.34101.1	0.169895	0.202573	0	0.061009	0.172632	0	0.062948	0.034357	0	lincRNA	622
MSTRG.34137.2	0.142004	0.032146	0.079054	0.133491	0.214715	0.338323	0.091327	0.125806	0.048415	sense_lncRNA	1508
MSTRG.34137.3	0	0.023695	0.385406	0	0.044006	0.237992	0.128072	0	0	sense_lncRNA	1192
MSTRG.34145.1	0	0	0	0.174083	0	0	0	0.08491	0.258488	lincRNA	330
MSTRG.34152.12	0	0.10786	0	0.189205	0	0	0.097161	0	0	sense_lncRNA	1080
MSTRG.34152.15	0.226188	0.14518	0	0.113932	0	0.102835	0.144302	0.220217	0	sense_lncRNA	869
MSTRG.34152.21	0	0.103423	0	0.212874	0	0	0.194196	0	0	sense_lncRNA	765
MSTRG.34152.25	0.182878	0.178898	0.167629	0.112301	0.073122	0.292744	0.128897	0.223516	0.162771	sense_lncRNA	1092
MSTRG.34152.30	0.169376	0.173046	0	0.129253	0	0	0.112007	0.189605	0	sense_lncRNA	1085
MSTRG.34152.37	0.43249	0.377914	0.44139	0.450596	0.52108	0.197234	0.222182	0.38683	0.208165	lincRNA	1245
MSTRG.34152.41	0.117822	0.111751	0.211612	0.049489	0.238681	0.160866	0	0.131967	0	sense_lncRNA	503
MSTRG.34152.43	0.439344	0.475267	0.51312	0.261272	0.319675	0.621912	0.332164	0.461382	0.530647	sense_lncRNA	600
MSTRG.34152.44	0.785539	0.386551	0.467835	0.631617	0.669855	0.736842	0.625409	0.465094	0.759861	lincRNA	757
MSTRG.34155.1	0	0	0	0	0.833621	0	0.236778	0.735458	0.343475	lincRNA	388
MSTRG.34175.1	0.358131	0.320102	0.408901	0.184079	0.236157	0.188442	1.0602	0.55888	0.762929	lincRNA	392
MSTRG.34175.2	0.249585	0.156848	0.261916	0	0.076714	0.272283	0.173038	0.237255	0.268232	lincRNA	369
MSTRG.34192.1	0.106294	0.17864	0.079222	0.022684	0.02433	0	0.16666	0.164732	0.330451	intronic_lncRNA	733
MSTRG.34197.2	0	0	0	0	0	0	0.197851	0.205979	0	lincRNA	413
MSTRG.342.1	0.036297	0	0.323138	0	0	0	0	0	0	lincRNA	411
MSTRG.342.2	0.47817	0	0.289704	0.037538	0.37479	0	0	0.254008	0	lincRNA	532
MSTRG.3420.1	0	0	0	0	0	0	0.171731	0.049927	0	lincRNA	220
MSTRG.34243.1	0.485838	0.6007	0.574042	0.625083	0.810445	0.588781	0.715988	0.616428	0.798433	lincRNA	1189
MSTRG.34245.2	0.202184	0	0	0	0	0	0	0	0	anti-sense_lncRNA	266
MSTRG.34269.1	0.352828	0.270905	0.312411	0.216185	0.243534	0.194012	0.186915	0.166345	0.140491	lincRNA	3881
MSTRG.34276.1	0.097715	0.030276	0.15056	0.136757	0.055666	0.150314	0.226332	0	0.335233	lincRNA	392
MSTRG.34315.1	0	0.698924	0	0.257548	0.236431	0	0.673374	0	0.610726	lincRNA	846
MSTRG.34317.3	0	0	0	0	0	0	0	0.13832	0	lincRNA	2629
MSTRG.34331.1	0.340782	0.600914	0.356184	0.040839	0	0.022952	0	0	0	lincRNA	978
MSTRG.34428.1	4.44637	5.14993	4.25389	4.243	3.69171	5.15033	7.04113	5.9696	7.11985	lincRNA	527
MSTRG.34431.5	0.600915	0.27215	0	0.482504	0.917484	0.347064	0	0.173193	0	sense_lncRNA	304
MSTRG.34431.6	0.579025	0.492022	0	0	0	0.720733	0	0.346591	0	sense_lncRNA	300
MSTRG.34440.1	0.035666	0.147836	0.267011	0.060885	0.150882	0.00739	0.071885	0.175183	0.060228	intronic_lncRNA	328
MSTRG.34524.2	0	0.243873	0	0	0	0	0	0	0	lincRNA	650
MSTRG.34530.1	0.030896	0.142215	0.089489	0.095988	0.106461	0.093707	0.24856	0.057048	0.119596	sense_lncRNA	451
MSTRG.34532.1	0.033196	0	0.061045	0.080425	0.056935	0.041307	0.053883	0.265966	0.108124	sense_lncRNA	538
MSTRG.34532.2	0	0	0	0	0	0	0	0	0.248889	sense_lncRNA	371
MSTRG.34537.1	0.150421	0.38263	0	0	0	0	0	0	0.41548	sense_lncRNA	379
MSTRG.34549.1	0.120406	0.118098	0.080866	0.261761	0.131578	0.3821	0.091598	0.184321	0.055218	lincRNA	994
MSTRG.34549.2	0.193499	0.025853	0	0.081141	0.248883	0.016464	0	0.287636	0.237097	lincRNA	616
MSTRG.34550.1	0.330948	0.087454	0.108964	0.107538	0.083662	0.026479	0.019103	0.07628	0.098035	lincRNA	1006
MSTRG.34552.1	0.292427	0.259234	0.243824	0.37035	0.219457	0.141951	0.436495	0.071597	0.187629	lincRNA	311
MSTRG.34565.1	1.33461	2.51837	0.474597	1.06593	2.05982	3.66601	1.41109	1.41701	4.01023	lincRNA	1866
MSTRG.34565.2	1.02079	0.600059	2.50027	0.65958	1.20749	1.59741	0.526999	0.696954	0.937921	lincRNA	896
MSTRG.34565.3	1.40465	1.6851	2.91435	2.51469	3.50328	2.26181	2.29962	2.48213	3.31785	lincRNA	1055
MSTRG.34565.4	2.58679	0.549712	1.60278	2.88795	0.515531	0.892448	3.43014	3.78207	1.19574	lincRNA	1714
MSTRG.34607.1	0	0	0	0.113032	0	0	0.02514	0.191591	0.163723	lincRNA	351
MSTRG.34656.2	0	0	0	0	0	0	0.134908	0.030311	0.277897	lincRNA	732
MSTRG.3468.1	0.189769	0	0	0.375195	0	0	0	0	0	lincRNA	901
MSTRG.34719.2	0	0	0	0.178969	0.292224	0	0	0	0	lincRNA	628
MSTRG.34719.3	0.944168	0	0.559564	0.370496	0	0	0	0	0	lincRNA	637
MSTRG.34719.4	0	0	0.514591	0	0	0	0	0	0	lincRNA	634
MSTRG.34719.5	0	0	0.265796	0	0	0	0	0	0	lincRNA	592
MSTRG.34757.1	0.317487	0.077713	0.149249	0.155477	0.035782	0	0.130035	0.164825	0.157996	lincRNA	578
MSTRG.34776.1	0.141702	0.104721	0.065045	0.08343	0.117931	0.177499	0.109993	0.131436	0.058916	lincRNA	1201
MSTRG.34779.1	0.101051	0.061031	0.104121	0.058761	0.0855	0.105448	0.181936	0.084084	0.089772	lincRNA	1385
MSTRG.34779.2	0.104538	0.037684	0.131431	0.259259	0.165069	0.043209	0	0.077288	0.106786	lincRNA	1235
MSTRG.3484.1	0.320701	0	0	0.093008	0	0	0.343623	0.326815	0.254653	anti-sense_lncRNA	214
MSTRG.34846.1	0.831323	0.661891	0.401992	0.459326	0.400762	0.436678	0.525015	0.312934	0.295045	anti-sense_lncRNA	561
MSTRG.34875.1	1.95983	1.58835	2.37427	0.819248	2.10072	1.63577	1.66086	2.20198	1.46992	lincRNA	532
MSTRG.34876.2	0.038169	0.085619	0.253413	0.050982	0.556159	0.230837	0.194278	0.221493	0.368282	sense_lncRNA	252
MSTRG.34909.1	0.755014	1.23967	1.31476	0.215449	0	0	0.685089	1.17257	0.686479	intronic_lncRNA	341
MSTRG.34909.2	0	0	0	0	0	0.36867	0.241535	0.04903	0	intronic_lncRNA	402
MSTRG.34910.1	0.254231	0.33955	1.23264	0	0.243983	0.128563	0.336364	0.43202	0.609141	intronic_lncRNA	330
MSTRG.34911.2	0.000227	0	0.06127	0.28992	0	0.000216	0.048928	0	0	lincRNA	346
MSTRG.3492.1	254.863	124.428	148.067	83.6792	56.1374	176.527	136.701	126.628	156.989	lincRNA	400
MSTRG.3492.2	10.4313	169.812	138.382	128.219	135.144	0.196498	0	0	0	lincRNA	396
MSTRG.3493.1	3.01304	0.649587	1.04976	1.0332	0.528379	3.1385	2.64003	3.58644	4.25636	lincRNA	506
MSTRG.3493.2	0	1.94131	1.29811	1.88992	3.29853	0	0	0	0	lincRNA	502
MSTRG.34978.1	0.339086	0.261254	0.095611	0.360016	0.374454	0.291837	0.457558	0.178393	0.228161	anti-sense_lncRNA	687
MSTRG.34987.1	1.05148	1.02444	1.41002	1.3944	1.69269	2.16506	1.77334	1.96881	2.12024	lincRNA	894
MSTRG.34987.2	0.233651	0.229444	0	0.285209	0.544483	0	0.211095	0	0.337653	lincRNA	496
MSTRG.34990.1	0.440649	0.083588	0.158546	1.01933	0.656362	2.90308	0.883095	0.910791	1.76289	lincRNA	243
MSTRG.34999.3	0	0.109149	0.072317	0.051076	0	0	0.073795	0.087085	0.015662	sense_lncRNA	1242
MSTRG.34999.4	0.384769	0.237032	0.202174	0.227331	0.506858	0	0.024171	0	0.257004	sense_lncRNA	975
MSTRG.35000.1	0	0	0	0.197985	0	0	0	0	0	lincRNA	349
MSTRG.35035.2	0.143441	0.547721	0.256306	0	0	0	0.336806	0	0	lincRNA	270
MSTRG.3504.3	0.173516	0.304055	0.001465	0	0.139978	0.363798	0.248271	0.255673	0.242022	anti-sense_lncRNA	897
MSTRG.35073.3	0	0	0	1.43408	0	1.92073	0	0.393748	0	anti-sense_lncRNA	2040
MSTRG.35073.4	0.430601	0	0	0.217734	1.12403	0.348358	0	0	0	anti-sense_lncRNA	2506
MSTRG.35073.5	0	0	0	0	0	1.45594	0	0	0	anti-sense_lncRNA	1989
MSTRG.35097.1	0.21444	0.11069	0.283018	0.143253	0.245441	0.14091	0.093811	0.226792	0.073683	sense_lncRNA	625
MSTRG.35110.1	35.2039	45.3396	43.7817	25.3	26.7733	20.9678	19.3077	16.0912	18.8025	sense_lncRNA	238
MSTRG.35115.1	0.757764	0.817459	1.2576	0.898354	0.566935	0.483867	0.497498	0.485634	0.253977	lincRNA	765
MSTRG.35122.1	0.078787	0.274373	0.296166	0.234917	0	0	0	0	0	lincRNA	293
MSTRG.3514.1	0.348442	0	0	0.409094	0.272898	0.076624	0.150175	0	0.107589	lincRNA	814
MSTRG.35155.3	0.21385	0.403249	0.12483	0	0	0.012548	0.128719	0	0.039336	sense_lncRNA	322
MSTRG.35202.1	0.585224	0.566569	0.364094	0.287226	0.227843	0.316005	0.32149	0.357949	0.397408	anti-sense_lncRNA	1008
MSTRG.35205.1	0.628825	0.704485	0.795942	0.662558	0.610972	0.532177	0.972014	0.914293	0.81382	anti-sense_lncRNA	3633
MSTRG.35219.1	0	0.652908	0.846116	0.193489	0.453548	0.349432	0.87959	1.67162	0.579359	lincRNA	300
MSTRG.35225.1	2.39627	2.67346	4.39629	4.34814	0.795324	3.71583	3.04355	2.49341	0	lincRNA	203
MSTRG.35225.2	0.271866	0.265842	0.137639	0.385347	0.37333	0.41907	0.258817	0.192849	0	lincRNA	203
MSTRG.35234.1	3.45149	1.53096	2.24728	3.18407	4.24668	3.46958	1.5723	3.91309	4.18925	lincRNA	1148
MSTRG.35234.2	1.17665	0.173249	0.345885	0.290184	0	0.675703	0.234699	0.278857	1.29027	lincRNA	554
MSTRG.35234.3	1.10526	0.957626	1.14172	1.41117	2.43306	1.24968	0.758498	0.683327	0.59717	lincRNA	1249
MSTRG.35250.1	0.295374	0.29362	0.184895	0.252532	0.148278	0.262246	0.237351	0.178125	0.177157	lincRNA	958
MSTRG.35257.11	0.14003	0.000131	0	0.054249	1.1e-05	0.000267	0.033358	0.046211	0.210019	sense_lncRNA	3370
MSTRG.35257.12	0.230588	0.001262	0.368025	0.280608	0.123109	0.054055	0	0.091763	0.473373	sense_lncRNA	731
MSTRG.35257.13	0.772241	0.106059	0.195162	0	0.733746	0.346194	0.352941	0	0.888959	sense_lncRNA	2406
MSTRG.35257.14	0	0	0.183034	0	0	0	0.969599	0.838749	0.231918	sense_lncRNA	3324
MSTRG.35257.4	0.08915	0.01515	0	0.103243	0	0.08884	0.343833	0.016537	0.086309	sense_lncRNA	6473
MSTRG.35257.6	0.164537	0.136447	0.172925	0.115705	0.001999	0.003439	0.233072	0.716202	0.370151	sense_lncRNA	811
MSTRG.35257.8	0.113797	0.038292	0.020558	0.013459	0.042552	0.018348	0.007631	0.040176	0.095334	sense_lncRNA	5602
MSTRG.35257.9	0	0.30426	0.46071	0	0.064681	0.157513	0.16144	0.463419	0.120811	sense_lncRNA	1017
MSTRG.35266.1	0.627627	0.372409	0.501947	0.24421	0.443858	0.657584	0.031917	0.277933	0.338748	lincRNA	881
MSTRG.35266.2	0	0	0.22786	0	0	0	0.772302	0	0	lincRNA	486
MSTRG.35270.1	0	0	0	0	0	0	0	0	0.220243	lincRNA	213
MSTRG.35294.2	0	0	0	0.567585	0.511057	0.448165	0	0	0	lincRNA	410
MSTRG.35314.1	0	0	0	0.444313	0.023379	0	0	0	0	lincRNA	209
MSTRG.35408.1	0.362104	0.633075	0.500078	0.51482	0.460764	0.348298	0.534055	0.476854	0.437074	lincRNA	1608
MSTRG.35477.1	0.157118	0.104913	0.151391	0.011606	0.19586	0.088782	0.190985	0.1842	0.178822	anti-sense_lncRNA	1040
MSTRG.35477.2	0.715549	0.496163	0.626994	0.764946	0.804838	0.775376	0.651328	0.652809	0.486914	anti-sense_lncRNA	952
MSTRG.35477.3	0.626266	0.808488	0.460803	0.907081	0.937717	0.837265	0.760733	0.48123	0.784687	anti-sense_lncRNA	1124
MSTRG.35477.4	0	0	0	0	0	0.239982	0	0	0	lincRNA	820
MSTRG.3548.1	0.590663	0	0.7906	0.745351	0.678775	0.422049	0.250923	0.477794	0	intronic_lncRNA	251
MSTRG.35502.1	0	0	0	0.389662	0	0	0	0	0	lincRNA	205
MSTRG.35537.5	0.195612	0.155982	0.11782	0.205181	0.146974	0.115208	0.26746	0.09302	0.10166	sense_lncRNA	1190
MSTRG.35537.8	0	0	0	0	0	0	0	0	0.160516	sense_lncRNA	1338
MSTRG.35548.2	0.073554	0.088711	0.100726	0.021923	0.086738	0.091671	0.046655	0.088061	0.075321	anti-sense_lncRNA	1479
MSTRG.35548.3	0.362709	0.5993	0.439821	0.385421	0.472322	0.506206	0.897849	0.90197	0.608311	anti-sense_lncRNA	1699
MSTRG.35550.1	0.002756	0	0.323036	0.409359	0.223719	0	0	0.007044	0	lincRNA	660
MSTRG.35550.2	0.386525	0.14802	0.080379	0.034717	0.012064	0	0.401832	0	0	lincRNA	718
MSTRG.35584.1	0.468451	0.536627	0.529814	0.525306	0.533631	0.566412	0.17189	0.418004	0.260216	anti-sense_lncRNA	451
MSTRG.35593.1	4.80465	8.82375	5.02069	3.30328	5.99327	6.35194	7.1791	3.33647	9.14437	anti-sense_lncRNA	952
MSTRG.35593.2	2.69458	0	0	2.14206	0	0	0.514605	0	0	anti-sense_lncRNA	809
MSTRG.35593.3	0	1.09548	0.934955	1.34273	0	0	0	3.07473	0	anti-sense_lncRNA	816
MSTRG.35593.4	2.0135	0	1.11577	0.934611	2.32318	1.14498	0	0.502083	0	anti-sense_lncRNA	728
MSTRG.35593.5	0	0	2.06466	0	0	0.693316	0	0	0	anti-sense_lncRNA	813
MSTRG.35593.6	0.427396	1.19103	0	0	0	0	0	1.53942	0.383694	anti-sense_lncRNA	740
MSTRG.35593.7	0	0.867718	0.434636	1.52741	0	0.714499	0	0.906152	0	anti-sense_lncRNA	348
MSTRG.35593.8	0.220303	0	0.580787	0.284155	0.808144	0.597574	0	0.324034	0	anti-sense_lncRNA	817
MSTRG.35593.9	0.347668	0.192919	0	0.693304	0	0	0.391654	0	0.184901	anti-sense_lncRNA	898
MSTRG.3560.1	0.304361	0.398799	0	0.407029	0	0.434978	0.285006	0.349359	0	lincRNA	291
MSTRG.35608.7	0.075517	0.323272	0.485232	0.275449	0	0.129699	0.296867	0.393487	0.400244	sense_lncRNA	1000
MSTRG.35610.1	0.038424	0.221383	0.027785	0.253429	0	0	0.074655	0.090082	0	intronic_lncRNA	394
MSTRG.35611.1	1.90462	1.27301	1.70867	1.39965	1.67216	1.75269	2.05558	2.50305	1.8276	intronic_lncRNA	920
MSTRG.35621.1	2.1364	1.79143	1.32342	2.14629	1.57072	2.8112	2.6022	5.08692	2.34469	sense_lncRNA	304
MSTRG.35654.1	0.153561	0.246353	0	0	0	0.094848	0	0	0	lincRNA	355
MSTRG.35663.2	0	0	0.291057	0	0.035898	0.174543	0	0	0.363509	anti-sense_lncRNA	517
MSTRG.35709.1	0.049152	0	0	0.14656	0.150235	0.293431	0.272719	0.188894	0.068495	lincRNA	714
MSTRG.35728.1	1.87254	1.73552	1.3092	0.85169	0.889177	0.831763	1.51162	0.619798	1.31893	lincRNA	287
MSTRG.35732.1	0	0.244308	0	0	0	0	0	0	0	sense_lncRNA	275
MSTRG.35741.1	0.062525	0.087226	0.091648	0.052603	0.220037	0.124337	0.169047	0.064414	0.134804	sense_lncRNA	348
MSTRG.35754.1	0.250839	0.788552	0	0.607185	0.404578	0	0	0.176784	0.558513	lincRNA	552
MSTRG.35754.2	0.734309	0	0.806053	0	0.47371	0.438825	0.797504	0.518146	0.488433	lincRNA	473
MSTRG.35755.1	0.068077	0	0.049092	0	0.068413	0.304668	0	0	0	lincRNA	223
MSTRG.35785.2	0.151762	0	0.096316	0.072758	0	0.253812	0.164625	0.164008	0.388943	sense_lncRNA	253
MSTRG.35833.1	0.192016	0.179678	0.181186	0.111574	0.25386	0.085427	0.024082	0	0	lincRNA	247
MSTRG.35837.1	0.093736	0.073874	0.065896	0.237574	0.225302	0.250604	0.157592	0.047197	0.121261	lincRNA	422
MSTRG.35861.2	0.173978	0.303695	0.119054	0.164769	0.113894	0.103249	0.280843	0.352454	0.37488	lincRNA	788
MSTRG.35861.3	0	0	0.036206	0	0.238053	0	0	0	0	lincRNA	756
MSTRG.35881.1	0.248108	0.522736	0.25943	0.423368	0.285949	0	0.280284	0.262219	0.210581	lincRNA	375
MSTRG.35914.2	0.30256	0	0	0.21614	0.191809	0.067709	0	0	0.664225	lincRNA	846
MSTRG.35914.3	0	0	0	0	0	0	0	0	0.314465	lincRNA	751
MSTRG.35914.4	0.100661	0	0	0.070876	0	0	0.098511	0	0.23131	lincRNA	548
MSTRG.35914.5	0	0	0	0.142725	0	0.106795	0.057395	0.116674	0.29281	lincRNA	422
MSTRG.35915.2	0	0	2.29183	0	0	0	0	0	0	sense_lncRNA	400
MSTRG.35928.1	0.442989	0.398593	0.311094	0.190359	0.197423	0.484416	0.016342	0.054415	0.034131	anti-sense_lncRNA	1135
MSTRG.35937.1	0.290346	0.07287	0.205468	0.058511	0	0	0.06245	0.176333	0.223104	lincRNA	314
MSTRG.35941.1	0.38327	0.509522	0.468022	0.352382	0.313662	0.525406	0.478719	0.240334	0.402869	sense_lncRNA	596
MSTRG.35942.1	0.038798	0.264287	0.146089	0.083908	0.036559	0.036296	0.097981	0.148939	0.179762	anti-sense_lncRNA	595
MSTRG.35943.10	0	0	0.004802	0	0.006139	0	0	0	0.358862	lincRNA	431
MSTRG.35943.11	0	0	0.004606	0	0.005771	0	0	0	0.229939	lincRNA	431
MSTRG.35943.2	0.265865	0.366972	0.326505	0.442009	0.339655	0.080333	0.312584	0.832991	0.296934	lincRNA	1820
MSTRG.35943.3	0.188942	0.199234	0.315219	0.250936	0.173047	0	0.306401	0.272943	0.377855	lincRNA	399
MSTRG.35943.4	0.137706	0.210601	0.004061	0.041858	0.068967	0	0.197292	0.23778	0.14649	lincRNA	565
MSTRG.35943.5	0.071925	0.093193	0.123672	0.065889	0.053745	0.229691	0.038035	0.103155	0.112773	lincRNA	1985
MSTRG.35943.7	0.02754	0.187421	0.059117	0.093277	0.016615	0.051207	0.03805	0.123959	0.067467	lincRNA	2151
MSTRG.35943.8	0.055351	0.050368	0.080289	0.054189	0.02487	0.063451	0.041406	0.191804	0.088766	lincRNA	1975
MSTRG.35943.9	0.134451	0.09296	0.183882	0.074565	0.050535	0.026178	0.072987	0.287674	0.171659	lincRNA	1975
MSTRG.35949.1	0	0	0	0	0	0	0	0.029343	1.0826	sense_lncRNA	332
MSTRG.36028.1	3.0311	1.81145	5.04399	1.51633	2.30088	2.30216	1.91011	2.13594	3.21394	lincRNA	554
MSTRG.36028.2	0.281799	1.31983	0	1.89271	1.9473	2.42305	1.31069	0.092696	1.24199	lincRNA	527
MSTRG.36028.3	0.462863	1.85499	0	0.851281	2.35676	2.31012	0.597266	0.16552	1.39773	lincRNA	528
MSTRG.36028.4	1.219	0.729039	2.53832	0.665251	1.97137	0.527772	0.500471	1.49461	1.11422	lincRNA	539
MSTRG.36028.9	0.73558	0.337957	0.468407	0.332519	0.457214	0.275968	0.399318	0.356473	0.201604	lincRNA	810
MSTRG.36032.1	0.057748	0	0.18767	0.152027	0.10063	0.167821	0.209821	0.252982	0.159947	lincRNA	350
MSTRG.36035.1	0	0.821374	0	0.448492	0	0	0.448332	0	0.054881	lincRNA	358
MSTRG.36054.10	0.24806	0.221567	0.2898	0.243308	0.295661	0.356381	0.174348	0.203307	0.246042	anti-sense_lncRNA	1572
MSTRG.36054.13	0.098324	0.147879	0.16099	0.154243	0.160953	0.055783	0.001596	0.143893	0.155301	anti-sense_lncRNA	1722
MSTRG.36054.23	0.162087	0.198	0.212097	0.150391	0.168899	0.253299	0.146482	0.150651	0.18227	anti-sense_lncRNA	1543
MSTRG.36054.3	0.172024	0.16961	0.294682	0.241138	0.20475	0.308942	0.285059	0.172432	0.23157	anti-sense_lncRNA	1431
MSTRG.36054.5	0.267907	0.170446	0.232244	0.158564	0.200692	0.218781	0.265629	0.577388	0.275903	anti-sense_lncRNA	901
MSTRG.36054.7	0.106472	0.173713	0.226616	0.216058	0.192666	0.189416	0.155144	0.165726	0.185707	anti-sense_lncRNA	1565
MSTRG.36057.7	0.543774	0.696115	0.502485	0	0.03036	0	0.214799	0.11339	0.10281	sense_lncRNA	377
MSTRG.36059.1	12.3923	13.8904	14.9589	14.5324	14.2274	13.2507	12.1389	13.1958	13.1777	lincRNA	530
MSTRG.36059.3	0.631852	0.869524	0.768965	0.952059	0.858246	0.71964	0.686261	0.40789	0.674425	lincRNA	996
MSTRG.36068.1	0.322994	0.374973	0.38441	0.391653	0.478751	0.549712	0.47954	0.092161	0.552599	sense_lncRNA	1314
MSTRG.36068.2	0	0	0	0	0	0	0	0.222048	0	sense_lncRNA	997
MSTRG.36069.2	0.119097	0.365489	0.140255	0.053113	0	0.034266	0.044567	0	0.014518	sense_lncRNA	440
MSTRG.36072.15	3.48272	3.92876	3.86135	3.1204	3.14175	2.68233	1.23136	2.08144	3.11609	sense_lncRNA	303
MSTRG.36072.16	0	0	0	0.137112	0.5288	0	0	0.33464	0	sense_lncRNA	280
MSTRG.36094.1	0.022488	0.300182	0.24157	0	0.015167	0.203144	0.132208	0.100923	0.030897	sense_lncRNA	221
MSTRG.36141.2	0.125584	0.415107	0.232413	0.367821	0.189112	0.376119	0.255376	0.163976	0	sense_lncRNA	2673
MSTRG.3615.8	0	0.144919	0.057751	0	0.186107	0.124877	0	0	0.081319	sense_lncRNA	222
MSTRG.36165.1	0.216285	0	0	0	0	0	0	0	0	lincRNA	322
MSTRG.36168.9	5.16214	5.4057	3.55454	3.95169	4.91155	4.33949	4.07021	4.0462	3.73549	lincRNA	382
MSTRG.36178.1	0.088281	0.076033	0.348813	0.06017	0.153066	0.079433	0.110036	0.400101	0.305007	intronic_lncRNA	485
MSTRG.36282.1	0	0	0	0.183911	0	0	0	0	0	lincRNA	215
MSTRG.36294.1	1.2915	1.10532	1.08586	0.78145	1.08955	0.686555	1.12787	1.50779	1.82651	lincRNA	698
MSTRG.36306.1	0.031519	0	0.230075	0	0.002988	0	0	0.094251	0.040252	anti-sense_lncRNA	835
MSTRG.36306.2	0.179267	0.062221	0.339804	0.245188	0.453267	0.378396	0.245374	0.262759	0.374358	anti-sense_lncRNA	1574
MSTRG.36306.3	1.0409	1.28262	0.898561	0.882118	0.806525	1.20211	1.08231	0.959658	1.0607	anti-sense_lncRNA	2321
MSTRG.36306.5	0.172276	0	0.075101	0	0.095912	0	0	0.127661	0.077767	anti-sense_lncRNA	941
MSTRG.36306.6	0	0	0	0	0	0.101007	0.26712	0	0	anti-sense_lncRNA	522
MSTRG.36306.7	1.33259	0.965804	1.29732	1.29417	1.09236	1.07151	1.00398	1.137	0.756632	anti-sense_lncRNA	1602
MSTRG.36306.8	0	0	0.263216	0	0	0	0	0	0	anti-sense_lncRNA	1436
MSTRG.36335.1	0.190075	0.217371	0.084786	0.042799	0.010679	0.030826	0.0548	0.015012	0	anti-sense_lncRNA	1784
MSTRG.36342.1	0	0	0.283423	0.292239	0	0	0	0	0	lincRNA	223
MSTRG.3635.1	0.450575	0.643168	0.415467	0.095755	0.018285	0.13961	0.185445	0.54871	0.468467	sense_lncRNA	1014
MSTRG.36361.5	0.523712	0.403882	0.46272	0.301488	0.499211	0.574465	0.331391	0.597913	0.720442	sense_lncRNA	1431
MSTRG.36361.6	0.573999	0.694456	0.466054	0.608916	0.393959	0.620981	0.304418	0.292884	0.359236	sense_lncRNA	1644
MSTRG.3638.2	0	0	0	0	0	0	0.648361	0	0	lincRNA	1607
MSTRG.36408.1	0	0.031772	0.05706	0.124504	0.090476	0.24718	0.068669	0.115225	0.211372	lincRNA	725
MSTRG.36413.1	0	0.083766	0.044683	0.183536	0	0.045811	0	0.032512	0.052048	lincRNA	490
MSTRG.36415.2	0	0.171998	0.13172	0.008877	0.001503	0	0.098199	0.003249	0	lincRNA	1638
MSTRG.36415.3	0.003295	0.100463	0.100516	0.0994	0.044089	0.104611	0.062689	0.019567	0.252377	lincRNA	1633
MSTRG.36415.4	0	0.190454	0.188746	0	0.366407	0	0.141015	0.57641	0	lincRNA	1102
MSTRG.36415.5	0.208102	0	0	0.141541	0	0.14547	0	0	0	lincRNA	1561
MSTRG.36438.4	0.063938	0.046675	0.015486	0.071265	0.035176	0.586457	0.000251	0.035488	0.105712	sense_lncRNA	3066
MSTRG.36439.2	0	0	0.414977	0	0	0	0	0	0	lincRNA	1509
MSTRG.36478.1	0.49436	0.420242	0.743175	0.789359	0.70821	0.503382	0.737735	0.725759	0.817255	lincRNA	782
MSTRG.36512.6	0	0.27292	0	0	0	0	0	0	0	sense_lncRNA	685
MSTRG.36528.1	2.32328	2.52645	2.32104	3.17341	4.49254	2.96079	3.33872	3.40256	3.52779	lincRNA	268
MSTRG.36528.2	0.459944	0.408575	0.399536	0.20792	0.558738	0.131337	0.562865	0.421439	0.397446	lincRNA	207
MSTRG.36530.1	1.15503	0.22275	1.0541	0.620137	0.186762	0.972722	0.693957	0.183469	0.347313	lincRNA	527
MSTRG.36539.2	0.045368	0.021424	0.218298	0.268823	0.228344	0.122108	0.037247	0.046579	0.05272	lincRNA	439
MSTRG.3654.1	0.051933	0.079185	0.031145	0.274981	0	0.105053	0.195257	0.159113	0.095981	lincRNA	703
MSTRG.36597.4	1.33892	0.866818	1.43812	1.27434	1.22058	0.816332	0.578637	1.21345	1.71524	sense_lncRNA	1669
MSTRG.36626.1	0	0	0	0.3221	0	0.27861	0.310859	0.126026	0.672689	lincRNA	217
MSTRG.36635.1	0.527921	0.383848	0.481712	0.588689	0.331769	0.538731	0.316113	0.555784	0.657957	anti-sense_lncRNA	1310
MSTRG.36636.1	0.113901	0.115278	0.031101	0.040092	0.089586	0.074908	0.260716	0.063682	0.096844	sense_lncRNA	352
MSTRG.36638.1	0.124209	0.113333	0	0.040495	0.108622	0.030531	0	0.030593	0.236188	lincRNA	760
MSTRG.36638.3	0	0	0	0	0	0	0.145779	0	0	lincRNA	540
MSTRG.36645.1	1.44592	1.41744	1.55942	1.43017	1.54221	1.38782	0.951978	1.13969	0.859482	sense_lncRNA	1654
MSTRG.36655.1	0.687389	0.648669	0.709428	0.526879	0.33069	0.339084	0.203723	0.142443	0.115589	lincRNA	694
MSTRG.36661.1	0.402677	0.704585	0.378173	0.464053	0.251388	0.415737	0.404638	0.371406	0.370982	lincRNA	1701
MSTRG.36662.1	0.004764	0	0	0	0.206043	0	0	0	0	sense_lncRNA	304
MSTRG.36676.1	1.32807	0.888854	0	0.619687	1.10175	0.686569	0.585043	0.304231	0.630359	lincRNA	210
MSTRG.36676.2	0.38783	0.233036	0.482877	0.417099	0.490456	0.306939	0.215396	0.231138	0.388066	lincRNA	435
MSTRG.36678.2	0.670477	0.028163	0.024404	0.073196	0.173656	0.126607	0.345094	0.552774	0.397722	lincRNA	2450
MSTRG.36678.5	0.30459	0.165092	0.271515	0.011105	0.013594	0.021319	0	0.485446	0	lincRNA	1304
MSTRG.36681.1	0.107584	0.080585	0.108905	0.031956	0.158667	0.029484	0.077456	0.017613	0.004597	anti-sense_lncRNA	2023
MSTRG.36681.11	0.283785	0.219581	0.399934	0.40901	0.25868	0.493288	0.43556	0.397813	0.17445	lincRNA	2010
MSTRG.36681.12	0.157745	0.169222	0	0.109662	0.088237	0.111113	0.075984	0.06959	0	lincRNA	2166
MSTRG.36681.13	0	0.431869	0	0.332543	0	0	0	0.178528	0	lincRNA	903
MSTRG.36681.14	0.071968	0.071909	0.079541	0.065817	0.072789	0.076918	0	0.092498	0.123746	lincRNA	1917
MSTRG.36681.15	0.142178	0.101938	0.141192	0.147196	0.131613	0.179696	0.243527	0.173149	0.279047	lincRNA	1026
MSTRG.36681.16	0.011654	0.004988	0.13515	0.049453	0.01215	0.010905	0.019583	0.012521	0.146312	lincRNA	2255
MSTRG.36681.17	0.189921	0.176853	0	0.125791	0.094278	0.140441	0.106962	0.085212	0	lincRNA	1475
MSTRG.36681.2	0.53698	0.696816	0.165498	0.426704	0.325949	0.508995	0.142997	0.603954	0.215213	lincRNA	1168
MSTRG.36681.3	0.171832	0.07105	0.104459	0.131831	0.060091	0.131876	0.059022	0	0.071575	lincRNA	1990
MSTRG.36681.5	0.086533	0.047735	0.087253	0.078515	0.089651	0.100512	0.117009	0.051977	0.096964	lincRNA	2856
MSTRG.36681.6	0.180323	0.246589	0.199243	0.094347	0.090605	0.243274	0	0.299832	0.126736	lincRNA	960
MSTRG.36681.7	0.105524	0.085299	0.122154	0.088407	0.099644	0.121246	0.190141	0.105808	0.132673	lincRNA	2018
MSTRG.36681.8	0.106907	0.167383	0.239425	0.61154	0.65626	0.264205	0.129676	0	0.155275	lincRNA	732
MSTRG.36681.9	0	0	0	0	0	0	0	0	0.392728	lincRNA	775
MSTRG.36730.2	2.24117	1.89227	2.09496	1.95209	2.223	3.00376	2.73782	0.90603	0.819854	sense_lncRNA	833
MSTRG.36759.3	0.692353	0	0.186131	0.179885	0	0	0.122186	0	0	lincRNA	728
MSTRG.3677.1	0	0	0	0	0	0	0.071687	0	0.232236	lincRNA	202
MSTRG.3680.4	0	0	0	0	0	0.582756	0	0	0	lincRNA	580
MSTRG.36874.1	0	0	0	0.240605	0	0	0	0	0	anti-sense_lncRNA	332
MSTRG.36894.5	1.17872	0.402335	0	0	0	0	0	0.667146	0.576329	sense_lncRNA	1634
MSTRG.36894.8	0.797581	3.21178	0.711117	0	0	2.46037	0	1.06313	1.55233	lincRNA	1214
MSTRG.36914.2	0.132683	0.138025	0.438554	0.162204	0.04943	0.066607	0.108075	0.074998	0.049305	lincRNA	500
MSTRG.36914.4	0.008131	0.00914	0.04333	0.020014	0	0.307972	0	0.015973	0	lincRNA	1246
MSTRG.36914.5	0.383757	0.494558	0.243547	0.376341	0.485097	0.327211	0.245731	0	0.390841	lincRNA	1165
MSTRG.36914.6	0.084957	0.298692	0	0	0.035965	0.157661	0	0.159003	0	lincRNA	274
MSTRG.36914.8	0.305499	0.428734	0	0.337909	0.228458	0	0.16118	0.234164	0.208517	lincRNA	1232
MSTRG.36915.1	0.315659	0.306697	0.16651	0.275311	0.212075	0.197366	0.251287	0.327461	0.24794	lincRNA	1151
MSTRG.36916.2	0.286213	0.556438	0.24813	0.39462	0.609598	0.558971	0.466971	0.992298	0.713718	sense_lncRNA	507
MSTRG.36916.3	0.700787	0.556116	0.932012	0.795385	0.697515	1.24367	0.020605	1.17882	0.978166	sense_lncRNA	663
MSTRG.36916.4	0	0	0	0	0	0	0	0	0.258141	sense_lncRNA	470
MSTRG.36947.1	0	0.476843	0	0	0.349315	0	0	0	0	lincRNA	233
MSTRG.36980.10	0.236778	0.308921	0.231209	0.414274	0.338961	0.318084	0.47876	0.447945	0.489441	sense_lncRNA	1591
MSTRG.36982.1	0.021861	0.281435	0.091257	0.263019	0.291754	0.137513	0.596774	0.399455	0.410508	lincRNA	635
MSTRG.36986.1	0.468833	0.263544	0.385387	0.354912	0.211236	0.122218	0.104645	0.371326	0.315067	lincRNA	303
MSTRG.37002.1	0.394584	0.642891	0.494637	0.336155	0.513961	0.322602	0.538223	0.61988	0.269625	lincRNA	1294
MSTRG.37002.2	0	0	0	0	0	0	0	0	0.62646	lincRNA	1099
MSTRG.37034.2	1.38541	1.7399	1.24531	0.3128	0.295908	0.46503	5.40008	4.97723	6.51511	sense_lncRNA	482
MSTRG.37044.1	0.47151	0.338507	0.210505	0.73764	0.589791	0.565465	0.475971	0.36466	0.819915	lincRNA	752
MSTRG.37096.1	2.10234	2.48569	2.10252	3.2299	3.32044	3.59794	3.33366	3.13886	3.88807	anti-sense_lncRNA	862
MSTRG.37096.2	0	0	0	0	0	0	0.125275	0	0	anti-sense_lncRNA	2680
MSTRG.37096.3	0.168556	0.148529	0.211532	0.30953	0.04512	0.988778	0	0.470428	0.28832	anti-sense_lncRNA	756
MSTRG.37096.4	0.074411	0.041463	0.24842	0.104831	0.231793	1.35165	0.327785	0.085315	0.045961	anti-sense_lncRNA	2721
MSTRG.37096.5	1.61013	1.12469	1.31083	1.88642	1.73536	0	1.38209	1.47799	1.58302	anti-sense_lncRNA	1021
MSTRG.37117.1	0.70317	0.484012	0.239465	0.222101	0.162717	0.307425	0.298743	0.025139	0.007118	lincRNA	801
MSTRG.37117.3	0	0	0	0.496257	0.159704	0.304792	0.099515	0.386039	0.70076	lincRNA	437
MSTRG.37117.4	0	0	0	0.402001	0.330254	0.361903	0.184764	0.151639	0.069375	lincRNA	852
MSTRG.37117.5	0	0	0	0.152359	0	0.163726	0.314631	0	0.237205	lincRNA	543
MSTRG.37125.3	0	0.164565	0	0.012218	0.395953	0	0.236672	0.139537	0	sense_lncRNA	712
MSTRG.37128.2	0.325707	0.128853	0.094723	0.057663	0.053143	0.169836	0.079743	0.224022	0.075818	sense_lncRNA	613
MSTRG.37128.4	0.104791	0.335958	0.021075	0.192303	0.073727	0.07268	0.328828	0.254924	0	sense_lncRNA	663
MSTRG.37128.5	0.240366	0	0.020892	0.093768	0	0	0	0	0.037016	sense_lncRNA	524
MSTRG.37139.2	0	0.072042	0.397526	0.120653	0	0	0.404797	0.190057	0.079883	sense_lncRNA	355
MSTRG.37141.1	0.258748	0.164551	0.239118	0.122658	0.083	0.162947	0.12689	0.255951	0.047336	lincRNA	664
MSTRG.37160.1	0	0.133303	0	0.004121	0	0	0	0	0	anti-sense_lncRNA	420
MSTRG.37184.1	0.101957	0	0.22743	0.034003	0	0.019221	0.029139	0.042945	0	lincRNA	218
MSTRG.37217.1	0	0	0.012924	0.020802	0.038779	0.187062	0.081706	0.137143	0	anti-sense_lncRNA	480
MSTRG.37232.2	0.181321	0.217085	0.250417	0.345323	0.335447	0.20503	0.151596	0.244558	0.085427	sense_lncRNA	1976
MSTRG.37250.1	0.596451	1.54021	0.479576	0.85943	1.38645	1.49974	0.823284	0.814904	0.373997	lincRNA	605
MSTRG.37250.2	0	0.25625	0	0.163675	0	0	0	0	0	lincRNA	570
MSTRG.37250.3	1.6071	0.444553	1.14004	0.816899	0.256034	0.230293	0.981184	1.23083	1.28373	lincRNA	409
MSTRG.37250.4	0.395437	0.245966	0.346125	0.586984	0.403849	0.437659	0.394776	0.463473	0.430654	lincRNA	1306
MSTRG.37266.3	0.093134	0.294	0.015482	0.111846	0.180057	0.08603	0.042653	0.071851	0.086962	lincRNA	345
MSTRG.37294.1	0	0	0	0	0	0	0	0.199255	0	intronic_lncRNA	225
MSTRG.37296.1	0.036679	0.001772	0	0	0.049804	0.00331	0.185644	0.091784	0.12909	lincRNA	613
MSTRG.37320.7	2.25148	1.47593	1.55651	2.63002	2.33153	1.70309	2.6926	2.63183	2.20571	lincRNA	1378
MSTRG.37383.1	4.29519	4.67025	5.27924	7.06544	5.43769	6.14933	5.44165	5.4525	5.72687	lincRNA	982
MSTRG.37408.1	0.033338	0.025049	0.183284	0.341429	0.458642	0.175189	0.070717	0.272151	0.154513	sense_lncRNA	633
MSTRG.37453.1	1.43631	1.15523	1.23097	2.00272	2.15635	1.78819	1.04331	1.24599	1.00922	lincRNA	662
MSTRG.37453.2	0	0	0.090359	0.161629	0	0.346919	0.151067	0	0	lincRNA	451
MSTRG.37453.3	0	0.110251	0	0.111259	0.182017	0.342696	0.155158	0.184319	0.097635	lincRNA	454
MSTRG.37499.1	0	0	0	0	0	0	0	0	0.208238	lincRNA	202
MSTRG.37525.13	0.162291	0.070294	0.000127	0	0.074835	0.128493	0.045692	0	0.02138	sense_lncRNA	1677
MSTRG.37525.26	0.255021	0.336757	0	0.349867	0.243106	0.074066	0	0	0	sense_lncRNA	1196
MSTRG.37535.1	0.737284	0.435557	0.172588	0.242817	0.861663	0.442381	0.549571	0.431881	0.383836	intronic_lncRNA	281
MSTRG.37569.1	0.307996	0.438674	0.159673	0.188213	0.15507	0.244225	0.096222	0	0.539862	lincRNA	394
MSTRG.37591.1	0.31393	0.409252	0.192481	0.209619	0.341568	0.211223	0.25637	0.33039	0.344477	anti-sense_lncRNA	1268
MSTRG.37591.2	0.215694	0.279869	0.386163	0.399669	0.234217	0.183826	0.086078	0.076506	0.105382	anti-sense_lncRNA	1408
MSTRG.37591.3	0.357215	0.052262	0.253192	0.126297	0.11415	0.152059	0.14325	0.198225	0.224585	anti-sense_lncRNA	1266
MSTRG.37597.1	0.07147	0.139865	0.112487	0.258466	0.340201	0.196024	0.170118	0.123039	0.121464	lincRNA	981
MSTRG.37604.2	0	0	0.431501	0.376008	0.441787	0.263974	0.139239	0.193191	0.113625	lincRNA	2035
MSTRG.37604.4	0.125716	0.072621	0	0	0	0	0	0.171114	0	lincRNA	1154
MSTRG.37604.5	0	0	0	0	0	0	0.515595	0	0	lincRNA	1206
MSTRG.37616.1	0	0.226944	0	0	0	0	0	0	0	anti-sense_lncRNA	203
MSTRG.37626.1	0.143261	0.334152	0.49317	0.109044	0.382994	0.569625	0.59955	0.267266	0.19249	lincRNA	1220
MSTRG.37626.2	0.033203	0.162877	0.168767	0.091791	0.081255	0	0	0.093661	0.253886	lincRNA	666
[truncated: 687 more rows]
