# Supplementary material for: Integrated Metabolome, Transcriptome and Long Non-Coding RNA Analysis Reveals Potential Molecular Mechanisms of Sweet Cherry Fruit Ripening
Source: Int J Mol Sci. 2024 Sep 12;25(18):9860. doi: 10.3390/ijms25189860 (PMC11432518; doi:10.3390/ijms25189860)
Supplement: Supplementary file 1 [file ijms-25-09860-s001.zip › Table S8.xlsx]

## Sheet: Table S8
#ID	Y1_Count	Y2_Count	Y3_Count	P1_Count	P2_Count	P3_Count	Y1_FPKM	Y2_FPKM	Y3_FPKM	P1_FPKM	P2_FPKM	P3_FPKM	FDR	log2FC	regulated
MSTRG.10166.2	5	6	1	23	21	19	0.026308	0.033898	0.002755	0.11563	0.113257	0.107289	0.0246371	2.03118	up
MSTRG.10166.4	29	13	11	0	1	0	0.274767	0.119371	0.095289	0	0.002027	0	0.000526019	-3.65398	down
MSTRG.11213.10	115	58	126	574	514	492	3.4578	1.70098	3.55728	14.7737	14.513	14.2277	4e-07	2.24317	up
MSTRG.11405.1	33	42	38	0	0	0	1.49478	1.86198	1.5755	0	0	0	1.38e-09	-5.33134	down
MSTRG.12623.3	17	72	37	1	2	3	0.119283	0.498733	0.243686	0.00209	0.012552	0.015695	0.00012851	-3.47187	down
MSTRG.12848.1	5	3	5	26	15	27	0.053668	0.026507	0.049383	0.284041	0.180348	0.340931	0.00952662	2.07904	up
MSTRG.13193.1	121	121	118	286	228	274	0.832109	0.812909	0.75934	1.67315	1.46205	1.80268	4.96e-05	1.05739	up
MSTRG.15961.5	0	1	3	34	75	27	0	0.001765	0.011025	0.163833	0.399976	0.14616	3.56e-05	3.80905	up
MSTRG.15961.6	13	10	1	57	53	50	0.118447	0.086461	0.002466	0.44647	0.450484	0.436302	0.0401713	2.20183	up
MSTRG.165.2	496	324	334	0	0	0	16.6705	10.7011	10.5009	0	0	0	2.28e-26	-7.89696	down
MSTRG.17669.8	178	263	320	0	0	0	1.41371	2.05549	2.37632	0	0	0	1.87e-22	-7.41383	down
MSTRG.18052.1	152	152	135	48	42	75	1.24459	1.219	1.02799	0.333431	0.322116	0.583516	0.00714041	-1.40097	down
MSTRG.18093.2	0	0	0	8	14	4	0	0	0	0.287798	0.529153	0.159107	0.0120156	3.22207	up
MSTRG.18371.2	98	55	106	283	329	338	0.529063	0.291902	0.537939	1.30768	1.66793	1.75856	9.32e-05	1.75339	up
MSTRG.19692.4	9	36	5	0	0	0	0.096812	0.396834	0.049289	0	0	0	0.00628433	-3.43882	down
MSTRG.19772.3	0	0	0	14	10	25	0	0	0	0.149385	0.11441	0.298598	0.000165408	3.99632	up
MSTRG.2169.2	89	114	114	33	38	35	1.09359	1.37684	1.30202	0.339836	0.427024	0.412821	3.88e-06	-1.59055	down
MSTRG.23118.5	20	10	6	1	0	0	0.115238	0.056547	0.032161	0.000375	0	0	0.00818436	-3.18296	down
MSTRG.23533.7	0	0	0	1560	811	1133	0	0	0	46.6627	26.6053	38.0777	2.84e-37	9.04824	up
MSTRG.23756.5	12	9	11	41	26	37	0.217057	0.171341	0.188292	0.663915	0.469791	0.680836	0.013782	1.54359	up
MSTRG.25299.1	11	7	3	0	0	0	0.288189	0.171175	0.058742	0	0	0	0.0236898	-3.0465	down
MSTRG.25930.8	4	7	10	0	0	0	0.118021	0.182231	0.26017	0	0	0	0.012666	-3.19525	down
MSTRG.2642.1	0	0	0	68	33	56	0	0	0	0.360341	0.187662	0.331303	1.21e-09	5.42965	up
MSTRG.26521.2	44	53	42	8	11	7	1.00691	1.20091	0.903336	0.146496	0.233322	0.14617	5.24e-06	-2.32984	down
MSTRG.26734.1	6	6	5	0	0	0	0.171953	0.180731	0.155462	0	0	0	0.0195725	-3.0721	down
MSTRG.27131.1	27	20	24	9	8	7	0.402636	0.301888	0.339952	0.107285	0.111237	0.093799	0.0283362	-1.51528	down
MSTRG.28366.5	0	0	0	13	15	6	0	0	0	0.201181	0.26462	0.10713	0.001475	3.6362	up
MSTRG.28633.8	2	19	14	0	0	0	0.036258	0.440662	0.315063	0	0	0	0.0174799	-3.15521	down
MSTRG.29250.1	63	46	58	19	14	15	0.955213	0.693353	0.8306	0.245746	0.199915	0.211425	8.74e-05	-1.77993	down
MSTRG.2981.10	208	214	247	77	83	61	1.91802	1.94234	2.12866	0.599457	0.710551	0.533447	1.66e-09	-1.62477	down
MSTRG.2981.4	179	274	251	127	116	115	0.948991	1.43765	1.2489	0.573849	0.576791	0.586527	0.00952662	-1.00696	down
MSTRG.29836.1	0	0	6	200	128	183	0	0	0.211341	7.52699	5.2729	7.75174	2.46e-05	4.25306	up
MSTRG.30065.2	0	0	0	178	197	172	0	0	0	0.833318	1.01048	0.905011	1.72e-21	7.14845	up
MSTRG.3040.1	212	181	189	54	75	71	2.61538	2.19322	2.18203	0.56361	0.862434	0.838263	1.12e-05	-1.55008	down
MSTRG.30960.1	7	6	7	0	0	0	0.188405	0.14748	0.156896	0	0	0	0.00892216	-3.26866	down
MSTRG.31052.3	613	1	701	3	2	8	14.597	0.01224	15.6281	0.056561	0.030231	0.16952	0.0283362	-3.02514	down
MSTRG.3112.1	95	93	114	33	28	23	0.737265	0.710747	0.828627	0.217869	0.19981	0.165194	4.01e-08	-1.85313	down
MSTRG.31368.1	0	0	0	14	6	11	0	0	0	0.417644	0.181638	0.367009	0.00205311	3.57085	up
MSTRG.33128.1	796	767	686	192	250	227	10.2662	9.74729	8.27756	2.10939	3.01647	2.80155	1.21e-09	-1.76696	down
MSTRG.33131.10	84	153	148	26	27	30	0.567563	1.01495	0.933382	0.149823	0.170015	0.194066	3.69e-06	-2.15305	down
MSTRG.33241.2	132	156	138	65	82	43	0.637635	0.741487	0.624514	0.266825	0.370714	0.197573	0.0251352	-1.17796	down
MSTRG.33370.3	93	78	93	33	48	43	0.825302	0.682557	0.77223	0.25092	0.394117	0.367711	0.0195725	-1.10381	down
MSTRG.33443.1	35	38	22	0	0	0	0.413405	0.449058	0.243276	0	0	0	7.11e-08	-4.97981	down
MSTRG.34331.1	30	53	33	5	0	3	0.340782	0.600914	0.356184	0.040839	0	0.022952	0.000165408	-3.22154	down
MSTRG.35035.2	4	14	7	0	0	0	0.143441	0.547721	0.256306	0	0	0	0.0117567	-3.23454	down
MSTRG.35155.3	7	12	4	0	0	1	0.21385	0.403249	0.12483	0	0	0.012548	0.0467472	-2.72445	down
MSTRG.35294.2	0	0	0	24	20	17	0	0	0	0.567585	0.511057	0.448165	3.56e-06	4.50391	up
MSTRG.36057.7	18	24	18	0	2	0	0.543774	0.696115	0.502485	0	0.03036	0	5.05e-05	-3.69443	down
MSTRG.36335.1	30	35	15	8	2	5	0.190075	0.217371	0.084786	0.042799	0.010679	0.030826	0.0270542	-2.13547	down
MSTRG.3635.1	40	58	40	10	2	13	0.450575	0.643168	0.415467	0.095755	0.018285	0.13961	0.0163868	-2.18583	down
MSTRG.36678.5	35	20	34	2	2	3	0.30459	0.165092	0.271515	0.011105	0.013594	0.021319	1.07e-05	-3.21701	down
MSTRG.37034.2	59	75	56	16	14	21	1.38541	1.7399	1.24531	0.3128	0.295908	0.46503	9.2e-05	-1.86191	down
MSTRG.37117.3	0	0	0	23	7	13	0	0	0	0.496257	0.159704	0.304792	0.000656023	3.78732	up
MSTRG.37117.4	0	0	0	36	27	29	0	0	0	0.402001	0.330254	0.361903	4e-08	5.00105	up
MSTRG.38400.3	3	0	0	19	17	19	0.069429	0	0	0.43618	0.435526	0.503881	0.00224258	3.09988	up
MSTRG.39284.1	4	19	4	0	0	0	0.078546	0.38028	0.060358	0	0	0	0.0284249	-3.00014	down
MSTRG.39463.2	19	4	9	0	0	0	0.255898	0.051403	0.117328	0	0	0	0.00778606	-3.35196	down
MSTRG.40513.1	818	747	741	156	191	149	16.8184	15.1322	14.2585	2.72358	3.67928	2.93724	9.21e-20	-2.23665	down
MSTRG.40603.6	79	43	112	4	3	1	0.158231	0.083836	0.209939	0.005292	0.005078	4.7e-05	8.2e-09	-4.17891	down
MSTRG.41092.2	61	79	188	0	0	0	1.13366	1.4414	3.27262	0	0	0	1.88e-11	-5.94834	down
MSTRG.41103.1	0	0	0	5	6	11	0	0	0	0.055861	0.076365	0.163703	0.0143596	3.16292	up
MSTRG.41450.1	76	124	69	11	17	19	1.51396	2.44773	1.28294	0.175485	0.307891	0.364639	3.81e-05	-2.38173	down
MSTRG.41822.2	398	386	352	178	149	136	3.64467	3.47677	3.01769	1.38737	1.26989	1.19122	4.35e-08	-1.33946	down
MSTRG.8021.6	18	15	17	66	35	90	0.137773	0.110003	0.120169	0.426757	0.245008	0.655123	0.0195725	1.72744	up
MSTRG.8543.2	53	58	60	31	31	21	1.14176	1.24994	1.22692	0.568016	0.6157	0.440903	0.0282742	-1.0665	down
MSTRG.9626.1	26	32	48	3	0	2	0.465204	0.572024	0.804205	0.031643	0	0.033308	3.09e-06	-3.69191	down
