# Supplementary material for: Integrated Metabolome, Transcriptome and Long Non-Coding RNA Analysis Reveals Potential Molecular Mechanisms of Sweet Cherry Fruit Ripening
Source: Int J Mol Sci. 2024 Sep 12;25(18):9860. doi: 10.3390/ijms25189860 (PMC11432518; doi:10.3390/ijms25189860)
Supplement: Supplementary file 1 [file ijms-25-09860-s001.zip › Table S9.xlsx]

## Sheet: Table S9
#ID	P1_Count	P2_Count	P3_Count	DR1_Count	DR2_Count	DR3_Count	P1_FPKM	P2_FPKM	P3_FPKM	DR1_FPKM	DR2_FPKM	DR3_FPKM	FDR	log2FC	regulated
MSTRG.1025.3	0	0	0	30	221	9	0	0	0	0.724575	6.14998	0.251972	0.00124725	3.8616	up
MSTRG.11826.3	1007	1767	1003	0	0	0	9.28339	17.868	10.3961	0	0	0	1.8e-36	-9.17245	down
MSTRG.13122.1	44	35	38	85	94	99	0.503101	0.441849	0.492803	0.961893	1.2172	1.33055	0.000909067	1.25555	up
MSTRG.13186.5	0	0	0	5	44	143	0	0	0	0.022046	0.275671	0.934726	0.00127699	3.84572	up
MSTRG.13549.1	2	5	4	15	21	13	0.014326	0.065037	0.055609	0.20566	0.316249	0.205617	0.0489544	1.90527	up
MSTRG.13879.1	212	121	135	366	287	338	6.75279	4.21974	4.80292	11.4258	10.2484	12.6371	0.00829616	1.09193	up
MSTRG.1406.4	165	127	225	69	57	54	5.72383	4.82332	8.77399	2.32353	2.20786	2.18967	0.00136203	-1.44677	down
MSTRG.15876.1	236	197	197	75	45	66	1.21937	1.11667	1.14085	0.377152	0.258815	0.400358	1.48e-07	-1.69454	down
MSTRG.1606.1	40	24	45	139	108	87	0.449368	0.29247	0.571022	1.56166	1.39132	1.16339	0.00116639	1.56856	up
MSTRG.165.3	42	82	36	165	188	262	0.567532	1.20806	0.533376	2.18882	2.84762	4.15429	0.00550072	1.83727	up
MSTRG.166.2	5	1	0	91	9	81	0.049021	0.008318	0	1.01568	0.110996	1.08024	0.00813022	3.1975	up
MSTRG.18349.5	89	81	74	31	39	29	1.2581	1.25474	1.1657	0.42801	0.606787	0.47503	0.00195904	-1.23232	down
MSTRG.21139.1	11	9	25	153	167	163	0.057251	0.050571	0.158514	0.851221	1.06366	1.08425	6.25e-09	3.20158	up
MSTRG.2169.2	33	38	35	101	85	52	0.339836	0.427024	0.412821	1.04072	0.998379	0.631841	0.0493824	1.13367	up
MSTRG.21803.1	440	327	248	184	165	135	4.60444	3.75585	2.91647	1.88849	1.94119	1.65549	0.0227326	-1.00646	down
MSTRG.22060.23	238	354	100	924	1452	880	0.317279	0.518068	0.149859	1.2114	2.17651	1.3798	0.00575671	2.06175	up
MSTRG.22209.11	25	21	19	0	0	0	0.267941	0.242774	0.225875	0	0	0	2.41e-06	-4.63455	down
MSTRG.23059.1	15	11	12	0	0	0	0.177456	0.145419	0.155695	0	0	0	0.000306745	-3.96421	down
MSTRG.23118.5	1	0	0	13	4	8	0.000375	0	0	0.062589	0.017553	0.045488	0.0358695	2.80605	up
MSTRG.23122.2	25	32	33	78	67	70	0.448853	0.643354	0.682226	1.4186	1.38655	1.52318	0.00233391	1.24407	up
MSTRG.23545.5	9	3	1	34	24	36	0.058087	0.018889	0.000805	0.226798	0.184546	0.289638	0.00645604	2.47074	up
MSTRG.25299.1	0	0	0	11	13	8	0	0	0	0.256109	0.354032	0.217748	0.000910764	3.75558	up
MSTRG.25638.2	0	0	0	54	78	37	0	0	0	0.697897	1.14465	0.562766	5.23e-10	5.60943	up
MSTRG.25930.8	0	0	0	5	6	5	0	0	0	0.121115	0.148061	0.143416	0.0339451	2.95042	up
MSTRG.27131.1	9	8	7	24	34	44	0.107285	0.111237	0.093799	0.308448	0.488134	0.671543	0.00469588	1.96254	up
MSTRG.27214.15	10	151	162	9	9	14	0.033875	0.621502	0.682543	0.030114	0.03607	0.058479	0.0437815	-2.50368	down
MSTRG.29844.2	178	94	143	581	469	597	2.03598	1.17644	1.84175	6.54621	6.03929	8.04903	1.74e-07	1.96574	up
MSTRG.30048.2	0	0	0	8	12	3	0	0	0	0.202733	0.360905	0.082747	0.0211697	3.09355	up
MSTRG.30065.2	178	197	172	0	0	0	0.833318	1.01048	0.905011	0	0	0	2.14e-21	-7.24467	down
MSTRG.30248.1	0	4	0	50	50	54	0	0.035746	0	0.448529	0.514144	0.586954	3.67e-06	4.10158	up
MSTRG.30536.1	0	0	0	10	7	14	0	0	0	0.180184	0.136894	0.291649	0.00159402	3.65263	up
MSTRG.30707.13	11	82	17	0	0	0	0.059884	0.50448	0.106572	0	0	0	0.000386898	-4.07217	down
MSTRG.30707.15	41	36	31	0	0	0	0.260081	0.250942	0.220315	0	0	0	7.25e-09	-5.2587	down
MSTRG.30707.16	111	93	89	53	43	29	0.5741	0.526495	0.513567	0.265161	0.248182	0.173034	0.0063614	-1.17142	down
MSTRG.30707.3	59	6	52	0	0	0	0.321487	0.031969	0.31874	0	0	0	0.000214857	-4.18663	down
MSTRG.31012.1	5	3	0	33	17	35	0.099692	0.066634	0	0.764434	0.451729	0.960117	0.00447449	2.79176	up
MSTRG.3112.1	33	28	23	190	209	137	0.217869	0.19981	0.165194	1.23501	1.55782	1.06653	1.42e-12	2.61614	up
MSTRG.31231.1	0	0	0	115	122	4	0	0	0	1.3163	1.58692	0.054768	0.000597464	4.01992	up
MSTRG.32303.1	0	0	0	19	5	3	0	0	0	0.483662	0.124395	0.065519	0.0325956	2.99515	up
MSTRG.33128.1	192	250	227	515	541	442	2.10939	3.01647	2.80155	5.56748	6.68917	5.71063	0.000214857	1.16615	up
MSTRG.33336.1	60	32	25	110	100	94	0.296512	0.170486	0.139264	0.538587	0.560194	0.549698	0.0222831	1.35255	up
MSTRG.33370.5	8	5	4	0	0	0	0.111597	0.075577	0.057669	0	0	0	0.0373111	-2.92032	down
MSTRG.338.1	2	4	3	36	33	28	0.031602	0.069101	0.049821	0.610187	0.644855	0.568251	1.95e-06	3.10592	up
MSTRG.33948.1	210	122	169	644	405	463	0.876488	0.554385	0.792742	2.63756	1.89407	2.26704	4.09e-05	1.57264	up
MSTRG.34175.1	8	9	7	44	20	27	0.184079	0.236157	0.188442	1.0602	0.55888	0.762929	0.0132824	1.77832	up
MSTRG.34192.1	2	2	0	13	11	22	0.022684	0.02433	0	0.16666	0.164732	0.330451	0.00813022	2.77192	up
MSTRG.34656.2	0	0	0	11	3	18	0	0	0	0.134908	0.030311	0.277897	0.0109255	3.2679	up
MSTRG.35073.4	56	263	80	0	0	0	0.217734	1.12403	0.348358	0	0	0	2.33e-09	-5.71056	down
MSTRG.35234.3	181	284	142	99	78	65	1.41117	2.43306	1.24968	0.758498	0.683327	0.59717	0.0406842	-1.24987	down
MSTRG.35257.14	0	0	0	336	254	68	0	0	0	0.969599	0.838749	0.231918	2.87e-13	6.4868	up
MSTRG.35294.2	24	20	17	0	0	0	0.567585	0.511057	0.448165	0	0	0	5e-06	-4.54378	down
MSTRG.35928.1	23	21	50	2	6	4	0.190359	0.197423	0.484416	0.016342	0.054415	0.034131	0.00627729	-2.48811	down
MSTRG.36678.2	19	40	29	88	124	85	0.073196	0.173656	0.126607	0.345094	0.552774	0.397722	0.00635997	1.67262	up
MSTRG.37034.2	16	14	21	271	219	274	0.3128	0.295908	0.46503	5.40008	4.97723	6.51511	1.74e-27	3.80335	up
MSTRG.37525.26	43	28	9	0	0	0	0.349867	0.243106	0.074066	0	0	0	6.99e-05	-4.30307	down
MSTRG.37910.1	8	7	16	78	84	66	0.233438	0.245803	0.588673	2.52032	3.10522	2.56897	3.34e-07	2.71738	up
MSTRG.38093.10	14	13	33	1	1	1	0.279181	0.282009	0.754034	0.012401	2.5e-05	9.6e-05	0.00102174	-3.25964	down
MSTRG.38366.1	6	0	7	92	45	54	0.041423	0	0.048483	0.63358	0.352848	0.445089	0.000580765	3.16454	up
MSTRG.38400.3	19	17	19	2	4	0	0.43618	0.435526	0.503881	0.046781	0.081646	0	0.00635997	-2.61073	down
MSTRG.391.1	34	31	6	0	0	0	0.309375	0.303704	0.055056	0	0	0	0.000376642	-4.0305	down
MSTRG.39284.1	0	0	0	4	6	17	0	0	0	0.058361	0.099818	0.344787	0.0180767	3.14289	up
MSTRG.39463.2	0	0	0	8	12	6	0	0	0	0.09263	0.157664	0.082188	0.00468063	3.4447	up
MSTRG.40130.1	24	36	33	222	173	165	0.288968	0.487385	0.463379	2.71412	2.41719	2.41493	1.87e-13	2.53144	up
MSTRG.40513.1	156	191	149	431	505	390	2.72358	3.67928	2.93724	7.41783	9.94312	8.04503	7.72e-06	1.41981	up
MSTRG.40564.3	13	20	10	0	0	0	0.155803	0.276923	0.136533	0	0	0	0.000306745	-3.9913	down
MSTRG.40980.2	4	4	2	44	42	9	0.05207	0.051388	0.029379	0.643852	0.691967	0.154412	0.00804761	2.64609	up
MSTRG.41297.7	0	0	1	19	5	9	0	0	0.000432	0.143638	0.040804	0.082459	0.0144408	3.03833	up
MSTRG.41437.1	28	25	20	69	73	59	0.428285	0.426791	0.348297	1.06766	1.28495	1.08389	0.000424246	1.44851	up
MSTRG.41450.1	11	17	19	65	50	46	0.175485	0.307891	0.364639	1.09512	0.961046	0.928188	0.000910764	1.70523	up
MSTRG.41693.2	0	0	0	8	10	9	0	0	0	0.165422	0.236056	0.206968	0.00216501	3.58017	up
MSTRG.41822.2	178	149	136	278	430	328	1.38737	1.26989	1.19122	2.13128	3.77399	3.00572	0.00804761	1.17321	up
MSTRG.4215.1	96	73	57	210	193	172	3.74295	3.09619	2.46802	8.066	8.46464	7.87303	7.55e-05	1.35144	up
MSTRG.4832.2	0	0	0	30	12	17	0	0	0	0.978337	0.436944	0.657678	3.26e-05	4.35024	up
MSTRG.4882.1	30	34	37	14	9	11	0.383559	0.474765	0.539395	0.169061	0.118937	0.167088	0.0132824	-1.46863	down
MSTRG.5140.1	0	0	0	468	455	415	0	0	0	2.85812	3.17678	3.02772	1.95e-32	8.41491	up
MSTRG.6046.2	9	5	4	0	0	0	0.133435	0.074361	0.066364	0	0	0	0.0339451	-2.95329	down
MSTRG.702.4	14	13	14	51	49	44	0.138127	0.135538	0.153119	0.497327	0.549688	0.511515	6.99e-05	1.77052	up
MSTRG.7786.1	34	18	17	102	126	128	0.739502	0.431505	0.408135	2.22478	3.12264	3.32824	1.82e-06	2.30049	up
MSTRG.9626.1	3	0	2	44	32	48	0.031643	0	0.033308	0.661233	0.554048	0.86415	1.47e-07	3.95419	up
